# Supplementary material for: Leveraging health records to identify diagnoses associated with recurrent pregnancy loss across two medical centers
Source: iScience. 2026 Jan 7;29(2):114633. doi: 10.1016/j.isci.2026.114633 (PMC12877842; doi:10.1016/j.isci.2026.114633)
Supplement: Data S4. Confidence intervals for UCSF association analysis results [file mmc5.xlsx]

## Sheet: UCSF main CIs
phecode	phenotype	category	ci_lower	ci_upper	count_under10
785	Abdominal pain	symptoms	1.01371	1.22329	FALSE
426.7	Abnormal electrocardiogram [ECG] [EKG]	circulatory system	0.68188	1.14585	FALSE
514	Abnormal findings examination of lungs	respiratory	0.369502	0.784948	FALSE
564.8	Abnormal findings on exam of gastrointestinal tract/ abdominal area	digestive	0.463994	1.47973	FALSE
701.5	Abnormal granulation tissue	dermatologic	0.248905	0.702418	FALSE
396	Abnormal heart sounds	circulatory system	0.524353	1.17271	FALSE
350.1	Abnormal involuntary movements	neurological	0.698766	1.58455	FALSE
611.1	Abnormal mammogram	genitourinary	0.843977	1.75955	FALSE
792	Abnormal Papanicolaou smear of cervix and cervical HPV	genitourinary	0.709507	1.17287	FALSE
573.7	Abnormal results of function study of liver	digestive	0.812515	2.52681	FALSE
246.7	Abnormal results of function study of thyroid	endocrine/metabolic	1.07281	2.23745	FALSE
655.1	Abnormality in fetal heart rate or rhythm	pregnancy complications	0.168478	0.21128	FALSE
654.1	Abnormality of organs and soft tissues of pelvis complicating pregnancy, childbirth, or the puerperium	pregnancy complications	0.379554	0.484253	FALSE
614.54	Abscess or ulceration of vulva	genitourinary	0.878685	3.2404	FALSE
626.11	Absent or infrequent menstruation	genitourinary	1.50222	1.86332	FALSE
276.41	Acidosis	endocrine/metabolic	0.692621	2.03518	FALSE
706.1	Acne	dermatologic	0.891334	1.3283	FALSE
244.2	Acquired hypothyroidism	endocrine/metabolic	0.974809	1.52422	FALSE
702.1	Actinic keratosis	dermatologic	0.513815	1.7656	FALSE
540.11	Acute appendicitis	digestive	0.90529	3.20569	FALSE
483	Acute bronchitis and bronchiolitis	respiratory	0.558066	1.60851	FALSE
592.11	Acute cystitis	genitourinary	0.990833	1.96958	FALSE
614.31	Acute inflammatory pelvic disease	genitourinary	1.22474	5.36651	FALSE
338.1	Acute pain	neurological	0.787781	1.17154	FALSE
465.2	Acute pharyngitis	respiratory	1.18777	1.75434	FALSE
285.1	Acute posthemorrhagic anemia	hematopoietic	0.30411	0.5532	FALSE
300.8	Acute reaction to stress	mental disorders	0.641014	1.7214	FALSE
585.1	Acute renal failure	genitourinary	0.438227	1.08506	FALSE
464	Acute sinusitis	respiratory	1.12178	2.15904	FALSE
474.1	Acute tonsillitis	respiratory	0.833713	3.70305	FALSE
465	Acute upper respiratory infections of multiple or unspecified sites	respiratory	0.74215	1.06364	FALSE
304	Adjustment reaction	mental disorders	0.982837	1.38689	FALSE
967	Adverse effects of sedatives or other central nervous system depressants and anesthetics	injuries & poisonings	0.386744	1.53954	FALSE
300.12	Agorophobia, social phobia, and panic disorder	mental disorders	0.541277	1.01243	FALSE
317	Alcohol-related disorders	mental disorders	0.512955	2.15567	FALSE
317.1	Alcoholism	mental disorders	0.796263	2.46998	FALSE
371.21	Allergic conjunctivitis	sense organs	0.833011	3.47249	FALSE
476	Allergic rhinitis	respiratory	0.902563	1.31892	FALSE
949	Allergies, other	injuries & poisonings	0.761474	1.42407	FALSE
704.1	Alopecia	dermatologic	0.821656	1.48386	FALSE
292.4	Altered mental status	mental disorders	0.385273	1.46178	FALSE
110.12	Althete's foot	infectious diseases	0.790534	2.04475	FALSE
565	Anal and rectal conditions	digestive	0.56429	1.12615	FALSE
946	Anaphylactic shock NOS	injuries & poisonings	0.42493	1.45869	FALSE
644	Anemia during pregnancy	pregnancy complications	0.252203	0.330478	FALSE
635.2	Antepartum hemorrhage, abruptio placentae, and placenta previa	pregnancy complications	0.767189	0.957362	FALSE
300.1	Anxiety disorder	mental disorders	0.656766	0.828905	FALSE
513.31	Apnea	respiratory	0.863571	3.52758	FALSE
427.5	Arrhythmia (cardiac) NOS	circulatory system	0.555224	1.07625	FALSE
716.9	Arthropathy NOS	musculoskeletal	0.628386	2.7049	FALSE
572	Ascites (non malignant)	digestive	0.331715	1.09955	FALSE
1013	Asphyxia and hypoxemia	NULL	0.256028	0.770936	FALSE
495	Asthma	respiratory	0.491261	0.665193	FALSE
495.2	Asthma with exacerbation	respiratory	0.742262	1.48191	FALSE
367.2	Astigmatism	sense organs	0.823857	1.67202	FALSE
939	Atopic/contact dermatitis due to other or unspecified	dermatologic	0.768178	1.04532	FALSE
535.2	Atrophic gastritis	digestive	0.862634	2.59166	FALSE
313.1	Attention deficit hyperactivity disorder	mental disorders	0.583224	1.31819	FALSE
760	Back pain	symptoms	0.783505	1.01699	FALSE
41	Bacterial infection NOS	infectious diseases	1.02397	1.66862	FALSE
610.4	Benign neoplasm of breast	genitourinary	0.905622	2.1756	FALSE
208	Benign neoplasm of colon	neoplasms	1.32879	4.36337	FALSE
211	Benign neoplasm of other parts of digestive system	neoplasms	1.28312	6.67285	FALSE
220	Benign neoplasm of ovary	neoplasms	0.356155	0.956706	FALSE
227.3	Benign neoplasm of pituitary gland and craniopharyngeal duct (pouch)	neoplasms	0.578409	2.15355	FALSE
216	Benign neoplasm of skin	neoplasms	0.808272	1.04621	FALSE
229	Benign neoplasm of unspecified sites	neoplasms	0.429049	1.75211	FALSE
296.1	Bipolar	mental disorders	0.806658	1.76478	FALSE
367.9	Blindness and low vision	sense organs	0.897834	3.07	FALSE
578.2	Blood in stool	digestive	0.950907	2.17625	FALSE
497	Bronchitis	respiratory	0.768587	1.90267	FALSE
594.1	Calculus of kidney	genitourinary	0.909233	2.23405	FALSE
112	Candidiasis	infectious diseases	0.685274	0.999927	FALSE
686.1	Carbuncle and furuncle	dermatologic	0.372207	0.807999	FALSE
747	Cardiac and circulatory congenital anomalies	congenital anomalies	0.240826	0.773809	FALSE
747.1	Cardiac congenital anomalies	congenital anomalies	0.317563	0.91001	FALSE
747.11	Cardiac shunt/ heart septal defect	congenital anomalies	0.268203	0.795859	FALSE
416	Cardiomegaly	circulatory system	0.273393	1.06641	FALSE
557.1	Celiac disease	digestive	0.508519	1.69229	FALSE
681.3	Cellulitis and abscess of arm/hand	dermatologic	0.670232	2.50278	FALSE
681.2	Cellulitis and abscess of face/neck	dermatologic	0.906618	4.18497	FALSE
681.1	Cellulitis and abscess of fingers/toes	dermatologic	0.377989	1.55992	FALSE
681.5	Cellulitis and abscess of leg, except foot	dermatologic	0.669977	2.71419	FALSE
681.7	Cellulitis and abscess of trunk	dermatologic	0.385581	1.10551	FALSE
636.8	Cervical incompetence	pregnancy complications	2.27625	3.61155	FALSE
180.3	Cervical intraepithelial neoplasia [CIN] [Cervical dysplasia]	neoplasms	0.678181	1.14098	FALSE
765	Cervical radiculitis	symptoms	1.05363	2.83209	FALSE
761	Cervicalgia	symptoms	0.84246	1.32156	FALSE
614.51	Cervicitis and endocervicitis	genitourinary	0.585265	1.10368	FALSE
574.1	Cholelithiasis	digestive	0.651627	1.62427	FALSE
574.12	Cholelithiasis with other cholecystitis	digestive	0.533074	2.17524	FALSE
758.1	Chromosomal anomalies	congenital anomalies	2.22827	4.42817	FALSE
938.2	Chronic dermatitis due to solar radiation	dermatologic	0.557977	1.84228	FALSE
614.32	Chronic inflammatory pelvic disease	genitourinary	0.575573	1.97046	FALSE
245.21	Chronic lymphocytic thyroiditis	endocrine/metabolic	1.2255	2.06712	FALSE
338.2	Chronic pain	neurological	1.0325	1.52732	FALSE
472	Chronic pharyngitis and nasopharyngitis	respiratory	0.797401	1.6839	FALSE
585.3	Chronic renal failure [CKD]	genitourinary	0.687557	2.28804	FALSE
475	Chronic sinusitis	respiratory	0.555442	1.10644	FALSE
474.2	Chronic tonsillitis and adenoiditis	respiratory	1.69748	4.27953	FALSE
286.3	Coagulation defects complicating pregnancy or postpartum	hematopoietic	0.472044	0.673349	FALSE
669	Complications of labor and delivery NEC	pregnancy complications	0.27585	0.356422	FALSE
1011	Complications of surgical and medical procedures	NULL	0.791606	1.33321	FALSE
851	Complications of transplants and reattached limbs	injuries & poisonings	0.661717	1.74233	FALSE
389.2	Conductive hearing loss	sense organs	0.516484	2.19522	FALSE
751.11	Congenital anomalies of female genital organs	congenital anomalies	4.36518	6.31017	FALSE
691	Congenital anomalies of skin	dermatologic	0.459121	1.86722	FALSE
756.5	Congenital osteodystrophies	congenital anomalies	0.508166	2.24326	FALSE
369.5	Conjunctivitis, infectious	sense organs	0.858491	1.7237	FALSE
563	Constipation	digestive	0.637487	0.901079	FALSE
916	Contusion	injuries & poisonings	1.10192	2.06155	FALSE
345.3	Convulsions	neurological	0.635413	1.79954	FALSE
700	Corns and callosities	dermatologic	0.473565	1.99997	FALSE
411.4	Coronary atherosclerosis	circulatory system	0.262886	0.742704	FALSE
512.8	Cough	respiratory	1.06294	1.46158	FALSE
610.1	Cystic mastopathy	genitourinary	0.649863	1.45676	FALSE
592.1	Cystitis	genitourinary	0.829505	2.94319	FALSE
452.2	Deep vein thrombosis [DVT]	circulatory system	0.696646	1.95594	FALSE
722.6	Degeneration of intervertebral disc	musculoskeletal	0.738452	1.76166	FALSE
296.2	Depression	mental disorders	0.552157	0.880449	FALSE
110.2	Dermatomycoses	infectious diseases	0.564301	1.41119	FALSE
110.11	Dermatophytosis of nail	infectious diseases	0.687659	1.71339	FALSE
110.13	Dermatophytosis of the body	infectious diseases	0.702594	2.24881	FALSE
250	Diabetes mellitus	endocrine/metabolic	1.1432	6.21644	FALSE
649.1	Diabetes or abnormal glucose tolerance complicating pregnancy	pregnancy complications	0.331342	0.419314	FALSE
550.2	Diaphragmatic hernia	digestive	0.617943	2.04505	FALSE
561.1	Diarrhea	digestive	0.830142	1.2707	FALSE
704	Diseases of hair and hair follicles	dermatologic	0.773312	1.75809	FALSE
528.5	Diseases of lips	digestive	0.994068	3.07575	FALSE
703	Diseases of nail, NOS	dermatologic	0.602756	1.52208	FALSE
526	Diseases of the jaws	digestive	1.19463	4.69066	FALSE
473	Diseases of the larynx and vocal cords	respiratory	0.548022	2.35494	FALSE
528	Diseases of the oral soft tissues, excluding lesions specific for gingiva and tongue	digestive	0.671481	2.33978	FALSE
830	Dislocation	injuries & poisonings	0.795487	2.0425	FALSE
689	Disorder of skin and subcutaneous tissue NOS	dermatologic	0.698939	1.17679	FALSE
372	Disorders of conjunctiva	sense organs	0.689458	2.52589	FALSE
275.3	Disorders of magnesium metabolism	endocrine/metabolic	0.627971	2.56436	FALSE
626	Disorders of menstruation and other abnormal bleeding from female genital tract	genitourinary	1.94338	2.64362	FALSE
728	Disorders of muscle, ligament, and fascia	musculoskeletal	0.267832	0.724816	FALSE
619.2	Disorders of uterus, NEC	genitourinary	1.95763	2.61993	FALSE
379.2	Disorders of vitreous body	sense organs	0.450282	1.59384	FALSE
617	Disorders secondary to childbirth, surgery, trauma	genitourinary	1.65296	2.10612	FALSE
722.1	Displacement of intervertebral disc	musculoskeletal	0.740442	1.7314	FALSE
687.4	Disturbance of skin sensation	dermatologic	0.759014	1.16278	FALSE
270.11	Disturbances of sulphur-bearing amino-acid metabolism	endocrine/metabolic	2.02432	6.1299	FALSE
386.9	Dizziness and giddiness (Light-headedness and vertigo)	sense organs	0.979064	1.43524	FALSE
375.1	Dry eyes	sense organs	0.878843	2.27764	FALSE
705.1	Dyshidrosis	dermatologic	0.304226	1.23261	FALSE
626.2	Dysmenorrhea	genitourinary	1.51382	2.55009	FALSE
277.7	Dysmetabolic syndrome X	endocrine/metabolic	6.29137	14.5184	FALSE
625.1	Dyspareunia	genitourinary	0.604605	1.00425	FALSE
536.8	Dyspepsia and other specified disorders of function of stomach	digestive	0.643843	1.74764	FALSE
532	Dysphagia	digestive	0.815924	2.15312	FALSE
300.4	Dysthymic disorder	mental disorders	0.524163	1.07737	FALSE
599.3	Dysuria	genitourinary	0.870843	1.18921	FALSE
636.2	Early onset of delivery	pregnancy complications	0.873028	1.43849	FALSE
636	Early or threatened labor; hemorrhage in early pregnancy	pregnancy complications	1.28965	1.60116	FALSE
782.3	Edema	symptoms	0.478244	0.902621	FALSE
1015	Effects of other external causes	NULL	0.65023	1.74187	FALSE
288.2	Elevated white blood cell count	hematopoietic	0.363139	0.877785	FALSE
615	Endometriosis	genitourinary	2.58732	3.79104	FALSE
726.1	Enthesopathy	musculoskeletal	0.942735	1.72683	FALSE
345	Epilepsy, recurrent seizures, convulsions	neurological	0.582076	1.44694	FALSE
477	Epistaxis or throat hemorrhage	respiratory	0.58225	1.46028	FALSE
401.1	Essential hypertension	circulatory system	0.707618	1.01178	FALSE
381.2	Eustachian tube disorders	sense organs	0.665319	1.69044	FALSE
626.12	Excessive or frequent menstruation	genitourinary	1.57582	2.38368	FALSE
643	Excessive vomiting in pregnancy	pregnancy complications	0.743274	1.10809	FALSE
369.2	Eye infection, viral	sense organs	0.677141	2.66632	FALSE
728.7	Fasciitis	musculoskeletal	0.521242	1.38539	FALSE
661	Fetal distress and abnormal forces of labor	pregnancy complications	0.223966	0.298654	FALSE
783	Fever of unknown origin	symptoms	0.902487	1.441	FALSE
561.2	Flatulence	digestive	0.937206	1.66477	FALSE
276.6	Fluid overload	endocrine/metabolic	0.371575	1.26883	FALSE
1001	Foreign body injury	NULL	0.743425	2.15267	FALSE
801	Fracture of ankle and foot	injuries & poisonings	0.67751	1.75653	FALSE
804	Fracture of hand or wrist	injuries & poisonings	0.574218	2.16344	FALSE
599.5	Frequency of urination and polyuria	genitourinary	1.02432	1.53503	FALSE
596.5	Functional disorders of bladder	genitourinary	0.828924	2.53495	FALSE
727.4	Ganglion and cyst of synovium, tendon, and bursa	musculoskeletal	0.676969	1.74713	FALSE
535.9	Gastritis and duodenitis, NOS	digestive	1.04895	2.67472	FALSE
536.3	Gastroparesis	digestive	1.52778	7.12537	FALSE
300.11	Generalized anxiety disorder	mental disorders	0.481042	0.81246	FALSE
618	Genital prolapse	genitourinary	0.246379	0.581115	FALSE
530.11	GERD	digestive	0.572996	0.773284	FALSE
365	Glaucoma	sense organs	0.434148	1.66322	FALSE
242.1	Graves' disease	endocrine/metabolic	0.551211	1.36194	FALSE
735.3	Hallux valgus (Bunion)	musculoskeletal	1.11797	3.23168	FALSE
389	Hearing loss	sense organs	0.838305	1.78596	FALSE
530.9	Heartburn	digestive	0.433041	0.867433	FALSE
228	Hemangioma and lymphangioma, any site	neoplasms	0.59011	1.53806	FALSE
228.1	Hemangioma of skin and subcutaneous tissue	neoplasms	0.709199	1.3716	FALSE
593	Hematuria	genitourinary	0.911282	1.82772	FALSE
516.1	Hemoptysis	respiratory	0.954625	3.94265	FALSE
636.3	Hemorrhage in early pregnancy	pregnancy complications	4.64597	5.87899	FALSE
459.1	Hemorrhage NOS	circulatory system	2.05574	5.44523	FALSE
578.8	Hemorrhage of rectum and anus	digestive	0.746394	1.56572	FALSE
850	Hemorrhage or hematoma complicating a procedure	injuries & poisonings	0.749109	2.66954	FALSE
455	Hemorrhoids	circulatory system	0.545588	0.831416	FALSE
54	Herpes simplex	infectious diseases	0.384394	0.580165	FALSE
53	Herpes zoster	infectious diseases	0.717894	2.05061	FALSE
705.3	Hidradenitis	dermatologic	0.49435	2.10803	FALSE
704.2	Hirsutism	dermatologic	1.25456	3.41726	FALSE
595	Hydronephrosis	genitourinary	0.407081	1.02556	FALSE
272.11	Hypercholesterolemia	endocrine/metabolic	0.469758	1.32064	FALSE
643.1	Hyperemesis gravidarum	pregnancy complications	0.853008	1.52462	FALSE
705.8	Hyperhidrosis	dermatologic	0.964463	2.50605	FALSE
272.1	Hyperlipidemia	endocrine/metabolic	0.85487	1.55959	FALSE
367.8	Hypermetropia	sense organs	0.668955	2.51026	FALSE
642	Hypertension complicating pregnancy, childbirth, and the puerperium	pregnancy complications	0.249811	0.323935	FALSE
401.22	Hypertensive chronic kidney disease	circulatory system	0.869055	2.83905	FALSE
623	Hypertrophy of female genital organs	genitourinary	0.839696	1.51622	FALSE
275.51	Hypocalcemia	endocrine/metabolic	0.592665	2.46548	FALSE
276.14	Hypopotassemia	endocrine/metabolic	0.712829	1.71776	FALSE
276.12	Hyposmolality and/or hyponatremia	endocrine/metabolic	0.491522	1.46264	FALSE
458.9	Hypotension NOS	circulatory system	0.69637	1.49922	FALSE
244.4	Hypothyroidism NOS	endocrine/metabolic	0.897568	1.15825	FALSE
276.5	Hypovolemia	endocrine/metabolic	0.564832	1.31096	FALSE
279.1	Immunity deficiency	endocrine/metabolic	0.735609	2.49645	FALSE
380.4	Impacted cerumen	sense organs	0.731329	1.53359	FALSE
250.41	Impaired fasting glucose	endocrine/metabolic	0.448782	0.764024	FALSE
647.1	Infections of genitourinary tract during pregnancy	pregnancy complications	0.556252	0.793191	FALSE
647	Infectious and parasitic complications affecting pregnancy	pregnancy complications	0.284376	0.395373	FALSE
626.8	Infertility, female	genitourinary	4.63399	5.55513	FALSE
626.15	Infertility, female, associated with anovulation	genitourinary	2.39117	3.47028	FALSE
371.3	Inflammation of eyelids	sense organs	0.789125	1.77029	FALSE
357	Inflammatory and toxic neuropathy	neurological	0.49888	1.76849	FALSE
613.1	Inflammatory disease of breast	genitourinary	0.23331	0.719996	FALSE
614.4	Inflammatory diseases of uterus, except cervix	genitourinary	1.33427	2.87569	FALSE
481	Influenza	respiratory	0.771835	2.06314	FALSE
1009	Injury, NOS	NULL	0.862162	1.31777	FALSE
912	Insect bite	injuries & poisonings	0.746821	2.23111	FALSE
327.4	Insomnia	neurological	0.878464	1.37245	FALSE
835	Internal derangement of knee	injuries & poisonings	1.18806	3.33361	FALSE
271.3	Intestinal disaccharidase deficiencies and disaccharide malabsorption	endocrine/metabolic	0.735839	1.3745	FALSE
280.2	Iron deficiency anemia secondary to blood loss (chronic)	hematopoietic	0.617069	1.744	FALSE
280.1	Iron deficiency anemias, unspecified or not due to blood loss	hematopoietic	0.476813	0.758495	FALSE
626.14	Irregular menstrual bleeding	genitourinary	1.35845	2.39622	FALSE
626.13	Irregular menstrual cycle	genitourinary	1.89779	2.45097	FALSE
626.1	Irregular menstrual cycle/bleeding	genitourinary	1.99513	3.56644	FALSE
564.1	Irritable Bowel Syndrome	digestive	0.888671	1.79901	FALSE
741.4	Joint effusions	musculoskeletal	0.945222	1.99137	FALSE
840.3	Joint/ligament sprain	injuries & poisonings	0.948825	1.81213	FALSE
701.4	Keloid scar	dermatologic	0.299165	0.854943	FALSE
587	Kidney replaced by transpant	genitourinary	1.26984	6.63871	FALSE
655	Known or suspected fetal abnormality affecting management of mother	pregnancy complications	0.474779	0.551057	FALSE
737.3	Kyphoscoliosis and scoliosis	musculoskeletal	0.577086	1.30891	FALSE
645	Late pregnancy and failed induction	pregnancy complications	0.189847	0.248533	FALSE
214	Lipoma	neoplasms	0.666076	2.61491	FALSE
214.1	Lipoma of skin and subcutaneous tissue	neoplasms	0.759357	2.68431	FALSE
687.2	Localized superficial swelling, mass, or lump	dermatologic	0.712477	1.31037	FALSE
611.3	Lump or mass in breast	genitourinary	0.787899	1.14798	FALSE
289.4	Lymphadenitis	hematopoietic	0.840221	1.52719	FALSE
296.22	Major depressive disorder	mental disorders	0.601529	0.812347	FALSE
647.3	Major puerperal infection	pregnancy complications	0.192943	0.529964	FALSE
798	Malaise and fatigue	symptoms	0.896988	1.2462	FALSE
174.11	Malignant neoplasm of female breast	neoplasms	0.413798	1.59956	FALSE
652	Malposition and malpresentation of fetus or obstruction	pregnancy complications	0.319707	0.421546	FALSE
613.5	Mastodynia	genitourinary	0.754512	1.23427	FALSE
658	Maternal complication of pregnancy affecting fetus or newborn	pregnancy complications	0.418419	0.831365	FALSE
857	Mechanical complication of unspecified genitourinary device, implant, and graft	injuries & poisonings	0.510432	1.22525	FALSE
306.1	Mental disorders durring/after pregnancy	mental disorders	0.334106	0.425447	FALSE
593.2	Microscopic hematuria	genitourinary	0.758478	2.62878	FALSE
340.1	Migrain with aura	neurological	0.528323	0.9945	FALSE
340	Migraine	neurological	0.692225	0.99635	FALSE
262	Mineral deficiency NEC	endocrine/metabolic	0.726123	1.79328	FALSE
634	Miscarriage; stillbirth	pregnancy complications	1590.62	5573.23	FALSE
296	Mood disorders	mental disorders	0.446017	1.08313	FALSE
278.11	Morbid obesity	endocrine/metabolic	0.609293	1.14827	FALSE
622.2	Mucous polyp of cervix	genitourinary	0.675994	1.37343	FALSE
651	Multiple gestation	pregnancy complications	1.31306	1.85974	FALSE
335	Multiple sclerosis	neurological	0.52664	1.93802	FALSE
771	Musculoskeletal symptoms referable to limbs	symptoms	0.463232	1.25549	FALSE
770	Myalgia and myositis unspecified	symptoms	0.701134	1.48637	FALSE
367.1	Myopia	sense organs	1.00104	1.68023	FALSE
789	Nausea and vomiting	symptoms	1.0685	1.46251	FALSE
199	Neoplasm of uncertain behavior	neoplasms	0.683477	1.59327	FALSE
173	Neoplasm of uncertain behavior of skin	neoplasms	0.607313	0.957791	FALSE
580.32	Nephritis and nephropathy with pathological lesion	genitourinary	1.16158	4.46791	FALSE
766	Neuralgia, neuritis, and radiculitis NOS	symptoms	0.812601	2.58307	FALSE
292	Neurological disorders	mental disorders	0.894847	3.69505	FALSE
288.11	Neutropenia	hematopoietic	0.888203	3.39362	FALSE
217.1	Nevus, non-neoplastic	neoplasms	0.390843	0.891918	FALSE
558	Noninfectious gastroenteritis	digestive	0.884731	1.60343	FALSE
619.3	Noninflammatory disorders of cervix	genitourinary	0.89761	1.29908	FALSE
619.1	Noninflammatory disorders of ovary, fallopian tube, and broad ligament	genitourinary	1.06397	1.65088	FALSE
619.4	Noninflammatory disorders of vagina	genitourinary	0.909805	1.18992	FALSE
619.5	Noninflammatory disorders of vulva and perineum	genitourinary	0.691999	1.14099	FALSE
619	Noninflammatory female genital disorders	genitourinary	1.38577	2.23545	FALSE
395.1	Nonrheumatic mitral valve disorders	circulatory system	0.739134	1.88533	FALSE
579.8	Nonspecific abnormal findings in stool contents	digestive	0.974248	2.54102	FALSE
793	Nonspecific abnormal findings on radiological and other examination of musculoskeletal system	symptoms	0.909828	3.04188	FALSE
793.2	Nonspecific abnormal findings on radiological and other examination of other intrathoracic organs (echocardiogram, etc)	symptoms	1.39194	3.40837	FALSE
346.1	Nonspecific abnormal findings on radiological and other examination of skull and head	neurological	0.66442	2.54136	FALSE
418	Nonspecific chest pain	circulatory system	0.852412	1.18305	FALSE
573.6	Nonspecific elevation of levels of transaminase or lactic acid dehydrogenase [LDH]	digestive	0.476317	1.3289	FALSE
241.2	Nontoxic multinodular goiter	endocrine/metabolic	0.548535	1.65364	FALSE
241	Nontoxic nodular goiter	endocrine/metabolic	0.659599	2.07104	FALSE
241.1	Nontoxic uninodular goiter	endocrine/metabolic	0.673708	1.36096	FALSE
650	Normal delivery	pregnancy complications	0.125856	0.154123	FALSE
278.1	Obesity	endocrine/metabolic	0.658914	0.928039	FALSE
300.3	Obsessive-compulsive disorders	mental disorders	0.329996	1.34964	FALSE
665	Obstetrical/birth trauma	pregnancy complications	0.108258	0.132529	FALSE
575.2	Obstruction of bile duct	digestive	0.441594	0.954533	FALSE
327.32	Obstructive sleep apnea	neurological	0.578579	1.23278	FALSE
871.2	Open wound of finger(s)	injuries & poisonings	0.687995	1.79804	FALSE
870.8	Open wound of genital organs	injuries & poisonings	0.204314	0.616341	FALSE
740.9	Osteoarthrosis NOS	musculoskeletal	1.00028	2.73682	FALSE
740.11	Osteoarthrosis, localized, primary	musculoskeletal	0.762802	2.83796	FALSE
743.9	Osteopenia or other disorder of bone and cartilage	musculoskeletal	0.538957	1.3136	FALSE
382	Otalgia	sense organs	1.0734	2.2313	FALSE
790.6	Other abnormal blood chemistry	symptoms	1.0066	1.58613	FALSE
250.42	Other abnormal glucose	endocrine/metabolic	0.479712	0.782382	FALSE
599.9	Other abnormality of urination	genitourinary	0.690816	1.26549	FALSE
738	Other acquired musculoskeletal deformity	musculoskeletal	0.438641	1.82979	FALSE
795	Other and nonspecific abnormal cytological, histological and immunological findings	symptoms	0.384221	0.919486	FALSE
286.7	Other and unspecified coagulation defects	hematopoietic	0.800768	2.1998	FALSE
654	Other and unspecified complications of birth; puerperium affecting management of mother	pregnancy complications	0.326977	0.431618	FALSE
759	Other and unspecified congenital anomalies	congenital anomalies	0.432454	1.10795	FALSE
285	Other anemias	hematopoietic	0.365972	0.481121	FALSE
215	Other benign neoplasm of connective and other soft tissue	neoplasms	0.811659	1.55239	FALSE
218.2	Other benign neoplasm of uterus	neoplasms	0.975555	4.16389	FALSE
571.5	Other chronic nonalcoholic liver disease	digestive	0.836558	1.78365	FALSE
646	Other complications of pregnancy NEC	pregnancy complications	0.409518	0.480813	FALSE
674	Other complications of the puerperium NEC	pregnancy complications	0.248092	0.380813	FALSE
649	Other conditions or status of the mother complicating pregnancy, childbirth, or the puerperium	pregnancy complications	0.289138	0.338419	FALSE
742.9	Other derangement of joint	musculoskeletal	0.967816	1.67765	FALSE
289	Other diseases of blood and blood-forming organs	hematopoietic	0.424344	1.61743	FALSE
525	Other diseases of the teeth and supporting structures	digestive	1.00567	3.04617	FALSE
447	Other disorders of arteries and arterioles	circulatory system	0.691166	3.55275	FALSE
733	Other disorders of bone and cartilage	musculoskeletal	0.676176	1.70054	FALSE
388	Other disorders of ear	sense organs	0.725699	1.89872	FALSE
379	Other disorders of eye	sense organs	0.497831	1.7855	FALSE
374	Other disorders of eyelids	sense organs	0.615034	1.9454	FALSE
569	Other disorders of intestine	digestive	0.40003	1.10419	FALSE
573	Other disorders of liver	digestive	0.640907	1.55974	FALSE
568	Other disorders of peritoneum	digestive	1.03035	3.29045	FALSE
729	Other disorders of soft tissues	musculoskeletal	0.723735	1.34272	FALSE
537	Other disorders of stomach and duodenum	digestive	1.71088	4.988	FALSE
676	Other disorders of the breast associated with childbirth and disorders of lactation	pregnancy complications	0.294034	0.493257	FALSE
586	Other disorders of the kidney and ureters	genitourinary	0.436476	1.05971	FALSE
246	Other disorders of thyroid	endocrine/metabolic	0.57023	0.965575	FALSE
694.2	Other dyschromia	dermatologic	0.760471	1.08005	FALSE
512.9	Other dyspnea	respiratory	0.784607	1.34017	FALSE
259	Other endocrine disorders	endocrine/metabolic	1.05321	2.68987	FALSE
414	Other forms of chronic heart disease	circulatory system	0.393808	1.13804	FALSE
339	Other headache syndromes	neurological	0.693036	0.973504	FALSE
282.8	Other hemoglobinopathies	hematopoietic	0.550689	1.0272	FALSE
638	Other high-risk pregnancy	pregnancy complications	0.642435	0.753854	FALSE
401.3	Other hypertensive complications	circulatory system	0.744894	2.28722	FALSE
701	Other hypertrophic and atrophic conditions of skin	dermatologic	0.766977	1.3129	FALSE
1019	Other ill-defined and unknown causes of morbidity and mortality	NULL	1.13973	1.97588	FALSE
279.7	Other immunological findings	endocrine/metabolic	2.27228	5.79414	FALSE
136	Other infectious and parasitic diseases	infectious diseases	1.24918	5.03432	FALSE
686	Other local infections of skin and subcutaneous tissue	dermatologic	0.577182	1.67661	FALSE
598.9	Other nonspecific findings on examination of urine	genitourinary	0.68532	1.12604	FALSE
656	Other perinatal conditions of fetus or newborn	pregnancy complications	0.78039	0.933071	FALSE
351	Other peripheral nerve disorders	neurological	0.477623	0.797692	FALSE
613.7	Other signs and symptoms in breast	genitourinary	0.883413	1.83975	FALSE
1004	Other signs and symptoms involving emotional state	NULL	0.608285	1.4117	FALSE
610.8	Other specified benign mammary dysplasias	genitourinary	0.523674	2.05419	FALSE
427.3	Other specified cardiac dysrhythmias	circulatory system	0.484824	0.962824	FALSE
704.8	Other specified diseases of hair and hair follicles	dermatologic	0.784582	1.85901	FALSE
706.8	Other specified diseases of sebaceous glands	dermatologic	0.597324	1.51196	FALSE
279.8	Other specified disorders involving the immune mechanism	endocrine/metabolic	4.74649	13.2363	FALSE
613.8	Other specified disorders of breast	genitourinary	0.64764	1.44247	FALSE
695.8	Other specified erythematous conditions	dermatologic	0.58068	2.44296	FALSE
842	Other sprains and strains	injuries & poisonings	0.555552	2.52617	FALSE
1005	Other symptoms	NULL	1.17955	2.09236	FALSE
579	Other symptoms involving abdomen and pelvis	digestive	0.832004	1.68177	FALSE
599.8	Other symptoms involving urinary system	genitourinary	0.796514	1.32632	FALSE
599	Other symptoms/disorders or the urinary system	genitourinary	1.0905	2.64114	FALSE
1010	Other tests	NULL	0.33923	0.415386	FALSE
479	Other upper respiratory disease	respiratory	0.785663	1.26065	FALSE
452	Other venous embolism and thrombosis	circulatory system	0.665552	2.06146	FALSE
380.1	Otitis externa	sense organs	0.673671	1.89544	FALSE
381.1	Otitis media	sense organs	0.265686	1.07025	FALSE
628	Ovarian cyst	genitourinary	1.85252	2.41544	FALSE
256	Ovarian dysfunction	endocrine/metabolic	2.43791	4.1253	FALSE
625	Pain and other symptoms associated with female genital organs	genitourinary	0.943283	1.33419	FALSE
745	Pain in joint	musculoskeletal	0.904922	1.16169	FALSE
773	Pain in limb	symptoms	0.91186	1.23095	FALSE
379.9	Pain, swelling or discharge of eye	sense organs	0.769103	2.27172	FALSE
512.2	Painful respiration	respiratory	0.552509	1.23539	FALSE
427.9	Palpitations	circulatory system	0.801643	1.13005	FALSE
792.1	Papanicolaou smear of cervix or vagina with atypical squamous cells	genitourinary	0.747758	1.01599	FALSE
427.11	Paroxysmal supraventricular tachycardia	circulatory system	0.423379	0.896461	FALSE
427.12	Paroxysmal ventricular tachycardia	circulatory system	0.490744	2.01298	FALSE
614.33	Pelvic inflammatory disease, NOS	genitourinary	2.39237	7.68481	FALSE
614.1	Pelvic peritoneal adhesions, female (postoperative) (postinfection)	genitourinary	1.09217	2.50143	FALSE
726	Peripheral enthesopathies and allied syndromes	musculoskeletal	0.712899	1.81492	FALSE
386.2	Peripheral or central vertigo	sense organs	0.995193	3.63986	FALSE
568.1	Peritoneal adhesions (postoperative) (postinfection)	digestive	0.479262	1.27898	FALSE
451	Phlebitis and thrombophlebitis	circulatory system	0.210517	0.478826	FALSE
300.13	Phobia	mental disorders	0.480193	1.75704	FALSE
253.1	Pituitary hyperfunction	endocrine/metabolic	2.31004	6.05088	FALSE
635.3	Placenta previa and abruptio placenta	pregnancy complications	0.277289	0.370508	FALSE
507	Pleurisy; pleural effusion	respiratory	0.716003	1.71761	FALSE
480	Pneumonia	respiratory	0.629702	1.78712	FALSE
256.4	Polycystic ovaries	endocrine/metabolic	1.78304	2.59742	FALSE
622.1	Polyp of corpus uteri	genitourinary	3.3586	4.98865	FALSE
627.3	Postmenopausal atrophic vaginitis	genitourinary	0.159238	0.529095	FALSE
475.9	Postnasal drip	respiratory	0.92431	2.18218	FALSE
300.9	Posttraumatic stress disorder	mental disorders	0.717272	1.35799	FALSE
418.1	Precordial pain	circulatory system	0.692383	3.24402	FALSE
642.1	Preeclampsia and eclampsia	pregnancy complications	0.210512	0.304192	FALSE
427.6	Premature beats	circulatory system	0.457724	1.25121	FALSE
627.5	Premature menopause and other ovarian failure	genitourinary	3.18122	4.42929	FALSE
626.4	Premenstrual tension syndromes	genitourinary	0.83503	3.11615	FALSE
286.81	Primary hypercoagulable state	hematopoietic	3.28535	5.36228	FALSE
287.31	Primary thrombocytopenia	hematopoietic	0.381494	1.07126	FALSE
425.1	Primary/intrinsic cardiomyopathies	circulatory system	0.436273	1.37369	FALSE
653	Problems associated with amniotic cavity and membranes	pregnancy complications	0.302672	0.375653	FALSE
618.1	Prolapse of vaginal walls	genitourinary	0.132839	0.435696	FALSE
269	Proteinuria	endocrine/metabolic	0.404308	1.06698	FALSE
695.7	Prurigo and Lichen	dermatologic	0.389842	1.1844	FALSE
698	Pruritus and related conditions	dermatologic	0.578816	0.843011	FALSE
696.41	Psoriasis vulgaris	dermatologic	0.622634	1.44641	FALSE
303.3	Psychogenic disorder	mental disorders	0.942659	4.65407	FALSE
508	Pulmonary collapse; interstitial and compensatory emphysema	respiratory	0.404155	1.04997	FALSE
503	Pulmonary congestion and hypostasis	respiratory	0.262682	1.03581	FALSE
287	Purpura and other hemorrhagic conditions	hematopoietic	1.09393	5.65328	FALSE
590	Pyelonephritis	genitourinary	1.17896	2.40838	FALSE
687.1	Rash and other nonspecific skin eruption	dermatologic	0.666616	0.943263	FALSE
443.1	Raynaud's syndrome	circulatory system	0.480889	1.40212	FALSE
555.1	Regional enteritis	digestive	0.604831	1.68366	FALSE
327.71	Restless legs syndrome	neurological	0.341294	1.28012	FALSE
599.2	Retention of urine	genitourinary	0.304697	0.63234	FALSE
654.2	Rhesus isoimmunization in pregnancy	pregnancy complications	0.481757	0.718189	FALSE
714.1	Rheumatoid arthritis	musculoskeletal	0.404955	1.69854	FALSE
695.3	Rosacea	dermatologic	0.764292	1.46422	FALSE
701.2	Scar conditions and fibrosis of skin	dermatologic	0.506219	1.09468	FALSE
764	Sciatica	symptoms	0.637732	1.07526	FALSE
706.2	Sebaceous cyst	dermatologic	0.712508	1.30278	FALSE
690.1	Seborrheic dermatitis	dermatologic	0.913175	1.73957	FALSE
702.2	Seborrheic keratosis	dermatologic	0.685476	1.08727	FALSE
244.1	Secondary hypothyroidism	endocrine/metabolic	0.613543	1.4638	FALSE
287.32	Secondary thrombocytopenia	hematopoietic	0.204798	0.487833	FALSE
389.1	Sensorineural hearing loss	sense organs	0.910516	1.92844	FALSE
994.2	Sepsis	injuries & poisonings	0.488181	1.63077	FALSE
470	Septal Deviations/Turbinate Hypertrophy	respiratory	0.597599	1.54408	FALSE
38	Septicemia	infectious diseases	0.545408	1.85982	FALSE
90	Sexually transmitted infections (not HIV or hepatitis)	infectious diseases	1.08233	3.30316	FALSE
637	Short gestation; low birth weight; and fetal growth retardation	pregnancy complications	0.376887	0.952246	FALSE
512.7	Shortness of breath	respiratory	0.867439	1.26236	FALSE
709.2	Sicca syndrome	dermatologic	0.799031	2.77711	FALSE
282.5	Sickle cell anemia	hematopoietic	0.690804	2.19712	FALSE
240	Simple and unspecified goiter	endocrine/metabolic	0.51738	1.6727	FALSE
327.3	Sleep apnea	neurological	0.581154	2.3105	FALSE
327	Sleep disorders	neurological	1.03287	2.37562	FALSE
772.2	Spasm of muscle	symptoms	0.683946	1.93741	FALSE
720	Spinal stenosis	musculoskeletal	0.70558	3.34112	FALSE
720.1	Spinal stenosis of lumbar region	musculoskeletal	0.906296	3.1032	FALSE
721.1	Spondylosis without myelopathy	musculoskeletal	0.723983	2.02878	FALSE
840	Sprains and strains	injuries & poisonings	0.79801	1.32861	FALSE
841	Sprains and strains of back and neck	injuries & poisonings	0.540039	1.85351	FALSE
741.2	Stiffness of joint	musculoskeletal	0.799803	2.51171	FALSE
41.2	Streptococcus infection	infectious diseases	0.247315	0.580788	FALSE
624.9	stress incontinence, female	genitourinary	0.299569	0.566724	FALSE
368.9	Subjective visual disturbances	sense organs	0.675066	2.63015	FALSE
316	Substance addiction and disorders	mental disorders	0.657184	1.22621	FALSE
297.1	Suicidal ideation	mental disorders	0.720336	2.88964	FALSE
681	Superficial cellulitis and abscess	dermatologic	0.616308	1.34542	FALSE
915	Superficial injury without mention of infection	injuries & poisonings	0.525984	1.30005	FALSE
381.11	Suppurative and unspecified otitis media	sense organs	0.865917	2.11305	FALSE
771.1	Swelling of limb	symptoms	0.744433	1.26811	FALSE
293.1	Swelling, mass, or lump in head and neck [Space-occupying lesion, intracranial NOS]	mental disorders	0.777605	1.57733	FALSE
627.2	Symptomatic menopause	genitourinary	0.79382	4.08072	FALSE
687	Symptoms affecting skin	dermatologic	0.971288	2.12844	FALSE
741	Symptoms and disorders of the joints	musculoskeletal	0.761174	1.54941	FALSE
429.3	Symptoms involving cardiovascular system	circulatory system	0.659426	1.63226	FALSE
561	Symptoms involving digestive system	digestive	0.584516	1.189	FALSE
624	Symptoms involving female genital tract	genitourinary	0.829169	1.4152	FALSE
293	Symptoms involving head and neck	mental disorders	0.848006	3.78764	FALSE
781	Symptoms involving nervous and musculoskeletal systems	symptoms	0.708389	2.49949	FALSE
519.9	Symptoms involving respiratory system and other chest symptoms	respiratory	0.360425	1.06883	FALSE
772	Symptoms of the muscles	symptoms	0.46736	0.932136	FALSE
788	Syncope and collapse	symptoms	0.722839	1.23821	FALSE
727.1	Synovitis and tenosynovitis	musculoskeletal	0.423905	0.786759	FALSE
695.42	Systemic lupus erythematosus	dermatologic	0.817119	2.10255	FALSE
427.7	Tachycardia NOS	circulatory system	0.55047	0.892592	FALSE
704.12	Telogen effluvium	dermatologic	0.808653	3.5759	FALSE
306.9	Tension headache	mental disorders	0.541226	1.5435	FALSE
763	Thoracic or lumbosacral neuritis or radiculitis, unspecified	symptoms	1.00221	2.31625	FALSE
636.1	Threatened premature labor	pregnancy complications	1.15561	2.08461	FALSE
478	Throat pain	respiratory	0.75497	2.95064	FALSE
287.3	Thrombocytopenia	hematopoietic	0.316476	0.544387	FALSE
193	Thyroid cancer	neoplasms	0.57851	1.88639	FALSE
245	Thyroiditis	endocrine/metabolic	0.779237	3.07696	FALSE
242	Thyrotoxicosis with or without goiter	endocrine/metabolic	0.724781	1.42158	FALSE
389.4	Tinnitus	sense organs	0.733363	1.74812	FALSE
318	Tobacco use disorder	mental disorders	0.76602	1.31948	FALSE
291.1	Transient mental disorders due to conditions classified elsewhere	mental disorders	0.257558	0.622707	FALSE
250.1	Type 1 diabetes	endocrine/metabolic	0.618529	1.76122	FALSE
250.2	Type 2 diabetes	endocrine/metabolic	0.535357	0.948585	FALSE
555.2	Ulcerative colitis	digestive	0.452877	1.24103	FALSE
555.21	Ulcerative colitis (chronic)	digestive	0.535203	1.68713	FALSE
663	Umbilical cord complications during labor and delivery	pregnancy complications	0.22298	0.293698	FALSE
550.4	Umbilical hernia	digestive	0.32333	1.17523	FALSE
709.7	Unspecified diffuse connective tissue disease	dermatologic	4.55176	11.7748	FALSE
599.4	Urinary incontinence	genitourinary	0.34902	0.627825	FALSE
591	Urinary tract infection	genitourinary	0.87959	1.25557	FALSE
947	Urticaria	dermatologic	0.761667	1.38005	FALSE
218.1	Uterine leiomyoma	neoplasms	0.937727	1.21867	FALSE
371.1	Uveitis, noninfectious or NOS	sense organs	1.11529	4.24722	FALSE
614.52	Vaginitis and vulvovaginitis	genitourinary	1.23969	1.7637	FALSE
454.1	Varicose veins of lower extremity	circulatory system	0.850086	2.58559	FALSE
454.11	Varicose veins of lower extremity, symptomtic	circulatory system	0.609763	2.61759	FALSE
671	Venous/cerebrovascular complications embolism in pregnancy and the puerperium	pregnancy complications	0.343033	0.484581	FALSE
70.2	Viral hepatitis B	infectious diseases	0.330268	0.975498	FALSE
79	Viral infection	infectious diseases	0.646327	1.14031	FALSE
78	Viral warts & HPV	infectious diseases	0.78371	1.25007	FALSE
79.9	Viremia, NOS	infectious diseases	0.68102	1.70928	FALSE
368	Visual disturbances	sense organs	0.554279	1.06495	FALSE
261.2	Vitamin B-complex deficiencies	endocrine/metabolic	0.424048	1.42292	FALSE
261.4	Vitamin D deficiency	endocrine/metabolic	1.00583	1.5742	FALSE
473.4	Voice disturbance	respiratory	0.530601	1.79117	FALSE
512.1	Wheezing	respiratory	0.881911	2.40711	FALSE
550	Abdominal hernia	digestive			TRUE
790.9	Abnormal arterial blood gases	symptoms			TRUE
512.3	Abnormal chest sounds	respiratory			TRUE
286.9	Abnormal coagulation profile	hematopoietic			TRUE
611	Abnormal findings on mammogram or breast exam	genitourinary			TRUE
346	Abnormal findings on study of brain and/or nervous system	neurological			TRUE
429.2	Abnormal function study of cardiovascular system	circulatory system			TRUE
781.2	Abnormal posture	symptoms			TRUE
350.5	Abnormal reflex	neurological			TRUE
589	Abnormal results of function study of kidney	genitourinary			TRUE
514.1	Abnormal results of function study of pulmonary system	respiratory			TRUE
794	Abnormal results of other function studies (bladder, pancreas, placenta, spleen, etc)	symptoms			TRUE
516	Abnormal sputum	respiratory			TRUE
350.2	Abnormality of gait	neurological			TRUE
289.9	Abnormality of red blood cells	hematopoietic			TRUE
276.4	Acid-base balance disorder	endocrine/metabolic			TRUE
175	Acquired absence of breast	neoplasms			TRUE
701.6	Acquired acanthosis nigricans	dermatologic			TRUE
286.4	Acquired coagulation factor deficiency	hematopoietic			TRUE
736.2	Acquired deformities of finger	musculoskeletal			TRUE
736.1	Acquired deformities of forearm	musculoskeletal			TRUE
736.3	Acquired deformities of hip	musculoskeletal			TRUE
735	Acquired foot deformities	musculoskeletal			TRUE
283	Acquired hemolytic anemias	hematopoietic			TRUE
738.4	Acquired spondylolisthesis	musculoskeletal			TRUE
735.2	Acquired toe deformities	musculoskeletal			TRUE
253.11	Acromegaly and gigantism	endocrine/metabolic			TRUE
323.2	Acute (transverse) myelitis	neurological			TRUE
474	Acute and chronic tonsillitis	respiratory			TRUE
573.4	Acute and subacute necrosis of liver	digestive			TRUE
498	Acute bronchospasm	respiratory			TRUE
938.1	Acute dermatitis due to solar radiation	dermatologic			TRUE
446.2	Acute febrile mucocutaneous lymph node syndrome (Kawasaki disease)	circulatory system			TRUE
535.1	Acute gastritis	digestive			TRUE
580.13	Acute glomerulonephritis, NOS	genitourinary			TRUE
81.11	Acute graft-versus-host disease	infectious diseases			TRUE
465.4	Acute laryngitis and tracheitis	respiratory			TRUE
710.11	Acute osteomyelitis	musculoskeletal			TRUE
577.1	Acute pancreatitis	digestive			TRUE
420.21	Acute pericarditis	circulatory system			TRUE
523.31	Acute periodontitis	digestive			TRUE
415.1	Acute pulmonary heart disease	circulatory system			TRUE
394.4	Acute rheumatic heart disease	circulatory system			TRUE
441.1	Acute vascular insufficiency of intestine	circulatory system			TRUE
433.6	Acute, but ill-defined cerebrovascular disease	circulatory system			TRUE
255.1	Adrenal hyperfunction	endocrine/metabolic			TRUE
255.2	Adrenal hypofunction	endocrine/metabolic			TRUE
255.3	Adrenogenital disorders	endocrine/metabolic			TRUE
260.3	Adult failure to thrive	endocrine/metabolic			TRUE
979	Adverse drug events and drug allergies	injuries & poisonings			TRUE
941	Adverse reaction to serum or vaccine	injuries & poisonings			TRUE
317.11	Alcoholic liver damage	mental disorders			TRUE
276.42	Alkalosis	endocrine/metabolic			TRUE
287.2	Allergic purpura	hematopoietic			TRUE
930	Allergic reaction to food	injuries & poisonings			TRUE
704.11	Alopecia Areata	dermatologic			TRUE
270.34	Alpha-1-antitrypsin deficiency	endocrine/metabolic			TRUE
291.8	Alteration of consciousness	mental disorders			TRUE
368.1	Amblyopia	sense organs			TRUE
270.33	Amyloidosis	endocrine/metabolic			TRUE
565.1	Anal and rectal polyp	digestive			TRUE
285.21	Anemia in chronic kidney disease	hematopoietic			TRUE
285.22	Anemia in neoplastic disease	hematopoietic			TRUE
285.2	Anemia of chronic disease	hematopoietic			TRUE
411.41	Aneurysm and dissection of heart	circulatory system			TRUE
442.8	Aneurysm of other specified artery	circulatory system			TRUE
411.3	Angina pectoris	circulatory system			TRUE
368.3	Anisometropia	sense organs			TRUE
715.2	Ankylosing spondylitis	musculoskeletal			TRUE
741.1	Ankylosis of joint	musculoskeletal			TRUE
759.1	Anomalies of endocrine glands, congenital	congenital anomalies			TRUE
526.3	Anomalies of jaw size/symmetry	digestive			TRUE
379.4	Anomalies of pupillary function	sense organs			TRUE
748	Anomalies of respiratory system, congenital	congenital anomalies			TRUE
524.3	Anomalies of tooth position/malocclusion	digestive			TRUE
426.4	Anomalous atrioventricular excitation	circulatory system			TRUE
260.6	Anorexia	endocrine/metabolic			TRUE
305.21	Anorexia nervosa	mental disorders			TRUE
334.2	Anterior horn cell disease	neurological			TRUE
253.4	Anterior pituitary disorders	endocrine/metabolic			TRUE
964.1	Anticoagulants causing adverse effects	injuries & poisonings			TRUE
972.6	Antihypertensive agents causing adverse effects	injuries & poisonings			TRUE
963.1	Antineoplastic and immunosuppressive drugs causing adverse effects	injuries & poisonings			TRUE
301.2	Antisocial/borderline personality disorder	mental disorders			TRUE
300	Anxiety disorders	mental disorders			TRUE
442.1	Aortic aneurysm	circulatory system			TRUE
447.7	Aortic ectasia	circulatory system			TRUE
394.3	Aortic valve disease	circulatory system			TRUE
379.3	Aphakia and other disorders of lens	sense organs			TRUE
292.11	Aphasia	mental disorders			TRUE
292.1	Aphasia/speech disturbance	mental disorders			TRUE
284	Aplastic anemia	hematopoietic			TRUE
540	Appendiceal conditions	digestive			TRUE
540.1	Appendicitis	digestive			TRUE
442.4	Arterial dissection	circulatory system			TRUE
444	Arterial embolism and thrombosis	circulatory system			TRUE
444.1	Arterial embolism and thrombosis of lower extremity artery	circulatory system			TRUE
446.9	Arteritis NOS	circulatory system			TRUE
526.42	Arthralgia/ankylosis of temporomandibular joint	digestive			TRUE
713.5	Arthropathy associated with neurological disorders	musculoskeletal			TRUE
713	Arthropathy associated with other disorders classified elsewhere	musculoskeletal			TRUE
133	Arthropod-borne diseases	infectious diseases			TRUE
742.8	Articular cartilage disorder	musculoskeletal			TRUE
414.2	ASCVD	circulatory system			TRUE
733.4	Aseptic necrosis of bone	musculoskeletal			TRUE
117.4	Aspergillosis	infectious diseases			TRUE
440.9	Atherosclerosis of aorta	circulatory system			TRUE
440.22	Atherosclerosis of native arteries of the extremities with intermittent claudication	circulatory system			TRUE
440.1	Atherosclerosis of renal artery	circulatory system			TRUE
440.2	Atherosclerosis of the extremities	circulatory system			TRUE
427.21	Atrial fibrillation	circulatory system			TRUE
427.22	Atrial flutter	circulatory system			TRUE
426.2	Atrioventricular [AV] block	circulatory system			TRUE
426.24	Atrioventricular block, complete	circulatory system			TRUE
624.2	Atrophy of female genital tract	genitourinary			TRUE
313.3	Autism	mental disorders			TRUE
279.2	Autoimmune disease NEC	endocrine/metabolic			TRUE
283.1	Autoimmune hemolytic anemias	hematopoietic			TRUE
609.11	Azoospermia and oligospermia	genitourinary			TRUE
38.3	Bacteremia	infectious diseases			TRUE
8.5	Bacterial enteritis	infectious diseases			TRUE
480.1	Bacterial pneumonia	respiratory			TRUE
539	Bariatric surgery	digestive			TRUE
530.13	Barrett's esophagus	digestive			TRUE
172.21	Basal cell carcinoma	neoplasms			TRUE
711.3	Behcet's syndrome	musculoskeletal			TRUE
227.1	Benign neoplasm of adrenal gland	neoplasms			TRUE
213	Benign neoplasm of bone and articular cartilage	neoplasms			TRUE
225.1	Benign neoplasm of brain, cranial nerves, meninges	neoplasms			TRUE
224	Benign neoplasm of eye	neoplasms			TRUE
224.1	Benign neoplasm of eye, uveal	neoplasms			TRUE
223	Benign neoplasm of kidney and other urinary organs	neoplasms			TRUE
210	Benign neoplasm of lip, oral cavity, and pharynx	neoplasms			TRUE
229.1	Benign neoplasm of lymph nodes	neoplasms			TRUE
221	Benign neoplasm of other female genital organs	neoplasms			TRUE
227.2	Benign neoplasm of parathyroid gland	neoplasms			TRUE
212	Benign neoplasm of respiratory and intrathoracic organs	neoplasms			TRUE
225.2	Benign neoplasm of spinal cord, meninges	neoplasms			TRUE
226	Benign neoplasm of thyroid glands	neoplasms			TRUE
596.1	Bladder neck obstruction	genitourinary			TRUE
117.3	Blastomycotic infection	infectious diseases			TRUE
911	Blister	injuries & poisonings			TRUE
170.1	Bone cancer	neoplasms			TRUE
860	Bone marrow or stem cell transplant	neoplasms			TRUE
174.1	Breast cancer [female]	neoplasms			TRUE
612	Breast conditions, congenital or relating to hormones	genitourinary			TRUE
613.9	Breast disorder NOS	genitourinary			TRUE
873	Broken tooth	injuries & poisonings			TRUE
496.3	Bronchiectasis	respiratory			TRUE
480.5	Bronchopneumonia and lung abscess	respiratory			TRUE
695.2	Bullous dermatoses	dermatologic			TRUE
426.3	Bundle branch block	circulatory system			TRUE
1000	Burns	NULL			TRUE
726.3	Bursitis	musculoskeletal			TRUE
727.2	Bursitis disorders	musculoskeletal			TRUE
260.1	Cachexia	endocrine/metabolic			TRUE
726.4	Calcaneal spur; Exostosis NOS	musculoskeletal			TRUE
574.2	Calculus of bile duct	digestive			TRUE
594.2	Calculus of lower urinary tract	genitourinary			TRUE
594.3	Calculus of ureter	genitourinary			TRUE
189.2	Cancer of bladder	neoplasms			TRUE
191.11	Cancer of brain	neoplasms			TRUE
191.1	Cancer of brain and nervous system	neoplasms			TRUE
165.1	Cancer of bronchus; lung	neoplasms			TRUE
170.2	Cancer of connective tissue	neoplasms			TRUE
190	Cancer of eye	neoplasms			TRUE
164	Cancer of intrathoracic organs	neoplasms			TRUE
145.3	Cancer of major salivary glands	neoplasms			TRUE
145	Cancer of mouth	neoplasms			TRUE
194	Cancer of other endocrine glands	neoplasms			TRUE
184	Cancer of other female genital organs	neoplasms			TRUE
184.2	Cancer of other female genital organs (excluding uterus and ovary)	neoplasms			TRUE
202	Cancer of other lymphoid, histiocytic tissue	neoplasms			TRUE
151	Cancer of stomach	neoplasms			TRUE
145.2	Cancer of tongue	neoplasms			TRUE
165	Cancer within the respiratory system	neoplasms			TRUE
195	Cancer, suspected or other	neoplasms			TRUE
112.3	Candidiasis of skin and nails	infectious diseases			TRUE
172.3	Carcinoma in situ of skin	neoplasms			TRUE
427.42	Cardiac arrest	circulatory system			TRUE
429.9	Cardiac complications, not elsewhere classified	circulatory system			TRUE
426	Cardiac conduction disorders	circulatory system			TRUE
426.92	Cardiac defibrillator in situ	circulatory system			TRUE
426.91	Cardiac pacemaker in situ	circulatory system			TRUE
797.1	Cardiogenic shock	symptoms			TRUE
277.8	Carnitine deficiencies	endocrine/metabolic			TRUE
347	Cataplexy and narcolepsy	neurological			TRUE
366	Cataract	sense organs			TRUE
681.6	Cellulitis and abscess of foot, toe	dermatologic			TRUE
528.3	Cellulitis and abscess of oral soft tissues	digestive			TRUE
386.21	Central origin vertigo	sense organs			TRUE
327.31	Central/nonobstroctive sleep apnea	neurological			TRUE
433.5	Cerebral aneurysm	circulatory system			TRUE
433.21	Cerebral artery occlusion, with cerebral infarction	circulatory system			TRUE
348.4	Cerebral cysts	neurological			TRUE
331.9	Cerebral degeneration, unspecified	neurological			TRUE
348.2	Cerebral edema and compression of brain	neurological			TRUE
433.3	Cerebral ischemia	circulatory system			TRUE
816	Cerebral laceration and contusion	injuries & poisonings			TRUE
433	Cerebrovascular disease	circulatory system			TRUE
958	Certain early complications of trauma or procedure	injuries & poisonings			TRUE
180.1	Cervical cancer	neoplasms			TRUE
767	Cervicocranial/Cervicobrachial syndrome	symptoms			TRUE
687.3	Changes in skin texture	dermatologic			TRUE
575.1	Cholangitis	digestive			TRUE
574.3	Cholecystitis without cholelithiasis	digestive			TRUE
574.11	Cholelithiasis with acute cholecystitis	digestive			TRUE
385.3	Cholesteatoma	sense organs			TRUE
575.6	Cholesterolosis of gallbladder	digestive			TRUE
274.21	Chondrocalcinosis	endocrine/metabolic			TRUE
363	Chorioretinal inflammations, scars, and other disorders of choroid	sense organs			TRUE
363.3	Chorioretinal scars	sense organs			TRUE
758	Chromosomal anomalies and genetic disorders	congenital anomalies			TRUE
496	Chronic airway obstruction	respiratory			TRUE
496.2	Chronic bronchitis	respiratory			TRUE
592.12	Chronic cystitis	genitourinary			TRUE
798.1	Chronic fatigue syndrome	symptoms			TRUE
580.14	Chronic glomerulonephritis, NOS	genitourinary			TRUE
81.12	Chronic graft-versus-host disease	infectious diseases			TRUE
70.4	Chronic hepatitis	infectious diseases			TRUE
371.9	Chronic inflammatory disorders of orbit	sense organs			TRUE
592.13	Chronic interstitial cystitis	genitourinary			TRUE
585.4	Chronic kidney disease, Stage I or II	genitourinary			TRUE
585.33	Chronic Kidney Disease, Stage III	genitourinary			TRUE
585.34	Chronic Kidney Disease, Stage IV	genitourinary			TRUE
473.1	Chronic laryngitis	respiratory			TRUE
495.1	Chronic obstructive asthma	respiratory			TRUE
495.11	Chronic obstructive asthma with exacerbation	respiratory			TRUE
710.12	Chronic osteomyelitis	musculoskeletal			TRUE
355.1	Chronic pain syndrome	neurological			TRUE
577.2	Chronic pancreatitis	digestive			TRUE
573.1	Chronic passive congestion of liver	digestive			TRUE
420.22	Chronic pericarditis	circulatory system			TRUE
523.32	Chronic periodontitis	digestive			TRUE
415.2	Chronic pulmonary heart disease	circulatory system			TRUE
245.2	Chronic thyroiditis	endocrine/metabolic			TRUE
707.2	Chronic ulcer of leg or foot	dermatologic			TRUE
707.3	Chronic ulcer of unspecified site	dermatologic			TRUE
441.2	Chronic vascular insufficiency of intestine	circulatory system			TRUE
453	Chronic venous hypertension	circulatory system			TRUE
456	Chronic venous insufficiency [CVI]	circulatory system			TRUE
327.6	Circadian rhythm sleep disorder	neurological			TRUE
459.9	Circulatory disease NEC	circulatory system			TRUE
701.3	Circumscribed scleroderma	dermatologic			TRUE
571.51	Cirrhosis of liver without mention of alcohol	digestive			TRUE
735.22	Claw toe (acquired)	musculoskeletal			TRUE
749.1	Cleft palate	congenital anomalies			TRUE
117.2	Coccidioidomycosis	infectious diseases			TRUE
803.21	Colles' fracture	injuries & poisonings			TRUE
153.2	Colon cancer	neoplasms			TRUE
368.5	Color vision deficiencies	sense organs			TRUE
153	Colorectal cancer	neoplasms			TRUE
348.7	Coma	neurological			TRUE
355	Complex regional/central pain syndrome	neurological			TRUE
859	Complication due to other implant and internal device	injuries & poisonings			TRUE
853	Complication of colostomy or enterostomy	injuries & poisonings			TRUE
858	Complication of internal orthopedic device	injuries & poisonings			TRUE
855	Complication of nervous system device, implant, and graft	injuries & poisonings			TRUE
639	Complications following abortion or ectopic and molar pregnancies	pregnancy complications			TRUE
854	Complications of cardiac/vascular device, implant, and graft	injuries & poisonings			TRUE
536.7	Complications of gastrostomy, colostomy and enterostomy	digestive			TRUE
679	Complications of in utero procedures	pregnancy complications			TRUE
668	Complications of the administration of anesthetic or other sedation in labor and delivery	pregnancy complications			TRUE
817	Concussion	injuries & poisonings			TRUE
656.7	Conditions involving the integument and temperature regulation of fetus and newborn	pregnancy complications			TRUE
312	Conduct disorders	mental disorders			TRUE
756.1	Congenital anomalies of abdominal wall; diaphram	congenital anomalies			TRUE
612.3	Congenital anomalies of breast	genitourinary			TRUE
749	Congenital anomalies of face and neck	congenital anomalies			TRUE
751.1	Congenital anomalies of genital organs	congenital anomalies			TRUE
747.13	Congenital anomalies of great vessels	congenital anomalies			TRUE
750.21	Congenital anomalies of intestine	congenital anomalies			TRUE
755	Congenital anomalies of limbs	congenital anomalies			TRUE
751.12	Congenital anomalies of male genital organs	congenital anomalies			TRUE
750.13	Congenital anomalies of mouth/tongue	congenital anomalies			TRUE
756.3	Congenital anomalies of muscle, tendon, fascia, and connective tissue	congenital anomalies			TRUE
747.2	Congenital anomalies of peripheral vascular system	congenital anomalies			TRUE
753.2	Congenital anomalies of posterior segment of eye	congenital anomalies			TRUE
749.2	Congenital anomalies of skull and face bones	congenital anomalies			TRUE
750.15	Congenital anomalies of stomach	congenital anomalies			TRUE
753	Congenital anomalies of the eye	congenital anomalies			TRUE
757	Congenital anomalies of the integument	congenital anomalies			TRUE
755.4	Congenital anomalies of upper limb, including shoulder girdle	congenital anomalies			TRUE
751.2	Congenital anomalies of urinary system	congenital anomalies			TRUE
755.3	Congenital anomaly of fingers/toes	congenital anomalies			TRUE
750.22	Congenital anomaly of gallbladder, bile ducts, liver, pancreas	congenital anomalies			TRUE
753.1	Congenital cataract and lens anomalies	congenital anomalies			TRUE
286.1	Congenital coagulation defects	hematopoietic			TRUE
286.12	Congenital deficiency of other clotting factors (including factor VII)	hematopoietic			TRUE
755.1	Congenital deformities of feet	congenital anomalies			TRUE
286.13	Congenital factor VIII disorder	hematopoietic			TRUE
755.61	Congenital hip dysplasia and deformity	congenital anomalies			TRUE
750.5	Congenital hypertrophic pyloric stenosis	congenital anomalies			TRUE
244.5	Congenital hypothyroidism	endocrine/metabolic			TRUE
754	Congenital musculoskeletal deformities of spine	congenital anomalies			TRUE
691.3	Congenital pigmentary anomalies of skin	dermatologic			TRUE
428.1	Congestive heart failure (CHF) NOS	circulatory system			TRUE
371.2	Conjunctivitis, noninfectious	sense organs			TRUE
284.2	Constitutional aplastic anemia	hematopoietic			TRUE
939.1	Contact and allergic dermatitis of eyelid	dermatologic			TRUE
931	Contact dermatitis and other eczema due to plants [except food]	dermatologic			TRUE
739	Contracture of joint	musculoskeletal			TRUE
728.71	Contracture of palmar fascia [Dupuytren's disease]	musculoskeletal			TRUE
727.7	Contracture of tendon (sheath)	musculoskeletal			TRUE
364.9	Cornea replaced by transplant	sense organs			TRUE
364.4	Corneal degenerations	sense organs			TRUE
364.5	Corneal dystrophy	sense organs			TRUE
364.2	Corneal edema	sense organs			TRUE
364.1	Corneal opacity	sense organs			TRUE
364	Corneal opacity and other disorders of cornea	sense organs			TRUE
370.1	Corneal ulcer	sense organs			TRUE
733.6	Costochondritis	musculoskeletal			TRUE
771.2	Cramp of limb	symptoms			TRUE
1006	Crushing injury	NULL			TRUE
1008	Crushing or internal injury to organs	NULL			TRUE
737	Curvature of spine	musculoskeletal			TRUE
255.11	Cushing's syndrome	endocrine/metabolic			TRUE
695.41	Cutaneous lupus erythematosus	dermatologic			TRUE
577.3	Cyst and pseudocyst of pancreas	digestive			TRUE
733.2	Cyst of bone	musculoskeletal			TRUE
586.2	Cyst of kidney, acquired	genitourinary			TRUE
528.41	Cyst of the salivary gland	digestive			TRUE
614.53	Cyst or abscess of Bartholin's gland	genitourinary			TRUE
499	Cystic fibrosis	respiratory			TRUE
751.21	Cystic kidney disease	congenital anomalies			TRUE
362.23	Cystoid macular degeneration of retina	sense organs			TRUE
526.1	Cysts of the jaws	digestive			TRUE
302.1	Decreased libido	mental disorders			TRUE
288.1	Decreased white blood cell count	hematopoietic			TRUE
707.1	Decubitus ulcer	dermatologic			TRUE
286.6	Defibrination syndrome	hematopoietic			TRUE
281.9	Deficiency anemias	hematopoietic			TRUE
279.11	Deficiency of humoral immunity	endocrine/metabolic			TRUE
389.3	Degenerative and vascular disorders of ear	sense organs			TRUE
334	Degenerative disease of the spinal cord	neurological			TRUE
702	Degenerative skin conditions and other dermatoses	dermatologic			TRUE
702.4	Degenerative skin disorders	dermatologic			TRUE
259.3	Delay in sexual development and puberty NEC	endocrine/metabolic			TRUE
290	Delirium dementia and amnestic and other cognitive disorders	mental disorders			TRUE
290.2	Delirium due to conditions classified elsewhere	mental disorders			TRUE
521.2	Dental abrasion, erosion and attrition	digestive			TRUE
521.1	Dental caries	digestive			TRUE
524	Dentofacial anomalies, including malocclusion	digestive			TRUE
509.8	Dependence on respirator [Ventilator] or supplemental oxygen	respiratory			TRUE
938	Dermatitis due to solar radiation	dermatologic			TRUE
695.21	Dermatitis herpetiformis	dermatologic			TRUE
709.5	Dermatomyositis	dermatologic			TRUE
110.1	Dermatophytosis	infectious diseases			TRUE
315	Develomental delays and disorders	mental disorders			TRUE
253.3	Diabetes insipidus	endocrine/metabolic			TRUE
250.7	Diabetic retinopathy	endocrine/metabolic			TRUE
741.3	Difficulty in walking	musculoskeletal			TRUE
368.2	Diplopia and disorders of binocular vision	sense organs			TRUE
448	Disease of capillaries	circulatory system			TRUE
394.7	Disease of tricuspid valve	circulatory system			TRUE
529	Diseases and other conditions of the tongue	digestive			TRUE
31	Diseases due to other mycobacteria	infectious diseases			TRUE
530	Diseases of esophagus	digestive			TRUE
521	Diseases of hard tissues of teeth	digestive			TRUE
577	Diseases of pancreas	digestive			TRUE
706	Diseases of sebaceous glands	dermatologic			TRUE
289.5	Diseases of spleen	hematopoietic			TRUE
527	Diseases of the salivary glands	digestive			TRUE
254	Diseases of thymus gland	endocrine/metabolic			TRUE
288	Diseases of white blood cells	hematopoietic			TRUE
279	Disorders involving the immune mechanism	endocrine/metabolic			TRUE
368.7	Disorders of accommodation	sense organs			TRUE
389.5	Disorders of acoustic nerve	sense organs			TRUE
255	Disorders of adrenal glands	endocrine/metabolic			TRUE
270.2	Disorders of amino-acid metabolism	endocrine/metabolic			TRUE
277.4	Disorders of bilirubin excretion	endocrine/metabolic			TRUE
275.5	Disorders of calcium/phosphorus metabolism	endocrine/metabolic			TRUE
724.2	Disorders of coccyx	musculoskeletal			TRUE
275.2	Disorders of copper metabolism	endocrine/metabolic			TRUE
513.8	Disorders of diaphragm	respiratory			TRUE
530.5	Disorders of esophageal motility	digestive			TRUE
380	Disorders of external ear	sense organs			TRUE
379.5	Disorders of iris and ciliary body	sense organs			TRUE
275.1	Disorders of iron metabolism	hematopoietic			TRUE
375	Disorders of lacrimal system	sense organs			TRUE
275	Disorders of mineral metabolism	endocrine/metabolic			TRUE
377	Disorders of optic nerve and visual pathways	sense organs			TRUE
352	Disorders of other cranial nerves	neurological			TRUE
252	Disorders of parathyroid gland	endocrine/metabolic			TRUE
275.53	Disorders of phosphorus metabolism	endocrine/metabolic			TRUE
270.3	Disorders of plasma protein metabolism	endocrine/metabolic			TRUE
277.1	Disorders of porphyrin metabolism	endocrine/metabolic			TRUE
367	Disorders of refraction and accommodation; blindness and low vision	sense organs			TRUE
724.1	Disorders of sacrum	musculoskeletal			TRUE
705	Disorders of sweat glands	dermatologic			TRUE
337	Disorders of the autonomic nervous system	neurological			TRUE
360	Disorders of the globe	sense organs			TRUE
376	Disorders of the orbit	sense organs			TRUE
253	Disorders of the pituitary gland and its hypothalamic control	endocrine/metabolic			TRUE
270.21	Disorders of urea cycle metabolism	endocrine/metabolic			TRUE
588	Disorders resulting from impaired renal function	genitourinary			TRUE
527.7	Disturbance of salivary secretion	digestive			TRUE
520.2	Disturbances in tooth eruption	digestive			TRUE
270.1	Disturbances of amino-acid transport	endocrine/metabolic			TRUE
350.6	Disturbances of sensation of smell and taste	neurological			TRUE
562.2	Diverticulitis	digestive			TRUE
562.1	Diverticulosis	digestive			TRUE
530.6	Diverticulum of esophagus, acquired	digestive			TRUE
362.27	Drusen (degenerative) of retina	sense organs			TRUE
531.3	Duodenal ulcer	digestive			TRUE
535.6	Duodenitis	digestive			TRUE
620	Dysplasia of female genital organs	genitourinary			TRUE
624.1	Dystrophy of female genital tract	genitourinary			TRUE
41.4	E. coli	infectious diseases			TRUE
305.2	Eating disorder	mental disorders			TRUE
634.3	Ectopic pregnancy	pregnancy complications			TRUE
374.1	Ectropion or entropion	sense organs			TRUE
1014	Effects of heat, cold and air pressure	NULL			TRUE
990	Effects radiation NOS	injuries & poisonings			TRUE
276.1	Electrolyte imbalance	endocrine/metabolic			TRUE
790.8	Elevated C-reactive protein (CRP)	symptoms			TRUE
795.82	Elevated cancer antigen 125 [CA 125]	symptoms			TRUE
790.1	Elevated sedimentation rate	symptoms			TRUE
444.2	Embolism and thrombosis of abdominal aorta	circulatory system			TRUE
496.1	Emphysema	respiratory			TRUE
506	Empyema and pneumothorax	respiratory			TRUE
323	Encephalitis	neurological			TRUE
323.8	Encephalitis, non-infectious	neurological			TRUE
348.8	Encephalopathy, not elsewhere classified	neurological			TRUE
585.32	End stage renal disease	genitourinary			TRUE
420.3	Endocarditis	circulatory system			TRUE
656.3	Endocrine and metabolic disturbances of fetus and newborn	pregnancy complications			TRUE
621	Endometrial hyperplasia	genitourinary			TRUE
288.3	Eosinophilia	hematopoietic			TRUE
530.15	Eosinophilic esophagitis	digestive			TRUE
345.1	Epilepsy	neurological			TRUE
375.2	Epiphora	sense organs			TRUE
605	Erectile dysfunction [ED]	genitourinary			TRUE
695.81	Erythema nodosum	dermatologic			TRUE
690	Erythematosquamous dermatosis	dermatologic			TRUE
530.2	Esophageal bleeding (varices/hemorrhage)	digestive			TRUE
530.1	Esophagitis, GERD and related diseases	digestive			TRUE
333.1	Essential tremor	neurological			TRUE
242.3	Exophthalmos	endocrine/metabolic			TRUE
333	Extrapyramidal disease and abnormal movement disorders	neurological			TRUE
500.1	Extrinsic allergic alveolitis	respiratory			TRUE
352.2	Facial nerve disorders [CN7]	neurological			TRUE
772.6	Facial weakness	symptoms			TRUE
264.2	Failure to thrive (childhood)	endocrine/metabolic			TRUE
550.3	Femoral hernia	digestive			TRUE
610.2	Fibroadenosis of breast	genitourinary			TRUE
610.3	Fibrosclerosis of breast	genitourinary			TRUE
426.21	First degree AV block	circulatory system			TRUE
735.1	Flat foot	musculoskeletal			TRUE
803.3	Fracture of clavicle or scapula	injuries & poisonings			TRUE
801.1	Fracture of foot	injuries & poisonings			TRUE
803.1	Fracture of humerus	injuries & poisonings			TRUE
800	Fracture of lower limb	injuries & poisonings			TRUE
800.1	Fracture of neck of femur	injuries & poisonings			TRUE
800.4	Fracture of patella	injuries & poisonings			TRUE
802	Fracture of pelvis	injuries & poisonings			TRUE
803.2	Fracture of radius and ulna	injuries & poisonings			TRUE
807	Fracture of ribs	injuries & poisonings			TRUE
800.3	Fracture of tibia and fibula	injuries & poisonings			TRUE
809	Fracture of unspecified bones	injuries & poisonings			TRUE
800.2	Fracture of unspecified part of femur	injuries & poisonings			TRUE
803	Fracture of upper limb	injuries & poisonings			TRUE
805	Fracture of vertebral column without mention of spinal cord injury	injuries & poisonings			TRUE
564	Functional digestive disorders	digestive			TRUE
612.1	Galactorrhea	genitourinary			TRUE
791	Gangrene	symptoms			TRUE
531.2	Gastric ulcer	digestive			TRUE
530.7	Gastroesophageal laceration-hemorrhage syndrome	digestive			TRUE
569.2	Gastrointestinal complications	digestive			TRUE
303.31	Gastrointestinal malfunction arising from mental factors	mental disorders			TRUE
531.5	Gastrojejunal ulcer	digestive			TRUE
345.11	Generalized convulsive epilepsy	neurological			TRUE
736.4	Genu valgum or varum (acquired)	musculoskeletal			TRUE
523	Gingival and periodontal diseases	digestive			TRUE
523.1	Gingivitis	digestive			TRUE
529.1	Glossitis	digestive			TRUE
529.6	Glossodynia	digestive			TRUE
255.21	Glucocorticoid deficiency	endocrine/metabolic			TRUE
250.5	Glycosuria or Acetonuria	endocrine/metabolic			TRUE
90.2	Gonococcal infections	infectious diseases			TRUE
274.1	Gout	endocrine/metabolic			TRUE
274.11	Gouty arthropathy	endocrine/metabolic			TRUE
81.1	Graft-versus-host disease	infectious diseases			TRUE
38.1	Gram negative septicemia	infectious diseases			TRUE
38.2	Gram positive septicemia	infectious diseases			TRUE
593.1	Gross hematuria	genitourinary			TRUE
41.8	H. pylori	infectious diseases			TRUE
292.6	Hallucinations	mental disorders			TRUE
735.23	Hallux rigidus	musculoskeletal			TRUE
735.21	Hammer toe (acquired)	musculoskeletal			TRUE
428.2	Heart failure NOS	circulatory system			TRUE
428.4	Heart failure with preserved EF [Diastolic heart failure]	circulatory system			TRUE
428.3	Heart failure with reduced EF [Systolic or combined heart failure]	circulatory system			TRUE
429.1	Heart transplant/surgery	circulatory system			TRUE
395	Heart valve disorders	circulatory system			TRUE
395.6	Heart valve replaced	circulatory system			TRUE
134	Helminthiases	infectious diseases			TRUE
741.5	Hemarthrosis	musculoskeletal			TRUE
578.1	Hematemesis	digestive			TRUE
656.5	Hematological disorders of newborn	pregnancy complications			TRUE
342	Hemiplegia	neurological			TRUE
285.8	Hemoglobinuria	hematopoietic			TRUE
635	Hemorrhage during pregnancy; childbirth and postpartum	pregnancy complications			TRUE
531.1	Hemorrhage from gastrointestinal ulcer	digestive			TRUE
656.4	Hemorrhage of fetus or newborn	pregnancy complications			TRUE
578.9	Hemorrhage of gastrointestinal tract	digestive			TRUE
286.5	Hemorrhagic disorder due to intrinsic circulating anticoagulants	hematopoietic			TRUE
70.9	Hepatitis NOS	infectious diseases			TRUE
573.3	Hepatomegaly	digestive			TRUE
356	Hereditary and idiopathic peripheral neuropathy	neurological			TRUE
520.1	Hereditary disturbances in tooth structure	digestive			TRUE
275.11	Hereditary hemochromatosis	hematopoietic			TRUE
362.7	Hereditary retinal dystrophies	sense organs			TRUE
53.1	Herpes zoster with nervous system complications	infectious diseases			TRUE
117.1	Histoplasmosis	infectious diseases			TRUE
71.1	HIV infection, symptomatic	infectious diseases			TRUE
201	Hodgkin's disease	neoplasms			TRUE
962.3	Hormones and synthetic substitutes causing adverse effects in therapeutic use	injuries & poisonings			TRUE
71	Human immunodeficiency virus [HIV] disease	infectious diseases			TRUE
603.1	Hydrocele	genitourinary			TRUE
331.1	Hydrocephalus	neurological			TRUE
255.12	Hyperaldosteronism	endocrine/metabolic			TRUE
275.6	Hypercalcemia	endocrine/metabolic			TRUE
272.14	Hyperchylomicronemia	endocrine/metabolic			TRUE
286.8	Hypercoagulable state	hematopoietic			TRUE
256.1	Hyperestrogenism	endocrine/metabolic			TRUE
272.12	Hyperglyceridemia	endocrine/metabolic			TRUE
276.11	Hyperosmolality and/or hypernatremia	endocrine/metabolic			TRUE
252.1	Hyperparathyroidism	endocrine/metabolic			TRUE
276.13	Hyperpotassemia	endocrine/metabolic			TRUE
446.3	Hypersensitivity angiitis	circulatory system			TRUE
327.1	Hypersomnia	neurological			TRUE
401	Hypertension	circulatory system			TRUE
401.2	Hypertensive heart and/or renal disease	circulatory system			TRUE
401.21	Hypertensive heart disease	circulatory system			TRUE
425.11	Hypertrophic obstructive cardiomyopathy	circulatory system			TRUE
612.2	Hypertrophy of breast (Gynecomastia)	genitourinary			TRUE
527.1	Hypertrophy of salivary gland	digestive			TRUE
513.4	Hyperventilation	respiratory			TRUE
251.1	Hypoglycemia	endocrine/metabolic			TRUE
252.2	Hypoparathyroidism	endocrine/metabolic			TRUE
458	Hypotension	circulatory system			TRUE
780	Hypothermia/Chills	symptoms			TRUE
360.3	Hypotony of eye	sense organs			TRUE
513.3	Hypoventilation	respiratory			TRUE
258	Iatrogenic endocrine disorders	endocrine/metabolic			TRUE
458.2	Iatrogenic hypotension	circulatory system			TRUE
452.1	Iatrogenic pulmonary embolism and infarction	circulatory system			TRUE
691.1	Ichthyosis congenita	dermatologic			TRUE
504.1	Idiopathic fibrosing alveolitis	respiratory			TRUE
559	Ileostomy status	digestive			TRUE
560.2	Impaction of intestine	digestive			TRUE
686.2	Impetigo	dermatologic			TRUE
312.3	Impulse control disorder	mental disorders			TRUE
550.6	Incisional hernia	digestive			TRUE
343	Infantile cerebral palsy	neurological			TRUE
369	Infection of the eye	sense organs			TRUE
41.9	Infection with drug-resistant microorganisms	infectious diseases			TRUE
81	Infection/inflammation of internal prosthetic device; implant; and graft	infectious diseases			TRUE
657	Infections specific to the perinatal period	pregnancy complications			TRUE
79.2	Infectious mononucleosis	infectious diseases			TRUE
712	Infective connective tissue disorders	musculoskeletal			TRUE
609.1	Infertility, male	genitourinary			TRUE
132	Infestation (lice, mites)	infectious diseases			TRUE
371	Inflammation of the eye	sense organs			TRUE
526.5	Inflammatory conditions of jaw	digestive			TRUE
614.5	Inflammatory disease of cervix, vagina, and vulva	genitourinary			TRUE
614	Inflammatory diseases of female pelvic organs	genitourinary			TRUE
942	Infusion and transfusion reaction	injuries & poisonings			TRUE
703.1	Ingrowing nail	dermatologic			TRUE
550.1	Inguinal hernia	digestive			TRUE
907	Injuries to the nervous system	injuries & poisonings			TRUE
1007	Injury to blood vessels	NULL			TRUE
957	Injury to other and unspecified nerves	injuries & poisonings			TRUE
250.3	Insulin pump user	endocrine/metabolic			TRUE
722.7	Intervertebral disc disorder with myelopathy	musculoskeletal			TRUE
134.1	Intestinal helminthiases	infectious diseases			TRUE
8	Intestinal infection	infectious diseases			TRUE
8.52	Intestinal infection due to C. difficile	infectious diseases			TRUE
8.7	Intestinal infection due to protozoa	infectious diseases			TRUE
557	Intestinal malabsorption (non-celiac)	digestive			TRUE
430.2	Intracerebral hemorrhage	circulatory system			TRUE
430	Intracranial hemorrhage	circulatory system			TRUE
818	Intracranial hemorrhage (injury)	injuries & poisonings			TRUE
656.1	Isoimmunization of fetus or newborn	pregnancy complications			TRUE
573.5	Jaundice (not of newborn)	digestive			TRUE
732.1	Juvenile osteochondrosis	musculoskeletal			TRUE
714.2	Juvenile rheumatoid arthritis	musculoskeletal			TRUE
370	Keratitis	sense organs			TRUE
370.3	Keratoconjunctivitis	sense organs			TRUE
364.41	Keratoconus	sense organs			TRUE
701.1	Keratoderma, acquired	dermatologic			TRUE
737.1	Kyphosis (acquired)	musculoskeletal			TRUE
386.3	Labyrinthitis	sense organs			TRUE
350.3	Lack of coordination	neurological			TRUE
264.9	Lack of normal physiological development, unspecified	endocrine/metabolic			TRUE
374.2	Lagophthalmos	sense organs			TRUE
202.24	Large cell lymphoma	neoplasms			TRUE
1012	Late effect	NULL			TRUE
433.8	Late effects of cerebrovascular disease	circulatory system			TRUE
728.2	Laxity of ligament or hypermobility syndrome	musculoskeletal			TRUE
315.1	Learning disorder	mental disorders			TRUE
426.32	Left bundle branch block	circulatory system			TRUE
204	Leukemia	neoplasms			TRUE
528.6	Leukoplakia of oral mucosa	digestive			TRUE
277.51	Lipoprotein disorders	endocrine/metabolic			TRUE
571.8	Liver abscess and sequelae of chronic liver disease	digestive			TRUE
573.2	Liver replaced by transplant	digestive			TRUE
278.3	Localized adiposity	endocrine/metabolic			TRUE
742.1	Loose body in joint	musculoskeletal			TRUE
737.2	Lordosis (acquired)	musculoskeletal			TRUE
525.1	Loss of teeth or edentulism	digestive			TRUE
754.1	Lumbosacral spondylolysis, congenital	congenital anomalies			TRUE
500	Lung disease due to external agents	respiratory			TRUE
510.2	Lung transplant	respiratory			TRUE
695.4	Lupus (localized and systemic)	dermatologic			TRUE
130.1	Lyme disease	infectious diseases			TRUE
204.11	Lymphoid leukemia, acute	neoplasms			TRUE
204.12	Lymphoid leukemia, chronic	neoplasms			TRUE
202.23	Lymphosarcoma	neoplasms			TRUE
362.29	Macular degeneration (senile) of retina NOS	sense organs			TRUE
362.26	Macular puckering of retina	sense organs			TRUE
189.21	Malignant neoplasm of bladder	neoplasms			TRUE
189.11	Malignant neoplasm of kidney, except pelvis	neoplasms			TRUE
155.1	Malignant neoplasm of liver, primary	neoplasms			TRUE
189.4	Malignant neoplasm of other urinary organs	neoplasms			TRUE
184.11	Malignant neoplasm of ovary	neoplasms			TRUE
153.3	Malignant neoplasm of rectum, rectosigmoid junction, and anus	neoplasms			TRUE
159.4	Malignant neoplasm of retroperitoneum and peritoneum	neoplasms			TRUE
159.2	Malignant neoplasm of small intestine, including duodenum	neoplasms			TRUE
182	Malignant neoplasm of uterus	neoplasms			TRUE
195.1	Malignant neoplasm, other	neoplasms			TRUE
733.8	Malunion and nonunion of fracture	musculoskeletal			TRUE
611.11	Mammographic microcalcification	genitourinary			TRUE
191	Manlignant and unknown neoplasms of brain and nervous system	neoplasms			TRUE
381.3	Mastoiditis & related conditions	sense organs			TRUE
255.13	Medulloadrenal hyperfunction	endocrine/metabolic			TRUE
281.1	Megaloblastic anemia	hematopoietic			TRUE
172.11	Melanomas of skin	neoplasms			TRUE
292.3	Memory loss	mental disorders			TRUE
386.1	Meniere's disease	sense organs			TRUE
320	Meningitis	neurological			TRUE
315.3	Mental retardation	mental disorders			TRUE
41.12	Methicillin resistant Staphylococcus aureus	infectious diseases			TRUE
41.11	Methicillin sensitive Staphylococcus aureus	infectious diseases			TRUE
292.2	Mild cognitive impairment	mental disorders			TRUE
634.1	Missed abortion/Hydatidiform mole	pregnancy complications			TRUE
394.2	Mitral valve disease	circulatory system			TRUE
394.1	Mitral valve stenosis and aortic valve stenosis	circulatory system			TRUE
626.21	Mittelschmerz	genitourinary			TRUE
272.13	Mixed hyperlipidemia	endocrine/metabolic			TRUE
204.3	Monocytic leukemia	neoplasms			TRUE
433.32	Moyamoya disease	circulatory system			TRUE
480.13	MRSA pneumonia	respiratory			TRUE
204.4	Multiple myeloma	neoplasms			TRUE
772.3	Muscle weakness	symptoms			TRUE
728.1	Muscular calcification and ossification	musculoskeletal			TRUE
359.1	Muscular dystrophies	neurological			TRUE
772.1	Muscular wasting and disuse atrophy	symptoms			TRUE
358.1	Myasthenia gravis	neurological			TRUE
117	Mycoses	infectious diseases			TRUE
204.2	Myeloid leukemia	neoplasms			TRUE
204.21	Myeloid leukemia, acute	neoplasms			TRUE
204.22	Myeloid leukemia, chronic	neoplasms			TRUE
200	Myeloproliferative disease	neoplasms			TRUE
411.2	Myocardial infarction	circulatory system			TRUE
420.1	Myocarditis	circulatory system			TRUE
333.2	Myoclonus	neurological			TRUE
359.2	Myopathy	neurological			TRUE
384.1	Myringitis	sense organs			TRUE
471	Nasal polyps	respiratory			TRUE
174.3	Neoplasm of uncertain behavior of breast	neoplasms			TRUE
158	Neoplasm of unspecified nature of digestive system	neoplasms			TRUE
580.31	Nephritis and nephropathy in diseases classified elsewhere	genitourinary			TRUE
580.2	Nephrotic syndrome without mention of glomerulonephritis	genitourinary			TRUE
353.1	Nerve plexus lesions	neurological			TRUE
353	Nerve root and plexus disorders	neurological			TRUE
353.2	Nerve root lesions	neurological			TRUE
752	Nervous system congenital anomalies	congenital anomalies			TRUE
752.1	Neural tube defects	congenital anomalies			TRUE
209	Neuroendocrine tumors	neoplasms			TRUE
199.4	Neurofibromatosis	neoplasms			TRUE
202.21	Nodular lymphoma	neoplasms			TRUE
283.2	Non-autoimmune hemolytic anemias	hematopoietic			TRUE
875	Non-healing surgical wound	injuries & poisonings			TRUE
202.2	Non-Hodgkins lymphoma	neoplasms			TRUE
580.12	Non-proliferative glomerulonephritis	genitourinary			TRUE
769	Nonallopathic lesions NEC	symptoms			TRUE
371.33	Noninfectious dermatoses of eyelid	sense organs			TRUE
450	Noninfectious disorders of lymphatic channels	circulatory system			TRUE
395.2	Nonrheumatic aortic valve disorders	circulatory system			TRUE
395.4	Nonrheumatic pulmonary valve disorders	circulatory system			TRUE
395.3	Nonrheumatic tricuspid valve disorders	circulatory system			TRUE
366.1	Nonsenile Cataract	sense organs			TRUE
346.3	Nonspecific abnormal findings in cerebrospinal fluid	neurological			TRUE
575.9	Nonspecific abnormal findings on radiological and other examination of biliary tract	digestive			TRUE
346.2	Nonspecific abnormal results of function study of brain and central nervous system	neurological			TRUE
259.1	Nonspecific abnormal results of other endocrine function study	endocrine/metabolic			TRUE
790	Nonspecific findings on examination of blood	symptoms			TRUE
729.7	Nontraumatic compartment syndrome	musculoskeletal			TRUE
260.22	Nutritional marasmus	endocrine/metabolic			TRUE
378.2	Nystagmus and other irregular eye movements	sense organs			TRUE
496.21	Obstructive chronic bronchitis	respiratory			TRUE
751.3	Obstructive genitourinary defect	congenital anomalies			TRUE
433.1	Occlusion and stenosis of precerebral arteries	circulatory system			TRUE
433.2	Occlusion of cerebral arteries	circulatory system			TRUE
433.11	Occlusion of cerebral arteries, with cerebral infarction	circulatory system			TRUE
599.6	Oliguria and anuria	genitourinary			TRUE
870.2	Open wound of ear	injuries & poisonings			TRUE
871.3	Open wound of foot except toe(s) alone	injuries & poisonings			TRUE
871.1	Open wound of hand except finger(s)	injuries & poisonings			TRUE
870.5	Open wound of lip and mouth	injuries & poisonings			TRUE
870.6	Open wound of neck	injuries & poisonings			TRUE
871.4	Open wound of toe(s)	injuries & poisonings			TRUE
870.1	Open wound or laceration of eye or eyelid	injuries & poisonings			TRUE
871	Open wounds of extremities	injuries & poisonings			TRUE
870	Open wounds of head; neck; and trunk	injuries & poisonings			TRUE
365.1	Open-angle glaucoma	sense organs			TRUE
965.1	Opiates and related narcotics causing adverse effects in therapeutic use	injuries & poisonings			TRUE
377.1	Optic atrophy	sense organs			TRUE
377.3	Optic neuritis/neuropathy	sense organs			TRUE
528.12	Oral aphthae	digestive			TRUE
327.41	Organic or persistent insomnia	neurological			TRUE
513.32	Orthopnea	respiratory			TRUE
458.1	Orthostatic hypotension	circulatory system			TRUE
731	Osteitis deformans and osteopathies associated with other disorders classified elsewhere	musculoskeletal			TRUE
740.1	Osteoarthritis; localized	musculoskeletal			TRUE
740.3	Osteoarthrosis involving more than one site, but not specified as generalized	musculoskeletal			TRUE
740.12	Osteoarthrosis, localized, secondary	musculoskeletal			TRUE
732.7	Osteochondritis dissecans	musculoskeletal			TRUE
732	Osteochondropathies	musculoskeletal			TRUE
710.1	Osteomyelitis	musculoskeletal			TRUE
710	Osteomyelitis, periostitis, and other infections involving bone	musculoskeletal			TRUE
743.11	Osteoporosis NOS	musculoskeletal			TRUE
736	Other acquired deformities of limbs	musculoskeletal			TRUE
411.9	Other acute and subacute forms of ischemic heart disease	circulatory system			TRUE
721.8	Other allied disorders of spine	musculoskeletal			TRUE
504	Other alveolar and parietoalveolar pneumonopathy	respiratory			TRUE
722.9	Other and unspecified disc disorder	musculoskeletal			TRUE
349	Other and unspecified disorders of the nervous system	neurological			TRUE
442	Other aneurysm	circulatory system			TRUE
716	Other arthropathies	musculoskeletal			TRUE
426.8	Other cardiac conduction disorders	circulatory system			TRUE
425.8	Other cardiomyopathy	circulatory system			TRUE
598.4	Other cells and casts in urine	genitourinary			TRUE
331	Other cerebral degenerations	neurological			TRUE
411.8	Other chronic ischemic heart disease, unspecified	circulatory system			TRUE
324	Other CNS infection and poliomyelitis	neurological			TRUE
348	Other conditions of brain	neurological			TRUE
348.9	Other conditions of brain, NOS	neurological			TRUE
755.6	Other congenital anomalies of lower limb, including pelvic girdle	congenital anomalies			TRUE
756	Other congenital musculoskeletal anomalies	congenital anomalies			TRUE
277.6	Other deficiencies of circulating enzymes	endocrine/metabolic			TRUE
281	Other deficiency anemia	hematopoietic			TRUE
341	Other demyelinating diseases of central nervous system	neurological			TRUE
510	Other diseases of lung	respiratory			TRUE
519.8	Other diseases of respiratory system, NEC	respiratory			TRUE
519	Other diseases of respiratory system, not elsewhere classified	respiratory			TRUE
575.8	Other disorders of biliary tract	digestive			TRUE
596	Other disorders of bladder	genitourinary			TRUE
271.9	Other disorders of carbohydrate transport and metabolism	endocrine/metabolic			TRUE
723	Other disorders of cervical region	musculoskeletal			TRUE
459	Other disorders of circulatory system	circulatory system			TRUE
575.7	Other disorders of gallbladder	digestive			TRUE
277.5	Other disorders of lipoid metabolism	endocrine/metabolic			TRUE
277	Other disorders of metabolism	endocrine/metabolic			TRUE
385	Other disorders of middle ear and mastoid	sense organs			TRUE
253.7	Other disorders of neurohypophysis	endocrine/metabolic			TRUE
251	Other disorders of pancreatic internal secretion	endocrine/metabolic			TRUE
277.2	Other disorders of purine and pyrimidine metabolism	endocrine/metabolic			TRUE
727	Other disorders of synovium, tendon, and bursa	musculoskeletal			TRUE
384	Other disorders of tympanic membrane	sense organs			TRUE
597	Other disorders of urethra and urinary tract	genitourinary			TRUE
426.25	Other heart block	circulatory system			TRUE
282.9	Other hereditary hemolytic anemias	hematopoietic			TRUE
425.12	Other hypertrophic cardiomyopathy	circulatory system			TRUE
715	Other inflammatory spondylopathies	musculoskeletal			TRUE
560.4	Other intestinal obstruction	digestive			TRUE
306	Other mental disorder	mental disorders			TRUE
172.2	Other non-epithelial cancer of skin	neoplasms			TRUE
362.3	Other nondiabetic retinopathy	sense organs			TRUE
613	Other nonmalignant breast conditions	genitourinary			TRUE
263	Other nutritional deficiency	endocrine/metabolic			TRUE
870.3	Other open wound of head and face	injuries & poisonings			TRUE
344	Other paralytic syndromes	neurological			TRUE
290.3	Other persistent mental disorders due to conditions classified elsewhere	mental disorders			TRUE
505	Other pulmonary inflamation or edema	respiratory			TRUE
362	Other retinal disorders	sense organs			TRUE
751.22	Other specified congenital anomalies of kidney	congenital anomalies			TRUE
752.2	Other specified congenital anomalies of nervous system	congenital anomalies			TRUE
709.6	Other specified diffuse diseases of connective tissue	dermatologic			TRUE
527.8	Other specified diseases of the salivary glands	digestive			TRUE
270.38	Other specified disorders of plasma protein metabolism	endocrine/metabolic			TRUE
535.8	Other specified gastritis	digestive			TRUE
743.13	Other specified osteoporosis	musculoskeletal			TRUE
443.8	Other specified peripheral vascular diseases	circulatory system			TRUE
724.8	Other symptoms referable to back	musculoskeletal			TRUE
724.9	Other unspecified back disorders	musculoskeletal			TRUE
281.12	Other vitamin B12 deficiency anemia	hematopoietic			TRUE
381.9	Otorrhea	sense organs			TRUE
383	Otosclerosis	sense organs			TRUE
278	Overweight, obesity and other hyperalimentation	endocrine/metabolic			TRUE
716.8	Palindromic rheumatism	musculoskeletal			TRUE
782.6	Pallor and flushing	symptoms			TRUE
157	Pancreatic cancer	neoplasms			TRUE
284.1	Pancytopenia	hematopoietic			TRUE
729.3	Panniculitis	musculoskeletal			TRUE
473.3	Paralysis/spasm of vocal cords or larynx	respiratory			TRUE
560.1	Paralytic ileus	digestive			TRUE
378.5	Paralytic strabismus	sense organs			TRUE
295.2	Paranoid disorders	mental disorders			TRUE
270.32	Paraproteinemia	endocrine/metabolic			TRUE
696.2	Parapsoriasis	dermatologic			TRUE
327.5	Parasomnia	neurological			TRUE
332	Parkinson's disease	neurological			TRUE
427.1	Paroxysmal tachycardia, unspecified	circulatory system			TRUE
345.12	Partial epilepsy	neurological			TRUE
743.2	Pathologic fracture	musculoskeletal			TRUE
743.22	Pathologic fracture of femur	musculoskeletal			TRUE
743.21	Pathologic fracture of vertebrae	musculoskeletal			TRUE
742.2	Pathological, developmental or recurrent dislocation	musculoskeletal			TRUE
756.2	Pectus and other congenital anomalies of ribs/sternum	congenital anomalies			TRUE
756.21	Pectus excavatum	congenital anomalies			TRUE
132.1	Pediculosis and phthirus infestation	infectious diseases			TRUE
614.3	Pelvic inflammatory disease (PID)	genitourinary			TRUE
695.22	Pemphigus and pemphigoid	dermatologic			TRUE
531.4	Peptic ulcer, site unspecified	digestive			TRUE
384.4	Perforation of tympanic membrane	sense organs			TRUE
522.5	Periapical abscess	digestive			TRUE
420.2	Pericarditis	circulatory system			TRUE
656.6	Perinatal disorders of digestive system	pregnancy complications			TRUE
656.8	Perinatal jaundice	pregnancy complications			TRUE
337.1	Peripheral autonomic neuropathy	neurological			TRUE
362.6	Peripheral retinal degenerations	sense organs			TRUE
443.9	Peripheral vascular disease, unspecified	circulatory system			TRUE
560.3	Peritoneal or intestinal adhesions	digestive			TRUE
567	Peritonitis and retroperitoneal infections	digestive			TRUE
281.11	Pernicious anemia	hematopoietic			TRUE
789.1	Persistent vomiting	symptoms			TRUE
301	Personality disorders	mental disorders			TRUE
313	Pervasive developmental disorders	mental disorders			TRUE
270.12	Phenylketonuria [PKU]	endocrine/metabolic			TRUE
325	Phlebitis and thrombophlebitis of intracranial venous sinuses	neurological			TRUE
451.2	Phlebitis and thrombophlebitis of lower extremities	circulatory system			TRUE
686.3	Pilonidal cyst	dermatologic			TRUE
253.5	Pituitary dwarfism	endocrine/metabolic			TRUE
253.2	Pituitary hypofunction	endocrine/metabolic			TRUE
696.3	Pityriasis	dermatologic			TRUE
727.8	Plica syndrome	musculoskeletal			TRUE
480.11	Pneumococcal pneumonia	respiratory			TRUE
480.3	Pneumonia due to fungus (mycoses)	respiratory			TRUE
501	Pneumonitis due to inhalation of food or vomitus	respiratory			TRUE
975	Poisoning by agents primarily acting on the smooth and skeletal muscles and respiratory system	injuries & poisonings			TRUE
965	Poisoning by analgesics, antipyretics, and antirheumatics	injuries & poisonings			TRUE
960	Poisoning by antibiotics	injuries & poisonings			TRUE
966	Poisoning by anticonvulsants and anti-Parkinsonism drugs	injuries & poisonings			TRUE
971	Poisoning by drugs primarily affecting the autonomic nervous system	injuries & poisonings			TRUE
962	Poisoning by hormones and synthetic substitutes	injuries & poisonings			TRUE
961	Poisoning by other anti-infectives	injuries & poisonings			TRUE
963	Poisoning by primarily systemic agents	injuries & poisonings			TRUE
969	Poisoning by psychotropic agents	injuries & poisonings			TRUE
446.6	Polyarteritis nodosa	circulatory system			TRUE
270.31	Polyclonal hypergammaglobulinemia	endocrine/metabolic			TRUE
200.1	Polycythemia vera	neoplasms			TRUE
289.8	Polycythemia, secondary	hematopoietic			TRUE
276.8	Polydipsia	endocrine/metabolic			TRUE
259.8	Polyglandular activity in multiple endocrine adenomatosis	endocrine/metabolic			TRUE
717	Polymyalgia Rheumatica	musculoskeletal			TRUE
709.4	Polymyositis	dermatologic			TRUE
316.1	Polyneuropathy due to drugs	mental disorders			TRUE
250.6	Polyneuropathy in diabetes	endocrine/metabolic			TRUE
622	Polyp of female genital organs	genitourinary			TRUE
571.81	Portal hypertension	digestive			TRUE
258.1	Postablative ovarian failure	endocrine/metabolic			TRUE
502	Postinflammatory pulmonary fibrosis	respiratory			TRUE
722.8	Postlaminectomy syndrome	musculoskeletal			TRUE
627.1	Postmenopausal bleeding	genitourinary			TRUE
80	Postoperative infection	infectious diseases			TRUE
958.1	Postoperative shock	injuries & poisonings			TRUE
452.8	Postphlebitic syndrome	circulatory system			TRUE
783.1	Postprocedural fever	symptoms			TRUE
876	Posttraumatic wound infection not elsewhere classified	injuries & poisonings			TRUE
259.4	Precocious sexual development and puberty NEC	endocrine/metabolic			TRUE
627.4	Premenopausal menorrhagia	genitourinary			TRUE
367.4	Presbyopia	sense organs			TRUE
365.2	Primary angle-closure glaucoma	sense organs			TRUE
571.6	Primary biliary cirrhosis	digestive			TRUE
365.11	Primary open angle glaucoma	sense organs			TRUE
415.21	Primary pulmonary hypertension	circulatory system			TRUE
360.2	Progressive myopia	sense organs			TRUE
580.11	Proliferative glomerulonephritis	genitourinary			TRUE
260	Protein-calorie malnutrition	endocrine/metabolic			TRUE
131	Protozoan infection	infectious diseases			TRUE
480.12	Pseudomonal pneumonia	respiratory			TRUE
696.4	Psoriasis	dermatologic			TRUE
696.42	Psoriatic arthropathy	dermatologic			TRUE
368.91	Psychophysical visual disturbances	sense organs			TRUE
295.3	Psychosis	mental disorders			TRUE
374.3	Ptosis of eyelid	sense organs			TRUE
415.11	Pulmonary embolism and infarction, acute	circulatory system			TRUE
415	Pulmonary heart disease	circulatory system			TRUE
509.3	Pulmonary insufficiency or respiratory failure following trauma and surgery	respiratory			TRUE
522.1	Pulpitis and necrosis of tooth pulp	digestive			TRUE
686.5	Pyoderma	dermatologic			TRUE
711.1	Pyogenic arthritis	musculoskeletal			TRUE
686.4	Pyogenic granuloma	dermatologic			TRUE
287.4	Qualitative platelet defects	hematopoietic			TRUE
530.14	Reflux esophagitis	digestive			TRUE
711.2	Reiter's disease	musculoskeletal			TRUE
594.8	Renal colic	genitourinary			TRUE
585.31	Renal dialysis	genitourinary			TRUE
585.2	Renal failure NOS	genitourinary			TRUE
588.1	Renal osteodystrophy	genitourinary			TRUE
580.4	Renal sclerosis, NOS	genitourinary			TRUE
513	Respiratory abnormalities	respiratory			TRUE
509.5	Respiratory arrest	respiratory			TRUE
519.2	Respiratory complications	respiratory			TRUE
656.2	Respiratory conditions of fetus and newborn	pregnancy complications			TRUE
509.1	Respiratory failure	respiratory			TRUE
509	Respiratory failure, insufficiency, arrest	respiratory			TRUE
509.2	Respiratory insufficiency	respiratory			TRUE
202.22	Reticulosarcoma	neoplasms			TRUE
361.1	Retinal detachment with retinal defect	sense organs			TRUE
361	Retinal detachments and defects	sense organs			TRUE
362.9	Retinal edema	sense organs			TRUE
362.8	Retinal hemorrhage/ischemia	sense organs			TRUE
362.4	Retinal vascular changes and abnomalities	sense organs			TRUE
362.1	Retinopathy of prematurity	sense organs			TRUE
361.2	Retinoschisis and retinal cysts	sense organs			TRUE
772.4	Rhabdomyolysis	symptoms			TRUE
394	Rheumatic disease of the heart valves	circulatory system			TRUE
729.1	Rheumatism, unspecified and fibrositis	musculoskeletal			TRUE
714	Rheumatoid arthritis and other inflammatory polyarthropathies	musculoskeletal			TRUE
261.41	Rickets or osteomalacia	endocrine/metabolic			TRUE
426.31	Right bundle branch block	circulatory system			TRUE
840.2	Rotator cuff (capsule) sprain	injuries & poisonings			TRUE
727.5	Rupture of synovium	musculoskeletal			TRUE
727.6	Rupture of tendon, nontraumatic	musculoskeletal			TRUE
715.1	Sacroiliitis NEC	musculoskeletal			TRUE
697	Sarcoidosis	dermatologic			TRUE
301.1	Schizoid personality disorder	mental disorders			TRUE
295.1	Schizophrenia	mental disorders			TRUE
295	Schizophrenia and other psychotic disorders	mental disorders			TRUE
722.3	Schmorl's nodes	musculoskeletal			TRUE
379.1	Scleritis and episcleritis	sense organs			TRUE
706.3	Seborrhea	dermatologic			TRUE
426.23	Second degree AV block	circulatory system			TRUE
249	Secondary diabetes mellitus	endocrine/metabolic			TRUE
588.2	Secondary hyperparathyroidism (of renal origin)	genitourinary			TRUE
198.6	Secondary malignancy of bone	neoplasms			TRUE
198.5	Secondary malignancy of brain/spine	neoplasms			TRUE
198.1	Secondary malignancy of lymph nodes	neoplasms			TRUE
198.2	Secondary malignancy of respiratory organs	neoplasms			TRUE
198	Secondary malignant neoplasm	neoplasms			TRUE
198.3	Secondary malignant neoplasm of digestive systems	neoplasms			TRUE
198.4	Secondary malignant neoplasm of liver	neoplasms			TRUE
198.7	Secondary malignant neoplasm of skin	neoplasms			TRUE
425.2	Secondary/extrinsic cardiomyopathies	circulatory system			TRUE
366.2	Senile cataract	sense organs			TRUE
362.31	Separation of retinal layers	sense organs			TRUE
994.21	Septic shock	injuries & poisonings			TRUE
260.2	severe protein-calorie malnutrition	endocrine/metabolic			TRUE
302	Sexual and gender identity disorders	mental disorders			TRUE
797	Shock	symptoms			TRUE
264.1	Short stature	endocrine/metabolic			TRUE
527.2	Sialoadenitis	digestive			TRUE
528.7	Sialolithiasis	digestive			TRUE
427.8	Sinoatrial node dysfunction (Bradycardia)	circulatory system			TRUE
819	Skull and face fracture and other intercranial injury	injuries & poisonings			TRUE
327.72	Sleep related leg cramps	neurological			TRUE
327.7	Sleep related movement disorders	neurological			TRUE
586.11	Small kidney	genitourinary			TRUE
514.2	Solitary pulmonary nodule	respiratory			TRUE
303.4	Somatoform disorder	mental disorders			TRUE
291.4	Specific nonpsychotic mental disorders due to brain damage	mental disorders			TRUE
315.2	Speech and language disorder	mental disorders			TRUE
752.11	Spina bifida	congenital anomalies			TRUE
952	Spinal cord injury without evidence of spinal bone injury	injuries & poisonings			TRUE
715.3	Spinal enthesopathy	musculoskeletal			TRUE
334.1	Spinocerebellar disease	neurological			TRUE
130	Spirochetal infection	infectious diseases			TRUE
579.2	Splenomegaly	digestive			TRUE
754.2	Spondylolisthesis, congenital	congenital anomalies			TRUE
721	Spondylosis and allied disorders	musculoskeletal			TRUE
721.2	Spondylosis with myelopathy	musculoskeletal			TRUE
287.1	Spontaneous ecchymoses	hematopoietic			TRUE
172.22	Squamous cell carcinoma	neoplasms			TRUE
41.1	Staphylococcus infections	infectious diseases			TRUE
528.1	Stomatitis and mucositis	digestive			TRUE
528.11	Stomatitis and mucositis (ulcerative)	digestive			TRUE
378.1	Strabismus (not specified as paralytic)	sense organs			TRUE
378	Strabismus and other disorders of binocular eye movements	sense organs			TRUE
743.4	Stress fracture	musculoskeletal			TRUE
530.3	Stricture and stenosis of esophagus	digestive			TRUE
447.1	Stricture of artery	circulatory system			TRUE
586.4	Stricture/obstruction of ureter	genitourinary			TRUE
430.1	Subarachnoid hemorrhage	circulatory system			TRUE
430.3	Subdural hemorrhage	circulatory system			TRUE
1003	Sudden death	NULL			TRUE
297	Suicidal ideation or attempt	mental disorders			TRUE
297.2	Suicide or self-inflicted injury	mental disorders			TRUE
910	Superficial injury, infected	injuries & poisonings			TRUE
370.2	Superficial keratitis	sense organs			TRUE
427.61	Supraventricular premature beats	circulatory system			TRUE
292.12	Symbolic dysfunction	mental disorders			TRUE
726.2	Synoviopathy	musculoskeletal			TRUE
994.1	Systemic inflammatory response syndrome (SIRS)	injuries & poisonings			TRUE
709.3	Systemic sclerosis	dermatologic			TRUE
446.7	Takayasu's disease	circulatory system			TRUE
526.41	Temporomandibular joint disorder, unspecified	digestive			TRUE
526.4	Temporomandibular joint disorders	digestive			TRUE
257.1	Testicular hypofunction	endocrine/metabolic			TRUE
446.1	Thromboangiitis obliterans	circulatory system			TRUE
446.8	Thrombotic microangiopathy	circulatory system			TRUE
246.2	Thyroid cyst	endocrine/metabolic			TRUE
245.1	Thyroiditis, acute and subacute	endocrine/metabolic			TRUE
242.31	Thyrotoxic exophthalmos	endocrine/metabolic			TRUE
333.3	Tics and choreas	neurological			TRUE
313.2	Tics and stuttering	mental disorders			TRUE
521.4	Tooth complications likely association with other diseases	digestive			TRUE
333.4	Torsion dystonia	neurological			TRUE
723.1	Torticollis	musculoskeletal			TRUE
981	Toxic effect of (non-ethyl) alcohol and petroleum and other solvents	injuries & poisonings			TRUE
986	Toxic effect of carbon monoxide	injuries & poisonings			TRUE
983	Toxic effect of corrosive aromatics, acids, and caustic alkalis	injuries & poisonings			TRUE
984	Toxic effect of lead and its compounds (including fumes)	injuries & poisonings			TRUE
987	Toxic effect of other gases, fumes, or vapors	injuries & poisonings			TRUE
985	Toxic effect of other metals	injuries & poisonings			TRUE
989	Toxic effect of other substances, chiefly nonmedicinal as to source	injuries & poisonings			TRUE
913	Toxic effect of venom	injuries & poisonings			TRUE
695.1	Toxic erythema	dermatologic			TRUE
569.1	Toxic gastroenteritis and colitis	digestive			TRUE
362.5	Toxic maculopathy of retina	sense organs			TRUE
242.2	Toxic multinodular goiter	endocrine/metabolic			TRUE
519.1	Tracheostomy complications	respiratory			TRUE
292.5	Transient alteration of awareness	mental disorders			TRUE
433.31	Transient cerebral ischemia	circulatory system			TRUE
872	Traumatic amputation	injuries & poisonings			TRUE
958.2	Traumatic and surgical subcutaneous emphysema	injuries & poisonings			TRUE
836	Traumatic arthropathy	injuries & poisonings			TRUE
352.1	Trigeminal nerve disorders [CN5]	neurological			TRUE
10	Tuberculosis	infectious diseases			TRUE
385.5	Tympanosclerosis and middle ear disease related to otitis media	sense organs			TRUE
250.11	Type 1 diabetes with ketoacidosis	endocrine/metabolic			TRUE
250.14	Type 1 diabetes with neurological manifestations	endocrine/metabolic			TRUE
250.13	Type 1 diabetes with ophthalmic manifestations	endocrine/metabolic			TRUE
250.12	Type 1 diabetes with renal manifestations	endocrine/metabolic			TRUE
250.21	Type 2 diabetes with ketoacidosis	endocrine/metabolic			TRUE
250.24	Type 2 diabetes with neurological manifestations	endocrine/metabolic			TRUE
250.23	Type 2 diabetes with ophthalmic manifestations	endocrine/metabolic			TRUE
250.22	Type 2 diabetes with renal manifestations	endocrine/metabolic			TRUE
530.12	Ulcer of esophagus	digestive			TRUE
556.1	Ulceration of intestine	digestive			TRUE
556	Ulceration of the lower GI tract	digestive			TRUE
736.6	Unequal leg length (acquired)	musculoskeletal			TRUE
272.9	Unspecified disorder of lipoid metabolism	endocrine/metabolic			TRUE
695.9	Unspecified erythematous condition	dermatologic			TRUE
716.2	Unspecified monoarthritis	musculoskeletal			TRUE
710.19	Unspecified osteomyelitis	musculoskeletal			TRUE
716.1	Unspecified polyarthropathy or polyarthritis	musculoskeletal			TRUE
750.1	Upper gastrointestinal congenital anomalies	congenital anomalies			TRUE
597.8	Urethral hypermobility/ISD	genitourinary			TRUE
597.1	Urethral stricture (not specified as infectious)	genitourinary			TRUE
592.21	Urethral syndrome	genitourinary			TRUE
592.2	Urethritis and urethral syndrome	genitourinary			TRUE
594	Urinary calculus	genitourinary			TRUE
597.2	Urinary complications NEC	genitourinary			TRUE
599.1	Urinary obstruction	genitourinary			TRUE
618.2	Uterine/Uterovaginal prolapse	genitourinary			TRUE
747.12	Valvular heart disease/ heart chambers	congenital anomalies			TRUE
79.1	Varicella infection	infectious diseases			TRUE
454	Varicose veins	circulatory system			TRUE
856	Vascular complications of surgery and medical procedures	injuries & poisonings			TRUE
586.3	Vascular disorders of kidney/hypertrophy	genitourinary			TRUE
694.3	Vascular disorders of skin	dermatologic			TRUE
217	Vascular hamartomas and non-neoplastic nevi	neoplasms			TRUE
441	Vascular insufficiency of intestine	circulatory system			TRUE
90.3	Venereal diseases due to Chlamydia trachomatis	infectious diseases			TRUE
550.5	Ventral hernia	digestive			TRUE
427.41	Ventricular fibrillation and flutter	circulatory system			TRUE
386	Vertiginous syndromes and other disorders of vestibular system	sense organs			TRUE
586.12	Vesicoureteral reflux	genitourinary			TRUE
8.6	Viral Enteritis	infectious diseases			TRUE
70	Viral hepatitis	infectious diseases			TRUE
70.1	Viral hepatitis A	infectious diseases			TRUE
70.3	Viral hepatitis C	infectious diseases			TRUE
480.2	Viral pneumonia	respiratory			TRUE
368.4	Visual field defects	sense organs			TRUE
261.1	Vitamin A deficiency	endocrine/metabolic			TRUE
261.3	Vitamin C deficiencies	endocrine/metabolic			TRUE
261	Vitamin deficiency	endocrine/metabolic			TRUE
694.1	Vitiligo	dermatologic			TRUE
286.11	Von willebrand's disease	hematopoietic			TRUE
446.4	Wegener's granulomatosis	circulatory system			TRUE

## Sheet: UCSF <35 CIs
phecode	phenotype	category	ci_lower	ci_upper	count_under10
785	Abdominal pain	symptoms	1.10417	1.45849	FALSE
426.7	Abnormal electrocardiogram [ECG] [EKG]	circulatory system	0.843456	1.72884	FALSE
514	Abnormal findings examination of lungs	respiratory	0.396977	1.20092	FALSE
396	Abnormal heart sounds	circulatory system	0.347448	1.28079	FALSE
350.1	Abnormal involuntary movements	neurological	0.595113	2.29227	FALSE
792	Abnormal Papanicolaou smear of cervix and cervical HPV	genitourinary	0.451443	1.09806	FALSE
573.7	Abnormal results of function study of liver	digestive	1.44072	5.88842	FALSE
246.7	Abnormal results of function study of thyroid	endocrine/metabolic	0.878908	2.93536	FALSE
655.1	Abnormality in fetal heart rate or rhythm	pregnancy complications	0.180903	0.256785	FALSE
654.1	Abnormality of organs and soft tissues of pelvis complicating pregnancy, childbirth, or the puerperium	pregnancy complications	0.48777	0.7309	FALSE
626.11	Absent or infrequent menstruation	genitourinary	1.57774	2.18226	FALSE
276.41	Acidosis	endocrine/metabolic	1.21989	4.25904	FALSE
706.1	Acne	dermatologic	0.876566	1.54344	FALSE
244.2	Acquired hypothyroidism	endocrine/metabolic	0.980946	2.15627	FALSE
592.11	Acute cystitis	genitourinary	1.19163	3.08238	FALSE
338.1	Acute pain	neurological	0.838868	1.5278	FALSE
465.2	Acute pharyngitis	respiratory	1.11892	1.99707	FALSE
285.1	Acute posthemorrhagic anemia	hematopoietic	0.325625	0.815571	FALSE
585.1	Acute renal failure	genitourinary	0.727854	2.52959	FALSE
464	Acute sinusitis	respiratory	0.900662	2.79892	FALSE
465	Acute upper respiratory infections of multiple or unspecified sites	respiratory	0.737949	1.30816	FALSE
304	Adjustment reaction	mental disorders	1.17732	1.99064	FALSE
300.12	Agorophobia, social phobia, and panic disorder	mental disorders	0.698059	1.69738	FALSE
317.1	Alcoholism	mental disorders	1.01233	3.93476	FALSE
476	Allergic rhinitis	respiratory	0.751119	1.40443	FALSE
949	Allergies, other	injuries & poisonings	0.94526	2.35151	FALSE
704.1	Alopecia	dermatologic	0.960258	2.19379	FALSE
565	Anal and rectal conditions	digestive	0.569452	1.58473	FALSE
644	Anemia during pregnancy	pregnancy complications	0.288134	0.432319	FALSE
635.2	Antepartum hemorrhage, abruptio placentae, and placenta previa	pregnancy complications	0.977247	1.36623	FALSE
300.1	Anxiety disorder	mental disorders	0.748275	1.07419	FALSE
427.5	Arrhythmia (cardiac) NOS	circulatory system	0.626219	1.70003	FALSE
495	Asthma	respiratory	0.533192	0.833487	FALSE
495.2	Asthma with exacerbation	respiratory	0.714306	1.9495	FALSE
367.2	Astigmatism	sense organs	0.831578	2.38151	FALSE
939	Atopic/contact dermatitis due to other or unspecified	dermatologic	0.782433	1.27426	FALSE
313.1	Attention deficit hyperactivity disorder	mental disorders	0.74157	2.26625	FALSE
760	Back pain	symptoms	0.851914	1.25591	FALSE
41	Bacterial infection NOS	infectious diseases	0.978378	1.91427	FALSE
610.4	Benign neoplasm of breast	genitourinary	0.986917	3.38927	FALSE
216	Benign neoplasm of skin	neoplasms	0.849716	1.28555	FALSE
296.1	Bipolar	mental disorders	0.875727	2.60945	FALSE
578.2	Blood in stool	digestive	1.28281	3.48562	FALSE
594.1	Calculus of kidney	genitourinary	0.638373	2.46656	FALSE
112	Candidiasis	infectious diseases	0.584467	1.05218	FALSE
686.1	Carbuncle and furuncle	dermatologic	0.316934	1.09122	FALSE
747	Cardiac and circulatory congenital anomalies	congenital anomalies	0.657852	2.37257	FALSE
747.1	Cardiac congenital anomalies	congenital anomalies	0.407137	1.5117	FALSE
636.8	Cervical incompetence	pregnancy complications	2.7457	5.03218	FALSE
180.3	Cervical intraepithelial neoplasia [CIN] [Cervical dysplasia]	neoplasms	0.743463	1.58478	FALSE
761	Cervicalgia	symptoms	0.853125	1.77545	FALSE
614.51	Cervicitis and endocervicitis	genitourinary	0.510266	1.45548	FALSE
574.1	Cholelithiasis	digestive	0.689087	2.35292	FALSE
758.1	Chromosomal anomalies	congenital anomalies	3.94469	10.4314	FALSE
245.21	Chronic lymphocytic thyroiditis	endocrine/metabolic	1.13268	2.62663	FALSE
338.2	Chronic pain	neurological	1.24519	2.21115	FALSE
472	Chronic pharyngitis and nasopharyngitis	respiratory	0.861943	2.66893	FALSE
474.2	Chronic tonsillitis and adenoiditis	respiratory	1.67641	5.87149	FALSE
286.3	Coagulation defects complicating pregnancy or postpartum	hematopoietic	0.544579	0.907508	FALSE
669	Complications of labor and delivery NEC	pregnancy complications	0.278149	0.423775	FALSE
1011	Complications of surgical and medical procedures	NULL	1.15065	2.38136	FALSE
851	Complications of transplants and reattached limbs	injuries & poisonings	1.37374	4.75344	FALSE
751.11	Congenital anomalies of female genital organs	congenital anomalies	5.09104	8.75733	FALSE
369.5	Conjunctivitis, infectious	sense organs	0.893004	2.57509	FALSE
563	Constipation	digestive	0.791651	1.28125	FALSE
916	Contusion	injuries & poisonings	1.53118	3.49321	FALSE
345.3	Convulsions	neurological	0.664346	2.58574	FALSE
512.8	Cough	respiratory	1.00337	1.67254	FALSE
610.1	Cystic mastopathy	genitourinary	0.661799	2.41813	FALSE
722.6	Degeneration of intervertebral disc	musculoskeletal	0.803676	3.25305	FALSE
296.2	Depression	mental disorders	0.463373	0.980287	FALSE
110.2	Dermatomycoses	infectious diseases	0.773231	2.58333	FALSE
649.1	Diabetes or abnormal glucose tolerance complicating pregnancy	pregnancy complications	0.382378	0.559141	FALSE
561.1	Diarrhea	digestive	0.774949	1.49976	FALSE
704	Diseases of hair and hair follicles	dermatologic	0.716469	2.37694	FALSE
689	Disorder of skin and subcutaneous tissue NOS	dermatologic	0.720085	1.64954	FALSE
626	Disorders of menstruation and other abnormal bleeding from female genital tract	genitourinary	2.66643	4.16643	FALSE
619.2	Disorders of uterus, NEC	genitourinary	2.13741	3.36633	FALSE
617	Disorders secondary to childbirth, surgery, trauma	genitourinary	1.37295	2.01031	FALSE
722.1	Displacement of intervertebral disc	musculoskeletal	0.764145	3.04851	FALSE
687.4	Disturbance of skin sensation	dermatologic	0.64429	1.32055	FALSE
270.11	Disturbances of sulphur-bearing amino-acid metabolism	endocrine/metabolic	3.81551	20.0875	FALSE
386.9	Dizziness and giddiness (Light-headedness and vertigo)	sense organs	1.06605	1.82855	FALSE
626.2	Dysmenorrhea	genitourinary	1.7746	3.68887	FALSE
277.7	Dysmetabolic syndrome X	endocrine/metabolic	6.29868	20.6183	FALSE
625.1	Dyspareunia	genitourinary	0.490196	1.06557	FALSE
599.3	Dysuria	genitourinary	0.867921	1.38859	FALSE
636.2	Early onset of delivery	pregnancy complications	1.09832	2.15173	FALSE
636	Early or threatened labor; hemorrhage in early pregnancy	pregnancy complications	1.31673	1.80139	FALSE
782.3	Edema	symptoms	0.612678	1.51184	FALSE
1015	Effects of other external causes	NULL	0.660488	2.57943	FALSE
288.2	Elevated white blood cell count	hematopoietic	0.417797	1.56383	FALSE
615	Endometriosis	genitourinary	3.56974	6.73812	FALSE
726.1	Enthesopathy	musculoskeletal	1.02685	2.91428	FALSE
345	Epilepsy, recurrent seizures, convulsions	neurological	0.765637	2.42889	FALSE
477	Epistaxis or throat hemorrhage	respiratory	0.966275	3.1335	FALSE
401.1	Essential hypertension	circulatory system	0.852996	1.4693	FALSE
626.12	Excessive or frequent menstruation	genitourinary	1.87192	3.60978	FALSE
643	Excessive vomiting in pregnancy	pregnancy complications	0.751161	1.31407	FALSE
661	Fetal distress and abnormal forces of labor	pregnancy complications	0.220972	0.354543	FALSE
783	Fever of unknown origin	symptoms	1.05585	1.99956	FALSE
561.2	Flatulence	digestive	0.77201	2.19039	FALSE
1001	Foreign body injury	NULL	1.11124	4.62105	FALSE
801	Fracture of ankle and foot	injuries & poisonings	1.05678	4.40087	FALSE
599.5	Frequency of urination and polyuria	genitourinary	1.03016	1.92629	FALSE
535.9	Gastritis and duodenitis, NOS	digestive	1.29293	4.30055	FALSE
300.11	Generalized anxiety disorder	mental disorders	0.393725	0.972841	FALSE
530.11	GERD	digestive	0.508574	0.834715	FALSE
389	Hearing loss	sense organs	0.542184	2.05331	FALSE
530.9	Heartburn	digestive	0.351418	1.10131	FALSE
228.1	Hemangioma of skin and subcutaneous tissue	neoplasms	0.765213	2.27953	FALSE
593	Hematuria	genitourinary	0.790069	2.18205	FALSE
636.3	Hemorrhage in early pregnancy	pregnancy complications	5.50544	7.64894	FALSE
459.1	Hemorrhage NOS	circulatory system	3.4962	12.5079	FALSE
578.8	Hemorrhage of rectum and anus	digestive	0.693791	2.09049	FALSE
455	Hemorrhoids	circulatory system	0.469538	0.951233	FALSE
54	Herpes simplex	infectious diseases	0.361692	0.722266	FALSE
595	Hydronephrosis	genitourinary	0.349903	1.29162	FALSE
643.1	Hyperemesis gravidarum	pregnancy complications	1.1097	2.28373	FALSE
705.8	Hyperhidrosis	dermatologic	1.00551	3.85373	FALSE
272.1	Hyperlipidemia	endocrine/metabolic	0.820769	2.42037	FALSE
642	Hypertension complicating pregnancy, childbirth, and the puerperium	pregnancy complications	0.284243	0.422175	FALSE
623	Hypertrophy of female genital organs	genitourinary	0.421588	1.28159	FALSE
276.14	Hypopotassemia	endocrine/metabolic	0.774265	2.56599	FALSE
244.4	Hypothyroidism NOS	endocrine/metabolic	1.01777	1.55599	FALSE
276.5	Hypovolemia	endocrine/metabolic	0.616319	1.91305	FALSE
250.41	Impaired fasting glucose	endocrine/metabolic	0.50314	1.14456	FALSE
647.1	Infections of genitourinary tract during pregnancy	pregnancy complications	0.555447	0.925925	FALSE
647	Infectious and parasitic complications affecting pregnancy	pregnancy complications	0.274375	0.463959	FALSE
626.8	Infertility, female	genitourinary	6.5774	9.08654	FALSE
626.15	Infertility, female, associated with anovulation	genitourinary	2.67615	5.0618	FALSE
371.3	Inflammation of eyelids	sense organs	0.716162	2.48298	FALSE
614.4	Inflammatory diseases of uterus, except cervix	genitourinary	0.881912	3.29535	FALSE
1009	Injury, NOS	NULL	1.03155	1.93482	FALSE
327.4	Insomnia	neurological	0.860189	1.77126	FALSE
271.3	Intestinal disaccharidase deficiencies and disaccharide malabsorption	endocrine/metabolic	0.719226	2.03278	FALSE
280.1	Iron deficiency anemias, unspecified or not due to blood loss	hematopoietic	0.429707	0.886637	FALSE
626.14	Irregular menstrual bleeding	genitourinary	1.90712	4.33535	FALSE
626.13	Irregular menstrual cycle	genitourinary	2.03094	2.98613	FALSE
626.1	Irregular menstrual cycle/bleeding	genitourinary	1.64699	4.13565	FALSE
564.1	Irritable Bowel Syndrome	digestive	0.88086	2.54299	FALSE
741.4	Joint effusions	musculoskeletal	0.587436	2.01692	FALSE
840.3	Joint/ligament sprain	injuries & poisonings	0.897357	2.52308	FALSE
655	Known or suspected fetal abnormality affecting management of mother	pregnancy complications	0.549254	0.689265	FALSE
737.3	Kyphoscoliosis and scoliosis	musculoskeletal	0.457267	1.53268	FALSE
645	Late pregnancy and failed induction	pregnancy complications	0.161576	0.251754	FALSE
687.2	Localized superficial swelling, mass, or lump	dermatologic	0.596022	1.66633	FALSE
611.3	Lump or mass in breast	genitourinary	0.687535	1.28512	FALSE
289.4	Lymphadenitis	hematopoietic	0.68117	1.81213	FALSE
296.22	Major depressive disorder	mental disorders	0.613344	0.993485	FALSE
798	Malaise and fatigue	symptoms	1.04416	1.72748	FALSE
652	Malposition and malpresentation of fetus or obstruction	pregnancy complications	0.380462	0.577781	FALSE
613.5	Mastodynia	genitourinary	0.573372	1.30973	FALSE
658	Maternal complication of pregnancy affecting fetus or newborn	pregnancy complications	0.309274	1.13467	FALSE
857	Mechanical complication of unspecified genitourinary device, implant, and graft	injuries & poisonings	0.534507	1.71707	FALSE
306.1	Mental disorders durring/after pregnancy	mental disorders	0.41621	0.598616	FALSE
340.1	Migrain with aura	neurological	0.41996	1.22868	FALSE
340	Migraine	neurological	0.720989	1.23521	FALSE
262	Mineral deficiency NEC	endocrine/metabolic	0.842707	2.84995	FALSE
296	Mood disorders	mental disorders	0.60213	2.16865	FALSE
278.11	Morbid obesity	endocrine/metabolic	0.871098	2.0133	FALSE
622.2	Mucous polyp of cervix	genitourinary	0.533133	2.0349	FALSE
651	Multiple gestation	pregnancy complications	1.4282	2.48788	FALSE
771	Musculoskeletal symptoms referable to limbs	symptoms	0.723388	2.66908	FALSE
770	Myalgia and myositis unspecified	symptoms	0.660454	2.0691	FALSE
367.1	Myopia	sense organs	0.963498	2.11096	FALSE
789	Nausea and vomiting	symptoms	1.21304	1.87259	FALSE
173	Neoplasm of uncertain behavior of skin	neoplasms	0.689141	1.41116	FALSE
558	Noninfectious gastroenteritis	digestive	0.978015	2.23127	FALSE
619.3	Noninflammatory disorders of cervix	genitourinary	0.934984	1.66117	FALSE
619.1	Noninflammatory disorders of ovary, fallopian tube, and broad ligament	genitourinary	1.21065	2.53601	FALSE
619.4	Noninflammatory disorders of vagina	genitourinary	0.917638	1.35861	FALSE
619.5	Noninflammatory disorders of vulva and perineum	genitourinary	0.439072	1.06534	FALSE
619	Noninflammatory female genital disorders	genitourinary	0.68791	1.63818	FALSE
395.1	Nonrheumatic mitral valve disorders	circulatory system	0.839814	3.14343	FALSE
793.2	Nonspecific abnormal findings on radiological and other examination of other intrathoracic organs (echocardiogram, etc)	symptoms	1.81057	5.92958	FALSE
418	Nonspecific chest pain	circulatory system	0.815515	1.34663	FALSE
650	Normal delivery	pregnancy complications	0.109484	0.148981	FALSE
278.1	Obesity	endocrine/metabolic	0.71289	1.18256	FALSE
665	Obstetrical/birth trauma	pregnancy complications	0.0826126	0.113958	FALSE
575.2	Obstruction of bile duct	digestive	0.484773	1.3752	FALSE
871.2	Open wound of finger(s)	injuries & poisonings	0.96791	3.13838	FALSE
382	Otalgia	sense organs	1.0462	2.97038	FALSE
790.6	Other abnormal blood chemistry	symptoms	1.2014	2.33015	FALSE
250.42	Other abnormal glucose	endocrine/metabolic	0.408078	0.970395	FALSE
599.9	Other abnormality of urination	genitourinary	0.669807	1.73355	FALSE
286.7	Other and unspecified coagulation defects	hematopoietic	1.04137	3.99769	FALSE
654	Other and unspecified complications of birth; puerperium affecting management of mother	pregnancy complications	0.5541	1.22793	FALSE
759	Other and unspecified congenital anomalies	congenital anomalies	0.574598	1.92549	FALSE
285	Other anemias	hematopoietic	0.391424	0.598172	FALSE
215	Other benign neoplasm of connective and other soft tissue	neoplasms	0.6525	2.43131	FALSE
571.5	Other chronic nonalcoholic liver disease	digestive	1.35735	3.56247	FALSE
646	Other complications of pregnancy NEC	pregnancy complications	0.457568	0.5833	FALSE
674	Other complications of the puerperium NEC	pregnancy complications	0.247036	0.492935	FALSE
649	Other conditions or status of the mother complicating pregnancy, childbirth, or the puerperium	pregnancy complications	0.336991	0.427161	FALSE
742.9	Other derangement of joint	musculoskeletal	0.811515	1.99373	FALSE
525	Other diseases of the teeth and supporting structures	digestive	1.21073	4.47306	FALSE
569	Other disorders of intestine	digestive	0.665321	2.6069	FALSE
573	Other disorders of liver	digestive	0.880963	2.93769	FALSE
729	Other disorders of soft tissues	musculoskeletal	0.721863	1.83938	FALSE
537	Other disorders of stomach and duodenum	digestive	1.86719	7.60204	FALSE
676	Other disorders of the breast associated with childbirth and disorders of lactation	pregnancy complications	0.244617	0.582574	FALSE
586	Other disorders of the kidney and ureters	genitourinary	0.515046	1.6458	FALSE
246	Other disorders of thyroid	endocrine/metabolic	0.574777	1.47615	FALSE
694.2	Other dyschromia	dermatologic	0.680058	1.23627	FALSE
512.9	Other dyspnea	respiratory	0.954624	2.06515	FALSE
259	Other endocrine disorders	endocrine/metabolic	0.902644	3.61451	FALSE
339	Other headache syndromes	neurological	0.62168	1.03638	FALSE
282.8	Other hemoglobinopathies	hematopoietic	0.409653	1.09471	FALSE
638	Other high-risk pregnancy	pregnancy complications	1.56636	1.96773	FALSE
701	Other hypertrophic and atrophic conditions of skin	dermatologic	0.791692	1.87399	FALSE
1019	Other ill-defined and unknown causes of morbidity and mortality	NULL	1.1053	2.71366	FALSE
279.7	Other immunological findings	endocrine/metabolic	1.32521	5.33752	FALSE
598.9	Other nonspecific findings on examination of urine	genitourinary	0.811932	1.62784	FALSE
656	Other perinatal conditions of fetus or newborn	pregnancy complications	0.930347	1.22041	FALSE
351	Other peripheral nerve disorders	neurological	0.428455	1.04124	FALSE
613.7	Other signs and symptoms in breast	genitourinary	0.855446	2.56674	FALSE
704.8	Other specified diseases of hair and hair follicles	dermatologic	0.616758	2.39614	FALSE
279.8	Other specified disorders involving the immune mechanism	endocrine/metabolic	4.13412	17.3192	FALSE
613.8	Other specified disorders of breast	genitourinary	0.600269	2.35583	FALSE
1005	Other symptoms	NULL	1.22219	2.91827	FALSE
579	Other symptoms involving abdomen and pelvis	digestive	0.813646	2.25584	FALSE
599.8	Other symptoms involving urinary system	genitourinary	0.921763	1.83315	FALSE
599	Other symptoms/disorders or the urinary system	genitourinary	1.52598	5.31806	FALSE
1010	Other tests	NULL	0.322195	0.443023	FALSE
479	Other upper respiratory disease	respiratory	0.723059	1.55821	FALSE
628	Ovarian cyst	genitourinary	1.81328	2.7709	FALSE
256	Ovarian dysfunction	endocrine/metabolic	2.50987	8.99487	FALSE
625	Pain and other symptoms associated with female genital organs	genitourinary	0.974541	1.6494	FALSE
745	Pain in joint	musculoskeletal	1.01418	1.50428	FALSE
773	Pain in limb	symptoms	0.905919	1.47721	FALSE
512.2	Painful respiration	respiratory	0.521839	1.68331	FALSE
427.9	Palpitations	circulatory system	0.83349	1.40922	FALSE
792.1	Papanicolaou smear of cervix or vagina with atypical squamous cells	genitourinary	0.727008	1.17048	FALSE
427.11	Paroxysmal supraventricular tachycardia	circulatory system	0.429824	1.30719	FALSE
614.33	Pelvic inflammatory disease, NOS	genitourinary	2.71908	10.1468	FALSE
614.1	Pelvic peritoneal adhesions, female (postoperative) (postinfection)	genitourinary	1.35356	5.58363	FALSE
253.1	Pituitary hyperfunction	endocrine/metabolic	2.55787	9.52233	FALSE
635.3	Placenta previa and abruptio placenta	pregnancy complications	0.29779	0.474969	FALSE
507	Pleurisy; pleural effusion	respiratory	0.709239	2.31225	FALSE
256.4	Polycystic ovaries	endocrine/metabolic	1.86053	3.1333	FALSE
622.1	Polyp of corpus uteri	genitourinary	7.38536	16.0924	FALSE
300.9	Posttraumatic stress disorder	mental disorders	0.82705	2.04703	FALSE
642.1	Preeclampsia and eclampsia	pregnancy complications	0.244035	0.432153	FALSE
627.5	Premature menopause and other ovarian failure	genitourinary	6.15143	14.1888	FALSE
286.81	Primary hypercoagulable state	hematopoietic	3.53581	6.89104	FALSE
653	Problems associated with amniotic cavity and membranes	pregnancy complications	0.306949	0.426553	FALSE
698	Pruritus and related conditions	dermatologic	0.536738	0.980314	FALSE
590	Pyelonephritis	genitourinary	1.34254	3.17037	FALSE
687.1	Rash and other nonspecific skin eruption	dermatologic	0.605138	1.0568	FALSE
599.2	Retention of urine	genitourinary	0.204595	0.694497	FALSE
654.2	Rhesus isoimmunization in pregnancy	pregnancy complications	0.560089	1.00887	FALSE
695.3	Rosacea	dermatologic	0.971365	2.7664	FALSE
701.2	Scar conditions and fibrosis of skin	dermatologic	0.498092	1.7736	FALSE
764	Sciatica	symptoms	0.69178	1.5265	FALSE
706.2	Sebaceous cyst	dermatologic	0.869397	2.11008	FALSE
690.1	Seborrheic dermatitis	dermatologic	1.01199	2.86786	FALSE
702.2	Seborrheic keratosis	dermatologic	0.523767	1.32231	FALSE
287.32	Secondary thrombocytopenia	hematopoietic	0.206722	0.745635	FALSE
389.1	Sensorineural hearing loss	sense organs	0.581876	2.25049	FALSE
90	Sexually transmitted infections (not HIV or hepatitis)	infectious diseases	1.1594	4.25546	FALSE
512.7	Shortness of breath	respiratory	1.05938	1.80799	FALSE
327	Sleep disorders	neurological	0.938395	3.17873	FALSE
840	Sprains and strains	injuries & poisonings	0.860119	1.93004	FALSE
41.2	Streptococcus infection	infectious diseases	0.275801	0.895202	FALSE
624.9	stress incontinence, female	genitourinary	0.277107	0.864253	FALSE
316	Substance addiction and disorders	mental disorders	0.740945	1.62975	FALSE
681	Superficial cellulitis and abscess	dermatologic	0.666831	2.08698	FALSE
915	Superficial injury without mention of infection	injuries & poisonings	0.562967	2.1515	FALSE
771.1	Swelling of limb	symptoms	0.824328	1.86273	FALSE
293.1	Swelling, mass, or lump in head and neck [Space-occupying lesion, intracranial NOS]	mental disorders	0.388308	1.36628	FALSE
741	Symptoms and disorders of the joints	musculoskeletal	0.672597	2.11299	FALSE
561	Symptoms involving digestive system	digestive	0.715102	1.97166	FALSE
624	Symptoms involving female genital tract	genitourinary	0.744822	1.53848	FALSE
772	Symptoms of the muscles	symptoms	0.453649	1.29744	FALSE
788	Syncope and collapse	symptoms	0.721943	1.50161	FALSE
727.1	Synovitis and tenosynovitis	musculoskeletal	0.301616	0.986381	FALSE
695.42	Systemic lupus erythematosus	dermatologic	0.902949	3.05741	FALSE
427.7	Tachycardia NOS	circulatory system	0.522101	1.04006	FALSE
763	Thoracic or lumbosacral neuritis or radiculitis, unspecified	symptoms	0.927385	3.38173	FALSE
636.1	Threatened premature labor	pregnancy complications	1.23232	2.76745	FALSE
287.3	Thrombocytopenia	hematopoietic	0.311238	0.686042	FALSE
242	Thyrotoxicosis with or without goiter	endocrine/metabolic	1.01035	2.6211	FALSE
318	Tobacco use disorder	mental disorders	0.71742	1.55087	FALSE
250.2	Type 2 diabetes	endocrine/metabolic	0.468817	1.17312	FALSE
663	Umbilical cord complications during labor and delivery	pregnancy complications	0.203646	0.312046	FALSE
709.7	Unspecified diffuse connective tissue disease	dermatologic	2.62053	10.375	FALSE
599.4	Urinary incontinence	genitourinary	0.394806	1.02254	FALSE
591	Urinary tract infection	genitourinary	0.903801	1.50418	FALSE
947	Urticaria	dermatologic	1.01696	2.26006	FALSE
218.1	Uterine leiomyoma	neoplasms	1.02714	1.73544	FALSE
614.52	Vaginitis and vulvovaginitis	genitourinary	1.19516	1.94791	FALSE
671	Venous/cerebrovascular complications embolism in pregnancy and the puerperium	pregnancy complications	0.336736	0.592024	FALSE
79	Viral infection	infectious diseases	0.435583	1.10079	FALSE
78	Viral warts & HPV	infectious diseases	0.555725	1.29078	FALSE
368	Visual disturbances	sense organs	0.49244	1.39996	FALSE
261.4	Vitamin D deficiency	endocrine/metabolic	0.830437	1.79294	FALSE
550	Abdominal hernia	digestive			TRUE
512.3	Abnormal chest sounds	respiratory			TRUE
286.9	Abnormal coagulation profile	hematopoietic			TRUE
564.8	Abnormal findings on exam of gastrointestinal tract/ abdominal area	digestive			TRUE
346	Abnormal findings on study of brain and/or nervous system	neurological			TRUE
429.2	Abnormal function study of cardiovascular system	circulatory system			TRUE
701.5	Abnormal granulation tissue	dermatologic			TRUE
611.1	Abnormal mammogram	genitourinary			TRUE
781.2	Abnormal posture	symptoms			TRUE
350.5	Abnormal reflex	neurological			TRUE
589	Abnormal results of function study of kidney	genitourinary			TRUE
514.1	Abnormal results of function study of pulmonary system	respiratory			TRUE
794	Abnormal results of other function studies (bladder, pancreas, placenta, spleen, etc)	symptoms			TRUE
516	Abnormal sputum	respiratory			TRUE
350.2	Abnormality of gait	neurological			TRUE
289.9	Abnormality of red blood cells	hematopoietic			TRUE
614.54	Abscess or ulceration of vulva	genitourinary			TRUE
276.4	Acid-base balance disorder	endocrine/metabolic			TRUE
175	Acquired absence of breast	neoplasms			TRUE
701.6	Acquired acanthosis nigricans	dermatologic			TRUE
286.4	Acquired coagulation factor deficiency	hematopoietic			TRUE
736.2	Acquired deformities of finger	musculoskeletal			TRUE
736.1	Acquired deformities of forearm	musculoskeletal			TRUE
736.3	Acquired deformities of hip	musculoskeletal			TRUE
735	Acquired foot deformities	musculoskeletal			TRUE
283	Acquired hemolytic anemias	hematopoietic			TRUE
738.4	Acquired spondylolisthesis	musculoskeletal			TRUE
735.2	Acquired toe deformities	musculoskeletal			TRUE
253.11	Acromegaly and gigantism	endocrine/metabolic			TRUE
702.1	Actinic keratosis	dermatologic			TRUE
323.2	Acute (transverse) myelitis	neurological			TRUE
474	Acute and chronic tonsillitis	respiratory			TRUE
573.4	Acute and subacute necrosis of liver	digestive			TRUE
540.11	Acute appendicitis	digestive			TRUE
483	Acute bronchitis and bronchiolitis	respiratory			TRUE
498	Acute bronchospasm	respiratory			TRUE
938.1	Acute dermatitis due to solar radiation	dermatologic			TRUE
446.2	Acute febrile mucocutaneous lymph node syndrome (Kawasaki disease)	circulatory system			TRUE
535.1	Acute gastritis	digestive			TRUE
580.13	Acute glomerulonephritis, NOS	genitourinary			TRUE
81.11	Acute graft-versus-host disease	infectious diseases			TRUE
614.31	Acute inflammatory pelvic disease	genitourinary			TRUE
465.4	Acute laryngitis and tracheitis	respiratory			TRUE
577.1	Acute pancreatitis	digestive			TRUE
420.21	Acute pericarditis	circulatory system			TRUE
523.31	Acute periodontitis	digestive			TRUE
415.1	Acute pulmonary heart disease	circulatory system			TRUE
300.8	Acute reaction to stress	mental disorders			TRUE
394.4	Acute rheumatic heart disease	circulatory system			TRUE
474.1	Acute tonsillitis	respiratory			TRUE
441.1	Acute vascular insufficiency of intestine	circulatory system			TRUE
433.6	Acute, but ill-defined cerebrovascular disease	circulatory system			TRUE
255.1	Adrenal hyperfunction	endocrine/metabolic			TRUE
255.2	Adrenal hypofunction	endocrine/metabolic			TRUE
255.3	Adrenogenital disorders	endocrine/metabolic			TRUE
260.3	Adult failure to thrive	endocrine/metabolic			TRUE
979	Adverse drug events and drug allergies	injuries & poisonings			TRUE
967	Adverse effects of sedatives or other central nervous system depressants and anesthetics	injuries & poisonings			TRUE
317	Alcohol-related disorders	mental disorders			TRUE
317.11	Alcoholic liver damage	mental disorders			TRUE
276.42	Alkalosis	endocrine/metabolic			TRUE
371.21	Allergic conjunctivitis	sense organs			TRUE
287.2	Allergic purpura	hematopoietic			TRUE
930	Allergic reaction to food	injuries & poisonings			TRUE
704.11	Alopecia Areata	dermatologic			TRUE
270.34	Alpha-1-antitrypsin deficiency	endocrine/metabolic			TRUE
291.8	Alteration of consciousness	mental disorders			TRUE
292.4	Altered mental status	mental disorders			TRUE
110.12	Althete's foot	infectious diseases			TRUE
368.1	Amblyopia	sense organs			TRUE
270.33	Amyloidosis	endocrine/metabolic			TRUE
565.1	Anal and rectal polyp	digestive			TRUE
946	Anaphylactic shock NOS	injuries & poisonings			TRUE
285.21	Anemia in chronic kidney disease	hematopoietic			TRUE
285.22	Anemia in neoplastic disease	hematopoietic			TRUE
285.2	Anemia of chronic disease	hematopoietic			TRUE
411.41	Aneurysm and dissection of heart	circulatory system			TRUE
442.8	Aneurysm of other specified artery	circulatory system			TRUE
411.3	Angina pectoris	circulatory system			TRUE
368.3	Anisometropia	sense organs			TRUE
715.2	Ankylosing spondylitis	musculoskeletal			TRUE
759.1	Anomalies of endocrine glands, congenital	congenital anomalies			TRUE
526.3	Anomalies of jaw size/symmetry	digestive			TRUE
379.4	Anomalies of pupillary function	sense organs			TRUE
748	Anomalies of respiratory system, congenital	congenital anomalies			TRUE
524.3	Anomalies of tooth position/malocclusion	digestive			TRUE
426.4	Anomalous atrioventricular excitation	circulatory system			TRUE
260.6	Anorexia	endocrine/metabolic			TRUE
305.21	Anorexia nervosa	mental disorders			TRUE
334.2	Anterior horn cell disease	neurological			TRUE
253.4	Anterior pituitary disorders	endocrine/metabolic			TRUE
972.6	Antihypertensive agents causing adverse effects	injuries & poisonings			TRUE
963.1	Antineoplastic and immunosuppressive drugs causing adverse effects	injuries & poisonings			TRUE
301.2	Antisocial/borderline personality disorder	mental disorders			TRUE
300	Anxiety disorders	mental disorders			TRUE
442.1	Aortic aneurysm	circulatory system			TRUE
447.7	Aortic ectasia	circulatory system			TRUE
394.3	Aortic valve disease	circulatory system			TRUE
379.3	Aphakia and other disorders of lens	sense organs			TRUE
292.11	Aphasia	mental disorders			TRUE
292.1	Aphasia/speech disturbance	mental disorders			TRUE
284	Aplastic anemia	hematopoietic			TRUE
513.31	Apnea	respiratory			TRUE
540	Appendiceal conditions	digestive			TRUE
540.1	Appendicitis	digestive			TRUE
444	Arterial embolism and thrombosis	circulatory system			TRUE
444.1	Arterial embolism and thrombosis of lower extremity artery	circulatory system			TRUE
446.9	Arteritis NOS	circulatory system			TRUE
526.42	Arthralgia/ankylosis of temporomandibular joint	digestive			TRUE
713	Arthropathy associated with other disorders classified elsewhere	musculoskeletal			TRUE
716.9	Arthropathy NOS	musculoskeletal			TRUE
133	Arthropod-borne diseases	infectious diseases			TRUE
742.8	Articular cartilage disorder	musculoskeletal			TRUE
572	Ascites (non malignant)	digestive			TRUE
414.2	ASCVD	circulatory system			TRUE
733.4	Aseptic necrosis of bone	musculoskeletal			TRUE
117.4	Aspergillosis	infectious diseases			TRUE
1013	Asphyxia and hypoxemia	NULL			TRUE
440.9	Atherosclerosis of aorta	circulatory system			TRUE
440.22	Atherosclerosis of native arteries of the extremities with intermittent claudication	circulatory system			TRUE
440.1	Atherosclerosis of renal artery	circulatory system			TRUE
440.2	Atherosclerosis of the extremities	circulatory system			TRUE
427.21	Atrial fibrillation	circulatory system			TRUE
427.22	Atrial flutter	circulatory system			TRUE
426.2	Atrioventricular [AV] block	circulatory system			TRUE
426.24	Atrioventricular block, complete	circulatory system			TRUE
535.2	Atrophic gastritis	digestive			TRUE
624.2	Atrophy of female genital tract	genitourinary			TRUE
313.3	Autism	mental disorders			TRUE
279.2	Autoimmune disease NEC	endocrine/metabolic			TRUE
283.1	Autoimmune hemolytic anemias	hematopoietic			TRUE
609.11	Azoospermia and oligospermia	genitourinary			TRUE
38.3	Bacteremia	infectious diseases			TRUE
8.5	Bacterial enteritis	infectious diseases			TRUE
480.1	Bacterial pneumonia	respiratory			TRUE
539	Bariatric surgery	digestive			TRUE
530.13	Barrett's esophagus	digestive			TRUE
172.21	Basal cell carcinoma	neoplasms			TRUE
711.3	Behcet's syndrome	musculoskeletal			TRUE
227.1	Benign neoplasm of adrenal gland	neoplasms			TRUE
213	Benign neoplasm of bone and articular cartilage	neoplasms			TRUE
225.1	Benign neoplasm of brain, cranial nerves, meninges	neoplasms			TRUE
208	Benign neoplasm of colon	neoplasms			TRUE
224	Benign neoplasm of eye	neoplasms			TRUE
224.1	Benign neoplasm of eye, uveal	neoplasms			TRUE
223	Benign neoplasm of kidney and other urinary organs	neoplasms			TRUE
210	Benign neoplasm of lip, oral cavity, and pharynx	neoplasms			TRUE
229.1	Benign neoplasm of lymph nodes	neoplasms			TRUE
221	Benign neoplasm of other female genital organs	neoplasms			TRUE
211	Benign neoplasm of other parts of digestive system	neoplasms			TRUE
220	Benign neoplasm of ovary	neoplasms			TRUE
227.3	Benign neoplasm of pituitary gland and craniopharyngeal duct (pouch)	neoplasms			TRUE
225.2	Benign neoplasm of spinal cord, meninges	neoplasms			TRUE
226	Benign neoplasm of thyroid glands	neoplasms			TRUE
229	Benign neoplasm of unspecified sites	neoplasms			TRUE
596.1	Bladder neck obstruction	genitourinary			TRUE
117.3	Blastomycotic infection	infectious diseases			TRUE
367.9	Blindness and low vision	sense organs			TRUE
911	Blister	injuries & poisonings			TRUE
170.1	Bone cancer	neoplasms			TRUE
860	Bone marrow or stem cell transplant	neoplasms			TRUE
174.1	Breast cancer [female]	neoplasms			TRUE
612	Breast conditions, congenital or relating to hormones	genitourinary			TRUE
613.9	Breast disorder NOS	genitourinary			TRUE
873	Broken tooth	injuries & poisonings			TRUE
496.3	Bronchiectasis	respiratory			TRUE
497	Bronchitis	respiratory			TRUE
480.5	Bronchopneumonia and lung abscess	respiratory			TRUE
695.2	Bullous dermatoses	dermatologic			TRUE
426.3	Bundle branch block	circulatory system			TRUE
1000	Burns	NULL			TRUE
726.3	Bursitis	musculoskeletal			TRUE
727.2	Bursitis disorders	musculoskeletal			TRUE
260.1	Cachexia	endocrine/metabolic			TRUE
726.4	Calcaneal spur; Exostosis NOS	musculoskeletal			TRUE
574.2	Calculus of bile duct	digestive			TRUE
594.2	Calculus of lower urinary tract	genitourinary			TRUE
594.3	Calculus of ureter	genitourinary			TRUE
191.11	Cancer of brain	neoplasms			TRUE
191.1	Cancer of brain and nervous system	neoplasms			TRUE
165.1	Cancer of bronchus; lung	neoplasms			TRUE
170.2	Cancer of connective tissue	neoplasms			TRUE
190	Cancer of eye	neoplasms			TRUE
164	Cancer of intrathoracic organs	neoplasms			TRUE
145.3	Cancer of major salivary glands	neoplasms			TRUE
145	Cancer of mouth	neoplasms			TRUE
194	Cancer of other endocrine glands	neoplasms			TRUE
184	Cancer of other female genital organs	neoplasms			TRUE
184.2	Cancer of other female genital organs (excluding uterus and ovary)	neoplasms			TRUE
202	Cancer of other lymphoid, histiocytic tissue	neoplasms			TRUE
165	Cancer within the respiratory system	neoplasms			TRUE
195	Cancer, suspected or other	neoplasms			TRUE
112.3	Candidiasis of skin and nails	infectious diseases			TRUE
427.42	Cardiac arrest	circulatory system			TRUE
429.9	Cardiac complications, not elsewhere classified	circulatory system			TRUE
426	Cardiac conduction disorders	circulatory system			TRUE
426.92	Cardiac defibrillator in situ	circulatory system			TRUE
426.91	Cardiac pacemaker in situ	circulatory system			TRUE
747.11	Cardiac shunt/ heart septal defect	congenital anomalies			TRUE
797.1	Cardiogenic shock	symptoms			TRUE
416	Cardiomegaly	circulatory system			TRUE
277.8	Carnitine deficiencies	endocrine/metabolic			TRUE
347	Cataplexy and narcolepsy	neurological			TRUE
366	Cataract	sense organs			TRUE
557.1	Celiac disease	digestive			TRUE
681.3	Cellulitis and abscess of arm/hand	dermatologic			TRUE
681.2	Cellulitis and abscess of face/neck	dermatologic			TRUE
681.1	Cellulitis and abscess of fingers/toes	dermatologic			TRUE
681.6	Cellulitis and abscess of foot, toe	dermatologic			TRUE
681.5	Cellulitis and abscess of leg, except foot	dermatologic			TRUE
528.3	Cellulitis and abscess of oral soft tissues	digestive			TRUE
681.7	Cellulitis and abscess of trunk	dermatologic			TRUE
327.31	Central/nonobstroctive sleep apnea	neurological			TRUE
433.5	Cerebral aneurysm	circulatory system			TRUE
433.21	Cerebral artery occlusion, with cerebral infarction	circulatory system			TRUE
348.4	Cerebral cysts	neurological			TRUE
331.9	Cerebral degeneration, unspecified	neurological			TRUE
348.2	Cerebral edema and compression of brain	neurological			TRUE
433.3	Cerebral ischemia	circulatory system			TRUE
816	Cerebral laceration and contusion	injuries & poisonings			TRUE
433	Cerebrovascular disease	circulatory system			TRUE
958	Certain early complications of trauma or procedure	injuries & poisonings			TRUE
180.1	Cervical cancer	neoplasms			TRUE
765	Cervical radiculitis	symptoms			TRUE
767	Cervicocranial/Cervicobrachial syndrome	symptoms			TRUE
687.3	Changes in skin texture	dermatologic			TRUE
575.1	Cholangitis	digestive			TRUE
574.3	Cholecystitis without cholelithiasis	digestive			TRUE
574.11	Cholelithiasis with acute cholecystitis	digestive			TRUE
574.12	Cholelithiasis with other cholecystitis	digestive			TRUE
385.3	Cholesteatoma	sense organs			TRUE
575.6	Cholesterolosis of gallbladder	digestive			TRUE
363	Chorioretinal inflammations, scars, and other disorders of choroid	sense organs			TRUE
363.3	Chorioretinal scars	sense organs			TRUE
758	Chromosomal anomalies and genetic disorders	congenital anomalies			TRUE
496	Chronic airway obstruction	respiratory			TRUE
496.2	Chronic bronchitis	respiratory			TRUE
938.2	Chronic dermatitis due to solar radiation	dermatologic			TRUE
798.1	Chronic fatigue syndrome	symptoms			TRUE
580.14	Chronic glomerulonephritis, NOS	genitourinary			TRUE
81.12	Chronic graft-versus-host disease	infectious diseases			TRUE
70.4	Chronic hepatitis	infectious diseases			TRUE
614.32	Chronic inflammatory pelvic disease	genitourinary			TRUE
592.13	Chronic interstitial cystitis	genitourinary			TRUE
585.4	Chronic kidney disease, Stage I or II	genitourinary			TRUE
585.33	Chronic Kidney Disease, Stage III	genitourinary			TRUE
585.34	Chronic Kidney Disease, Stage IV	genitourinary			TRUE
473.1	Chronic laryngitis	respiratory			TRUE
495.1	Chronic obstructive asthma	respiratory			TRUE
495.11	Chronic obstructive asthma with exacerbation	respiratory			TRUE
355.1	Chronic pain syndrome	neurological			TRUE
577.2	Chronic pancreatitis	digestive			TRUE
573.1	Chronic passive congestion of liver	digestive			TRUE
420.22	Chronic pericarditis	circulatory system			TRUE
523.32	Chronic periodontitis	digestive			TRUE
415.2	Chronic pulmonary heart disease	circulatory system			TRUE
585.3	Chronic renal failure [CKD]	genitourinary			TRUE
475	Chronic sinusitis	respiratory			TRUE
245.2	Chronic thyroiditis	endocrine/metabolic			TRUE
707.2	Chronic ulcer of leg or foot	dermatologic			TRUE
707.3	Chronic ulcer of unspecified site	dermatologic			TRUE
441.2	Chronic vascular insufficiency of intestine	circulatory system			TRUE
453	Chronic venous hypertension	circulatory system			TRUE
456	Chronic venous insufficiency [CVI]	circulatory system			TRUE
327.6	Circadian rhythm sleep disorder	neurological			TRUE
459.9	Circulatory disease NEC	circulatory system			TRUE
701.3	Circumscribed scleroderma	dermatologic			TRUE
571.51	Cirrhosis of liver without mention of alcohol	digestive			TRUE
749.1	Cleft palate	congenital anomalies			TRUE
117.2	Coccidioidomycosis	infectious diseases			TRUE
803.21	Colles' fracture	injuries & poisonings			TRUE
153.2	Colon cancer	neoplasms			TRUE
368.5	Color vision deficiencies	sense organs			TRUE
153	Colorectal cancer	neoplasms			TRUE
355	Complex regional/central pain syndrome	neurological			TRUE
859	Complication due to other implant and internal device	injuries & poisonings			TRUE
853	Complication of colostomy or enterostomy	injuries & poisonings			TRUE
858	Complication of internal orthopedic device	injuries & poisonings			TRUE
855	Complication of nervous system device, implant, and graft	injuries & poisonings			TRUE
639	Complications following abortion or ectopic and molar pregnancies	pregnancy complications			TRUE
854	Complications of cardiac/vascular device, implant, and graft	injuries & poisonings			TRUE
536.7	Complications of gastrostomy, colostomy and enterostomy	digestive			TRUE
679	Complications of in utero procedures	pregnancy complications			TRUE
668	Complications of the administration of anesthetic or other sedation in labor and delivery	pregnancy complications			TRUE
817	Concussion	injuries & poisonings			TRUE
656.7	Conditions involving the integument and temperature regulation of fetus and newborn	pregnancy complications			TRUE
312	Conduct disorders	mental disorders			TRUE
389.2	Conductive hearing loss	sense organs			TRUE
756.1	Congenital anomalies of abdominal wall; diaphram	congenital anomalies			TRUE
612.3	Congenital anomalies of breast	genitourinary			TRUE
749	Congenital anomalies of face and neck	congenital anomalies			TRUE
751.1	Congenital anomalies of genital organs	congenital anomalies			TRUE
747.13	Congenital anomalies of great vessels	congenital anomalies			TRUE
750.21	Congenital anomalies of intestine	congenital anomalies			TRUE
755	Congenital anomalies of limbs	congenital anomalies			TRUE
751.12	Congenital anomalies of male genital organs	congenital anomalies			TRUE
750.13	Congenital anomalies of mouth/tongue	congenital anomalies			TRUE
756.3	Congenital anomalies of muscle, tendon, fascia, and connective tissue	congenital anomalies			TRUE
747.2	Congenital anomalies of peripheral vascular system	congenital anomalies			TRUE
753.2	Congenital anomalies of posterior segment of eye	congenital anomalies			TRUE
691	Congenital anomalies of skin	dermatologic			TRUE
749.2	Congenital anomalies of skull and face bones	congenital anomalies			TRUE
750.15	Congenital anomalies of stomach	congenital anomalies			TRUE
753	Congenital anomalies of the eye	congenital anomalies			TRUE
757	Congenital anomalies of the integument	congenital anomalies			TRUE
755.4	Congenital anomalies of upper limb, including shoulder girdle	congenital anomalies			TRUE
751.2	Congenital anomalies of urinary system	congenital anomalies			TRUE
755.3	Congenital anomaly of fingers/toes	congenital anomalies			TRUE
750.22	Congenital anomaly of gallbladder, bile ducts, liver, pancreas	congenital anomalies			TRUE
753.1	Congenital cataract and lens anomalies	congenital anomalies			TRUE
286.1	Congenital coagulation defects	hematopoietic			TRUE
286.12	Congenital deficiency of other clotting factors (including factor VII)	hematopoietic			TRUE
755.1	Congenital deformities of feet	congenital anomalies			TRUE
286.13	Congenital factor VIII disorder	hematopoietic			TRUE
755.61	Congenital hip dysplasia and deformity	congenital anomalies			TRUE
750.5	Congenital hypertrophic pyloric stenosis	congenital anomalies			TRUE
244.5	Congenital hypothyroidism	endocrine/metabolic			TRUE
754	Congenital musculoskeletal deformities of spine	congenital anomalies			TRUE
756.5	Congenital osteodystrophies	congenital anomalies			TRUE
691.3	Congenital pigmentary anomalies of skin	dermatologic			TRUE
428.1	Congestive heart failure (CHF) NOS	circulatory system			TRUE
371.2	Conjunctivitis, noninfectious	sense organs			TRUE
284.2	Constitutional aplastic anemia	hematopoietic			TRUE
939.1	Contact and allergic dermatitis of eyelid	dermatologic			TRUE
931	Contact dermatitis and other eczema due to plants [except food]	dermatologic			TRUE
739	Contracture of joint	musculoskeletal			TRUE
728.71	Contracture of palmar fascia [Dupuytren's disease]	musculoskeletal			TRUE
364.9	Cornea replaced by transplant	sense organs			TRUE
364.4	Corneal degenerations	sense organs			TRUE
364.2	Corneal edema	sense organs			TRUE
364.1	Corneal opacity	sense organs			TRUE
364	Corneal opacity and other disorders of cornea	sense organs			TRUE
370.1	Corneal ulcer	sense organs			TRUE
700	Corns and callosities	dermatologic			TRUE
411.4	Coronary atherosclerosis	circulatory system			TRUE
733.6	Costochondritis	musculoskeletal			TRUE
771.2	Cramp of limb	symptoms			TRUE
1006	Crushing injury	NULL			TRUE
1008	Crushing or internal injury to organs	NULL			TRUE
737	Curvature of spine	musculoskeletal			TRUE
255.11	Cushing's syndrome	endocrine/metabolic			TRUE
695.41	Cutaneous lupus erythematosus	dermatologic			TRUE
577.3	Cyst and pseudocyst of pancreas	digestive			TRUE
733.2	Cyst of bone	musculoskeletal			TRUE
586.2	Cyst of kidney, acquired	genitourinary			TRUE
528.41	Cyst of the salivary gland	digestive			TRUE
614.53	Cyst or abscess of Bartholin's gland	genitourinary			TRUE
499	Cystic fibrosis	respiratory			TRUE
751.21	Cystic kidney disease	congenital anomalies			TRUE
592.1	Cystitis	genitourinary			TRUE
362.23	Cystoid macular degeneration of retina	sense organs			TRUE
526.1	Cysts of the jaws	digestive			TRUE
302.1	Decreased libido	mental disorders			TRUE
288.1	Decreased white blood cell count	hematopoietic			TRUE
707.1	Decubitus ulcer	dermatologic			TRUE
452.2	Deep vein thrombosis [DVT]	circulatory system			TRUE
286.6	Defibrination syndrome	hematopoietic			TRUE
281.9	Deficiency anemias	hematopoietic			TRUE
279.11	Deficiency of humoral immunity	endocrine/metabolic			TRUE
334	Degenerative disease of the spinal cord	neurological			TRUE
702	Degenerative skin conditions and other dermatoses	dermatologic			TRUE
702.4	Degenerative skin disorders	dermatologic			TRUE
259.3	Delay in sexual development and puberty NEC	endocrine/metabolic			TRUE
290	Delirium dementia and amnestic and other cognitive disorders	mental disorders			TRUE
290.2	Delirium due to conditions classified elsewhere	mental disorders			TRUE
521.1	Dental caries	digestive			TRUE
524	Dentofacial anomalies, including malocclusion	digestive			TRUE
509.8	Dependence on respirator [Ventilator] or supplemental oxygen	respiratory			TRUE
938	Dermatitis due to solar radiation	dermatologic			TRUE
695.21	Dermatitis herpetiformis	dermatologic			TRUE
709.5	Dermatomyositis	dermatologic			TRUE
110.1	Dermatophytosis	infectious diseases			TRUE
110.11	Dermatophytosis of nail	infectious diseases			TRUE
110.13	Dermatophytosis of the body	infectious diseases			TRUE
315	Develomental delays and disorders	mental disorders			TRUE
253.3	Diabetes insipidus	endocrine/metabolic			TRUE
250	Diabetes mellitus	endocrine/metabolic			TRUE
250.7	Diabetic retinopathy	endocrine/metabolic			TRUE
550.2	Diaphragmatic hernia	digestive			TRUE
741.3	Difficulty in walking	musculoskeletal			TRUE
368.2	Diplopia and disorders of binocular vision	sense organs			TRUE
448	Disease of capillaries	circulatory system			TRUE
394.7	Disease of tricuspid valve	circulatory system			TRUE
529	Diseases and other conditions of the tongue	digestive			TRUE
31	Diseases due to other mycobacteria	infectious diseases			TRUE
530	Diseases of esophagus	digestive			TRUE
528.5	Diseases of lips	digestive			TRUE
703	Diseases of nail, NOS	dermatologic			TRUE
577	Diseases of pancreas	digestive			TRUE
706	Diseases of sebaceous glands	dermatologic			TRUE
289.5	Diseases of spleen	hematopoietic			TRUE
526	Diseases of the jaws	digestive			TRUE
473	Diseases of the larynx and vocal cords	respiratory			TRUE
528	Diseases of the oral soft tissues, excluding lesions specific for gingiva and tongue	digestive			TRUE
527	Diseases of the salivary glands	digestive			TRUE
254	Diseases of thymus gland	endocrine/metabolic			TRUE
288	Diseases of white blood cells	hematopoietic			TRUE
830	Dislocation	injuries & poisonings			TRUE
279	Disorders involving the immune mechanism	endocrine/metabolic			TRUE
368.7	Disorders of accommodation	sense organs			TRUE
389.5	Disorders of acoustic nerve	sense organs			TRUE
255	Disorders of adrenal glands	endocrine/metabolic			TRUE
270.2	Disorders of amino-acid metabolism	endocrine/metabolic			TRUE
277.4	Disorders of bilirubin excretion	endocrine/metabolic			TRUE
275.5	Disorders of calcium/phosphorus metabolism	endocrine/metabolic			TRUE
724.2	Disorders of coccyx	musculoskeletal			TRUE
372	Disorders of conjunctiva	sense organs			TRUE
513.8	Disorders of diaphragm	respiratory			TRUE
530.5	Disorders of esophageal motility	digestive			TRUE
380	Disorders of external ear	sense organs			TRUE
379.5	Disorders of iris and ciliary body	sense organs			TRUE
275.1	Disorders of iron metabolism	hematopoietic			TRUE
375	Disorders of lacrimal system	sense organs			TRUE
275.3	Disorders of magnesium metabolism	endocrine/metabolic			TRUE
275	Disorders of mineral metabolism	endocrine/metabolic			TRUE
728	Disorders of muscle, ligament, and fascia	musculoskeletal			TRUE
377	Disorders of optic nerve and visual pathways	sense organs			TRUE
352	Disorders of other cranial nerves	neurological			TRUE
252	Disorders of parathyroid gland	endocrine/metabolic			TRUE
275.53	Disorders of phosphorus metabolism	endocrine/metabolic			TRUE
270.3	Disorders of plasma protein metabolism	endocrine/metabolic			TRUE
277.1	Disorders of porphyrin metabolism	endocrine/metabolic			TRUE
367	Disorders of refraction and accommodation; blindness and low vision	sense organs			TRUE
724.1	Disorders of sacrum	musculoskeletal			TRUE
705	Disorders of sweat glands	dermatologic			TRUE
337	Disorders of the autonomic nervous system	neurological			TRUE
360	Disorders of the globe	sense organs			TRUE
253	Disorders of the pituitary gland and its hypothalamic control	endocrine/metabolic			TRUE
379.2	Disorders of vitreous body	sense organs			TRUE
588	Disorders resulting from impaired renal function	genitourinary			TRUE
527.7	Disturbance of salivary secretion	digestive			TRUE
520.2	Disturbances in tooth eruption	digestive			TRUE
270.1	Disturbances of amino-acid transport	endocrine/metabolic			TRUE
350.6	Disturbances of sensation of smell and taste	neurological			TRUE
562.2	Diverticulitis	digestive			TRUE
562.1	Diverticulosis	digestive			TRUE
362.27	Drusen (degenerative) of retina	sense organs			TRUE
375.1	Dry eyes	sense organs			TRUE
531.3	Duodenal ulcer	digestive			TRUE
535.6	Duodenitis	digestive			TRUE
705.1	Dyshidrosis	dermatologic			TRUE
536.8	Dyspepsia and other specified disorders of function of stomach	digestive			TRUE
532	Dysphagia	digestive			TRUE
620	Dysplasia of female genital organs	genitourinary			TRUE
300.4	Dysthymic disorder	mental disorders			TRUE
624.1	Dystrophy of female genital tract	genitourinary			TRUE
41.4	E. coli	infectious diseases			TRUE
305.2	Eating disorder	mental disorders			TRUE
634.3	Ectopic pregnancy	pregnancy complications			TRUE
374.1	Ectropion or entropion	sense organs			TRUE
1014	Effects of heat, cold and air pressure	NULL			TRUE
990	Effects radiation NOS	injuries & poisonings			TRUE
276.1	Electrolyte imbalance	endocrine/metabolic			TRUE
790.8	Elevated C-reactive protein (CRP)	symptoms			TRUE
790.1	Elevated sedimentation rate	symptoms			TRUE
496.1	Emphysema	respiratory			TRUE
506	Empyema and pneumothorax	respiratory			TRUE
323	Encephalitis	neurological			TRUE
323.8	Encephalitis, non-infectious	neurological			TRUE
348.8	Encephalopathy, not elsewhere classified	neurological			TRUE
585.32	End stage renal disease	genitourinary			TRUE
420.3	Endocarditis	circulatory system			TRUE
656.3	Endocrine and metabolic disturbances of fetus and newborn	pregnancy complications			TRUE
621	Endometrial hyperplasia	genitourinary			TRUE
288.3	Eosinophilia	hematopoietic			TRUE
530.15	Eosinophilic esophagitis	digestive			TRUE
345.1	Epilepsy	neurological			TRUE
375.2	Epiphora	sense organs			TRUE
695.81	Erythema nodosum	dermatologic			TRUE
690	Erythematosquamous dermatosis	dermatologic			TRUE
530.2	Esophageal bleeding (varices/hemorrhage)	digestive			TRUE
530.1	Esophagitis, GERD and related diseases	digestive			TRUE
381.2	Eustachian tube disorders	sense organs			TRUE
242.3	Exophthalmos	endocrine/metabolic			TRUE
333	Extrapyramidal disease and abnormal movement disorders	neurological			TRUE
369.2	Eye infection, viral	sense organs			TRUE
352.2	Facial nerve disorders [CN7]	neurological			TRUE
772.6	Facial weakness	symptoms			TRUE
264.2	Failure to thrive (childhood)	endocrine/metabolic			TRUE
728.7	Fasciitis	musculoskeletal			TRUE
550.3	Femoral hernia	digestive			TRUE
610.2	Fibroadenosis of breast	genitourinary			TRUE
610.3	Fibrosclerosis of breast	genitourinary			TRUE
426.21	First degree AV block	circulatory system			TRUE
735.1	Flat foot	musculoskeletal			TRUE
276.6	Fluid overload	endocrine/metabolic			TRUE
803.3	Fracture of clavicle or scapula	injuries & poisonings			TRUE
801.1	Fracture of foot	injuries & poisonings			TRUE
804	Fracture of hand or wrist	injuries & poisonings			TRUE
803.1	Fracture of humerus	injuries & poisonings			TRUE
800	Fracture of lower limb	injuries & poisonings			TRUE
800.1	Fracture of neck of femur	injuries & poisonings			TRUE
800.4	Fracture of patella	injuries & poisonings			TRUE
802	Fracture of pelvis	injuries & poisonings			TRUE
803.2	Fracture of radius and ulna	injuries & poisonings			TRUE
807	Fracture of ribs	injuries & poisonings			TRUE
800.3	Fracture of tibia and fibula	injuries & poisonings			TRUE
809	Fracture of unspecified bones	injuries & poisonings			TRUE
800.2	Fracture of unspecified part of femur	injuries & poisonings			TRUE
803	Fracture of upper limb	injuries & poisonings			TRUE
805	Fracture of vertebral column without mention of spinal cord injury	injuries & poisonings			TRUE
564	Functional digestive disorders	digestive			TRUE
596.5	Functional disorders of bladder	genitourinary			TRUE
612.1	Galactorrhea	genitourinary			TRUE
727.4	Ganglion and cyst of synovium, tendon, and bursa	musculoskeletal			TRUE
791	Gangrene	symptoms			TRUE
531.2	Gastric ulcer	digestive			TRUE
530.7	Gastroesophageal laceration-hemorrhage syndrome	digestive			TRUE
569.2	Gastrointestinal complications	digestive			TRUE
303.31	Gastrointestinal malfunction arising from mental factors	mental disorders			TRUE
531.5	Gastrojejunal ulcer	digestive			TRUE
536.3	Gastroparesis	digestive			TRUE
345.11	Generalized convulsive epilepsy	neurological			TRUE
618	Genital prolapse	genitourinary			TRUE
736.4	Genu valgum or varum (acquired)	musculoskeletal			TRUE
523	Gingival and periodontal diseases	digestive			TRUE
523.1	Gingivitis	digestive			TRUE
365	Glaucoma	sense organs			TRUE
529.1	Glossitis	digestive			TRUE
529.6	Glossodynia	digestive			TRUE
255.21	Glucocorticoid deficiency	endocrine/metabolic			TRUE
250.5	Glycosuria or Acetonuria	endocrine/metabolic			TRUE
90.2	Gonococcal infections	infectious diseases			TRUE
274.1	Gout	endocrine/metabolic			TRUE
274.11	Gouty arthropathy	endocrine/metabolic			TRUE
81.1	Graft-versus-host disease	infectious diseases			TRUE
38.1	Gram negative septicemia	infectious diseases			TRUE
38.2	Gram positive septicemia	infectious diseases			TRUE
242.1	Graves' disease	endocrine/metabolic			TRUE
593.1	Gross hematuria	genitourinary			TRUE
41.8	H. pylori	infectious diseases			TRUE
292.6	Hallucinations	mental disorders			TRUE
735.3	Hallux valgus (Bunion)	musculoskeletal			TRUE
428.2	Heart failure NOS	circulatory system			TRUE
428.4	Heart failure with preserved EF [Diastolic heart failure]	circulatory system			TRUE
428.3	Heart failure with reduced EF [Systolic or combined heart failure]	circulatory system			TRUE
429.1	Heart transplant/surgery	circulatory system			TRUE
395	Heart valve disorders	circulatory system			TRUE
395.6	Heart valve replaced	circulatory system			TRUE
134	Helminthiases	infectious diseases			TRUE
228	Hemangioma and lymphangioma, any site	neoplasms			TRUE
741.5	Hemarthrosis	musculoskeletal			TRUE
578.1	Hematemesis	digestive			TRUE
656.5	Hematological disorders of newborn	pregnancy complications			TRUE
342	Hemiplegia	neurological			TRUE
285.8	Hemoglobinuria	hematopoietic			TRUE
516.1	Hemoptysis	respiratory			TRUE
635	Hemorrhage during pregnancy; childbirth and postpartum	pregnancy complications			TRUE
531.1	Hemorrhage from gastrointestinal ulcer	digestive			TRUE
656.4	Hemorrhage of fetus or newborn	pregnancy complications			TRUE
578.9	Hemorrhage of gastrointestinal tract	digestive			TRUE
850	Hemorrhage or hematoma complicating a procedure	injuries & poisonings			TRUE
286.5	Hemorrhagic disorder due to intrinsic circulating anticoagulants	hematopoietic			TRUE
70.9	Hepatitis NOS	infectious diseases			TRUE
573.3	Hepatomegaly	digestive			TRUE
356	Hereditary and idiopathic peripheral neuropathy	neurological			TRUE
520.1	Hereditary disturbances in tooth structure	digestive			TRUE
275.11	Hereditary hemochromatosis	hematopoietic			TRUE
362.7	Hereditary retinal dystrophies	sense organs			TRUE
53	Herpes zoster	infectious diseases			TRUE
53.1	Herpes zoster with nervous system complications	infectious diseases			TRUE
705.3	Hidradenitis	dermatologic			TRUE
704.2	Hirsutism	dermatologic			TRUE
117.1	Histoplasmosis	infectious diseases			TRUE
71.1	HIV infection, symptomatic	infectious diseases			TRUE
201	Hodgkin's disease	neoplasms			TRUE
71	Human immunodeficiency virus [HIV] disease	infectious diseases			TRUE
603.1	Hydrocele	genitourinary			TRUE
331.1	Hydrocephalus	neurological			TRUE
255.12	Hyperaldosteronism	endocrine/metabolic			TRUE
275.6	Hypercalcemia	endocrine/metabolic			TRUE
272.11	Hypercholesterolemia	endocrine/metabolic			TRUE
272.14	Hyperchylomicronemia	endocrine/metabolic			TRUE
286.8	Hypercoagulable state	hematopoietic			TRUE
272.12	Hyperglyceridemia	endocrine/metabolic			TRUE
367.8	Hypermetropia	sense organs			TRUE
276.11	Hyperosmolality and/or hypernatremia	endocrine/metabolic			TRUE
252.1	Hyperparathyroidism	endocrine/metabolic			TRUE
276.13	Hyperpotassemia	endocrine/metabolic			TRUE
446.3	Hypersensitivity angiitis	circulatory system			TRUE
327.1	Hypersomnia	neurological			TRUE
401	Hypertension	circulatory system			TRUE
401.22	Hypertensive chronic kidney disease	circulatory system			TRUE
401.2	Hypertensive heart and/or renal disease	circulatory system			TRUE
401.21	Hypertensive heart disease	circulatory system			TRUE
425.11	Hypertrophic obstructive cardiomyopathy	circulatory system			TRUE
612.2	Hypertrophy of breast (Gynecomastia)	genitourinary			TRUE
527.1	Hypertrophy of salivary gland	digestive			TRUE
513.4	Hyperventilation	respiratory			TRUE
275.51	Hypocalcemia	endocrine/metabolic			TRUE
251.1	Hypoglycemia	endocrine/metabolic			TRUE
252.2	Hypoparathyroidism	endocrine/metabolic			TRUE
276.12	Hyposmolality and/or hyponatremia	endocrine/metabolic			TRUE
458	Hypotension	circulatory system			TRUE
458.9	Hypotension NOS	circulatory system			TRUE
780	Hypothermia/Chills	symptoms			TRUE
360.3	Hypotony of eye	sense organs			TRUE
513.3	Hypoventilation	respiratory			TRUE
258	Iatrogenic endocrine disorders	endocrine/metabolic			TRUE
458.2	Iatrogenic hypotension	circulatory system			TRUE
691.1	Ichthyosis congenita	dermatologic			TRUE
504.1	Idiopathic fibrosing alveolitis	respiratory			TRUE
559	Ileostomy status	digestive			TRUE
279.1	Immunity deficiency	endocrine/metabolic			TRUE
380.4	Impacted cerumen	sense organs			TRUE
560.2	Impaction of intestine	digestive			TRUE
686.2	Impetigo	dermatologic			TRUE
312.3	Impulse control disorder	mental disorders			TRUE
550.6	Incisional hernia	digestive			TRUE
343	Infantile cerebral palsy	neurological			TRUE
369	Infection of the eye	sense organs			TRUE
41.9	Infection with drug-resistant microorganisms	infectious diseases			TRUE
81	Infection/inflammation of internal prosthetic device; implant; and graft	infectious diseases			TRUE
657	Infections specific to the perinatal period	pregnancy complications			TRUE
79.2	Infectious mononucleosis	infectious diseases			TRUE
712	Infective connective tissue disorders	musculoskeletal			TRUE
609.1	Infertility, male	genitourinary			TRUE
132	Infestation (lice, mites)	infectious diseases			TRUE
371	Inflammation of the eye	sense organs			TRUE
357	Inflammatory and toxic neuropathy	neurological			TRUE
526.5	Inflammatory conditions of jaw	digestive			TRUE
613.1	Inflammatory disease of breast	genitourinary			TRUE
614.5	Inflammatory disease of cervix, vagina, and vulva	genitourinary			TRUE
614	Inflammatory diseases of female pelvic organs	genitourinary			TRUE
481	Influenza	respiratory			TRUE
942	Infusion and transfusion reaction	injuries & poisonings			TRUE
703.1	Ingrowing nail	dermatologic			TRUE
550.1	Inguinal hernia	digestive			TRUE
907	Injuries to the nervous system	injuries & poisonings			TRUE
1007	Injury to blood vessels	NULL			TRUE
957	Injury to other and unspecified nerves	injuries & poisonings			TRUE
912	Insect bite	injuries & poisonings			TRUE
250.3	Insulin pump user	endocrine/metabolic			TRUE
835	Internal derangement of knee	injuries & poisonings			TRUE
722.7	Intervertebral disc disorder with myelopathy	musculoskeletal			TRUE
134.1	Intestinal helminthiases	infectious diseases			TRUE
8	Intestinal infection	infectious diseases			TRUE
8.52	Intestinal infection due to C. difficile	infectious diseases			TRUE
8.7	Intestinal infection due to protozoa	infectious diseases			TRUE
557	Intestinal malabsorption (non-celiac)	digestive			TRUE
430.2	Intracerebral hemorrhage	circulatory system			TRUE
430	Intracranial hemorrhage	circulatory system			TRUE
818	Intracranial hemorrhage (injury)	injuries & poisonings			TRUE
280.2	Iron deficiency anemia secondary to blood loss (chronic)	hematopoietic			TRUE
656.1	Isoimmunization of fetus or newborn	pregnancy complications			TRUE
573.5	Jaundice (not of newborn)	digestive			TRUE
732.1	Juvenile osteochondrosis	musculoskeletal			TRUE
714.2	Juvenile rheumatoid arthritis	musculoskeletal			TRUE
701.4	Keloid scar	dermatologic			TRUE
370	Keratitis	sense organs			TRUE
370.3	Keratoconjunctivitis	sense organs			TRUE
364.41	Keratoconus	sense organs			TRUE
701.1	Keratoderma, acquired	dermatologic			TRUE
587	Kidney replaced by transpant	genitourinary			TRUE
737.1	Kyphosis (acquired)	musculoskeletal			TRUE
386.3	Labyrinthitis	sense organs			TRUE
350.3	Lack of coordination	neurological			TRUE
264.9	Lack of normal physiological development, unspecified	endocrine/metabolic			TRUE
374.2	Lagophthalmos	sense organs			TRUE
202.24	Large cell lymphoma	neoplasms			TRUE
1012	Late effect	NULL			TRUE
433.8	Late effects of cerebrovascular disease	circulatory system			TRUE
728.2	Laxity of ligament or hypermobility syndrome	musculoskeletal			TRUE
315.1	Learning disorder	mental disorders			TRUE
426.32	Left bundle branch block	circulatory system			TRUE
204	Leukemia	neoplasms			TRUE
528.6	Leukoplakia of oral mucosa	digestive			TRUE
214	Lipoma	neoplasms			TRUE
214.1	Lipoma of skin and subcutaneous tissue	neoplasms			TRUE
277.51	Lipoprotein disorders	endocrine/metabolic			TRUE
571.8	Liver abscess and sequelae of chronic liver disease	digestive			TRUE
573.2	Liver replaced by transplant	digestive			TRUE
278.3	Localized adiposity	endocrine/metabolic			TRUE
742.1	Loose body in joint	musculoskeletal			TRUE
525.1	Loss of teeth or edentulism	digestive			TRUE
754.1	Lumbosacral spondylolysis, congenital	congenital anomalies			TRUE
500	Lung disease due to external agents	respiratory			TRUE
510.2	Lung transplant	respiratory			TRUE
695.4	Lupus (localized and systemic)	dermatologic			TRUE
130.1	Lyme disease	infectious diseases			TRUE
204.11	Lymphoid leukemia, acute	neoplasms			TRUE
202.23	Lymphosarcoma	neoplasms			TRUE
362.26	Macular puckering of retina	sense organs			TRUE
647.3	Major puerperal infection	pregnancy complications			TRUE
189.21	Malignant neoplasm of bladder	neoplasms			TRUE
174.11	Malignant neoplasm of female breast	neoplasms			TRUE
189.11	Malignant neoplasm of kidney, except pelvis	neoplasms			TRUE
155.1	Malignant neoplasm of liver, primary	neoplasms			TRUE
189.4	Malignant neoplasm of other urinary organs	neoplasms			TRUE
184.11	Malignant neoplasm of ovary	neoplasms			TRUE
153.3	Malignant neoplasm of rectum, rectosigmoid junction, and anus	neoplasms			TRUE
159.4	Malignant neoplasm of retroperitoneum and peritoneum	neoplasms			TRUE
159.2	Malignant neoplasm of small intestine, including duodenum	neoplasms			TRUE
182	Malignant neoplasm of uterus	neoplasms			TRUE
195.1	Malignant neoplasm, other	neoplasms			TRUE
733.8	Malunion and nonunion of fracture	musculoskeletal			TRUE
611.11	Mammographic microcalcification	genitourinary			TRUE
191	Manlignant and unknown neoplasms of brain and nervous system	neoplasms			TRUE
381.3	Mastoiditis & related conditions	sense organs			TRUE
255.13	Medulloadrenal hyperfunction	endocrine/metabolic			TRUE
172.11	Melanomas of skin	neoplasms			TRUE
292.3	Memory loss	mental disorders			TRUE
386.1	Meniere's disease	sense organs			TRUE
320	Meningitis	neurological			TRUE
315.3	Mental retardation	mental disorders			TRUE
41.12	Methicillin resistant Staphylococcus aureus	infectious diseases			TRUE
41.11	Methicillin sensitive Staphylococcus aureus	infectious diseases			TRUE
593.2	Microscopic hematuria	genitourinary			TRUE
292.2	Mild cognitive impairment	mental disorders			TRUE
634	Miscarriage; stillbirth	pregnancy complications			TRUE
634.1	Missed abortion/Hydatidiform mole	pregnancy complications			TRUE
394.2	Mitral valve disease	circulatory system			TRUE
394.1	Mitral valve stenosis and aortic valve stenosis	circulatory system			TRUE
626.21	Mittelschmerz	genitourinary			TRUE
272.13	Mixed hyperlipidemia	endocrine/metabolic			TRUE
204.3	Monocytic leukemia	neoplasms			TRUE
433.32	Moyamoya disease	circulatory system			TRUE
480.13	MRSA pneumonia	respiratory			TRUE
204.4	Multiple myeloma	neoplasms			TRUE
335	Multiple sclerosis	neurological			TRUE
772.3	Muscle weakness	symptoms			TRUE
728.1	Muscular calcification and ossification	musculoskeletal			TRUE
359.1	Muscular dystrophies	neurological			TRUE
772.1	Muscular wasting and disuse atrophy	symptoms			TRUE
358.1	Myasthenia gravis	neurological			TRUE
117	Mycoses	infectious diseases			TRUE
204.21	Myeloid leukemia, acute	neoplasms			TRUE
204.22	Myeloid leukemia, chronic	neoplasms			TRUE
200	Myeloproliferative disease	neoplasms			TRUE
411.2	Myocardial infarction	circulatory system			TRUE
420.1	Myocarditis	circulatory system			TRUE
333.2	Myoclonus	neurological			TRUE
359.2	Myopathy	neurological			TRUE
384.1	Myringitis	sense organs			TRUE
471	Nasal polyps	respiratory			TRUE
199	Neoplasm of uncertain behavior	neoplasms			TRUE
174.3	Neoplasm of uncertain behavior of breast	neoplasms			TRUE
158	Neoplasm of unspecified nature of digestive system	neoplasms			TRUE
580.31	Nephritis and nephropathy in diseases classified elsewhere	genitourinary			TRUE
580.32	Nephritis and nephropathy with pathological lesion	genitourinary			TRUE
580.2	Nephrotic syndrome without mention of glomerulonephritis	genitourinary			TRUE
353.1	Nerve plexus lesions	neurological			TRUE
353	Nerve root and plexus disorders	neurological			TRUE
752	Nervous system congenital anomalies	congenital anomalies			TRUE
752.1	Neural tube defects	congenital anomalies			TRUE
766	Neuralgia, neuritis, and radiculitis NOS	symptoms			TRUE
209	Neuroendocrine tumors	neoplasms			TRUE
199.4	Neurofibromatosis	neoplasms			TRUE
292	Neurological disorders	mental disorders			TRUE
288.11	Neutropenia	hematopoietic			TRUE
217.1	Nevus, non-neoplastic	neoplasms			TRUE
202.21	Nodular lymphoma	neoplasms			TRUE
283.2	Non-autoimmune hemolytic anemias	hematopoietic			TRUE
875	Non-healing surgical wound	injuries & poisonings			TRUE
202.2	Non-Hodgkins lymphoma	neoplasms			TRUE
580.12	Non-proliferative glomerulonephritis	genitourinary			TRUE
769	Nonallopathic lesions NEC	symptoms			TRUE
371.33	Noninfectious dermatoses of eyelid	sense organs			TRUE
450	Noninfectious disorders of lymphatic channels	circulatory system			TRUE
395.2	Nonrheumatic aortic valve disorders	circulatory system			TRUE
395.4	Nonrheumatic pulmonary valve disorders	circulatory system			TRUE
395.3	Nonrheumatic tricuspid valve disorders	circulatory system			TRUE
346.3	Nonspecific abnormal findings in cerebrospinal fluid	neurological			TRUE
579.8	Nonspecific abnormal findings in stool contents	digestive			TRUE
575.9	Nonspecific abnormal findings on radiological and other examination of biliary tract	digestive			TRUE
793	Nonspecific abnormal findings on radiological and other examination of musculoskeletal system	symptoms			TRUE
346.1	Nonspecific abnormal findings on radiological and other examination of skull and head	neurological			TRUE
346.2	Nonspecific abnormal results of function study of brain and central nervous system	neurological			TRUE
259.1	Nonspecific abnormal results of other endocrine function study	endocrine/metabolic			TRUE
573.6	Nonspecific elevation of levels of transaminase or lactic acid dehydrogenase [LDH]	digestive			TRUE
790	Nonspecific findings on examination of blood	symptoms			TRUE
241.2	Nontoxic multinodular goiter	endocrine/metabolic			TRUE
241	Nontoxic nodular goiter	endocrine/metabolic			TRUE
241.1	Nontoxic uninodular goiter	endocrine/metabolic			TRUE
729.7	Nontraumatic compartment syndrome	musculoskeletal			TRUE
260.22	Nutritional marasmus	endocrine/metabolic			TRUE
378.2	Nystagmus and other irregular eye movements	sense organs			TRUE
300.3	Obsessive-compulsive disorders	mental disorders			TRUE
496.21	Obstructive chronic bronchitis	respiratory			TRUE
751.3	Obstructive genitourinary defect	congenital anomalies			TRUE
327.32	Obstructive sleep apnea	neurological			TRUE
433.1	Occlusion and stenosis of precerebral arteries	circulatory system			TRUE
433.2	Occlusion of cerebral arteries	circulatory system			TRUE
599.6	Oliguria and anuria	genitourinary			TRUE
870.2	Open wound of ear	injuries & poisonings			TRUE
871.3	Open wound of foot except toe(s) alone	injuries & poisonings			TRUE
870.8	Open wound of genital organs	injuries & poisonings			TRUE
871.1	Open wound of hand except finger(s)	injuries & poisonings			TRUE
870.5	Open wound of lip and mouth	injuries & poisonings			TRUE
871.4	Open wound of toe(s)	injuries & poisonings			TRUE
870.1	Open wound or laceration of eye or eyelid	injuries & poisonings			TRUE
871	Open wounds of extremities	injuries & poisonings			TRUE
870	Open wounds of head; neck; and trunk	injuries & poisonings			TRUE
365.1	Open-angle glaucoma	sense organs			TRUE
965.1	Opiates and related narcotics causing adverse effects in therapeutic use	injuries & poisonings			TRUE
377.1	Optic atrophy	sense organs			TRUE
377.3	Optic neuritis/neuropathy	sense organs			TRUE
528.12	Oral aphthae	digestive			TRUE
327.41	Organic or persistent insomnia	neurological			TRUE
513.32	Orthopnea	respiratory			TRUE
458.1	Orthostatic hypotension	circulatory system			TRUE
740.1	Osteoarthritis; localized	musculoskeletal			TRUE
740.3	Osteoarthrosis involving more than one site, but not specified as generalized	musculoskeletal			TRUE
740.9	Osteoarthrosis NOS	musculoskeletal			TRUE
740.11	Osteoarthrosis, localized, primary	musculoskeletal			TRUE
740.12	Osteoarthrosis, localized, secondary	musculoskeletal			TRUE
732.7	Osteochondritis dissecans	musculoskeletal			TRUE
732	Osteochondropathies	musculoskeletal			TRUE
710.1	Osteomyelitis	musculoskeletal			TRUE
710	Osteomyelitis, periostitis, and other infections involving bone	musculoskeletal			TRUE
743.9	Osteopenia or other disorder of bone and cartilage	musculoskeletal			TRUE
743.11	Osteoporosis NOS	musculoskeletal			TRUE
736	Other acquired deformities of limbs	musculoskeletal			TRUE
738	Other acquired musculoskeletal deformity	musculoskeletal			TRUE
411.9	Other acute and subacute forms of ischemic heart disease	circulatory system			TRUE
721.8	Other allied disorders of spine	musculoskeletal			TRUE
504	Other alveolar and parietoalveolar pneumonopathy	respiratory			TRUE
795	Other and nonspecific abnormal cytological, histological and immunological findings	symptoms			TRUE
722.9	Other and unspecified disc disorder	musculoskeletal			TRUE
349	Other and unspecified disorders of the nervous system	neurological			TRUE
442	Other aneurysm	circulatory system			TRUE
716	Other arthropathies	musculoskeletal			TRUE
218.2	Other benign neoplasm of uterus	neoplasms			TRUE
426.8	Other cardiac conduction disorders	circulatory system			TRUE
425.8	Other cardiomyopathy	circulatory system			TRUE
598.4	Other cells and casts in urine	genitourinary			TRUE
331	Other cerebral degenerations	neurological			TRUE
411.8	Other chronic ischemic heart disease, unspecified	circulatory system			TRUE
324	Other CNS infection and poliomyelitis	neurological			TRUE
348	Other conditions of brain	neurological			TRUE
348.9	Other conditions of brain, NOS	neurological			TRUE
756	Other congenital musculoskeletal anomalies	congenital anomalies			TRUE
277.6	Other deficiencies of circulating enzymes	endocrine/metabolic			TRUE
281	Other deficiency anemia	hematopoietic			TRUE
341	Other demyelinating diseases of central nervous system	neurological			TRUE
289	Other diseases of blood and blood-forming organs	hematopoietic			TRUE
510	Other diseases of lung	respiratory			TRUE
519.8	Other diseases of respiratory system, NEC	respiratory			TRUE
519	Other diseases of respiratory system, not elsewhere classified	respiratory			TRUE
447	Other disorders of arteries and arterioles	circulatory system			TRUE
575.8	Other disorders of biliary tract	digestive			TRUE
596	Other disorders of bladder	genitourinary			TRUE
733	Other disorders of bone and cartilage	musculoskeletal			TRUE
271.9	Other disorders of carbohydrate transport and metabolism	endocrine/metabolic			TRUE
723	Other disorders of cervical region	musculoskeletal			TRUE
459	Other disorders of circulatory system	circulatory system			TRUE
388	Other disorders of ear	sense organs			TRUE
379	Other disorders of eye	sense organs			TRUE
374	Other disorders of eyelids	sense organs			TRUE
575.7	Other disorders of gallbladder	digestive			TRUE
277.5	Other disorders of lipoid metabolism	endocrine/metabolic			TRUE
277	Other disorders of metabolism	endocrine/metabolic			TRUE
385	Other disorders of middle ear and mastoid	sense organs			TRUE
253.7	Other disorders of neurohypophysis	endocrine/metabolic			TRUE
568	Other disorders of peritoneum	digestive			TRUE
277.2	Other disorders of purine and pyrimidine metabolism	endocrine/metabolic			TRUE
727	Other disorders of synovium, tendon, and bursa	musculoskeletal			TRUE
384	Other disorders of tympanic membrane	sense organs			TRUE
597	Other disorders of urethra and urinary tract	genitourinary			TRUE
414	Other forms of chronic heart disease	circulatory system			TRUE
426.25	Other heart block	circulatory system			TRUE
282.9	Other hereditary hemolytic anemias	hematopoietic			TRUE
401.3	Other hypertensive complications	circulatory system			TRUE
425.12	Other hypertrophic cardiomyopathy	circulatory system			TRUE
136	Other infectious and parasitic diseases	infectious diseases			TRUE
715	Other inflammatory spondylopathies	musculoskeletal			TRUE
560.4	Other intestinal obstruction	digestive			TRUE
686	Other local infections of skin and subcutaneous tissue	dermatologic			TRUE
306	Other mental disorder	mental disorders			TRUE
172.2	Other non-epithelial cancer of skin	neoplasms			TRUE
362.3	Other nondiabetic retinopathy	sense organs			TRUE
613	Other nonmalignant breast conditions	genitourinary			TRUE
263	Other nutritional deficiency	endocrine/metabolic			TRUE
870.3	Other open wound of head and face	injuries & poisonings			TRUE
344	Other paralytic syndromes	neurological			TRUE
290.3	Other persistent mental disorders due to conditions classified elsewhere	mental disorders			TRUE
505	Other pulmonary inflamation or edema	respiratory			TRUE
362	Other retinal disorders	sense organs			TRUE
1004	Other signs and symptoms involving emotional state	NULL			TRUE
610.8	Other specified benign mammary dysplasias	genitourinary			TRUE
427.3	Other specified cardiac dysrhythmias	circulatory system			TRUE
751.22	Other specified congenital anomalies of kidney	congenital anomalies			TRUE
752.2	Other specified congenital anomalies of nervous system	congenital anomalies			TRUE
709.6	Other specified diffuse diseases of connective tissue	dermatologic			TRUE
706.8	Other specified diseases of sebaceous glands	dermatologic			TRUE
527.8	Other specified diseases of the salivary glands	digestive			TRUE
270.38	Other specified disorders of plasma protein metabolism	endocrine/metabolic			TRUE
695.8	Other specified erythematous conditions	dermatologic			TRUE
535.8	Other specified gastritis	digestive			TRUE
842	Other sprains and strains	injuries & poisonings			TRUE
724.8	Other symptoms referable to back	musculoskeletal			TRUE
724.9	Other unspecified back disorders	musculoskeletal			TRUE
452	Other venous embolism and thrombosis	circulatory system			TRUE
281.12	Other vitamin B12 deficiency anemia	hematopoietic			TRUE
380.1	Otitis externa	sense organs			TRUE
381.1	Otitis media	sense organs			TRUE
381.9	Otorrhea	sense organs			TRUE
383	Otosclerosis	sense organs			TRUE
278	Overweight, obesity and other hyperalimentation	endocrine/metabolic			TRUE
379.9	Pain, swelling or discharge of eye	sense organs			TRUE
782.6	Pallor and flushing	symptoms			TRUE
284.1	Pancytopenia	hematopoietic			TRUE
729.3	Panniculitis	musculoskeletal			TRUE
473.3	Paralysis/spasm of vocal cords or larynx	respiratory			TRUE
560.1	Paralytic ileus	digestive			TRUE
378.5	Paralytic strabismus	sense organs			TRUE
295.2	Paranoid disorders	mental disorders			TRUE
270.32	Paraproteinemia	endocrine/metabolic			TRUE
696.2	Parapsoriasis	dermatologic			TRUE
327.5	Parasomnia	neurological			TRUE
332	Parkinson's disease	neurological			TRUE
427.1	Paroxysmal tachycardia, unspecified	circulatory system			TRUE
427.12	Paroxysmal ventricular tachycardia	circulatory system			TRUE
345.12	Partial epilepsy	neurological			TRUE
743.2	Pathologic fracture	musculoskeletal			TRUE
743.22	Pathologic fracture of femur	musculoskeletal			TRUE
742.2	Pathological, developmental or recurrent dislocation	musculoskeletal			TRUE
756.2	Pectus and other congenital anomalies of ribs/sternum	congenital anomalies			TRUE
756.21	Pectus excavatum	congenital anomalies			TRUE
132.1	Pediculosis and phthirus infestation	infectious diseases			TRUE
614.3	Pelvic inflammatory disease (PID)	genitourinary			TRUE
695.22	Pemphigus and pemphigoid	dermatologic			TRUE
531.4	Peptic ulcer, site unspecified	digestive			TRUE
384.4	Perforation of tympanic membrane	sense organs			TRUE
522.5	Periapical abscess	digestive			TRUE
420.2	Pericarditis	circulatory system			TRUE
656.6	Perinatal disorders of digestive system	pregnancy complications			TRUE
337.1	Peripheral autonomic neuropathy	neurological			TRUE
726	Peripheral enthesopathies and allied syndromes	musculoskeletal			TRUE
386.2	Peripheral or central vertigo	sense organs			TRUE
362.6	Peripheral retinal degenerations	sense organs			TRUE
443.9	Peripheral vascular disease, unspecified	circulatory system			TRUE
568.1	Peritoneal adhesions (postoperative) (postinfection)	digestive			TRUE
567	Peritonitis and retroperitoneal infections	digestive			TRUE
281.11	Pernicious anemia	hematopoietic			TRUE
789.1	Persistent vomiting	symptoms			TRUE
301	Personality disorders	mental disorders			TRUE
313	Pervasive developmental disorders	mental disorders			TRUE
270.12	Phenylketonuria [PKU]	endocrine/metabolic			TRUE
451	Phlebitis and thrombophlebitis	circulatory system			TRUE
325	Phlebitis and thrombophlebitis of intracranial venous sinuses	neurological			TRUE
451.2	Phlebitis and thrombophlebitis of lower extremities	circulatory system			TRUE
300.13	Phobia	mental disorders			TRUE
686.3	Pilonidal cyst	dermatologic			TRUE
253.2	Pituitary hypofunction	endocrine/metabolic			TRUE
696.3	Pityriasis	dermatologic			TRUE
480.11	Pneumococcal pneumonia	respiratory			TRUE
480	Pneumonia	respiratory			TRUE
480.3	Pneumonia due to fungus (mycoses)	respiratory			TRUE
501	Pneumonitis due to inhalation of food or vomitus	respiratory			TRUE
975	Poisoning by agents primarily acting on the smooth and skeletal muscles and respiratory system	injuries & poisonings			TRUE
965	Poisoning by analgesics, antipyretics, and antirheumatics	injuries & poisonings			TRUE
960	Poisoning by antibiotics	injuries & poisonings			TRUE
966	Poisoning by anticonvulsants and anti-Parkinsonism drugs	injuries & poisonings			TRUE
962	Poisoning by hormones and synthetic substitutes	injuries & poisonings			TRUE
961	Poisoning by other anti-infectives	injuries & poisonings			TRUE
963	Poisoning by primarily systemic agents	injuries & poisonings			TRUE
969	Poisoning by psychotropic agents	injuries & poisonings			TRUE
446.6	Polyarteritis nodosa	circulatory system			TRUE
200.1	Polycythemia vera	neoplasms			TRUE
289.8	Polycythemia, secondary	hematopoietic			TRUE
276.8	Polydipsia	endocrine/metabolic			TRUE
259.8	Polyglandular activity in multiple endocrine adenomatosis	endocrine/metabolic			TRUE
717	Polymyalgia Rheumatica	musculoskeletal			TRUE
709.4	Polymyositis	dermatologic			TRUE
316.1	Polyneuropathy due to drugs	mental disorders			TRUE
250.6	Polyneuropathy in diabetes	endocrine/metabolic			TRUE
622	Polyp of female genital organs	genitourinary			TRUE
571.81	Portal hypertension	digestive			TRUE
258.1	Postablative ovarian failure	endocrine/metabolic			TRUE
502	Postinflammatory pulmonary fibrosis	respiratory			TRUE
722.8	Postlaminectomy syndrome	musculoskeletal			TRUE
627.3	Postmenopausal atrophic vaginitis	genitourinary			TRUE
475.9	Postnasal drip	respiratory			TRUE
80	Postoperative infection	infectious diseases			TRUE
958.1	Postoperative shock	injuries & poisonings			TRUE
452.8	Postphlebitic syndrome	circulatory system			TRUE
783.1	Postprocedural fever	symptoms			TRUE
876	Posttraumatic wound infection not elsewhere classified	injuries & poisonings			TRUE
259.4	Precocious sexual development and puberty NEC	endocrine/metabolic			TRUE
418.1	Precordial pain	circulatory system			TRUE
427.6	Premature beats	circulatory system			TRUE
627.4	Premenopausal menorrhagia	genitourinary			TRUE
626.4	Premenstrual tension syndromes	genitourinary			TRUE
367.4	Presbyopia	sense organs			TRUE
571.6	Primary biliary cirrhosis	digestive			TRUE
365.11	Primary open angle glaucoma	sense organs			TRUE
415.21	Primary pulmonary hypertension	circulatory system			TRUE
287.31	Primary thrombocytopenia	hematopoietic			TRUE
425.1	Primary/intrinsic cardiomyopathies	circulatory system			TRUE
618.1	Prolapse of vaginal walls	genitourinary			TRUE
580.11	Proliferative glomerulonephritis	genitourinary			TRUE
260	Protein-calorie malnutrition	endocrine/metabolic			TRUE
269	Proteinuria	endocrine/metabolic			TRUE
131	Protozoan infection	infectious diseases			TRUE
695.7	Prurigo and Lichen	dermatologic			TRUE
480.12	Pseudomonal pneumonia	respiratory			TRUE
696.4	Psoriasis	dermatologic			TRUE
696.41	Psoriasis vulgaris	dermatologic			TRUE
696.42	Psoriatic arthropathy	dermatologic			TRUE
303.3	Psychogenic disorder	mental disorders			TRUE
368.91	Psychophysical visual disturbances	sense organs			TRUE
295.3	Psychosis	mental disorders			TRUE
374.3	Ptosis of eyelid	sense organs			TRUE
508	Pulmonary collapse; interstitial and compensatory emphysema	respiratory			TRUE
503	Pulmonary congestion and hypostasis	respiratory			TRUE
415.11	Pulmonary embolism and infarction, acute	circulatory system			TRUE
415	Pulmonary heart disease	circulatory system			TRUE
509.3	Pulmonary insufficiency or respiratory failure following trauma and surgery	respiratory			TRUE
287	Purpura and other hemorrhagic conditions	hematopoietic			TRUE
686.5	Pyoderma	dermatologic			TRUE
711.1	Pyogenic arthritis	musculoskeletal			TRUE
686.4	Pyogenic granuloma	dermatologic			TRUE
287.4	Qualitative platelet defects	hematopoietic			TRUE
443.1	Raynaud's syndrome	circulatory system			TRUE
530.14	Reflux esophagitis	digestive			TRUE
555.1	Regional enteritis	digestive			TRUE
711.2	Reiter's disease	musculoskeletal			TRUE
594.8	Renal colic	genitourinary			TRUE
585.31	Renal dialysis	genitourinary			TRUE
585.2	Renal failure NOS	genitourinary			TRUE
588.1	Renal osteodystrophy	genitourinary			TRUE
580.4	Renal sclerosis, NOS	genitourinary			TRUE
513	Respiratory abnormalities	respiratory			TRUE
519.2	Respiratory complications	respiratory			TRUE
656.2	Respiratory conditions of fetus and newborn	pregnancy complications			TRUE
509.1	Respiratory failure	respiratory			TRUE
509	Respiratory failure, insufficiency, arrest	respiratory			TRUE
509.2	Respiratory insufficiency	respiratory			TRUE
327.71	Restless legs syndrome	neurological			TRUE
202.22	Reticulosarcoma	neoplasms			TRUE
361.1	Retinal detachment with retinal defect	sense organs			TRUE
361	Retinal detachments and defects	sense organs			TRUE
362.9	Retinal edema	sense organs			TRUE
362.8	Retinal hemorrhage/ischemia	sense organs			TRUE
362.4	Retinal vascular changes and abnomalities	sense organs			TRUE
362.1	Retinopathy of prematurity	sense organs			TRUE
361.2	Retinoschisis and retinal cysts	sense organs			TRUE
772.4	Rhabdomyolysis	symptoms			TRUE
394	Rheumatic disease of the heart valves	circulatory system			TRUE
729.1	Rheumatism, unspecified and fibrositis	musculoskeletal			TRUE
714.1	Rheumatoid arthritis	musculoskeletal			TRUE
714	Rheumatoid arthritis and other inflammatory polyarthropathies	musculoskeletal			TRUE
426.31	Right bundle branch block	circulatory system			TRUE
840.2	Rotator cuff (capsule) sprain	injuries & poisonings			TRUE
727.5	Rupture of synovium	musculoskeletal			TRUE
727.6	Rupture of tendon, nontraumatic	musculoskeletal			TRUE
715.1	Sacroiliitis NEC	musculoskeletal			TRUE
697	Sarcoidosis	dermatologic			TRUE
295.1	Schizophrenia	mental disorders			TRUE
722.3	Schmorl's nodes	musculoskeletal			TRUE
379.1	Scleritis and episcleritis	sense organs			TRUE
706.3	Seborrhea	dermatologic			TRUE
426.23	Second degree AV block	circulatory system			TRUE
249	Secondary diabetes mellitus	endocrine/metabolic			TRUE
588.2	Secondary hyperparathyroidism (of renal origin)	genitourinary			TRUE
244.1	Secondary hypothyroidism	endocrine/metabolic			TRUE
198.6	Secondary malignancy of bone	neoplasms			TRUE
198.5	Secondary malignancy of brain/spine	neoplasms			TRUE
198.1	Secondary malignancy of lymph nodes	neoplasms			TRUE
198.2	Secondary malignancy of respiratory organs	neoplasms			TRUE
198	Secondary malignant neoplasm	neoplasms			TRUE
198.7	Secondary malignant neoplasm of skin	neoplasms			TRUE
425.2	Secondary/extrinsic cardiomyopathies	circulatory system			TRUE
366.2	Senile cataract	sense organs			TRUE
362.31	Separation of retinal layers	sense organs			TRUE
994.2	Sepsis	injuries & poisonings			TRUE
470	Septal Deviations/Turbinate Hypertrophy	respiratory			TRUE
994.21	Septic shock	injuries & poisonings			TRUE
38	Septicemia	infectious diseases			TRUE
260.2	severe protein-calorie malnutrition	endocrine/metabolic			TRUE
302	Sexual and gender identity disorders	mental disorders			TRUE
797	Shock	symptoms			TRUE
637	Short gestation; low birth weight; and fetal growth retardation	pregnancy complications			TRUE
264.1	Short stature	endocrine/metabolic			TRUE
527.2	Sialoadenitis	digestive			TRUE
528.7	Sialolithiasis	digestive			TRUE
709.2	Sicca syndrome	dermatologic			TRUE
282.5	Sickle cell anemia	hematopoietic			TRUE
240	Simple and unspecified goiter	endocrine/metabolic			TRUE
427.8	Sinoatrial node dysfunction (Bradycardia)	circulatory system			TRUE
819	Skull and face fracture and other intercranial injury	injuries & poisonings			TRUE
327.3	Sleep apnea	neurological			TRUE
327.7	Sleep related movement disorders	neurological			TRUE
514.2	Solitary pulmonary nodule	respiratory			TRUE
303.4	Somatoform disorder	mental disorders			TRUE
772.2	Spasm of muscle	symptoms			TRUE
291.4	Specific nonpsychotic mental disorders due to brain damage	mental disorders			TRUE
315.2	Speech and language disorder	mental disorders			TRUE
752.11	Spina bifida	congenital anomalies			TRUE
952	Spinal cord injury without evidence of spinal bone injury	injuries & poisonings			TRUE
720	Spinal stenosis	musculoskeletal			TRUE
720.1	Spinal stenosis of lumbar region	musculoskeletal			TRUE
334.1	Spinocerebellar disease	neurological			TRUE
130	Spirochetal infection	infectious diseases			TRUE
579.2	Splenomegaly	digestive			TRUE
721.2	Spondylosis with myelopathy	musculoskeletal			TRUE
721.1	Spondylosis without myelopathy	musculoskeletal			TRUE
287.1	Spontaneous ecchymoses	hematopoietic			TRUE
841	Sprains and strains of back and neck	injuries & poisonings			TRUE
172.22	Squamous cell carcinoma	neoplasms			TRUE
41.1	Staphylococcus infections	infectious diseases			TRUE
741.2	Stiffness of joint	musculoskeletal			TRUE
528.1	Stomatitis and mucositis	digestive			TRUE
528.11	Stomatitis and mucositis (ulcerative)	digestive			TRUE
378.1	Strabismus (not specified as paralytic)	sense organs			TRUE
378	Strabismus and other disorders of binocular eye movements	sense organs			TRUE
743.4	Stress fracture	musculoskeletal			TRUE
530.3	Stricture and stenosis of esophagus	digestive			TRUE
447.1	Stricture of artery	circulatory system			TRUE
586.4	Stricture/obstruction of ureter	genitourinary			TRUE
430.1	Subarachnoid hemorrhage	circulatory system			TRUE
430.3	Subdural hemorrhage	circulatory system			TRUE
368.9	Subjective visual disturbances	sense organs			TRUE
1003	Sudden death	NULL			TRUE
297.1	Suicidal ideation	mental disorders			TRUE
297	Suicidal ideation or attempt	mental disorders			TRUE
297.2	Suicide or self-inflicted injury	mental disorders			TRUE
370.2	Superficial keratitis	sense organs			TRUE
381.11	Suppurative and unspecified otitis media	sense organs			TRUE
427.61	Supraventricular premature beats	circulatory system			TRUE
292.12	Symbolic dysfunction	mental disorders			TRUE
627.2	Symptomatic menopause	genitourinary			TRUE
687	Symptoms affecting skin	dermatologic			TRUE
429.3	Symptoms involving cardiovascular system	circulatory system			TRUE
293	Symptoms involving head and neck	mental disorders			TRUE
781	Symptoms involving nervous and musculoskeletal systems	symptoms			TRUE
519.9	Symptoms involving respiratory system and other chest symptoms	respiratory			TRUE
726.2	Synoviopathy	musculoskeletal			TRUE
994.1	Systemic inflammatory response syndrome (SIRS)	injuries & poisonings			TRUE
709.3	Systemic sclerosis	dermatologic			TRUE
446.7	Takayasu's disease	circulatory system			TRUE
704.12	Telogen effluvium	dermatologic			TRUE
526.41	Temporomandibular joint disorder, unspecified	digestive			TRUE
526.4	Temporomandibular joint disorders	digestive			TRUE
306.9	Tension headache	mental disorders			TRUE
257.1	Testicular hypofunction	endocrine/metabolic			TRUE
478	Throat pain	respiratory			TRUE
446.8	Thrombotic microangiopathy	circulatory system			TRUE
193	Thyroid cancer	neoplasms			TRUE
246.2	Thyroid cyst	endocrine/metabolic			TRUE
245	Thyroiditis	endocrine/metabolic			TRUE
245.1	Thyroiditis, acute and subacute	endocrine/metabolic			TRUE
242.31	Thyrotoxic exophthalmos	endocrine/metabolic			TRUE
389.4	Tinnitus	sense organs			TRUE
521.4	Tooth complications likely association with other diseases	digestive			TRUE
333.4	Torsion dystonia	neurological			TRUE
723.1	Torticollis	musculoskeletal			TRUE
981	Toxic effect of (non-ethyl) alcohol and petroleum and other solvents	injuries & poisonings			TRUE
986	Toxic effect of carbon monoxide	injuries & poisonings			TRUE
983	Toxic effect of corrosive aromatics, acids, and caustic alkalis	injuries & poisonings			TRUE
987	Toxic effect of other gases, fumes, or vapors	injuries & poisonings			TRUE
985	Toxic effect of other metals	injuries & poisonings			TRUE
989	Toxic effect of other substances, chiefly nonmedicinal as to source	injuries & poisonings			TRUE
913	Toxic effect of venom	injuries & poisonings			TRUE
695.1	Toxic erythema	dermatologic			TRUE
569.1	Toxic gastroenteritis and colitis	digestive			TRUE
362.5	Toxic maculopathy of retina	sense organs			TRUE
242.2	Toxic multinodular goiter	endocrine/metabolic			TRUE
519.1	Tracheostomy complications	respiratory			TRUE
292.5	Transient alteration of awareness	mental disorders			TRUE
433.31	Transient cerebral ischemia	circulatory system			TRUE
291.1	Transient mental disorders due to conditions classified elsewhere	mental disorders			TRUE
872	Traumatic amputation	injuries & poisonings			TRUE
958.2	Traumatic and surgical subcutaneous emphysema	injuries & poisonings			TRUE
352.1	Trigeminal nerve disorders [CN5]	neurological			TRUE
10	Tuberculosis	infectious diseases			TRUE
385.5	Tympanosclerosis and middle ear disease related to otitis media	sense organs			TRUE
250.1	Type 1 diabetes	endocrine/metabolic			TRUE
250.11	Type 1 diabetes with ketoacidosis	endocrine/metabolic			TRUE
250.14	Type 1 diabetes with neurological manifestations	endocrine/metabolic			TRUE
250.13	Type 1 diabetes with ophthalmic manifestations	endocrine/metabolic			TRUE
250.12	Type 1 diabetes with renal manifestations	endocrine/metabolic			TRUE
250.21	Type 2 diabetes with ketoacidosis	endocrine/metabolic			TRUE
250.24	Type 2 diabetes with neurological manifestations	endocrine/metabolic			TRUE
250.23	Type 2 diabetes with ophthalmic manifestations	endocrine/metabolic			TRUE
250.22	Type 2 diabetes with renal manifestations	endocrine/metabolic			TRUE
530.12	Ulcer of esophagus	digestive			TRUE
556.1	Ulceration of intestine	digestive			TRUE
556	Ulceration of the lower GI tract	digestive			TRUE
555.2	Ulcerative colitis	digestive			TRUE
555.21	Ulcerative colitis (chronic)	digestive			TRUE
550.4	Umbilical hernia	digestive			TRUE
736.6	Unequal leg length (acquired)	musculoskeletal			TRUE
272.9	Unspecified disorder of lipoid metabolism	endocrine/metabolic			TRUE
695.9	Unspecified erythematous condition	dermatologic			TRUE
716.2	Unspecified monoarthritis	musculoskeletal			TRUE
710.19	Unspecified osteomyelitis	musculoskeletal			TRUE
750.1	Upper gastrointestinal congenital anomalies	congenital anomalies			TRUE
597.8	Urethral hypermobility/ISD	genitourinary			TRUE
597.1	Urethral stricture (not specified as infectious)	genitourinary			TRUE
592.21	Urethral syndrome	genitourinary			TRUE
592.2	Urethritis and urethral syndrome	genitourinary			TRUE
594	Urinary calculus	genitourinary			TRUE
597.2	Urinary complications NEC	genitourinary			TRUE
599.1	Urinary obstruction	genitourinary			TRUE
618.2	Uterine/Uterovaginal prolapse	genitourinary			TRUE
371.1	Uveitis, noninfectious or NOS	sense organs			TRUE
747.12	Valvular heart disease/ heart chambers	congenital anomalies			TRUE
79.1	Varicella infection	infectious diseases			TRUE
454	Varicose veins	circulatory system			TRUE
454.1	Varicose veins of lower extremity	circulatory system			TRUE
454.11	Varicose veins of lower extremity, symptomtic	circulatory system			TRUE
856	Vascular complications of surgery and medical procedures	injuries & poisonings			TRUE
586.3	Vascular disorders of kidney/hypertrophy	genitourinary			TRUE
694.3	Vascular disorders of skin	dermatologic			TRUE
217	Vascular hamartomas and non-neoplastic nevi	neoplasms			TRUE
441	Vascular insufficiency of intestine	circulatory system			TRUE
90.3	Venereal diseases due to Chlamydia trachomatis	infectious diseases			TRUE
550.5	Ventral hernia	digestive			TRUE
427.41	Ventricular fibrillation and flutter	circulatory system			TRUE
386	Vertiginous syndromes and other disorders of vestibular system	sense organs			TRUE
586.12	Vesicoureteral reflux	genitourinary			TRUE
8.6	Viral Enteritis	infectious diseases			TRUE
70	Viral hepatitis	infectious diseases			TRUE
70.1	Viral hepatitis A	infectious diseases			TRUE
70.2	Viral hepatitis B	infectious diseases			TRUE
70.3	Viral hepatitis C	infectious diseases			TRUE
480.2	Viral pneumonia	respiratory			TRUE
79.9	Viremia, NOS	infectious diseases			TRUE
368.4	Visual field defects	sense organs			TRUE
261.2	Vitamin B-complex deficiencies	endocrine/metabolic			TRUE
261	Vitamin deficiency	endocrine/metabolic			TRUE
694.1	Vitiligo	dermatologic			TRUE
473.4	Voice disturbance	respiratory			TRUE
286.11	Von willebrand's disease	hematopoietic			TRUE
446.4	Wegener's granulomatosis	circulatory system			TRUE
512.1	Wheezing	respiratory			TRUE

## Sheet: UCSF 35+ CIs
phecode	phenotype	category	ci_lower	ci_upper	count_under10
785	Abdominal pain	symptoms	0.885704	1.14024	FALSE
426.7	Abnormal electrocardiogram [ECG] [EKG]	circulatory system	0.471527	0.972354	FALSE
514	Abnormal findings examination of lungs	respiratory	0.270245	0.737788	FALSE
701.5	Abnormal granulation tissue	dermatologic	0.280355	1.02633	FALSE
396	Abnormal heart sounds	circulatory system	0.526259	1.49237	FALSE
350.1	Abnormal involuntary movements	neurological	0.590602	1.63618	FALSE
611.1	Abnormal mammogram	genitourinary	0.746111	1.66548	FALSE
792	Abnormal Papanicolaou smear of cervix and cervical HPV	genitourinary	0.760525	1.41912	FALSE
246.7	Abnormal results of function study of thyroid	endocrine/metabolic	0.963631	2.4341	FALSE
655.1	Abnormality in fetal heart rate or rhythm	pregnancy complications	0.14927	0.200482	FALSE
654.1	Abnormality of organs and soft tissues of pelvis complicating pregnancy, childbirth, or the puerperium	pregnancy complications	0.315787	0.426023	FALSE
626.11	Absent or infrequent menstruation	genitourinary	1.34071	1.78426	FALSE
706.1	Acne	dermatologic	0.774548	1.3533	FALSE
244.2	Acquired hypothyroidism	endocrine/metabolic	0.856561	1.46521	FALSE
702.1	Actinic keratosis	dermatologic	0.448204	1.8416	FALSE
483	Acute bronchitis and bronchiolitis	respiratory	0.399084	1.53373	FALSE
592.11	Acute cystitis	genitourinary	0.66249	1.71517	FALSE
338.1	Acute pain	neurological	0.655495	1.10193	FALSE
465.2	Acute pharyngitis	respiratory	1.07604	1.81781	FALSE
285.1	Acute posthemorrhagic anemia	hematopoietic	0.242106	0.527758	FALSE
300.8	Acute reaction to stress	mental disorders	0.466004	1.63955	FALSE
585.1	Acute renal failure	genitourinary	0.232288	0.817218	FALSE
464	Acute sinusitis	respiratory	1.03534	2.30677	FALSE
465	Acute upper respiratory infections of multiple or unspecified sites	respiratory	0.660714	1.04515	FALSE
304	Adjustment reaction	mental disorders	0.783298	1.22165	FALSE
300.12	Agorophobia, social phobia, and panic disorder	mental disorders	0.365726	0.85915	FALSE
476	Allergic rhinitis	respiratory	0.883632	1.42852	FALSE
949	Allergies, other	injuries & poisonings	0.533287	1.22675	FALSE
704.1	Alopecia	dermatologic	0.579775	1.31415	FALSE
110.12	Althete's foot	infectious diseases	0.707095	2.27402	FALSE
565	Anal and rectal conditions	digestive	0.440935	1.10808	FALSE
644	Anemia during pregnancy	pregnancy complications	0.209493	0.300027	FALSE
635.2	Antepartum hemorrhage, abruptio placentae, and placenta previa	pregnancy complications	0.606123	0.809274	FALSE
300.1	Anxiety disorder	mental disorders	0.562721	0.759417	FALSE
513.31	Apnea	respiratory	0.858725	5.1582	FALSE
427.5	Arrhythmia (cardiac) NOS	circulatory system	0.416409	0.984439	FALSE
495	Asthma	respiratory	0.414966	0.623309	FALSE
495.2	Asthma with exacerbation	respiratory	0.602341	1.53732	FALSE
367.2	Astigmatism	sense organs	0.633256	1.61375	FALSE
939	Atopic/contact dermatitis due to other or unspecified	dermatologic	0.685167	1.01606	FALSE
535.2	Atrophic gastritis	digestive	0.824116	3.2141	FALSE
313.1	Attention deficit hyperactivity disorder	mental disorders	0.354339	1.1218	FALSE
760	Back pain	symptoms	0.671299	0.950294	FALSE
41	Bacterial infection NOS	infectious diseases	0.860686	1.73593	FALSE
610.4	Benign neoplasm of breast	genitourinary	0.602588	2.01394	FALSE
208	Benign neoplasm of colon	neoplasms	1.3353	6.44963	FALSE
220	Benign neoplasm of ovary	neoplasms	0.246227	0.990511	FALSE
227.3	Benign neoplasm of pituitary gland and craniopharyngeal duct (pouch)	neoplasms	0.641403	2.9612	FALSE
216	Benign neoplasm of skin	neoplasms	0.722166	1.0017	FALSE
296.1	Bipolar	mental disorders	0.558514	1.65558	FALSE
367.9	Blindness and low vision	sense organs	0.934375	5.28265	FALSE
578.2	Blood in stool	digestive	0.401418	1.59121	FALSE
497	Bronchitis	respiratory	0.669062	1.96378	FALSE
594.1	Calculus of kidney	genitourinary	0.854116	2.91948	FALSE
112	Candidiasis	infectious diseases	0.67302	1.10499	FALSE
686.1	Carbuncle and furuncle	dermatologic	0.3213	0.864675	FALSE
636.8	Cervical incompetence	pregnancy complications	1.50603	2.94794	FALSE
180.3	Cervical intraepithelial neoplasia [CIN] [Cervical dysplasia]	neoplasms	0.521088	1.05124	FALSE
765	Cervical radiculitis	symptoms	0.867418	2.68705	FALSE
761	Cervicalgia	symptoms	0.731346	1.28205	FALSE
614.51	Cervicitis and endocervicitis	genitourinary	0.517416	1.14296	FALSE
574.1	Cholelithiasis	digestive	0.436753	1.61528	FALSE
758.1	Chromosomal anomalies	congenital anomalies	1.12387	2.81187	FALSE
938.2	Chronic dermatitis due to solar radiation	dermatologic	0.713104	2.7235	FALSE
614.32	Chronic inflammatory pelvic disease	genitourinary	0.430559	1.81187	FALSE
245.21	Chronic lymphocytic thyroiditis	endocrine/metabolic	1.08852	2.10951	FALSE
338.2	Chronic pain	neurological	0.793369	1.33253	FALSE
472	Chronic pharyngitis and nasopharyngitis	respiratory	0.591598	1.56496	FALSE
475	Chronic sinusitis	respiratory	0.588558	1.32911	FALSE
474.2	Chronic tonsillitis and adenoiditis	respiratory	1.15999	4.39086	FALSE
286.3	Coagulation defects complicating pregnancy or postpartum	hematopoietic	0.368271	0.598644	FALSE
669	Complications of labor and delivery NEC	pregnancy complications	0.253856	0.350039	FALSE
1011	Complications of surgical and medical procedures	NULL	0.495315	1.00908	FALSE
751.11	Congenital anomalies of female genital organs	congenital anomalies	3.36581	5.478	FALSE
369.5	Conjunctivitis, infectious	sense organs	0.665557	1.63912	FALSE
563	Constipation	digestive	0.467028	0.758571	FALSE
916	Contusion	injuries & poisonings	0.610211	1.50201	FALSE
411.4	Coronary atherosclerosis	circulatory system	0.184946	0.670446	FALSE
512.8	Cough	respiratory	0.989434	1.48415	FALSE
610.1	Cystic mastopathy	genitourinary	0.50348	1.38693	FALSE
452.2	Deep vein thrombosis [DVT]	circulatory system	0.541231	2.14367	FALSE
722.6	Degeneration of intervertebral disc	musculoskeletal	0.548599	1.61117	FALSE
296.2	Depression	mental disorders	0.528574	0.960554	FALSE
110.2	Dermatomycoses	infectious diseases	0.292549	1.12017	FALSE
110.11	Dermatophytosis of nail	infectious diseases	0.683002	2.04087	FALSE
649.1	Diabetes or abnormal glucose tolerance complicating pregnancy	pregnancy complications	0.284546	0.382754	FALSE
550.2	Diaphragmatic hernia	digestive	0.65564	2.76895	FALSE
561.1	Diarrhea	digestive	0.757732	1.31844	FALSE
704	Diseases of hair and hair follicles	dermatologic	0.610867	1.85168	FALSE
528.5	Diseases of lips	digestive	1.3085	5.83861	FALSE
703	Diseases of nail, NOS	dermatologic	0.582092	1.77232	FALSE
830	Dislocation	injuries & poisonings	0.589089	1.93897	FALSE
689	Disorder of skin and subcutaneous tissue NOS	dermatologic	0.581619	1.12426	FALSE
626	Disorders of menstruation and other abnormal bleeding from female genital tract	genitourinary	1.37722	2.07251	FALSE
728	Disorders of muscle, ligament, and fascia	musculoskeletal	0.362439	1.10586	FALSE
619.2	Disorders of uterus, NEC	genitourinary	1.67012	2.42431	FALSE
379.2	Disorders of vitreous body	sense organs	0.585599	2.45028	FALSE
617	Disorders secondary to childbirth, surgery, trauma	genitourinary	1.72563	2.37361	FALSE
722.1	Displacement of intervertebral disc	musculoskeletal	0.574313	1.64541	FALSE
687.4	Disturbance of skin sensation	dermatologic	0.73289	1.24661	FALSE
270.11	Disturbances of sulphur-bearing amino-acid metabolism	endocrine/metabolic	0.938553	3.82081	FALSE
386.9	Dizziness and giddiness (Light-headedness and vertigo)	sense organs	0.795922	1.3528	FALSE
375.1	Dry eyes	sense organs	0.861827	2.74339	FALSE
626.2	Dysmenorrhea	genitourinary	1.0935	2.23385	FALSE
277.7	Dysmetabolic syndrome X	endocrine/metabolic	4.5575	14.4296	FALSE
625.1	Dyspareunia	genitourinary	0.590326	1.16169	FALSE
536.8	Dyspepsia and other specified disorders of function of stomach	digestive	0.69331	2.40402	FALSE
532	Dysphagia	digestive	0.563868	1.91052	FALSE
300.4	Dysthymic disorder	mental disorders	0.608846	1.44157	FALSE
599.3	Dysuria	genitourinary	0.782327	1.18245	FALSE
636.2	Early onset of delivery	pregnancy complications	0.580568	1.18184	FALSE
636	Early or threatened labor; hemorrhage in early pregnancy	pregnancy complications	1.15666	1.55718	FALSE
782.3	Edema	symptoms	0.320224	0.759897	FALSE
1015	Effects of other external causes	NULL	0.440864	1.73913	FALSE
288.2	Elevated white blood cell count	hematopoietic	0.255224	0.80513	FALSE
615	Endometriosis	genitourinary	1.97646	3.13664	FALSE
726.1	Enthesopathy	musculoskeletal	0.78098	1.6121	FALSE
345	Epilepsy, recurrent seizures, convulsions	neurological	0.297232	1.20849	FALSE
477	Epistaxis or throat hemorrhage	respiratory	0.249395	0.996506	FALSE
401.1	Essential hypertension	circulatory system	0.562975	0.89439	FALSE
381.2	Eustachian tube disorders	sense organs	0.611155	1.93893	FALSE
626.12	Excessive or frequent menstruation	genitourinary	1.27999	2.14863	FALSE
643	Excessive vomiting in pregnancy	pregnancy complications	0.621706	1.09368	FALSE
728.7	Fasciitis	musculoskeletal	0.387093	1.27019	FALSE
661	Fetal distress and abnormal forces of labor	pregnancy complications	0.205563	0.295082	FALSE
783	Fever of unknown origin	symptoms	0.646015	1.25583	FALSE
561.2	Flatulence	digestive	0.876258	1.74025	FALSE
801	Fracture of ankle and foot	injuries & poisonings	0.409551	1.39502	FALSE
599.5	Frequency of urination and polyuria	genitourinary	0.891509	1.50413	FALSE
596.5	Functional disorders of bladder	genitourinary	0.609615	2.68834	FALSE
727.4	Ganglion and cyst of synovium, tendon, and bursa	musculoskeletal	0.535553	1.75669	FALSE
535.9	Gastritis and duodenitis, NOS	digestive	0.565931	2.28734	FALSE
300.11	Generalized anxiety disorder	mental disorders	0.454642	0.864769	FALSE
618	Genital prolapse	genitourinary	0.250138	0.691433	FALSE
530.11	GERD	digestive	0.558159	0.813655	FALSE
242.1	Graves' disease	endocrine/metabolic	0.454206	1.38482	FALSE
735.3	Hallux valgus (Bunion)	musculoskeletal	0.871002	3.2836	FALSE
389	Hearing loss	sense organs	0.829392	2.11289	FALSE
530.9	Heartburn	digestive	0.391537	0.938408	FALSE
228	Hemangioma and lymphangioma, any site	neoplasms	0.431482	1.43095	FALSE
228.1	Hemangioma of skin and subcutaneous tissue	neoplasms	0.570523	1.28616	FALSE
593	Hematuria	genitourinary	0.790573	2.04927	FALSE
636.3	Hemorrhage in early pregnancy	pregnancy complications	3.58095	4.96935	FALSE
459.1	Hemorrhage NOS	circulatory system	0.784588	3.24058	FALSE
578.8	Hemorrhage of rectum and anus	digestive	0.59826	1.60664	FALSE
455	Hemorrhoids	circulatory system	0.518869	0.877642	FALSE
54	Herpes simplex	infectious diseases	0.349203	0.581302	FALSE
53	Herpes zoster	infectious diseases	0.462161	2.01887	FALSE
704.2	Hirsutism	dermatologic	1.16047	4.36856	FALSE
595	Hydronephrosis	genitourinary	0.31778	1.16624	FALSE
272.11	Hypercholesterolemia	endocrine/metabolic	0.310872	1.12814	FALSE
643.1	Hyperemesis gravidarum	pregnancy complications	0.456724	1.15496	FALSE
705.8	Hyperhidrosis	dermatologic	0.648238	2.4079	FALSE
272.1	Hyperlipidemia	endocrine/metabolic	0.751222	1.53165	FALSE
367.8	Hypermetropia	sense organs	0.869273	4.64362	FALSE
642	Hypertension complicating pregnancy, childbirth, and the puerperium	pregnancy complications	0.209256	0.294247	FALSE
623	Hypertrophy of female genital organs	genitourinary	0.979378	2.03296	FALSE
276.14	Hypopotassemia	endocrine/metabolic	0.46572	1.62435	FALSE
276.12	Hyposmolality and/or hyponatremia	endocrine/metabolic	0.425733	1.77382	FALSE
458.9	Hypotension NOS	circulatory system	0.903453	2.32456	FALSE
244.4	Hypothyroidism NOS	endocrine/metabolic	0.781526	1.07014	FALSE
276.5	Hypovolemia	endocrine/metabolic	0.37715	1.2702	FALSE
380.4	Impacted cerumen	sense organs	0.790631	1.9553	FALSE
250.41	Impaired fasting glucose	endocrine/metabolic	0.35538	0.705791	FALSE
647.1	Infections of genitourinary tract during pregnancy	pregnancy complications	0.482681	0.787132	FALSE
647	Infectious and parasitic complications affecting pregnancy	pregnancy complications	0.260474	0.397119	FALSE
626.8	Infertility, female	genitourinary	3.75457	4.66151	FALSE
626.15	Infertility, female, associated with anovulation	genitourinary	2.04175	3.20176	FALSE
371.3	Inflammation of eyelids	sense organs	0.649944	1.85217	FALSE
613.1	Inflammatory disease of breast	genitourinary	0.251597	1.01052	FALSE
614.4	Inflammatory diseases of uterus, except cervix	genitourinary	1.30332	3.42632	FALSE
481	Influenza	respiratory	0.609933	2.32203	FALSE
1009	Injury, NOS	NULL	0.663828	1.15992	FALSE
912	Insect bite	injuries & poisonings	0.803574	3.05946	FALSE
327.4	Insomnia	neurological	0.772939	1.35436	FALSE
835	Internal derangement of knee	injuries & poisonings	0.978102	3.65506	FALSE
271.3	Intestinal disaccharidase deficiencies and disaccharide malabsorption	endocrine/metabolic	0.624263	1.34489	FALSE
280.2	Iron deficiency anemia secondary to blood loss (chronic)	hematopoietic	0.463474	1.70733	FALSE
280.1	Iron deficiency anemias, unspecified or not due to blood loss	hematopoietic	0.440705	0.8055	FALSE
626.14	Irregular menstrual bleeding	genitourinary	0.896447	1.89017	FALSE
626.13	Irregular menstrual cycle	genitourinary	1.6581	2.32324	FALSE
626.1	Irregular menstrual cycle/bleeding	genitourinary	1.87221	3.98151	FALSE
564.1	Irritable Bowel Syndrome	digestive	0.718751	1.81324	FALSE
741.4	Joint effusions	musculoskeletal	0.983189	2.57342	FALSE
840.3	Joint/ligament sprain	injuries & poisonings	0.805393	1.82287	FALSE
655	Known or suspected fetal abnormality affecting management of mother	pregnancy complications	0.402955	0.49086	FALSE
737.3	Kyphoscoliosis and scoliosis	musculoskeletal	0.518847	1.58632	FALSE
645	Late pregnancy and failed induction	pregnancy complications	0.192582	0.270591	FALSE
214.1	Lipoma of skin and subcutaneous tissue	neoplasms	0.666057	3.119	FALSE
687.2	Localized superficial swelling, mass, or lump	dermatologic	0.64031	1.36126	FALSE
611.3	Lump or mass in breast	genitourinary	0.752658	1.20727	FALSE
289.4	Lymphadenitis	hematopoietic	0.787558	1.6768	FALSE
296.22	Major depressive disorder	mental disorders	0.544502	0.796656	FALSE
647.3	Major puerperal infection	pregnancy complications	0.146213	0.553417	FALSE
798	Malaise and fatigue	symptoms	0.732361	1.11941	FALSE
652	Malposition and malpresentation of fetus or obstruction	pregnancy complications	0.261281	0.375997	FALSE
613.5	Mastodynia	genitourinary	0.758691	1.40957	FALSE
658	Maternal complication of pregnancy affecting fetus or newborn	pregnancy complications	0.389415	0.873358	FALSE
857	Mechanical complication of unspecified genitourinary device, implant, and graft	injuries & poisonings	0.340697	1.23929	FALSE
306.1	Mental disorders durring/after pregnancy	mental disorders	0.267431	0.367745	FALSE
340.1	Migrain with aura	neurological	0.498498	1.0901	FALSE
340	Migraine	neurological	0.58805	0.957457	FALSE
262	Mineral deficiency NEC	endocrine/metabolic	0.443377	1.61497	FALSE
296	Mood disorders	mental disorders	0.278378	0.906207	FALSE
278.11	Morbid obesity	endocrine/metabolic	0.359209	0.886327	FALSE
622.2	Mucous polyp of cervix	genitourinary	0.618062	1.4201	FALSE
651	Multiple gestation	pregnancy complications	1.1175	1.73301	FALSE
335	Multiple sclerosis	neurological	0.801084	3.75702	FALSE
770	Myalgia and myositis unspecified	symptoms	0.578997	1.53958	FALSE
367.1	Myopia	sense organs	0.858274	1.69779	FALSE
789	Nausea and vomiting	symptoms	0.836936	1.30495	FALSE
199	Neoplasm of uncertain behavior	neoplasms	0.649283	1.83694	FALSE
173	Neoplasm of uncertain behavior of skin	neoplasms	0.494213	0.881801	FALSE
766	Neuralgia, neuritis, and radiculitis NOS	symptoms	0.643801	2.58391	FALSE
217.1	Nevus, non-neoplastic	neoplasms	0.374295	0.995699	FALSE
558	Noninfectious gastroenteritis	digestive	0.650771	1.49459	FALSE
619.3	Noninflammatory disorders of cervix	genitourinary	0.772948	1.24465	FALSE
619.1	Noninflammatory disorders of ovary, fallopian tube, and broad ligament	genitourinary	0.880398	1.50183	FALSE
619.4	Noninflammatory disorders of vagina	genitourinary	0.815967	1.17582	FALSE
619.5	Noninflammatory disorders of vulva and perineum	genitourinary	0.755724	1.40794	FALSE
619	Noninflammatory female genital disorders	genitourinary	1.78245	3.32452	FALSE
395.1	Nonrheumatic mitral valve disorders	circulatory system	0.470032	1.69482	FALSE
579.8	Nonspecific abnormal findings in stool contents	digestive	0.84586	2.86742	FALSE
793	Nonspecific abnormal findings on radiological and other examination of musculoskeletal system	symptoms	0.648441	3.06692	FALSE
793.2	Nonspecific abnormal findings on radiological and other examination of other intrathoracic organs (echocardiogram, etc)	symptoms	0.762647	2.68788	FALSE
418	Nonspecific chest pain	circulatory system	0.785548	1.20804	FALSE
241.2	Nontoxic multinodular goiter	endocrine/metabolic	0.469896	1.78677	FALSE
241	Nontoxic nodular goiter	endocrine/metabolic	0.564589	2.35899	FALSE
241.1	Nontoxic uninodular goiter	endocrine/metabolic	0.737736	1.66144	FALSE
650	Normal delivery	pregnancy complications	0.130309	0.170647	FALSE
278.1	Obesity	endocrine/metabolic	0.548214	0.865295	FALSE
665	Obstetrical/birth trauma	pregnancy complications	0.12271	0.159439	FALSE
575.2	Obstruction of bile duct	digestive	0.296259	0.907372	FALSE
327.32	Obstructive sleep apnea	neurological	0.541246	1.32389	FALSE
740.9	Osteoarthrosis NOS	musculoskeletal	0.816446	2.93486	FALSE
743.9	Osteopenia or other disorder of bone and cartilage	musculoskeletal	0.516799	1.54651	FALSE
382	Otalgia	sense organs	0.835225	2.27967	FALSE
790.6	Other abnormal blood chemistry	symptoms	0.752574	1.38084	FALSE
250.42	Other abnormal glucose	endocrine/metabolic	0.451301	0.815268	FALSE
599.9	Other abnormality of urination	genitourinary	0.578192	1.2545	FALSE
795	Other and nonspecific abnormal cytological, histological and immunological findings	symptoms	0.312205	0.950476	FALSE
286.7	Other and unspecified coagulation defects	hematopoietic	0.433819	1.819	FALSE
654	Other and unspecified complications of birth; puerperium affecting management of mother	pregnancy complications	0.296539	0.397816	FALSE
285	Other anemias	hematopoietic	0.321523	0.458425	FALSE
215	Other benign neoplasm of connective and other soft tissue	neoplasms	0.735884	1.54307	FALSE
571.5	Other chronic nonalcoholic liver disease	digestive	0.382907	1.19182	FALSE
646	Other complications of pregnancy NEC	pregnancy complications	0.355385	0.439807	FALSE
674	Other complications of the puerperium NEC	pregnancy complications	0.218431	0.375938	FALSE
649	Other conditions or status of the mother complicating pregnancy, childbirth, or the puerperium	pregnancy complications	0.242933	0.299719	FALSE
742.9	Other derangement of joint	musculoskeletal	0.914966	1.83802	FALSE
733	Other disorders of bone and cartilage	musculoskeletal	0.662939	2.0283	FALSE
388	Other disorders of ear	sense organs	0.547692	1.79683	FALSE
374	Other disorders of eyelids	sense organs	0.697165	2.60632	FALSE
573	Other disorders of liver	digestive	0.362858	1.2676	FALSE
568	Other disorders of peritoneum	digestive	0.478445	2.2069	FALSE
729	Other disorders of soft tissues	musculoskeletal	0.589329	1.32276	FALSE
537	Other disorders of stomach and duodenum	digestive	0.967951	4.55677	FALSE
676	Other disorders of the breast associated with childbirth and disorders of lactation	pregnancy complications	0.278024	0.530025	FALSE
586	Other disorders of the kidney and ureters	genitourinary	0.249751	0.937786	FALSE
246	Other disorders of thyroid	endocrine/metabolic	0.494656	0.926145	FALSE
694.2	Other dyschromia	dermatologic	0.725891	1.1192	FALSE
512.9	Other dyspnea	respiratory	0.557753	1.14224	FALSE
259	Other endocrine disorders	endocrine/metabolic	0.846007	2.99059	FALSE
339	Other headache syndromes	neurological	0.666387	1.05079	FALSE
282.8	Other hemoglobinopathies	hematopoietic	0.534736	1.21205	FALSE
638	Other high-risk pregnancy	pregnancy complications	0.290349	0.35855	FALSE
401.3	Other hypertensive complications	circulatory system	0.668106	3.26275	FALSE
701	Other hypertrophic and atrophic conditions of skin	dermatologic	0.645756	1.27136	FALSE
1019	Other ill-defined and unknown causes of morbidity and mortality	NULL	0.981468	1.94709	FALSE
279.7	Other immunological findings	endocrine/metabolic	2.52652	10.0776	FALSE
686	Other local infections of skin and subcutaneous tissue	dermatologic	0.461989	1.92623	FALSE
598.9	Other nonspecific findings on examination of urine	genitourinary	0.496052	0.988149	FALSE
656	Other perinatal conditions of fetus or newborn	pregnancy complications	0.652462	0.824703	FALSE
351	Other peripheral nerve disorders	neurological	0.435331	0.813514	FALSE
613.7	Other signs and symptoms in breast	genitourinary	0.693364	1.83319	FALSE
1004	Other signs and symptoms involving emotional state	NULL	0.592054	1.6715	FALSE
427.3	Other specified cardiac dysrhythmias	circulatory system	0.585878	1.34531	FALSE
704.8	Other specified diseases of hair and hair follicles	dermatologic	0.695637	2.11303	FALSE
706.8	Other specified diseases of sebaceous glands	dermatologic	0.549051	1.84703	FALSE
279.8	Other specified disorders involving the immune mechanism	endocrine/metabolic	3.67694	15.8674	FALSE
613.8	Other specified disorders of breast	genitourinary	0.533874	1.41184	FALSE
1005	Other symptoms	NULL	0.954057	2.01129	FALSE
579	Other symptoms involving abdomen and pelvis	digestive	0.662706	1.7192	FALSE
599.8	Other symptoms involving urinary system	genitourinary	0.559492	1.16848	FALSE
599	Other symptoms/disorders or the urinary system	genitourinary	0.641841	2.10257	FALSE
1010	Other tests	NULL	0.325977	0.423801	FALSE
479	Other upper respiratory disease	respiratory	0.711411	1.29119	FALSE
380.1	Otitis externa	sense organs	0.618687	2.28958	FALSE
381.1	Otitis media	sense organs	0.378281	1.68508	FALSE
628	Ovarian cyst	genitourinary	1.7137	2.40393	FALSE
256	Ovarian dysfunction	endocrine/metabolic	2.18758	3.86571	FALSE
625	Pain and other symptoms associated with female genital organs	genitourinary	0.825343	1.30079	FALSE
745	Pain in joint	musculoskeletal	0.779713	1.07156	FALSE
773	Pain in limb	symptoms	0.840867	1.22591	FALSE
379.9	Pain, swelling or discharge of eye	sense organs	0.8468	3.23983	FALSE
512.2	Painful respiration	respiratory	0.42718	1.26914	FALSE
427.9	Palpitations	circulatory system	0.701141	1.09743	FALSE
792.1	Papanicolaou smear of cervix or vagina with atypical squamous cells	genitourinary	0.682777	1.0171	FALSE
427.11	Paroxysmal supraventricular tachycardia	circulatory system	0.32621	0.884302	FALSE
614.1	Pelvic peritoneal adhesions, female (postoperative) (postinfection)	genitourinary	0.813008	2.1952	FALSE
726	Peripheral enthesopathies and allied syndromes	musculoskeletal	0.578662	1.76395	FALSE
386.2	Peripheral or central vertigo	sense organs	0.723287	4.22491	FALSE
568.1	Peritoneal adhesions (postoperative) (postinfection)	digestive	0.305166	1.11403	FALSE
451	Phlebitis and thrombophlebitis	circulatory system	0.185627	0.522307	FALSE
300.13	Phobia	mental disorders	0.644676	3.13271	FALSE
253.1	Pituitary hyperfunction	endocrine/metabolic	1.43826	5.63012	FALSE
635.3	Placenta previa and abruptio placenta	pregnancy complications	0.24361	0.351489	FALSE
507	Pleurisy; pleural effusion	respiratory	0.509804	1.80462	FALSE
480	Pneumonia	respiratory	0.562725	2.10837	FALSE
256.4	Polycystic ovaries	endocrine/metabolic	1.45291	2.48035	FALSE
622.1	Polyp of corpus uteri	genitourinary	2.28653	3.58053	FALSE
475.9	Postnasal drip	respiratory	0.957958	2.73441	FALSE
300.9	Posttraumatic stress disorder	mental disorders	0.511797	1.22083	FALSE
642.1	Preeclampsia and eclampsia	pregnancy complications	0.171219	0.275339	FALSE
427.6	Premature beats	circulatory system	0.298292	1.08931	FALSE
627.5	Premature menopause and other ovarian failure	genitourinary	2.61808	3.73295	FALSE
626.4	Premenstrual tension syndromes	genitourinary	1.00608	5.11344	FALSE
286.81	Primary hypercoagulable state	hematopoietic	2.46059	4.95162	FALSE
287.31	Primary thrombocytopenia	hematopoietic	0.251264	1.01378	FALSE
653	Problems associated with amniotic cavity and membranes	pregnancy complications	0.27852	0.370548	FALSE
618.1	Prolapse of vaginal walls	genitourinary	0.158102	0.561176	FALSE
269	Proteinuria	endocrine/metabolic	0.317257	1.22786	FALSE
695.7	Prurigo and Lichen	dermatologic	0.409688	1.48534	FALSE
698	Pruritus and related conditions	dermatologic	0.536786	0.867252	FALSE
696.41	Psoriasis vulgaris	dermatologic	0.656663	1.89828	FALSE
508	Pulmonary collapse; interstitial and compensatory emphysema	respiratory	0.30916	1.13197	FALSE
590	Pyelonephritis	genitourinary	0.632965	2.09186	FALSE
687.1	Rash and other nonspecific skin eruption	dermatologic	0.630364	0.982465	FALSE
443.1	Raynaud's syndrome	circulatory system	0.413497	1.61749	FALSE
555.1	Regional enteritis	digestive	0.572209	2.0752	FALSE
327.71	Restless legs syndrome	neurological	0.435922	1.91313	FALSE
599.2	Retention of urine	genitourinary	0.302689	0.760667	FALSE
654.2	Rhesus isoimmunization in pregnancy	pregnancy complications	0.378221	0.644838	FALSE
695.3	Rosacea	dermatologic	0.563774	1.26633	FALSE
701.2	Scar conditions and fibrosis of skin	dermatologic	0.409537	1.06427	FALSE
764	Sciatica	symptoms	0.513196	1.01608	FALSE
706.2	Sebaceous cyst	dermatologic	0.517149	1.1484	FALSE
690.1	Seborrheic dermatitis	dermatologic	0.723261	1.60942	FALSE
702.2	Seborrheic keratosis	dermatologic	0.667138	1.13699	FALSE
244.1	Secondary hypothyroidism	endocrine/metabolic	0.576713	1.58619	FALSE
287.32	Secondary thrombocytopenia	hematopoietic	0.151011	0.483663	FALSE
389.1	Sensorineural hearing loss	sense organs	0.901588	2.25222	FALSE
470	Septal Deviations/Turbinate Hypertrophy	respiratory	0.472174	1.49038	FALSE
637	Short gestation; low birth weight; and fetal growth retardation	pregnancy complications	0.310904	1.02247	FALSE
512.7	Shortness of breath	respiratory	0.643476	1.07282	FALSE
709.2	Sicca syndrome	dermatologic	0.651753	2.87417	FALSE
240	Simple and unspecified goiter	endocrine/metabolic	0.411089	1.80234	FALSE
327	Sleep disorders	neurological	0.807417	2.47833	FALSE
772.2	Spasm of muscle	symptoms	0.918327	3.34346	FALSE
720	Spinal stenosis	musculoskeletal	0.801675	4.96447	FALSE
720.1	Spinal stenosis of lumbar region	musculoskeletal	0.696392	3.14114	FALSE
721.1	Spondylosis without myelopathy	musculoskeletal	0.601816	2.08343	FALSE
840	Sprains and strains	injuries & poisonings	0.652093	1.2402	FALSE
741.2	Stiffness of joint	musculoskeletal	0.780069	2.90422	FALSE
41.2	Streptococcus infection	infectious diseases	0.162854	0.549339	FALSE
624.9	stress incontinence, female	genitourinary	0.257728	0.553852	FALSE
368.9	Subjective visual disturbances	sense organs	0.932247	5.20584	FALSE
316	Substance addiction and disorders	mental disorders	0.414388	1.10108	FALSE
681	Superficial cellulitis and abscess	dermatologic	0.449138	1.26782	FALSE
915	Superficial injury without mention of infection	injuries & poisonings	0.377789	1.23463	FALSE
381.11	Suppurative and unspecified otitis media	sense organs	0.901537	2.97369	FALSE
771.1	Swelling of limb	symptoms	0.59191	1.17589	FALSE
293.1	Swelling, mass, or lump in head and neck [Space-occupying lesion, intracranial NOS]	mental disorders	0.896127	2.20554	FALSE
627.2	Symptomatic menopause	genitourinary	0.786943	4.62958	FALSE
687	Symptoms affecting skin	dermatologic	1.20911	3.39358	FALSE
741	Symptoms and disorders of the joints	musculoskeletal	0.651263	1.59752	FALSE
429.3	Symptoms involving cardiovascular system	circulatory system	0.571433	1.76458	FALSE
561	Symptoms involving digestive system	digestive	0.393457	1.03118	FALSE
624	Symptoms involving female genital tract	genitourinary	0.729148	1.60901	FALSE
781	Symptoms involving nervous and musculoskeletal systems	symptoms	0.641046	3.12277	FALSE
519.9	Symptoms involving respiratory system and other chest symptoms	respiratory	0.303221	1.27232	FALSE
772	Symptoms of the muscles	symptoms	0.375652	0.929424	FALSE
788	Syncope and collapse	symptoms	0.566336	1.2369	FALSE
727.1	Synovitis and tenosynovitis	musculoskeletal	0.411945	0.852886	FALSE
695.42	Systemic lupus erythematosus	dermatologic	0.472039	1.96742	FALSE
427.7	Tachycardia NOS	circulatory system	0.476931	0.935529	FALSE
306.9	Tension headache	mental disorders	0.507433	1.94425	FALSE
763	Thoracic or lumbosacral neuritis or radiculitis, unspecified	symptoms	0.807668	2.38031	FALSE
636.1	Threatened premature labor	pregnancy complications	0.852799	1.95904	FALSE
287.3	Thrombocytopenia	hematopoietic	0.262409	0.549717	FALSE
193	Thyroid cancer	neoplasms	0.54908	2.14956	FALSE
242	Thyrotoxicosis with or without goiter	endocrine/metabolic	0.467217	1.15854	FALSE
389.4	Tinnitus	sense organs	0.807548	2.23555	FALSE
318	Tobacco use disorder	mental disorders	0.653134	1.39607	FALSE
291.1	Transient mental disorders due to conditions classified elsewhere	mental disorders	0.218665	0.663651	FALSE
250.1	Type 1 diabetes	endocrine/metabolic	0.584117	2.46118	FALSE
250.2	Type 2 diabetes	endocrine/metabolic	0.482996	0.999286	FALSE
555.2	Ulcerative colitis	digestive	0.361225	1.41965	FALSE
663	Umbilical cord complications during labor and delivery	pregnancy complications	0.214583	0.307862	FALSE
550.4	Umbilical hernia	digestive	0.368736	1.48777	FALSE
599.4	Urinary incontinence	genitourinary	0.277522	0.578423	FALSE
591	Urinary tract infection	genitourinary	0.752586	1.22985	FALSE
947	Urticaria	dermatologic	0.458112	1.07824	FALSE
218.1	Uterine leiomyoma	neoplasms	0.860626	1.161	FALSE
614.52	Vaginitis and vulvovaginitis	genitourinary	1.09359	1.81291	FALSE
454.1	Varicose veins of lower extremity	circulatory system	1.12215	4.27572	FALSE
671	Venous/cerebrovascular complications embolism in pregnancy and the puerperium	pregnancy complications	0.311367	0.480877	FALSE
70.2	Viral hepatitis B	infectious diseases	0.293795	1.05747	FALSE
79	Viral infection	infectious diseases	0.689171	1.44151	FALSE
78	Viral warts & HPV	infectious diseases	0.798403	1.41012	FALSE
79.9	Viremia, NOS	infectious diseases	0.58151	1.96199	FALSE
368	Visual disturbances	sense organs	0.481286	1.10297	FALSE
261.4	Vitamin D deficiency	endocrine/metabolic	0.973046	1.69329	FALSE
473.4	Voice disturbance	respiratory	0.587528	2.37198	FALSE
512.1	Wheezing	respiratory	0.731283	2.5445	FALSE
550	Abdominal hernia	digestive			TRUE
790.9	Abnormal arterial blood gases	symptoms			TRUE
512.3	Abnormal chest sounds	respiratory			TRUE
286.9	Abnormal coagulation profile	hematopoietic			TRUE
564.8	Abnormal findings on exam of gastrointestinal tract/ abdominal area	digestive			TRUE
611	Abnormal findings on mammogram or breast exam	genitourinary			TRUE
346	Abnormal findings on study of brain and/or nervous system	neurological			TRUE
429.2	Abnormal function study of cardiovascular system	circulatory system			TRUE
781.2	Abnormal posture	symptoms			TRUE
350.5	Abnormal reflex	neurological			TRUE
589	Abnormal results of function study of kidney	genitourinary			TRUE
573.7	Abnormal results of function study of liver	digestive			TRUE
514.1	Abnormal results of function study of pulmonary system	respiratory			TRUE
794	Abnormal results of other function studies (bladder, pancreas, placenta, spleen, etc)	symptoms			TRUE
516	Abnormal sputum	respiratory			TRUE
289.9	Abnormality of red blood cells	hematopoietic			TRUE
614.54	Abscess or ulceration of vulva	genitourinary			TRUE
276.4	Acid-base balance disorder	endocrine/metabolic			TRUE
276.41	Acidosis	endocrine/metabolic			TRUE
175	Acquired absence of breast	neoplasms			TRUE
701.6	Acquired acanthosis nigricans	dermatologic			TRUE
286.4	Acquired coagulation factor deficiency	hematopoietic			TRUE
736.2	Acquired deformities of finger	musculoskeletal			TRUE
736.3	Acquired deformities of hip	musculoskeletal			TRUE
735	Acquired foot deformities	musculoskeletal			TRUE
283	Acquired hemolytic anemias	hematopoietic			TRUE
738.4	Acquired spondylolisthesis	musculoskeletal			TRUE
735.2	Acquired toe deformities	musculoskeletal			TRUE
573.4	Acute and subacute necrosis of liver	digestive			TRUE
540.11	Acute appendicitis	digestive			TRUE
498	Acute bronchospasm	respiratory			TRUE
938.1	Acute dermatitis due to solar radiation	dermatologic			TRUE
446.2	Acute febrile mucocutaneous lymph node syndrome (Kawasaki disease)	circulatory system			TRUE
535.1	Acute gastritis	digestive			TRUE
614.31	Acute inflammatory pelvic disease	genitourinary			TRUE
465.4	Acute laryngitis and tracheitis	respiratory			TRUE
710.11	Acute osteomyelitis	musculoskeletal			TRUE
577.1	Acute pancreatitis	digestive			TRUE
420.21	Acute pericarditis	circulatory system			TRUE
523.31	Acute periodontitis	digestive			TRUE
394.4	Acute rheumatic heart disease	circulatory system			TRUE
474.1	Acute tonsillitis	respiratory			TRUE
441.1	Acute vascular insufficiency of intestine	circulatory system			TRUE
255.1	Adrenal hyperfunction	endocrine/metabolic			TRUE
255.3	Adrenogenital disorders	endocrine/metabolic			TRUE
260.3	Adult failure to thrive	endocrine/metabolic			TRUE
979	Adverse drug events and drug allergies	injuries & poisonings			TRUE
967	Adverse effects of sedatives or other central nervous system depressants and anesthetics	injuries & poisonings			TRUE
941	Adverse reaction to serum or vaccine	injuries & poisonings			TRUE
317	Alcohol-related disorders	mental disorders			TRUE
317.11	Alcoholic liver damage	mental disorders			TRUE
317.1	Alcoholism	mental disorders			TRUE
276.42	Alkalosis	endocrine/metabolic			TRUE
371.21	Allergic conjunctivitis	sense organs			TRUE
287.2	Allergic purpura	hematopoietic			TRUE
930	Allergic reaction to food	injuries & poisonings			TRUE
704.11	Alopecia Areata	dermatologic			TRUE
291.8	Alteration of consciousness	mental disorders			TRUE
292.4	Altered mental status	mental disorders			TRUE
368.1	Amblyopia	sense organs			TRUE
270.33	Amyloidosis	endocrine/metabolic			TRUE
565.1	Anal and rectal polyp	digestive			TRUE
946	Anaphylactic shock NOS	injuries & poisonings			TRUE
285.21	Anemia in chronic kidney disease	hematopoietic			TRUE
285.22	Anemia in neoplastic disease	hematopoietic			TRUE
285.2	Anemia of chronic disease	hematopoietic			TRUE
411.41	Aneurysm and dissection of heart	circulatory system			TRUE
442.8	Aneurysm of other specified artery	circulatory system			TRUE
411.3	Angina pectoris	circulatory system			TRUE
368.3	Anisometropia	sense organs			TRUE
715.2	Ankylosing spondylitis	musculoskeletal			TRUE
741.1	Ankylosis of joint	musculoskeletal			TRUE
759.1	Anomalies of endocrine glands, congenital	congenital anomalies			TRUE
526.3	Anomalies of jaw size/symmetry	digestive			TRUE
379.4	Anomalies of pupillary function	sense organs			TRUE
748	Anomalies of respiratory system, congenital	congenital anomalies			TRUE
524.3	Anomalies of tooth position/malocclusion	digestive			TRUE
426.4	Anomalous atrioventricular excitation	circulatory system			TRUE
260.6	Anorexia	endocrine/metabolic			TRUE
305.21	Anorexia nervosa	mental disorders			TRUE
334.2	Anterior horn cell disease	neurological			TRUE
253.4	Anterior pituitary disorders	endocrine/metabolic			TRUE
964.1	Anticoagulants causing adverse effects	injuries & poisonings			TRUE
963.1	Antineoplastic and immunosuppressive drugs causing adverse effects	injuries & poisonings			TRUE
301.2	Antisocial/borderline personality disorder	mental disorders			TRUE
300	Anxiety disorders	mental disorders			TRUE
442.1	Aortic aneurysm	circulatory system			TRUE
447.7	Aortic ectasia	circulatory system			TRUE
394.3	Aortic valve disease	circulatory system			TRUE
379.3	Aphakia and other disorders of lens	sense organs			TRUE
292.11	Aphasia	mental disorders			TRUE
292.1	Aphasia/speech disturbance	mental disorders			TRUE
284	Aplastic anemia	hematopoietic			TRUE
540	Appendiceal conditions	digestive			TRUE
540.1	Appendicitis	digestive			TRUE
442.4	Arterial dissection	circulatory system			TRUE
444	Arterial embolism and thrombosis	circulatory system			TRUE
444.1	Arterial embolism and thrombosis of lower extremity artery	circulatory system			TRUE
446.9	Arteritis NOS	circulatory system			TRUE
526.42	Arthralgia/ankylosis of temporomandibular joint	digestive			TRUE
713.5	Arthropathy associated with neurological disorders	musculoskeletal			TRUE
713	Arthropathy associated with other disorders classified elsewhere	musculoskeletal			TRUE
716.9	Arthropathy NOS	musculoskeletal			TRUE
133	Arthropod-borne diseases	infectious diseases			TRUE
742.8	Articular cartilage disorder	musculoskeletal			TRUE
572	Ascites (non malignant)	digestive			TRUE
733.4	Aseptic necrosis of bone	musculoskeletal			TRUE
117.4	Aspergillosis	infectious diseases			TRUE
1013	Asphyxia and hypoxemia	NULL			TRUE
440.9	Atherosclerosis of aorta	circulatory system			TRUE
440.22	Atherosclerosis of native arteries of the extremities with intermittent claudication	circulatory system			TRUE
440.2	Atherosclerosis of the extremities	circulatory system			TRUE
427.21	Atrial fibrillation	circulatory system			TRUE
427.22	Atrial flutter	circulatory system			TRUE
426.2	Atrioventricular [AV] block	circulatory system			TRUE
426.24	Atrioventricular block, complete	circulatory system			TRUE
624.2	Atrophy of female genital tract	genitourinary			TRUE
313.3	Autism	mental disorders			TRUE
279.2	Autoimmune disease NEC	endocrine/metabolic			TRUE
283.1	Autoimmune hemolytic anemias	hematopoietic			TRUE
609.11	Azoospermia and oligospermia	genitourinary			TRUE
38.3	Bacteremia	infectious diseases			TRUE
8.5	Bacterial enteritis	infectious diseases			TRUE
480.1	Bacterial pneumonia	respiratory			TRUE
539	Bariatric surgery	digestive			TRUE
530.13	Barrett's esophagus	digestive			TRUE
172.21	Basal cell carcinoma	neoplasms			TRUE
711.3	Behcet's syndrome	musculoskeletal			TRUE
227.1	Benign neoplasm of adrenal gland	neoplasms			TRUE
213	Benign neoplasm of bone and articular cartilage	neoplasms			TRUE
225.1	Benign neoplasm of brain, cranial nerves, meninges	neoplasms			TRUE
224	Benign neoplasm of eye	neoplasms			TRUE
224.1	Benign neoplasm of eye, uveal	neoplasms			TRUE
223	Benign neoplasm of kidney and other urinary organs	neoplasms			TRUE
210	Benign neoplasm of lip, oral cavity, and pharynx	neoplasms			TRUE
229.1	Benign neoplasm of lymph nodes	neoplasms			TRUE
221	Benign neoplasm of other female genital organs	neoplasms			TRUE
211	Benign neoplasm of other parts of digestive system	neoplasms			TRUE
227.2	Benign neoplasm of parathyroid gland	neoplasms			TRUE
212	Benign neoplasm of respiratory and intrathoracic organs	neoplasms			TRUE
225.2	Benign neoplasm of spinal cord, meninges	neoplasms			TRUE
226	Benign neoplasm of thyroid glands	neoplasms			TRUE
229	Benign neoplasm of unspecified sites	neoplasms			TRUE
596.1	Bladder neck obstruction	genitourinary			TRUE
911	Blister	injuries & poisonings			TRUE
170.1	Bone cancer	neoplasms			TRUE
860	Bone marrow or stem cell transplant	neoplasms			TRUE
174.1	Breast cancer [female]	neoplasms			TRUE
612	Breast conditions, congenital or relating to hormones	genitourinary			TRUE
613.9	Breast disorder NOS	genitourinary			TRUE
873	Broken tooth	injuries & poisonings			TRUE
496.3	Bronchiectasis	respiratory			TRUE
480.5	Bronchopneumonia and lung abscess	respiratory			TRUE
426.3	Bundle branch block	circulatory system			TRUE
1000	Burns	NULL			TRUE
726.3	Bursitis	musculoskeletal			TRUE
727.2	Bursitis disorders	musculoskeletal			TRUE
260.1	Cachexia	endocrine/metabolic			TRUE
726.4	Calcaneal spur; Exostosis NOS	musculoskeletal			TRUE
574.2	Calculus of bile duct	digestive			TRUE
594.2	Calculus of lower urinary tract	genitourinary			TRUE
594.3	Calculus of ureter	genitourinary			TRUE
189.2	Cancer of bladder	neoplasms			TRUE
191.11	Cancer of brain	neoplasms			TRUE
191.1	Cancer of brain and nervous system	neoplasms			TRUE
165.1	Cancer of bronchus; lung	neoplasms			TRUE
170.2	Cancer of connective tissue	neoplasms			TRUE
190	Cancer of eye	neoplasms			TRUE
164	Cancer of intrathoracic organs	neoplasms			TRUE
145.3	Cancer of major salivary glands	neoplasms			TRUE
194	Cancer of other endocrine glands	neoplasms			TRUE
184	Cancer of other female genital organs	neoplasms			TRUE
184.2	Cancer of other female genital organs (excluding uterus and ovary)	neoplasms			TRUE
151	Cancer of stomach	neoplasms			TRUE
145.2	Cancer of tongue	neoplasms			TRUE
195	Cancer, suspected or other	neoplasms			TRUE
112.3	Candidiasis of skin and nails	infectious diseases			TRUE
172.3	Carcinoma in situ of skin	neoplasms			TRUE
747	Cardiac and circulatory congenital anomalies	congenital anomalies			TRUE
427.42	Cardiac arrest	circulatory system			TRUE
429.9	Cardiac complications, not elsewhere classified	circulatory system			TRUE
426	Cardiac conduction disorders	circulatory system			TRUE
747.1	Cardiac congenital anomalies	congenital anomalies			TRUE
426.91	Cardiac pacemaker in situ	circulatory system			TRUE
747.11	Cardiac shunt/ heart septal defect	congenital anomalies			TRUE
797.1	Cardiogenic shock	symptoms			TRUE
416	Cardiomegaly	circulatory system			TRUE
277.8	Carnitine deficiencies	endocrine/metabolic			TRUE
347	Cataplexy and narcolepsy	neurological			TRUE
366	Cataract	sense organs			TRUE
557.1	Celiac disease	digestive			TRUE
681.3	Cellulitis and abscess of arm/hand	dermatologic			TRUE
681.2	Cellulitis and abscess of face/neck	dermatologic			TRUE
681.1	Cellulitis and abscess of fingers/toes	dermatologic			TRUE
681.6	Cellulitis and abscess of foot, toe	dermatologic			TRUE
681.5	Cellulitis and abscess of leg, except foot	dermatologic			TRUE
528.3	Cellulitis and abscess of oral soft tissues	digestive			TRUE
681.7	Cellulitis and abscess of trunk	dermatologic			TRUE
386.21	Central origin vertigo	sense organs			TRUE
327.31	Central/nonobstroctive sleep apnea	neurological			TRUE
433.5	Cerebral aneurysm	circulatory system			TRUE
433.21	Cerebral artery occlusion, with cerebral infarction	circulatory system			TRUE
348.4	Cerebral cysts	neurological			TRUE
348.2	Cerebral edema and compression of brain	neurological			TRUE
433.3	Cerebral ischemia	circulatory system			TRUE
816	Cerebral laceration and contusion	injuries & poisonings			TRUE
433	Cerebrovascular disease	circulatory system			TRUE
958	Certain early complications of trauma or procedure	injuries & poisonings			TRUE
180.1	Cervical cancer	neoplasms			TRUE
687.3	Changes in skin texture	dermatologic			TRUE
575.1	Cholangitis	digestive			TRUE
574.3	Cholecystitis without cholelithiasis	digestive			TRUE
574.11	Cholelithiasis with acute cholecystitis	digestive			TRUE
574.12	Cholelithiasis with other cholecystitis	digestive			TRUE
575.6	Cholesterolosis of gallbladder	digestive			TRUE
274.21	Chondrocalcinosis	endocrine/metabolic			TRUE
363	Chorioretinal inflammations, scars, and other disorders of choroid	sense organs			TRUE
363.3	Chorioretinal scars	sense organs			TRUE
758	Chromosomal anomalies and genetic disorders	congenital anomalies			TRUE
496	Chronic airway obstruction	respiratory			TRUE
496.2	Chronic bronchitis	respiratory			TRUE
592.12	Chronic cystitis	genitourinary			TRUE
798.1	Chronic fatigue syndrome	symptoms			TRUE
580.14	Chronic glomerulonephritis, NOS	genitourinary			TRUE
81.12	Chronic graft-versus-host disease	infectious diseases			TRUE
70.4	Chronic hepatitis	infectious diseases			TRUE
371.9	Chronic inflammatory disorders of orbit	sense organs			TRUE
592.13	Chronic interstitial cystitis	genitourinary			TRUE
585.4	Chronic kidney disease, Stage I or II	genitourinary			TRUE
585.33	Chronic Kidney Disease, Stage III	genitourinary			TRUE
585.34	Chronic Kidney Disease, Stage IV	genitourinary			TRUE
495.1	Chronic obstructive asthma	respiratory			TRUE
710.12	Chronic osteomyelitis	musculoskeletal			TRUE
355.1	Chronic pain syndrome	neurological			TRUE
577.2	Chronic pancreatitis	digestive			TRUE
573.1	Chronic passive congestion of liver	digestive			TRUE
420.22	Chronic pericarditis	circulatory system			TRUE
415.2	Chronic pulmonary heart disease	circulatory system			TRUE
585.3	Chronic renal failure [CKD]	genitourinary			TRUE
245.2	Chronic thyroiditis	endocrine/metabolic			TRUE
707.2	Chronic ulcer of leg or foot	dermatologic			TRUE
707.3	Chronic ulcer of unspecified site	dermatologic			TRUE
456	Chronic venous insufficiency [CVI]	circulatory system			TRUE
327.6	Circadian rhythm sleep disorder	neurological			TRUE
459.9	Circulatory disease NEC	circulatory system			TRUE
701.3	Circumscribed scleroderma	dermatologic			TRUE
571.51	Cirrhosis of liver without mention of alcohol	digestive			TRUE
735.22	Claw toe (acquired)	musculoskeletal			TRUE
749.1	Cleft palate	congenital anomalies			TRUE
803.21	Colles' fracture	injuries & poisonings			TRUE
153.2	Colon cancer	neoplasms			TRUE
368.5	Color vision deficiencies	sense organs			TRUE
153	Colorectal cancer	neoplasms			TRUE
348.7	Coma	neurological			TRUE
355	Complex regional/central pain syndrome	neurological			TRUE
859	Complication due to other implant and internal device	injuries & poisonings			TRUE
853	Complication of colostomy or enterostomy	injuries & poisonings			TRUE
858	Complication of internal orthopedic device	injuries & poisonings			TRUE
639	Complications following abortion or ectopic and molar pregnancies	pregnancy complications			TRUE
854	Complications of cardiac/vascular device, implant, and graft	injuries & poisonings			TRUE
536.7	Complications of gastrostomy, colostomy and enterostomy	digestive			TRUE
679	Complications of in utero procedures	pregnancy complications			TRUE
668	Complications of the administration of anesthetic or other sedation in labor and delivery	pregnancy complications			TRUE
851	Complications of transplants and reattached limbs	injuries & poisonings			TRUE
817	Concussion	injuries & poisonings			TRUE
656.7	Conditions involving the integument and temperature regulation of fetus and newborn	pregnancy complications			TRUE
312	Conduct disorders	mental disorders			TRUE
389.2	Conductive hearing loss	sense organs			TRUE
756.1	Congenital anomalies of abdominal wall; diaphram	congenital anomalies			TRUE
612.3	Congenital anomalies of breast	genitourinary			TRUE
749	Congenital anomalies of face and neck	congenital anomalies			TRUE
751.1	Congenital anomalies of genital organs	congenital anomalies			TRUE
747.13	Congenital anomalies of great vessels	congenital anomalies			TRUE
750.21	Congenital anomalies of intestine	congenital anomalies			TRUE
751.12	Congenital anomalies of male genital organs	congenital anomalies			TRUE
750.13	Congenital anomalies of mouth/tongue	congenital anomalies			TRUE
756.3	Congenital anomalies of muscle, tendon, fascia, and connective tissue	congenital anomalies			TRUE
747.2	Congenital anomalies of peripheral vascular system	congenital anomalies			TRUE
753.2	Congenital anomalies of posterior segment of eye	congenital anomalies			TRUE
691	Congenital anomalies of skin	dermatologic			TRUE
749.2	Congenital anomalies of skull and face bones	congenital anomalies			TRUE
750.15	Congenital anomalies of stomach	congenital anomalies			TRUE
753	Congenital anomalies of the eye	congenital anomalies			TRUE
757	Congenital anomalies of the integument	congenital anomalies			TRUE
755.4	Congenital anomalies of upper limb, including shoulder girdle	congenital anomalies			TRUE
751.2	Congenital anomalies of urinary system	congenital anomalies			TRUE
755.3	Congenital anomaly of fingers/toes	congenital anomalies			TRUE
750.22	Congenital anomaly of gallbladder, bile ducts, liver, pancreas	congenital anomalies			TRUE
753.1	Congenital cataract and lens anomalies	congenital anomalies			TRUE
286.1	Congenital coagulation defects	hematopoietic			TRUE
286.12	Congenital deficiency of other clotting factors (including factor VII)	hematopoietic			TRUE
755.1	Congenital deformities of feet	congenital anomalies			TRUE
286.13	Congenital factor VIII disorder	hematopoietic			TRUE
755.61	Congenital hip dysplasia and deformity	congenital anomalies			TRUE
244.5	Congenital hypothyroidism	endocrine/metabolic			TRUE
754	Congenital musculoskeletal deformities of spine	congenital anomalies			TRUE
756.5	Congenital osteodystrophies	congenital anomalies			TRUE
691.3	Congenital pigmentary anomalies of skin	dermatologic			TRUE
428.1	Congestive heart failure (CHF) NOS	circulatory system			TRUE
371.2	Conjunctivitis, noninfectious	sense organs			TRUE
284.2	Constitutional aplastic anemia	hematopoietic			TRUE
939.1	Contact and allergic dermatitis of eyelid	dermatologic			TRUE
931	Contact dermatitis and other eczema due to plants [except food]	dermatologic			TRUE
739	Contracture of joint	musculoskeletal			TRUE
728.71	Contracture of palmar fascia [Dupuytren's disease]	musculoskeletal			TRUE
727.7	Contracture of tendon (sheath)	musculoskeletal			TRUE
345.3	Convulsions	neurological			TRUE
364.9	Cornea replaced by transplant	sense organs			TRUE
364.4	Corneal degenerations	sense organs			TRUE
364.5	Corneal dystrophy	sense organs			TRUE
364.2	Corneal edema	sense organs			TRUE
364.1	Corneal opacity	sense organs			TRUE
364	Corneal opacity and other disorders of cornea	sense organs			TRUE
370.1	Corneal ulcer	sense organs			TRUE
700	Corns and callosities	dermatologic			TRUE
733.6	Costochondritis	musculoskeletal			TRUE
771.2	Cramp of limb	symptoms			TRUE
1006	Crushing injury	NULL			TRUE
1008	Crushing or internal injury to organs	NULL			TRUE
737	Curvature of spine	musculoskeletal			TRUE
255.11	Cushing's syndrome	endocrine/metabolic			TRUE
695.41	Cutaneous lupus erythematosus	dermatologic			TRUE
577.3	Cyst and pseudocyst of pancreas	digestive			TRUE
733.2	Cyst of bone	musculoskeletal			TRUE
586.2	Cyst of kidney, acquired	genitourinary			TRUE
614.53	Cyst or abscess of Bartholin's gland	genitourinary			TRUE
499	Cystic fibrosis	respiratory			TRUE
751.21	Cystic kidney disease	congenital anomalies			TRUE
592.1	Cystitis	genitourinary			TRUE
362.23	Cystoid macular degeneration of retina	sense organs			TRUE
526.1	Cysts of the jaws	digestive			TRUE
302.1	Decreased libido	mental disorders			TRUE
288.1	Decreased white blood cell count	hematopoietic			TRUE
707.1	Decubitus ulcer	dermatologic			TRUE
286.6	Defibrination syndrome	hematopoietic			TRUE
281.9	Deficiency anemias	hematopoietic			TRUE
279.11	Deficiency of humoral immunity	endocrine/metabolic			TRUE
389.3	Degenerative and vascular disorders of ear	sense organs			TRUE
334	Degenerative disease of the spinal cord	neurological			TRUE
702	Degenerative skin conditions and other dermatoses	dermatologic			TRUE
259.3	Delay in sexual development and puberty NEC	endocrine/metabolic			TRUE
290	Delirium dementia and amnestic and other cognitive disorders	mental disorders			TRUE
290.2	Delirium due to conditions classified elsewhere	mental disorders			TRUE
521.2	Dental abrasion, erosion and attrition	digestive			TRUE
521.1	Dental caries	digestive			TRUE
509.8	Dependence on respirator [Ventilator] or supplemental oxygen	respiratory			TRUE
938	Dermatitis due to solar radiation	dermatologic			TRUE
695.21	Dermatitis herpetiformis	dermatologic			TRUE
709.5	Dermatomyositis	dermatologic			TRUE
110.1	Dermatophytosis	infectious diseases			TRUE
110.13	Dermatophytosis of the body	infectious diseases			TRUE
315	Develomental delays and disorders	mental disorders			TRUE
253.3	Diabetes insipidus	endocrine/metabolic			TRUE
250	Diabetes mellitus	endocrine/metabolic			TRUE
250.7	Diabetic retinopathy	endocrine/metabolic			TRUE
741.3	Difficulty in walking	musculoskeletal			TRUE
368.2	Diplopia and disorders of binocular vision	sense organs			TRUE
448	Disease of capillaries	circulatory system			TRUE
394.7	Disease of tricuspid valve	circulatory system			TRUE
529	Diseases and other conditions of the tongue	digestive			TRUE
530	Diseases of esophagus	digestive			TRUE
521	Diseases of hard tissues of teeth	digestive			TRUE
577	Diseases of pancreas	digestive			TRUE
706	Diseases of sebaceous glands	dermatologic			TRUE
289.5	Diseases of spleen	hematopoietic			TRUE
526	Diseases of the jaws	digestive			TRUE
473	Diseases of the larynx and vocal cords	respiratory			TRUE
528	Diseases of the oral soft tissues, excluding lesions specific for gingiva and tongue	digestive			TRUE
254	Diseases of thymus gland	endocrine/metabolic			TRUE
288	Diseases of white blood cells	hematopoietic			TRUE
279	Disorders involving the immune mechanism	endocrine/metabolic			TRUE
368.7	Disorders of accommodation	sense organs			TRUE
389.5	Disorders of acoustic nerve	sense organs			TRUE
255	Disorders of adrenal glands	endocrine/metabolic			TRUE
270.2	Disorders of amino-acid metabolism	endocrine/metabolic			TRUE
277.4	Disorders of bilirubin excretion	endocrine/metabolic			TRUE
275.5	Disorders of calcium/phosphorus metabolism	endocrine/metabolic			TRUE
724.2	Disorders of coccyx	musculoskeletal			TRUE
372	Disorders of conjunctiva	sense organs			TRUE
275.2	Disorders of copper metabolism	endocrine/metabolic			TRUE
513.8	Disorders of diaphragm	respiratory			TRUE
530.5	Disorders of esophageal motility	digestive			TRUE
380	Disorders of external ear	sense organs			TRUE
379.5	Disorders of iris and ciliary body	sense organs			TRUE
275.1	Disorders of iron metabolism	hematopoietic			TRUE
375	Disorders of lacrimal system	sense organs			TRUE
275.3	Disorders of magnesium metabolism	endocrine/metabolic			TRUE
275	Disorders of mineral metabolism	endocrine/metabolic			TRUE
377	Disorders of optic nerve and visual pathways	sense organs			TRUE
352	Disorders of other cranial nerves	neurological			TRUE
252	Disorders of parathyroid gland	endocrine/metabolic			TRUE
275.53	Disorders of phosphorus metabolism	endocrine/metabolic			TRUE
270.3	Disorders of plasma protein metabolism	endocrine/metabolic			TRUE
367	Disorders of refraction and accommodation; blindness and low vision	sense organs			TRUE
724.1	Disorders of sacrum	musculoskeletal			TRUE
705	Disorders of sweat glands	dermatologic			TRUE
337	Disorders of the autonomic nervous system	neurological			TRUE
360	Disorders of the globe	sense organs			TRUE
376	Disorders of the orbit	sense organs			TRUE
253	Disorders of the pituitary gland and its hypothalamic control	endocrine/metabolic			TRUE
270.21	Disorders of urea cycle metabolism	endocrine/metabolic			TRUE
588	Disorders resulting from impaired renal function	genitourinary			TRUE
527.7	Disturbance of salivary secretion	digestive			TRUE
520.2	Disturbances in tooth eruption	digestive			TRUE
270.1	Disturbances of amino-acid transport	endocrine/metabolic			TRUE
350.6	Disturbances of sensation of smell and taste	neurological			TRUE
562.2	Diverticulitis	digestive			TRUE
562.1	Diverticulosis	digestive			TRUE
530.6	Diverticulum of esophagus, acquired	digestive			TRUE
362.27	Drusen (degenerative) of retina	sense organs			TRUE
531.3	Duodenal ulcer	digestive			TRUE
535.6	Duodenitis	digestive			TRUE
705.1	Dyshidrosis	dermatologic			TRUE
620	Dysplasia of female genital organs	genitourinary			TRUE
624.1	Dystrophy of female genital tract	genitourinary			TRUE
41.4	E. coli	infectious diseases			TRUE
305.2	Eating disorder	mental disorders			TRUE
634.3	Ectopic pregnancy	pregnancy complications			TRUE
374.1	Ectropion or entropion	sense organs			TRUE
1014	Effects of heat, cold and air pressure	NULL			TRUE
990	Effects radiation NOS	injuries & poisonings			TRUE
276.1	Electrolyte imbalance	endocrine/metabolic			TRUE
790.8	Elevated C-reactive protein (CRP)	symptoms			TRUE
795.82	Elevated cancer antigen 125 [CA 125]	symptoms			TRUE
790.1	Elevated sedimentation rate	symptoms			TRUE
444.2	Embolism and thrombosis of abdominal aorta	circulatory system			TRUE
496.1	Emphysema	respiratory			TRUE
506	Empyema and pneumothorax	respiratory			TRUE
323	Encephalitis	neurological			TRUE
323.8	Encephalitis, non-infectious	neurological			TRUE
348.8	Encephalopathy, not elsewhere classified	neurological			TRUE
585.32	End stage renal disease	genitourinary			TRUE
420.3	Endocarditis	circulatory system			TRUE
621	Endometrial hyperplasia	genitourinary			TRUE
288.3	Eosinophilia	hematopoietic			TRUE
530.15	Eosinophilic esophagitis	digestive			TRUE
345.1	Epilepsy	neurological			TRUE
375.2	Epiphora	sense organs			TRUE
605	Erectile dysfunction [ED]	genitourinary			TRUE
695.81	Erythema nodosum	dermatologic			TRUE
530.2	Esophageal bleeding (varices/hemorrhage)	digestive			TRUE
530.1	Esophagitis, GERD and related diseases	digestive			TRUE
333.1	Essential tremor	neurological			TRUE
242.3	Exophthalmos	endocrine/metabolic			TRUE
333	Extrapyramidal disease and abnormal movement disorders	neurological			TRUE
500.1	Extrinsic allergic alveolitis	respiratory			TRUE
369.2	Eye infection, viral	sense organs			TRUE
352.2	Facial nerve disorders [CN7]	neurological			TRUE
772.6	Facial weakness	symptoms			TRUE
264.2	Failure to thrive (childhood)	endocrine/metabolic			TRUE
610.2	Fibroadenosis of breast	genitourinary			TRUE
610.3	Fibrosclerosis of breast	genitourinary			TRUE
426.21	First degree AV block	circulatory system			TRUE
735.1	Flat foot	musculoskeletal			TRUE
276.6	Fluid overload	endocrine/metabolic			TRUE
1001	Foreign body injury	NULL			TRUE
803.3	Fracture of clavicle or scapula	injuries & poisonings			TRUE
801.1	Fracture of foot	injuries & poisonings			TRUE
804	Fracture of hand or wrist	injuries & poisonings			TRUE
803.1	Fracture of humerus	injuries & poisonings			TRUE
800	Fracture of lower limb	injuries & poisonings			TRUE
800.1	Fracture of neck of femur	injuries & poisonings			TRUE
800.4	Fracture of patella	injuries & poisonings			TRUE
802	Fracture of pelvis	injuries & poisonings			TRUE
803.2	Fracture of radius and ulna	injuries & poisonings			TRUE
807	Fracture of ribs	injuries & poisonings			TRUE
800.3	Fracture of tibia and fibula	injuries & poisonings			TRUE
809	Fracture of unspecified bones	injuries & poisonings			TRUE
800.2	Fracture of unspecified part of femur	injuries & poisonings			TRUE
803	Fracture of upper limb	injuries & poisonings			TRUE
805	Fracture of vertebral column without mention of spinal cord injury	injuries & poisonings			TRUE
564	Functional digestive disorders	digestive			TRUE
612.1	Galactorrhea	genitourinary			TRUE
791	Gangrene	symptoms			TRUE
531.2	Gastric ulcer	digestive			TRUE
530.7	Gastroesophageal laceration-hemorrhage syndrome	digestive			TRUE
569.2	Gastrointestinal complications	digestive			TRUE
303.31	Gastrointestinal malfunction arising from mental factors	mental disorders			TRUE
536.3	Gastroparesis	digestive			TRUE
345.11	Generalized convulsive epilepsy	neurological			TRUE
736.4	Genu valgum or varum (acquired)	musculoskeletal			TRUE
523	Gingival and periodontal diseases	digestive			TRUE
523.1	Gingivitis	digestive			TRUE
365	Glaucoma	sense organs			TRUE
529.1	Glossitis	digestive			TRUE
529.6	Glossodynia	digestive			TRUE
255.21	Glucocorticoid deficiency	endocrine/metabolic			TRUE
250.5	Glycosuria or Acetonuria	endocrine/metabolic			TRUE
90.2	Gonococcal infections	infectious diseases			TRUE
274.1	Gout	endocrine/metabolic			TRUE
274.11	Gouty arthropathy	endocrine/metabolic			TRUE
81.1	Graft-versus-host disease	infectious diseases			TRUE
38.1	Gram negative septicemia	infectious diseases			TRUE
38.2	Gram positive septicemia	infectious diseases			TRUE
593.1	Gross hematuria	genitourinary			TRUE
41.8	H. pylori	infectious diseases			TRUE
292.6	Hallucinations	mental disorders			TRUE
735.23	Hallux rigidus	musculoskeletal			TRUE
735.21	Hammer toe (acquired)	musculoskeletal			TRUE
428.2	Heart failure NOS	circulatory system			TRUE
428.4	Heart failure with preserved EF [Diastolic heart failure]	circulatory system			TRUE
428.3	Heart failure with reduced EF [Systolic or combined heart failure]	circulatory system			TRUE
429.1	Heart transplant/surgery	circulatory system			TRUE
395	Heart valve disorders	circulatory system			TRUE
395.6	Heart valve replaced	circulatory system			TRUE
134	Helminthiases	infectious diseases			TRUE
578.1	Hematemesis	digestive			TRUE
656.5	Hematological disorders of newborn	pregnancy complications			TRUE
342	Hemiplegia	neurological			TRUE
285.8	Hemoglobinuria	hematopoietic			TRUE
516.1	Hemoptysis	respiratory			TRUE
635	Hemorrhage during pregnancy; childbirth and postpartum	pregnancy complications			TRUE
656.4	Hemorrhage of fetus or newborn	pregnancy complications			TRUE
578.9	Hemorrhage of gastrointestinal tract	digestive			TRUE
850	Hemorrhage or hematoma complicating a procedure	injuries & poisonings			TRUE
286.5	Hemorrhagic disorder due to intrinsic circulating anticoagulants	hematopoietic			TRUE
70.9	Hepatitis NOS	infectious diseases			TRUE
573.3	Hepatomegaly	digestive			TRUE
356	Hereditary and idiopathic peripheral neuropathy	neurological			TRUE
275.11	Hereditary hemochromatosis	hematopoietic			TRUE
362.7	Hereditary retinal dystrophies	sense organs			TRUE
53.1	Herpes zoster with nervous system complications	infectious diseases			TRUE
705.3	Hidradenitis	dermatologic			TRUE
71.1	HIV infection, symptomatic	infectious diseases			TRUE
201	Hodgkin's disease	neoplasms			TRUE
962.3	Hormones and synthetic substitutes causing adverse effects in therapeutic use	injuries & poisonings			TRUE
71	Human immunodeficiency virus [HIV] disease	infectious diseases			TRUE
603.1	Hydrocele	genitourinary			TRUE
331.1	Hydrocephalus	neurological			TRUE
275.6	Hypercalcemia	endocrine/metabolic			TRUE
272.14	Hyperchylomicronemia	endocrine/metabolic			TRUE
286.8	Hypercoagulable state	hematopoietic			TRUE
256.1	Hyperestrogenism	endocrine/metabolic			TRUE
272.12	Hyperglyceridemia	endocrine/metabolic			TRUE
276.11	Hyperosmolality and/or hypernatremia	endocrine/metabolic			TRUE
252.1	Hyperparathyroidism	endocrine/metabolic			TRUE
276.13	Hyperpotassemia	endocrine/metabolic			TRUE
446.3	Hypersensitivity angiitis	circulatory system			TRUE
327.1	Hypersomnia	neurological			TRUE
401.22	Hypertensive chronic kidney disease	circulatory system			TRUE
401.2	Hypertensive heart and/or renal disease	circulatory system			TRUE
401.21	Hypertensive heart disease	circulatory system			TRUE
425.11	Hypertrophic obstructive cardiomyopathy	circulatory system			TRUE
612.2	Hypertrophy of breast (Gynecomastia)	genitourinary			TRUE
513.4	Hyperventilation	respiratory			TRUE
275.51	Hypocalcemia	endocrine/metabolic			TRUE
251.1	Hypoglycemia	endocrine/metabolic			TRUE
252.2	Hypoparathyroidism	endocrine/metabolic			TRUE
458	Hypotension	circulatory system			TRUE
780	Hypothermia/Chills	symptoms			TRUE
258	Iatrogenic endocrine disorders	endocrine/metabolic			TRUE
458.2	Iatrogenic hypotension	circulatory system			TRUE
452.1	Iatrogenic pulmonary embolism and infarction	circulatory system			TRUE
691.1	Ichthyosis congenita	dermatologic			TRUE
504.1	Idiopathic fibrosing alveolitis	respiratory			TRUE
559	Ileostomy status	digestive			TRUE
279.1	Immunity deficiency	endocrine/metabolic			TRUE
560.2	Impaction of intestine	digestive			TRUE
686.2	Impetigo	dermatologic			TRUE
312.3	Impulse control disorder	mental disorders			TRUE
550.6	Incisional hernia	digestive			TRUE
343	Infantile cerebral palsy	neurological			TRUE
369	Infection of the eye	sense organs			TRUE
41.9	Infection with drug-resistant microorganisms	infectious diseases			TRUE
81	Infection/inflammation of internal prosthetic device; implant; and graft	infectious diseases			TRUE
79.2	Infectious mononucleosis	infectious diseases			TRUE
712	Infective connective tissue disorders	musculoskeletal			TRUE
609.1	Infertility, male	genitourinary			TRUE
132	Infestation (lice, mites)	infectious diseases			TRUE
357	Inflammatory and toxic neuropathy	neurological			TRUE
526.5	Inflammatory conditions of jaw	digestive			TRUE
614.5	Inflammatory disease of cervix, vagina, and vulva	genitourinary			TRUE
614	Inflammatory diseases of female pelvic organs	genitourinary			TRUE
942	Infusion and transfusion reaction	injuries & poisonings			TRUE
703.1	Ingrowing nail	dermatologic			TRUE
550.1	Inguinal hernia	digestive			TRUE
907	Injuries to the nervous system	injuries & poisonings			TRUE
1007	Injury to blood vessels	NULL			TRUE
722.7	Intervertebral disc disorder with myelopathy	musculoskeletal			TRUE
134.1	Intestinal helminthiases	infectious diseases			TRUE
8	Intestinal infection	infectious diseases			TRUE
8.52	Intestinal infection due to C. difficile	infectious diseases			TRUE
8.7	Intestinal infection due to protozoa	infectious diseases			TRUE
557	Intestinal malabsorption (non-celiac)	digestive			TRUE
430.2	Intracerebral hemorrhage	circulatory system			TRUE
430	Intracranial hemorrhage	circulatory system			TRUE
818	Intracranial hemorrhage (injury)	injuries & poisonings			TRUE
656.1	Isoimmunization of fetus or newborn	pregnancy complications			TRUE
573.5	Jaundice (not of newborn)	digestive			TRUE
732.1	Juvenile osteochondrosis	musculoskeletal			TRUE
701.4	Keloid scar	dermatologic			TRUE
370	Keratitis	sense organs			TRUE
370.3	Keratoconjunctivitis	sense organs			TRUE
364.41	Keratoconus	sense organs			TRUE
701.1	Keratoderma, acquired	dermatologic			TRUE
587	Kidney replaced by transpant	genitourinary			TRUE
737.1	Kyphosis (acquired)	musculoskeletal			TRUE
386.3	Labyrinthitis	sense organs			TRUE
350.3	Lack of coordination	neurological			TRUE
264.9	Lack of normal physiological development, unspecified	endocrine/metabolic			TRUE
374.2	Lagophthalmos	sense organs			TRUE
202.24	Large cell lymphoma	neoplasms			TRUE
1012	Late effect	NULL			TRUE
433.8	Late effects of cerebrovascular disease	circulatory system			TRUE
728.2	Laxity of ligament or hypermobility syndrome	musculoskeletal			TRUE
315.1	Learning disorder	mental disorders			TRUE
426.32	Left bundle branch block	circulatory system			TRUE
528.6	Leukoplakia of oral mucosa	digestive			TRUE
214	Lipoma	neoplasms			TRUE
277.51	Lipoprotein disorders	endocrine/metabolic			TRUE
571.8	Liver abscess and sequelae of chronic liver disease	digestive			TRUE
278.3	Localized adiposity	endocrine/metabolic			TRUE
742.1	Loose body in joint	musculoskeletal			TRUE
737.2	Lordosis (acquired)	musculoskeletal			TRUE
754.1	Lumbosacral spondylolysis, congenital	congenital anomalies			TRUE
500	Lung disease due to external agents	respiratory			TRUE
510.2	Lung transplant	respiratory			TRUE
130.1	Lyme disease	infectious diseases			TRUE
204.11	Lymphoid leukemia, acute	neoplasms			TRUE
204.12	Lymphoid leukemia, chronic	neoplasms			TRUE
362.29	Macular degeneration (senile) of retina NOS	sense organs			TRUE
362.26	Macular puckering of retina	sense organs			TRUE
189.21	Malignant neoplasm of bladder	neoplasms			TRUE
174.11	Malignant neoplasm of female breast	neoplasms			TRUE
189.11	Malignant neoplasm of kidney, except pelvis	neoplasms			TRUE
184.11	Malignant neoplasm of ovary	neoplasms			TRUE
153.3	Malignant neoplasm of rectum, rectosigmoid junction, and anus	neoplasms			TRUE
159.2	Malignant neoplasm of small intestine, including duodenum	neoplasms			TRUE
182	Malignant neoplasm of uterus	neoplasms			TRUE
195.1	Malignant neoplasm, other	neoplasms			TRUE
733.8	Malunion and nonunion of fracture	musculoskeletal			TRUE
611.11	Mammographic microcalcification	genitourinary			TRUE
191	Manlignant and unknown neoplasms of brain and nervous system	neoplasms			TRUE
381.3	Mastoiditis & related conditions	sense organs			TRUE
281.1	Megaloblastic anemia	hematopoietic			TRUE
172.11	Melanomas of skin	neoplasms			TRUE
292.3	Memory loss	mental disorders			TRUE
386.1	Meniere's disease	sense organs			TRUE
320	Meningitis	neurological			TRUE
315.3	Mental retardation	mental disorders			TRUE
41.12	Methicillin resistant Staphylococcus aureus	infectious diseases			TRUE
41.11	Methicillin sensitive Staphylococcus aureus	infectious diseases			TRUE
593.2	Microscopic hematuria	genitourinary			TRUE
292.2	Mild cognitive impairment	mental disorders			TRUE
634	Miscarriage; stillbirth	pregnancy complications			TRUE
634.1	Missed abortion/Hydatidiform mole	pregnancy complications			TRUE
394.2	Mitral valve disease	circulatory system			TRUE
394.1	Mitral valve stenosis and aortic valve stenosis	circulatory system			TRUE
626.21	Mittelschmerz	genitourinary			TRUE
272.13	Mixed hyperlipidemia	endocrine/metabolic			TRUE
433.32	Moyamoya disease	circulatory system			TRUE
480.13	MRSA pneumonia	respiratory			TRUE
204.4	Multiple myeloma	neoplasms			TRUE
772.3	Muscle weakness	symptoms			TRUE
359.1	Muscular dystrophies	neurological			TRUE
772.1	Muscular wasting and disuse atrophy	symptoms			TRUE
771	Musculoskeletal symptoms referable to limbs	symptoms			TRUE
358.1	Myasthenia gravis	neurological			TRUE
117	Mycoses	infectious diseases			TRUE
204.2	Myeloid leukemia	neoplasms			TRUE
204.21	Myeloid leukemia, acute	neoplasms			TRUE
204.22	Myeloid leukemia, chronic	neoplasms			TRUE
200	Myeloproliferative disease	neoplasms			TRUE
411.2	Myocardial infarction	circulatory system			TRUE
420.1	Myocarditis	circulatory system			TRUE
333.2	Myoclonus	neurological			TRUE
359.2	Myopathy	neurological			TRUE
384.1	Myringitis	sense organs			TRUE
471	Nasal polyps	respiratory			TRUE
174.3	Neoplasm of uncertain behavior of breast	neoplasms			TRUE
158	Neoplasm of unspecified nature of digestive system	neoplasms			TRUE
580.31	Nephritis and nephropathy in diseases classified elsewhere	genitourinary			TRUE
580.32	Nephritis and nephropathy with pathological lesion	genitourinary			TRUE
580.2	Nephrotic syndrome without mention of glomerulonephritis	genitourinary			TRUE
353.1	Nerve plexus lesions	neurological			TRUE
353	Nerve root and plexus disorders	neurological			TRUE
353.2	Nerve root lesions	neurological			TRUE
752	Nervous system congenital anomalies	congenital anomalies			TRUE
752.1	Neural tube defects	congenital anomalies			TRUE
209	Neuroendocrine tumors	neoplasms			TRUE
199.4	Neurofibromatosis	neoplasms			TRUE
292	Neurological disorders	mental disorders			TRUE
288.11	Neutropenia	hematopoietic			TRUE
202.21	Nodular lymphoma	neoplasms			TRUE
283.2	Non-autoimmune hemolytic anemias	hematopoietic			TRUE
875	Non-healing surgical wound	injuries & poisonings			TRUE
202.2	Non-Hodgkins lymphoma	neoplasms			TRUE
580.12	Non-proliferative glomerulonephritis	genitourinary			TRUE
769	Nonallopathic lesions NEC	symptoms			TRUE
371.33	Noninfectious dermatoses of eyelid	sense organs			TRUE
450	Noninfectious disorders of lymphatic channels	circulatory system			TRUE
395.2	Nonrheumatic aortic valve disorders	circulatory system			TRUE
395.4	Nonrheumatic pulmonary valve disorders	circulatory system			TRUE
395.3	Nonrheumatic tricuspid valve disorders	circulatory system			TRUE
366.1	Nonsenile Cataract	sense organs			TRUE
346.3	Nonspecific abnormal findings in cerebrospinal fluid	neurological			TRUE
575.9	Nonspecific abnormal findings on radiological and other examination of biliary tract	digestive			TRUE
346.1	Nonspecific abnormal findings on radiological and other examination of skull and head	neurological			TRUE
346.2	Nonspecific abnormal results of function study of brain and central nervous system	neurological			TRUE
573.6	Nonspecific elevation of levels of transaminase or lactic acid dehydrogenase [LDH]	digestive			TRUE
790	Nonspecific findings on examination of blood	symptoms			TRUE
729.7	Nontraumatic compartment syndrome	musculoskeletal			TRUE
260.22	Nutritional marasmus	endocrine/metabolic			TRUE
378.2	Nystagmus and other irregular eye movements	sense organs			TRUE
300.3	Obsessive-compulsive disorders	mental disorders			TRUE
751.3	Obstructive genitourinary defect	congenital anomalies			TRUE
433.1	Occlusion and stenosis of precerebral arteries	circulatory system			TRUE
433.2	Occlusion of cerebral arteries	circulatory system			TRUE
433.11	Occlusion of cerebral arteries, with cerebral infarction	circulatory system			TRUE
599.6	Oliguria and anuria	genitourinary			TRUE
870.2	Open wound of ear	injuries & poisonings			TRUE
871.2	Open wound of finger(s)	injuries & poisonings			TRUE
871.3	Open wound of foot except toe(s) alone	injuries & poisonings			TRUE
870.8	Open wound of genital organs	injuries & poisonings			TRUE
871.1	Open wound of hand except finger(s)	injuries & poisonings			TRUE
870.5	Open wound of lip and mouth	injuries & poisonings			TRUE
870.6	Open wound of neck	injuries & poisonings			TRUE
871.4	Open wound of toe(s)	injuries & poisonings			TRUE
870.1	Open wound or laceration of eye or eyelid	injuries & poisonings			TRUE
871	Open wounds of extremities	injuries & poisonings			TRUE
870	Open wounds of head; neck; and trunk	injuries & poisonings			TRUE
365.1	Open-angle glaucoma	sense organs			TRUE
377.1	Optic atrophy	sense organs			TRUE
377.3	Optic neuritis/neuropathy	sense organs			TRUE
528.12	Oral aphthae	digestive			TRUE
327.41	Organic or persistent insomnia	neurological			TRUE
513.32	Orthopnea	respiratory			TRUE
458.1	Orthostatic hypotension	circulatory system			TRUE
731	Osteitis deformans and osteopathies associated with other disorders classified elsewhere	musculoskeletal			TRUE
740.1	Osteoarthritis; localized	musculoskeletal			TRUE
740.3	Osteoarthrosis involving more than one site, but not specified as generalized	musculoskeletal			TRUE
740.11	Osteoarthrosis, localized, primary	musculoskeletal			TRUE
740.12	Osteoarthrosis, localized, secondary	musculoskeletal			TRUE
732.7	Osteochondritis dissecans	musculoskeletal			TRUE
732	Osteochondropathies	musculoskeletal			TRUE
743.11	Osteoporosis NOS	musculoskeletal			TRUE
736	Other acquired deformities of limbs	musculoskeletal			TRUE
738	Other acquired musculoskeletal deformity	musculoskeletal			TRUE
411.9	Other acute and subacute forms of ischemic heart disease	circulatory system			TRUE
721.8	Other allied disorders of spine	musculoskeletal			TRUE
504	Other alveolar and parietoalveolar pneumonopathy	respiratory			TRUE
759	Other and unspecified congenital anomalies	congenital anomalies			TRUE
722.9	Other and unspecified disc disorder	musculoskeletal			TRUE
349	Other and unspecified disorders of the nervous system	neurological			TRUE
442	Other aneurysm	circulatory system			TRUE
716	Other arthropathies	musculoskeletal			TRUE
218.2	Other benign neoplasm of uterus	neoplasms			TRUE
426.8	Other cardiac conduction disorders	circulatory system			TRUE
425.8	Other cardiomyopathy	circulatory system			TRUE
331	Other cerebral degenerations	neurological			TRUE
411.8	Other chronic ischemic heart disease, unspecified	circulatory system			TRUE
324	Other CNS infection and poliomyelitis	neurological			TRUE
348	Other conditions of brain	neurological			TRUE
348.9	Other conditions of brain, NOS	neurological			TRUE
755.6	Other congenital anomalies of lower limb, including pelvic girdle	congenital anomalies			TRUE
756	Other congenital musculoskeletal anomalies	congenital anomalies			TRUE
277.6	Other deficiencies of circulating enzymes	endocrine/metabolic			TRUE
281	Other deficiency anemia	hematopoietic			TRUE
341	Other demyelinating diseases of central nervous system	neurological			TRUE
289	Other diseases of blood and blood-forming organs	hematopoietic			TRUE
510	Other diseases of lung	respiratory			TRUE
519.8	Other diseases of respiratory system, NEC	respiratory			TRUE
525	Other diseases of the teeth and supporting structures	digestive			TRUE
447	Other disorders of arteries and arterioles	circulatory system			TRUE
575.8	Other disorders of biliary tract	digestive			TRUE
596	Other disorders of bladder	genitourinary			TRUE
271.9	Other disorders of carbohydrate transport and metabolism	endocrine/metabolic			TRUE
723	Other disorders of cervical region	musculoskeletal			TRUE
459	Other disorders of circulatory system	circulatory system			TRUE
379	Other disorders of eye	sense organs			TRUE
575.7	Other disorders of gallbladder	digestive			TRUE
569	Other disorders of intestine	digestive			TRUE
277.5	Other disorders of lipoid metabolism	endocrine/metabolic			TRUE
277	Other disorders of metabolism	endocrine/metabolic			TRUE
385	Other disorders of middle ear and mastoid	sense organs			TRUE
253.7	Other disorders of neurohypophysis	endocrine/metabolic			TRUE
251	Other disorders of pancreatic internal secretion	endocrine/metabolic			TRUE
727	Other disorders of synovium, tendon, and bursa	musculoskeletal			TRUE
384	Other disorders of tympanic membrane	sense organs			TRUE
597	Other disorders of urethra and urinary tract	genitourinary			TRUE
414	Other forms of chronic heart disease	circulatory system			TRUE
426.25	Other heart block	circulatory system			TRUE
282.9	Other hereditary hemolytic anemias	hematopoietic			TRUE
425.12	Other hypertrophic cardiomyopathy	circulatory system			TRUE
136	Other infectious and parasitic diseases	infectious diseases			TRUE
715	Other inflammatory spondylopathies	musculoskeletal			TRUE
560.4	Other intestinal obstruction	digestive			TRUE
306	Other mental disorder	mental disorders			TRUE
172.2	Other non-epithelial cancer of skin	neoplasms			TRUE
362.3	Other nondiabetic retinopathy	sense organs			TRUE
613	Other nonmalignant breast conditions	genitourinary			TRUE
263	Other nutritional deficiency	endocrine/metabolic			TRUE
870.3	Other open wound of head and face	injuries & poisonings			TRUE
344	Other paralytic syndromes	neurological			TRUE
290.3	Other persistent mental disorders due to conditions classified elsewhere	mental disorders			TRUE
505	Other pulmonary inflamation or edema	respiratory			TRUE
362	Other retinal disorders	sense organs			TRUE
610.8	Other specified benign mammary dysplasias	genitourinary			TRUE
751.22	Other specified congenital anomalies of kidney	congenital anomalies			TRUE
752.2	Other specified congenital anomalies of nervous system	congenital anomalies			TRUE
709.6	Other specified diffuse diseases of connective tissue	dermatologic			TRUE
527.8	Other specified diseases of the salivary glands	digestive			TRUE
270.38	Other specified disorders of plasma protein metabolism	endocrine/metabolic			TRUE
695.8	Other specified erythematous conditions	dermatologic			TRUE
535.8	Other specified gastritis	digestive			TRUE
743.13	Other specified osteoporosis	musculoskeletal			TRUE
443.8	Other specified peripheral vascular diseases	circulatory system			TRUE
842	Other sprains and strains	injuries & poisonings			TRUE
724.8	Other symptoms referable to back	musculoskeletal			TRUE
724.9	Other unspecified back disorders	musculoskeletal			TRUE
452	Other venous embolism and thrombosis	circulatory system			TRUE
281.12	Other vitamin B12 deficiency anemia	hematopoietic			TRUE
381.9	Otorrhea	sense organs			TRUE
383	Otosclerosis	sense organs			TRUE
278	Overweight, obesity and other hyperalimentation	endocrine/metabolic			TRUE
716.8	Palindromic rheumatism	musculoskeletal			TRUE
782.6	Pallor and flushing	symptoms			TRUE
157	Pancreatic cancer	neoplasms			TRUE
284.1	Pancytopenia	hematopoietic			TRUE
729.3	Panniculitis	musculoskeletal			TRUE
473.3	Paralysis/spasm of vocal cords or larynx	respiratory			TRUE
560.1	Paralytic ileus	digestive			TRUE
378.5	Paralytic strabismus	sense organs			TRUE
295.2	Paranoid disorders	mental disorders			TRUE
270.32	Paraproteinemia	endocrine/metabolic			TRUE
696.2	Parapsoriasis	dermatologic			TRUE
327.5	Parasomnia	neurological			TRUE
332	Parkinson's disease	neurological			TRUE
427.1	Paroxysmal tachycardia, unspecified	circulatory system			TRUE
427.12	Paroxysmal ventricular tachycardia	circulatory system			TRUE
345.12	Partial epilepsy	neurological			TRUE
743.2	Pathologic fracture	musculoskeletal			TRUE
743.22	Pathologic fracture of femur	musculoskeletal			TRUE
743.21	Pathologic fracture of vertebrae	musculoskeletal			TRUE
742.2	Pathological, developmental or recurrent dislocation	musculoskeletal			TRUE
756.2	Pectus and other congenital anomalies of ribs/sternum	congenital anomalies			TRUE
756.21	Pectus excavatum	congenital anomalies			TRUE
132.1	Pediculosis and phthirus infestation	infectious diseases			TRUE
614.3	Pelvic inflammatory disease (PID)	genitourinary			TRUE
614.33	Pelvic inflammatory disease, NOS	genitourinary			TRUE
695.22	Pemphigus and pemphigoid	dermatologic			TRUE
531.4	Peptic ulcer, site unspecified	digestive			TRUE
384.4	Perforation of tympanic membrane	sense organs			TRUE
522.5	Periapical abscess	digestive			TRUE
420.2	Pericarditis	circulatory system			TRUE
656.8	Perinatal jaundice	pregnancy complications			TRUE
337.1	Peripheral autonomic neuropathy	neurological			TRUE
362.6	Peripheral retinal degenerations	sense organs			TRUE
443.9	Peripheral vascular disease, unspecified	circulatory system			TRUE
560.3	Peritoneal or intestinal adhesions	digestive			TRUE
567	Peritonitis and retroperitoneal infections	digestive			TRUE
281.11	Pernicious anemia	hematopoietic			TRUE
789.1	Persistent vomiting	symptoms			TRUE
301	Personality disorders	mental disorders			TRUE
313	Pervasive developmental disorders	mental disorders			TRUE
270.12	Phenylketonuria [PKU]	endocrine/metabolic			TRUE
325	Phlebitis and thrombophlebitis of intracranial venous sinuses	neurological			TRUE
451.2	Phlebitis and thrombophlebitis of lower extremities	circulatory system			TRUE
686.3	Pilonidal cyst	dermatologic			TRUE
253.5	Pituitary dwarfism	endocrine/metabolic			TRUE
253.2	Pituitary hypofunction	endocrine/metabolic			TRUE
696.3	Pityriasis	dermatologic			TRUE
727.8	Plica syndrome	musculoskeletal			TRUE
480.11	Pneumococcal pneumonia	respiratory			TRUE
480.3	Pneumonia due to fungus (mycoses)	respiratory			TRUE
501	Pneumonitis due to inhalation of food or vomitus	respiratory			TRUE
965	Poisoning by analgesics, antipyretics, and antirheumatics	injuries & poisonings			TRUE
966	Poisoning by anticonvulsants and anti-Parkinsonism drugs	injuries & poisonings			TRUE
971	Poisoning by drugs primarily affecting the autonomic nervous system	injuries & poisonings			TRUE
961	Poisoning by other anti-infectives	injuries & poisonings			TRUE
963	Poisoning by primarily systemic agents	injuries & poisonings			TRUE
969	Poisoning by psychotropic agents	injuries & poisonings			TRUE
446.6	Polyarteritis nodosa	circulatory system			TRUE
270.31	Polyclonal hypergammaglobulinemia	endocrine/metabolic			TRUE
200.1	Polycythemia vera	neoplasms			TRUE
289.8	Polycythemia, secondary	hematopoietic			TRUE
276.8	Polydipsia	endocrine/metabolic			TRUE
717	Polymyalgia Rheumatica	musculoskeletal			TRUE
316.1	Polyneuropathy due to drugs	mental disorders			TRUE
250.6	Polyneuropathy in diabetes	endocrine/metabolic			TRUE
622	Polyp of female genital organs	genitourinary			TRUE
571.81	Portal hypertension	digestive			TRUE
258.1	Postablative ovarian failure	endocrine/metabolic			TRUE
502	Postinflammatory pulmonary fibrosis	respiratory			TRUE
722.8	Postlaminectomy syndrome	musculoskeletal			TRUE
627.3	Postmenopausal atrophic vaginitis	genitourinary			TRUE
627.1	Postmenopausal bleeding	genitourinary			TRUE
80	Postoperative infection	infectious diseases			TRUE
958.1	Postoperative shock	injuries & poisonings			TRUE
783.1	Postprocedural fever	symptoms			TRUE
876	Posttraumatic wound infection not elsewhere classified	injuries & poisonings			TRUE
418.1	Precordial pain	circulatory system			TRUE
627.4	Premenopausal menorrhagia	genitourinary			TRUE
367.4	Presbyopia	sense organs			TRUE
365.2	Primary angle-closure glaucoma	sense organs			TRUE
571.6	Primary biliary cirrhosis	digestive			TRUE
415.21	Primary pulmonary hypertension	circulatory system			TRUE
425.1	Primary/intrinsic cardiomyopathies	circulatory system			TRUE
360.2	Progressive myopia	sense organs			TRUE
580.11	Proliferative glomerulonephritis	genitourinary			TRUE
260	Protein-calorie malnutrition	endocrine/metabolic			TRUE
131	Protozoan infection	infectious diseases			TRUE
480.12	Pseudomonal pneumonia	respiratory			TRUE
696.4	Psoriasis	dermatologic			TRUE
696.42	Psoriatic arthropathy	dermatologic			TRUE
303.3	Psychogenic disorder	mental disorders			TRUE
368.91	Psychophysical visual disturbances	sense organs			TRUE
295.3	Psychosis	mental disorders			TRUE
374.3	Ptosis of eyelid	sense organs			TRUE
503	Pulmonary congestion and hypostasis	respiratory			TRUE
415.11	Pulmonary embolism and infarction, acute	circulatory system			TRUE
415	Pulmonary heart disease	circulatory system			TRUE
509.3	Pulmonary insufficiency or respiratory failure following trauma and surgery	respiratory			TRUE
522.1	Pulpitis and necrosis of tooth pulp	digestive			TRUE
287	Purpura and other hemorrhagic conditions	hematopoietic			TRUE
686.5	Pyoderma	dermatologic			TRUE
711.1	Pyogenic arthritis	musculoskeletal			TRUE
686.4	Pyogenic granuloma	dermatologic			TRUE
287.4	Qualitative platelet defects	hematopoietic			TRUE
530.14	Reflux esophagitis	digestive			TRUE
594.8	Renal colic	genitourinary			TRUE
585.2	Renal failure NOS	genitourinary			TRUE
580.4	Renal sclerosis, NOS	genitourinary			TRUE
513	Respiratory abnormalities	respiratory			TRUE
509.5	Respiratory arrest	respiratory			TRUE
519.2	Respiratory complications	respiratory			TRUE
509.1	Respiratory failure	respiratory			TRUE
509.2	Respiratory insufficiency	respiratory			TRUE
202.22	Reticulosarcoma	neoplasms			TRUE
361.1	Retinal detachment with retinal defect	sense organs			TRUE
361	Retinal detachments and defects	sense organs			TRUE
362.9	Retinal edema	sense organs			TRUE
362.8	Retinal hemorrhage/ischemia	sense organs			TRUE
362.4	Retinal vascular changes and abnomalities	sense organs			TRUE
362.1	Retinopathy of prematurity	sense organs			TRUE
772.4	Rhabdomyolysis	symptoms			TRUE
394	Rheumatic disease of the heart valves	circulatory system			TRUE
729.1	Rheumatism, unspecified and fibrositis	musculoskeletal			TRUE
714.1	Rheumatoid arthritis	musculoskeletal			TRUE
714	Rheumatoid arthritis and other inflammatory polyarthropathies	musculoskeletal			TRUE
261.41	Rickets or osteomalacia	endocrine/metabolic			TRUE
426.31	Right bundle branch block	circulatory system			TRUE
840.2	Rotator cuff (capsule) sprain	injuries & poisonings			TRUE
727.5	Rupture of synovium	musculoskeletal			TRUE
715.1	Sacroiliitis NEC	musculoskeletal			TRUE
697	Sarcoidosis	dermatologic			TRUE
301.1	Schizoid personality disorder	mental disorders			TRUE
295.1	Schizophrenia	mental disorders			TRUE
295	Schizophrenia and other psychotic disorders	mental disorders			TRUE
722.3	Schmorl's nodes	musculoskeletal			TRUE
379.1	Scleritis and episcleritis	sense organs			TRUE
706.3	Seborrhea	dermatologic			TRUE
426.23	Second degree AV block	circulatory system			TRUE
249	Secondary diabetes mellitus	endocrine/metabolic			TRUE
588.2	Secondary hyperparathyroidism (of renal origin)	genitourinary			TRUE
198.6	Secondary malignancy of bone	neoplasms			TRUE
198.5	Secondary malignancy of brain/spine	neoplasms			TRUE
198.1	Secondary malignancy of lymph nodes	neoplasms			TRUE
198.2	Secondary malignancy of respiratory organs	neoplasms			TRUE
198	Secondary malignant neoplasm	neoplasms			TRUE
198.3	Secondary malignant neoplasm of digestive systems	neoplasms			TRUE
198.4	Secondary malignant neoplasm of liver	neoplasms			TRUE
425.2	Secondary/extrinsic cardiomyopathies	circulatory system			TRUE
366.2	Senile cataract	sense organs			TRUE
362.31	Separation of retinal layers	sense organs			TRUE
994.2	Sepsis	injuries & poisonings			TRUE
994.21	Septic shock	injuries & poisonings			TRUE
38	Septicemia	infectious diseases			TRUE
260.2	severe protein-calorie malnutrition	endocrine/metabolic			TRUE
302	Sexual and gender identity disorders	mental disorders			TRUE
90	Sexually transmitted infections (not HIV or hepatitis)	infectious diseases			TRUE
797	Shock	symptoms			TRUE
527.2	Sialoadenitis	digestive			TRUE
528.7	Sialolithiasis	digestive			TRUE
282.5	Sickle cell anemia	hematopoietic			TRUE
427.8	Sinoatrial node dysfunction (Bradycardia)	circulatory system			TRUE
819	Skull and face fracture and other intercranial injury	injuries & poisonings			TRUE
327.3	Sleep apnea	neurological			TRUE
327.72	Sleep related leg cramps	neurological			TRUE
327.7	Sleep related movement disorders	neurological			TRUE
586.11	Small kidney	genitourinary			TRUE
514.2	Solitary pulmonary nodule	respiratory			TRUE
303.4	Somatoform disorder	mental disorders			TRUE
291.4	Specific nonpsychotic mental disorders due to brain damage	mental disorders			TRUE
315.2	Speech and language disorder	mental disorders			TRUE
752.11	Spina bifida	congenital anomalies			TRUE
952	Spinal cord injury without evidence of spinal bone injury	injuries & poisonings			TRUE
715.3	Spinal enthesopathy	musculoskeletal			TRUE
130	Spirochetal infection	infectious diseases			TRUE
579.2	Splenomegaly	digestive			TRUE
754.2	Spondylolisthesis, congenital	congenital anomalies			TRUE
721	Spondylosis and allied disorders	musculoskeletal			TRUE
721.2	Spondylosis with myelopathy	musculoskeletal			TRUE
287.1	Spontaneous ecchymoses	hematopoietic			TRUE
841	Sprains and strains of back and neck	injuries & poisonings			TRUE
172.22	Squamous cell carcinoma	neoplasms			TRUE
41.1	Staphylococcus infections	infectious diseases			TRUE
528.1	Stomatitis and mucositis	digestive			TRUE
528.11	Stomatitis and mucositis (ulcerative)	digestive			TRUE
378.1	Strabismus (not specified as paralytic)	sense organs			TRUE
378	Strabismus and other disorders of binocular eye movements	sense organs			TRUE
743.4	Stress fracture	musculoskeletal			TRUE
530.3	Stricture and stenosis of esophagus	digestive			TRUE
447.1	Stricture of artery	circulatory system			TRUE
586.4	Stricture/obstruction of ureter	genitourinary			TRUE
430.1	Subarachnoid hemorrhage	circulatory system			TRUE
1003	Sudden death	NULL			TRUE
297.1	Suicidal ideation	mental disorders			TRUE
297	Suicidal ideation or attempt	mental disorders			TRUE
297.2	Suicide or self-inflicted injury	mental disorders			TRUE
910	Superficial injury, infected	injuries & poisonings			TRUE
370.2	Superficial keratitis	sense organs			TRUE
427.61	Supraventricular premature beats	circulatory system			TRUE
293	Symptoms involving head and neck	mental disorders			TRUE
726.2	Synoviopathy	musculoskeletal			TRUE
994.1	Systemic inflammatory response syndrome (SIRS)	injuries & poisonings			TRUE
709.3	Systemic sclerosis	dermatologic			TRUE
446.7	Takayasu's disease	circulatory system			TRUE
704.12	Telogen effluvium	dermatologic			TRUE
526.41	Temporomandibular joint disorder, unspecified	digestive			TRUE
526.4	Temporomandibular joint disorders	digestive			TRUE
257.1	Testicular hypofunction	endocrine/metabolic			TRUE
478	Throat pain	respiratory			TRUE
446.1	Thromboangiitis obliterans	circulatory system			TRUE
446.8	Thrombotic microangiopathy	circulatory system			TRUE
246.2	Thyroid cyst	endocrine/metabolic			TRUE
245	Thyroiditis	endocrine/metabolic			TRUE
245.1	Thyroiditis, acute and subacute	endocrine/metabolic			TRUE
242.31	Thyrotoxic exophthalmos	endocrine/metabolic			TRUE
333.3	Tics and choreas	neurological			TRUE
313.2	Tics and stuttering	mental disorders			TRUE
333.4	Torsion dystonia	neurological			TRUE
723.1	Torticollis	musculoskeletal			TRUE
984	Toxic effect of lead and its compounds (including fumes)	injuries & poisonings			TRUE
985	Toxic effect of other metals	injuries & poisonings			TRUE
989	Toxic effect of other substances, chiefly nonmedicinal as to source	injuries & poisonings			TRUE
913	Toxic effect of venom	injuries & poisonings			TRUE
695.1	Toxic erythema	dermatologic			TRUE
569.1	Toxic gastroenteritis and colitis	digestive			TRUE
362.5	Toxic maculopathy of retina	sense organs			TRUE
242.2	Toxic multinodular goiter	endocrine/metabolic			TRUE
519.1	Tracheostomy complications	respiratory			TRUE
292.5	Transient alteration of awareness	mental disorders			TRUE
433.31	Transient cerebral ischemia	circulatory system			TRUE
872	Traumatic amputation	injuries & poisonings			TRUE
958.2	Traumatic and surgical subcutaneous emphysema	injuries & poisonings			TRUE
836	Traumatic arthropathy	injuries & poisonings			TRUE
352.1	Trigeminal nerve disorders [CN5]	neurological			TRUE
10	Tuberculosis	infectious diseases			TRUE
385.5	Tympanosclerosis and middle ear disease related to otitis media	sense organs			TRUE
250.11	Type 1 diabetes with ketoacidosis	endocrine/metabolic			TRUE
250.14	Type 1 diabetes with neurological manifestations	endocrine/metabolic			TRUE
250.13	Type 1 diabetes with ophthalmic manifestations	endocrine/metabolic			TRUE
250.12	Type 1 diabetes with renal manifestations	endocrine/metabolic			TRUE
250.21	Type 2 diabetes with ketoacidosis	endocrine/metabolic			TRUE
250.24	Type 2 diabetes with neurological manifestations	endocrine/metabolic			TRUE
250.23	Type 2 diabetes with ophthalmic manifestations	endocrine/metabolic			TRUE
250.22	Type 2 diabetes with renal manifestations	endocrine/metabolic			TRUE
530.12	Ulcer of esophagus	digestive			TRUE
556.1	Ulceration of intestine	digestive			TRUE
556	Ulceration of the lower GI tract	digestive			TRUE
555.21	Ulcerative colitis (chronic)	digestive			TRUE
709.7	Unspecified diffuse connective tissue disease	dermatologic			TRUE
272.9	Unspecified disorder of lipoid metabolism	endocrine/metabolic			TRUE
695.9	Unspecified erythematous condition	dermatologic			TRUE
716.2	Unspecified monoarthritis	musculoskeletal			TRUE
710.19	Unspecified osteomyelitis	musculoskeletal			TRUE
716.1	Unspecified polyarthropathy or polyarthritis	musculoskeletal			TRUE
597.8	Urethral hypermobility/ISD	genitourinary			TRUE
597.1	Urethral stricture (not specified as infectious)	genitourinary			TRUE
592.21	Urethral syndrome	genitourinary			TRUE
592.2	Urethritis and urethral syndrome	genitourinary			TRUE
594	Urinary calculus	genitourinary			TRUE
597.2	Urinary complications NEC	genitourinary			TRUE
599.1	Urinary obstruction	genitourinary			TRUE
618.2	Uterine/Uterovaginal prolapse	genitourinary			TRUE
371.1	Uveitis, noninfectious or NOS	sense organs			TRUE
747.12	Valvular heart disease/ heart chambers	congenital anomalies			TRUE
79.1	Varicella infection	infectious diseases			TRUE
454	Varicose veins	circulatory system			TRUE
454.11	Varicose veins of lower extremity, symptomtic	circulatory system			TRUE
856	Vascular complications of surgery and medical procedures	injuries & poisonings			TRUE
586.3	Vascular disorders of kidney/hypertrophy	genitourinary			TRUE
694.3	Vascular disorders of skin	dermatologic			TRUE
217	Vascular hamartomas and non-neoplastic nevi	neoplasms			TRUE
550.5	Ventral hernia	digestive			TRUE
427.41	Ventricular fibrillation and flutter	circulatory system			TRUE
386	Vertiginous syndromes and other disorders of vestibular system	sense organs			TRUE
586.12	Vesicoureteral reflux	genitourinary			TRUE
8.6	Viral Enteritis	infectious diseases			TRUE
70	Viral hepatitis	infectious diseases			TRUE
70.3	Viral hepatitis C	infectious diseases			TRUE
480.2	Viral pneumonia	respiratory			TRUE
368.4	Visual field defects	sense organs			TRUE
261.1	Vitamin A deficiency	endocrine/metabolic			TRUE
261.2	Vitamin B-complex deficiencies	endocrine/metabolic			TRUE
261.3	Vitamin C deficiencies	endocrine/metabolic			TRUE
261	Vitamin deficiency	endocrine/metabolic			TRUE
694.1	Vitiligo	dermatologic			TRUE
286.11	Von willebrand's disease	hematopoietic			TRUE
446.4	Wegener's granulomatosis	circulatory system			TRUE

## Sheet: UCSF utilization CIs
phecode	phenotype	category	ci_lower	ci_upper	count_under10
785	Abdominal pain	symptoms	0.896554	1.0912	FALSE
426.7	Abnormal electrocardiogram [ECG] [EKG]	circulatory system	0.596364	1.00975	FALSE
514	Abnormal findings examination of lungs	respiratory	0.300031	0.64737	FALSE
564.8	Abnormal findings on exam of gastrointestinal tract/ abdominal area	digestive	0.36862	1.18781	FALSE
701.5	Abnormal granulation tissue	dermatologic	0.233573	0.662693	FALSE
396	Abnormal heart sounds	circulatory system	0.468388	1.05682	FALSE
350.1	Abnormal involuntary movements	neurological	0.575371	1.32242	FALSE
611.1	Abnormal mammogram	genitourinary	0.72294	1.51551	FALSE
792	Abnormal Papanicolaou smear of cervix and cervical HPV	genitourinary	0.644561	1.06952	FALSE
573.7	Abnormal results of function study of liver	digestive	0.68328	2.13914	FALSE
246.7	Abnormal results of function study of thyroid	endocrine/metabolic	0.895595	1.8873	FALSE
655.1	Abnormality in fetal heart rate or rhythm	pregnancy complications	0.158501	0.199275	FALSE
654.1	Abnormality of organs and soft tissues of pelvis complicating pregnancy, childbirth, or the puerperium	pregnancy complications	0.370286	0.473029	FALSE
614.54	Abscess or ulceration of vulva	genitourinary	0.69105	2.62099	FALSE
626.11	Absent or infrequent menstruation	genitourinary	1.38994	1.7308	FALSE
276.41	Acidosis	endocrine/metabolic	0.563332	1.68655	FALSE
706.1	Acne	dermatologic	0.750043	1.12926	FALSE
244.2	Acquired hypothyroidism	endocrine/metabolic	0.861154	1.3537	FALSE
702.1	Actinic keratosis	dermatologic	0.450324	1.56337	FALSE
540.11	Acute appendicitis	digestive	0.808299	2.89718	FALSE
483	Acute bronchitis and bronchiolitis	respiratory	0.417451	1.2287	FALSE
592.11	Acute cystitis	genitourinary	0.869251	1.7403	FALSE
614.31	Acute inflammatory pelvic disease	genitourinary	1.03535	4.61473	FALSE
338.1	Acute pain	neurological	0.666767	1.00205	FALSE
465.2	Acute pharyngitis	respiratory	0.967239	1.44888	FALSE
285.1	Acute posthemorrhagic anemia	hematopoietic	0.281366	0.514047	FALSE
300.8	Acute reaction to stress	mental disorders	0.530406	1.44526	FALSE
585.1	Acute renal failure	genitourinary	0.363757	0.913795	FALSE
464	Acute sinusitis	respiratory	0.902693	1.76155	FALSE
474.1	Acute tonsillitis	respiratory	0.655971	2.94898	FALSE
465	Acute upper respiratory infections of multiple or unspecified sites	respiratory	0.606304	0.87994	FALSE
304	Adjustment reaction	mental disorders	0.838742	1.19513	FALSE
967	Adverse effects of sedatives or other central nervous system depressants and anesthetics	injuries & poisonings	0.368078	1.4753	FALSE
300.12	Agorophobia, social phobia, and panic disorder	mental disorders	0.475728	0.893557	FALSE
317	Alcohol-related disorders	mental disorders	0.445427	1.86364	FALSE
317.1	Alcoholism	mental disorders	0.717682	2.23313	FALSE
371.21	Allergic conjunctivitis	sense organs	0.607974	2.5584	FALSE
476	Allergic rhinitis	respiratory	0.756993	1.1182	FALSE
949	Allergies, other	injuries & poisonings	0.616649	1.16835	FALSE
704.1	Alopecia	dermatologic	0.663638	1.21838	FALSE
292.4	Altered mental status	mental disorders	0.332301	1.26176	FALSE
110.12	Althete's foot	infectious diseases	0.655917	1.72566	FALSE
565	Anal and rectal conditions	digestive	0.435628	0.88648	FALSE
946	Anaphylactic shock NOS	injuries & poisonings	0.352185	1.22516	FALSE
644	Anemia during pregnancy	pregnancy complications	0.233892	0.307477	FALSE
635.2	Antepartum hemorrhage, abruptio placentae, and placenta previa	pregnancy complications	0.738727	0.923162	FALSE
300.1	Anxiety disorder	mental disorders	0.564733	0.718952	FALSE
513.31	Apnea	respiratory	0.656174	2.80908	FALSE
427.5	Arrhythmia (cardiac) NOS	circulatory system	0.485671	0.949179	FALSE
716.9	Arthropathy NOS	musculoskeletal	0.446553	1.94814	FALSE
572	Ascites (non malignant)	digestive	0.279569	0.936333	FALSE
1013	Asphyxia and hypoxemia	NULL	0.220594	0.671029	FALSE
495	Asthma	respiratory	0.438204	0.597009	FALSE
495.2	Asthma with exacerbation	respiratory	0.606836	1.23034	FALSE
367.2	Astigmatism	sense organs	0.671019	1.37948	FALSE
939	Atopic/contact dermatitis due to other or unspecified	dermatologic	0.646134	0.888864	FALSE
535.2	Atrophic gastritis	digestive	0.616726	1.89273	FALSE
313.1	Attention deficit hyperactivity disorder	mental disorders	0.536834	1.21389	FALSE
760	Back pain	symptoms	0.658875	0.86487	FALSE
41	Bacterial infection NOS	infectious diseases	0.870186	1.431	FALSE
610.4	Benign neoplasm of breast	genitourinary	0.783311	1.90011	FALSE
208	Benign neoplasm of colon	neoplasms	0.979102	3.25391	FALSE
211	Benign neoplasm of other parts of digestive system	neoplasms	1.05534	5.57236	FALSE
220	Benign neoplasm of ovary	neoplasms	0.321502	0.876966	FALSE
227.3	Benign neoplasm of pituitary gland and craniopharyngeal duct (pouch)	neoplasms	0.519251	1.94305	FALSE
216	Benign neoplasm of skin	neoplasms	0.692385	0.904577	FALSE
229	Benign neoplasm of unspecified sites	neoplasms	0.380397	1.56551	FALSE
296.1	Bipolar	mental disorders	0.7065	1.56529	FALSE
367.9	Blindness and low vision	sense organs	0.697964	2.43648	FALSE
578.2	Blood in stool	digestive	0.763347	1.77107	FALSE
497	Bronchitis	respiratory	0.569038	1.43575	FALSE
594.1	Calculus of kidney	genitourinary	0.792649	1.9557	FALSE
112	Candidiasis	infectious diseases	0.593097	0.873015	FALSE
686.1	Carbuncle and furuncle	dermatologic	0.33508	0.732594	FALSE
747	Cardiac and circulatory congenital anomalies	congenital anomalies	0.217316	0.701465	FALSE
747.1	Cardiac congenital anomalies	congenital anomalies	0.284061	0.819057	FALSE
747.11	Cardiac shunt/ heart septal defect	congenital anomalies	0.250076	0.745445	FALSE
416	Cardiomegaly	circulatory system	0.243403	0.954043	FALSE
557.1	Celiac disease	digestive	0.466931	1.55697	FALSE
681.3	Cellulitis and abscess of arm/hand	dermatologic	0.557418	2.10248	FALSE
681.2	Cellulitis and abscess of face/neck	dermatologic	0.731098	3.44193	FALSE
681.1	Cellulitis and abscess of fingers/toes	dermatologic	0.286209	1.20881	FALSE
681.5	Cellulitis and abscess of leg, except foot	dermatologic	0.523596	2.14238	FALSE
681.7	Cellulitis and abscess of trunk	dermatologic	0.324655	0.945413	FALSE
636.8	Cervical incompetence	pregnancy complications	2.2433	3.5667	FALSE
180.3	Cervical intraepithelial neoplasia [CIN] [Cervical dysplasia]	neoplasms	0.605033	1.02232	FALSE
765	Cervical radiculitis	symptoms	0.804735	2.19707	FALSE
761	Cervicalgia	symptoms	0.667486	1.06261	FALSE
614.51	Cervicitis and endocervicitis	genitourinary	0.525075	0.994715	FALSE
574.1	Cholelithiasis	digestive	0.547332	1.38328	FALSE
574.12	Cholelithiasis with other cholecystitis	digestive	0.436064	1.80509	FALSE
758.1	Chromosomal anomalies	congenital anomalies	2.10183	4.18951	FALSE
938.2	Chronic dermatitis due to solar radiation	dermatologic	0.513299	1.70584	FALSE
614.32	Chronic inflammatory pelvic disease	genitourinary	0.494916	1.70872	FALSE
245.21	Chronic lymphocytic thyroiditis	endocrine/metabolic	1.07373	1.82287	FALSE
338.2	Chronic pain	neurological	0.82369	1.23884	FALSE
472	Chronic pharyngitis and nasopharyngitis	respiratory	0.649588	1.39112	FALSE
585.3	Chronic renal failure [CKD]	genitourinary	0.449315	1.57907	FALSE
475	Chronic sinusitis	respiratory	0.434928	0.877486	FALSE
474.2	Chronic tonsillitis and adenoiditis	respiratory	1.36765	3.48052	FALSE
286.3	Coagulation defects complicating pregnancy or postpartum	hematopoietic	0.440174	0.629702	FALSE
669	Complications of labor and delivery NEC	pregnancy complications	0.262544	0.339935	FALSE
1011	Complications of surgical and medical procedures	NULL	0.660027	1.12493	FALSE
851	Complications of transplants and reattached limbs	injuries & poisonings	0.513461	1.38248	FALSE
389.2	Conductive hearing loss	sense organs	0.389851	1.71695	FALSE
751.11	Congenital anomalies of female genital organs	congenital anomalies	4.16242	6.02853	FALSE
691	Congenital anomalies of skin	dermatologic	0.40196	1.63371	FALSE
756.5	Congenital osteodystrophies	congenital anomalies	0.37243	1.73101	FALSE
369.5	Conjunctivitis, infectious	sense organs	0.682879	1.39076	FALSE
563	Constipation	digestive	0.535726	0.765528	FALSE
916	Contusion	injuries & poisonings	0.932037	1.76313	FALSE
345.3	Convulsions	neurological	0.565472	1.60711	FALSE
700	Corns and callosities	dermatologic	0.379616	1.66292	FALSE
411.4	Coronary atherosclerosis	circulatory system	0.221882	0.632027	FALSE
512.8	Cough	respiratory	0.865718	1.20893	FALSE
610.1	Cystic mastopathy	genitourinary	0.585635	1.32098	FALSE
592.1	Cystitis	genitourinary	0.692385	2.45361	FALSE
452.2	Deep vein thrombosis [DVT]	circulatory system	0.572817	1.62501	FALSE
722.6	Degeneration of intervertebral disc	musculoskeletal	0.557875	1.36149	FALSE
296.2	Depression	mental disorders	0.447707	0.724228	FALSE
110.2	Dermatomycoses	infectious diseases	0.502846	1.26388	FALSE
110.11	Dermatophytosis of nail	infectious diseases	0.560975	1.41793	FALSE
110.13	Dermatophytosis of the body	infectious diseases	0.614308	1.99484	FALSE
250	Diabetes mellitus	endocrine/metabolic	0.943831	5.18209	FALSE
649.1	Diabetes or abnormal glucose tolerance complicating pregnancy	pregnancy complications	0.302631	0.38453	FALSE
550.2	Diaphragmatic hernia	digestive	0.498566	1.66594	FALSE
561.1	Diarrhea	digestive	0.650567	1.01375	FALSE
704	Diseases of hair and hair follicles	dermatologic	0.607667	1.40857	FALSE
528.5	Diseases of lips	digestive	0.857509	2.69005	FALSE
703	Diseases of nail, NOS	dermatologic	0.473527	1.22712	FALSE
526	Diseases of the jaws	digestive	0.969546	3.87637	FALSE
473	Diseases of the larynx and vocal cords	respiratory	0.45	1.96367	FALSE
528	Diseases of the oral soft tissues, excluding lesions specific for gingiva and tongue	digestive	0.504267	1.78504	FALSE
830	Dislocation	injuries & poisonings	0.654921	1.70683	FALSE
689	Disorder of skin and subcutaneous tissue NOS	dermatologic	0.571356	0.97552	FALSE
372	Disorders of conjunctiva	sense organs	0.524848	1.96138	FALSE
275.3	Disorders of magnesium metabolism	endocrine/metabolic	0.473028	1.98068	FALSE
626	Disorders of menstruation and other abnormal bleeding from female genital tract	genitourinary	1.75067	2.39514	FALSE
728	Disorders of muscle, ligament, and fascia	musculoskeletal	0.244386	0.663727	FALSE
619.2	Disorders of uterus, NEC	genitourinary	1.83067	2.45663	FALSE
379.2	Disorders of vitreous body	sense organs	0.35508	1.27576	FALSE
617	Disorders secondary to childbirth, surgery, trauma	genitourinary	1.53228	1.95936	FALSE
722.1	Displacement of intervertebral disc	musculoskeletal	0.595859	1.41243	FALSE
687.4	Disturbance of skin sensation	dermatologic	0.624284	0.967416	FALSE
270.11	Disturbances of sulphur-bearing amino-acid metabolism	endocrine/metabolic	1.90915	5.81343	FALSE
386.9	Dizziness and giddiness (Light-headedness and vertigo)	sense organs	0.823805	1.22132	FALSE
375.1	Dry eyes	sense organs	0.678338	1.77553	FALSE
705.1	Dyshidrosis	dermatologic	0.247758	1.03079	FALSE
626.2	Dysmenorrhea	genitourinary	1.29357	2.19801	FALSE
277.7	Dysmetabolic syndrome X	endocrine/metabolic	6.19515	14.2559	FALSE
625.1	Dyspareunia	genitourinary	0.529156	0.884843	FALSE
536.8	Dyspepsia and other specified disorders of function of stomach	digestive	0.473166	1.32197	FALSE
532	Dysphagia	digestive	0.622068	1.66926	FALSE
300.4	Dysthymic disorder	mental disorders	0.431216	0.897034	FALSE
599.3	Dysuria	genitourinary	0.747323	1.02977	FALSE
636.2	Early onset of delivery	pregnancy complications	0.834173	1.38084	FALSE
636	Early or threatened labor; hemorrhage in early pregnancy	pregnancy complications	1.21211	1.50894	FALSE
782.3	Edema	symptoms	0.389798	0.746668	FALSE
1015	Effects of other external causes	NULL	0.54298	1.48053	FALSE
288.2	Elevated white blood cell count	hematopoietic	0.306564	0.750702	FALSE
615	Endometriosis	genitourinary	2.41398	3.54758	FALSE
726.1	Enthesopathy	musculoskeletal	0.749967	1.39527	FALSE
345	Epilepsy, recurrent seizures, convulsions	neurological	0.520881	1.29879	FALSE
477	Epistaxis or throat hemorrhage	respiratory	0.49168	1.25761	FALSE
401.1	Essential hypertension	circulatory system	0.622161	0.895807	FALSE
381.2	Eustachian tube disorders	sense organs	0.544718	1.40344	FALSE
626.12	Excessive or frequent menstruation	genitourinary	1.36597	2.08243	FALSE
643	Excessive vomiting in pregnancy	pregnancy complications	0.670855	1.00511	FALSE
369.2	Eye infection, viral	sense organs	0.573044	2.26601	FALSE
728.7	Fasciitis	musculoskeletal	0.422838	1.14563	FALSE
661	Fetal distress and abnormal forces of labor	pregnancy complications	0.21442	0.28637	FALSE
783	Fever of unknown origin	symptoms	0.75806	1.2225	FALSE
561.2	Flatulence	digestive	0.754676	1.35768	FALSE
276.6	Fluid overload	endocrine/metabolic	0.311942	1.08586	FALSE
1001	Foreign body injury	NULL	0.633788	1.85007	FALSE
801	Fracture of ankle and foot	injuries & poisonings	0.595331	1.54947	FALSE
804	Fracture of hand or wrist	injuries & poisonings	0.478992	1.84817	FALSE
599.5	Frequency of urination and polyuria	genitourinary	0.869422	1.31621	FALSE
596.5	Functional disorders of bladder	genitourinary	0.664351	2.06365	FALSE
727.4	Ganglion and cyst of synovium, tendon, and bursa	musculoskeletal	0.567511	1.47951	FALSE
535.9	Gastritis and duodenitis, NOS	digestive	0.767211	2.01424	FALSE
536.3	Gastroparesis	digestive	0.993626	4.81155	FALSE
300.11	Generalized anxiety disorder	mental disorders	0.403675	0.687808	FALSE
618	Genital prolapse	genitourinary	0.21457	0.510576	FALSE
530.11	GERD	digestive	0.500587	0.680628	FALSE
365	Glaucoma	sense organs	0.332975	1.3016	FALSE
242.1	Graves' disease	endocrine/metabolic	0.473604	1.18186	FALSE
735.3	Hallux valgus (Bunion)	musculoskeletal	0.911072	2.67463	FALSE
389	Hearing loss	sense organs	0.704905	1.51366	FALSE
530.9	Heartburn	digestive	0.389041	0.783164	FALSE
228	Hemangioma and lymphangioma, any site	neoplasms	0.526523	1.38203	FALSE
228.1	Hemangioma of skin and subcutaneous tissue	neoplasms	0.618819	1.20675	FALSE
593	Hematuria	genitourinary	0.744985	1.50858	FALSE
516.1	Hemoptysis	respiratory	0.603149	2.61577	FALSE
636.3	Hemorrhage in early pregnancy	pregnancy complications	4.43914	5.62749	FALSE
459.1	Hemorrhage NOS	circulatory system	1.75763	4.69776	FALSE
578.8	Hemorrhage of rectum and anus	digestive	0.610435	1.29263	FALSE
850	Hemorrhage or hematoma complicating a procedure	injuries & poisonings	0.646607	2.34269	FALSE
455	Hemorrhoids	circulatory system	0.458055	0.705662	FALSE
54	Herpes simplex	infectious diseases	0.357683	0.541467	FALSE
53	Herpes zoster	infectious diseases	0.58373	1.69055	FALSE
705.3	Hidradenitis	dermatologic	0.367024	1.65756	FALSE
704.2	Hirsutism	dermatologic	0.977059	2.71634	FALSE
595	Hydronephrosis	genitourinary	0.358293	0.908247	FALSE
272.11	Hypercholesterolemia	endocrine/metabolic	0.415774	1.1733	FALSE
643.1	Hyperemesis gravidarum	pregnancy complications	0.772543	1.38972	FALSE
705.8	Hyperhidrosis	dermatologic	0.744313	1.9842	FALSE
272.1	Hyperlipidemia	endocrine/metabolic	0.692993	1.27738	FALSE
367.8	Hypermetropia	sense organs	0.533927	2.02477	FALSE
642	Hypertension complicating pregnancy, childbirth, and the puerperium	pregnancy complications	0.231825	0.301642	FALSE
401.22	Hypertensive chronic kidney disease	circulatory system	0.577777	1.96587	FALSE
623	Hypertrophy of female genital organs	genitourinary	0.741809	1.34833	FALSE
275.51	Hypocalcemia	endocrine/metabolic	0.427991	1.86719	FALSE
276.14	Hypopotassemia	endocrine/metabolic	0.563814	1.383	FALSE
276.12	Hyposmolality and/or hyponatremia	endocrine/metabolic	0.384196	1.16042	FALSE
458.9	Hypotension NOS	circulatory system	0.583462	1.27462	FALSE
244.4	Hypothyroidism NOS	endocrine/metabolic	0.813416	1.05479	FALSE
276.5	Hypovolemia	endocrine/metabolic	0.466701	1.0903	FALSE
279.1	Immunity deficiency	endocrine/metabolic	0.506646	1.75803	FALSE
380.4	Impacted cerumen	sense organs	0.628724	1.32972	FALSE
250.41	Impaired fasting glucose	endocrine/metabolic	0.395796	0.678062	FALSE
647.1	Infections of genitourinary tract during pregnancy	pregnancy complications	0.513186	0.734563	FALSE
647	Infectious and parasitic complications affecting pregnancy	pregnancy complications	0.26743	0.372761	FALSE
626.8	Infertility, female	genitourinary	4.56349	5.50488	FALSE
626.15	Infertility, female, associated with anovulation	genitourinary	2.18603	3.18275	FALSE
371.3	Inflammation of eyelids	sense organs	0.60977	1.39633	FALSE
357	Inflammatory and toxic neuropathy	neurological	0.390373	1.40762	FALSE
613.1	Inflammatory disease of breast	genitourinary	0.202177	0.630535	FALSE
614.4	Inflammatory diseases of uterus, except cervix	genitourinary	1.23846	2.68587	FALSE
481	Influenza	respiratory	0.599253	1.63735	FALSE
1009	Injury, NOS	NULL	0.721473	1.11485	FALSE
912	Insect bite	injuries & poisonings	0.641707	1.93321	FALSE
327.4	Insomnia	neurological	0.716637	1.13269	FALSE
835	Internal derangement of knee	injuries & poisonings	0.970092	2.75711	FALSE
271.3	Intestinal disaccharidase deficiencies and disaccharide malabsorption	endocrine/metabolic	0.654552	1.23236	FALSE
280.2	Iron deficiency anemia secondary to blood loss (chronic)	hematopoietic	0.512883	1.47438	FALSE
280.1	Iron deficiency anemias, unspecified or not due to blood loss	hematopoietic	0.410317	0.65929	FALSE
626.14	Irregular menstrual bleeding	genitourinary	1.18954	2.11473	FALSE
626.13	Irregular menstrual cycle	genitourinary	1.71109	2.22459	FALSE
626.1	Irregular menstrual cycle/bleeding	genitourinary	1.77919	3.19999	FALSE
564.1	Irritable Bowel Syndrome	digestive	0.737481	1.51423	FALSE
741.4	Joint effusions	musculoskeletal	0.772225	1.64738	FALSE
840.3	Joint/ligament sprain	injuries & poisonings	0.816123	1.57171	FALSE
701.4	Keloid scar	dermatologic	0.27556	0.790365	FALSE
587	Kidney replaced by transpant	genitourinary	0.677942	3.76616	FALSE
655	Known or suspected fetal abnormality affecting management of mother	pregnancy complications	0.447246	0.520316	FALSE
737.3	Kyphoscoliosis and scoliosis	musculoskeletal	0.518715	1.18494	FALSE
645	Late pregnancy and failed induction	pregnancy complications	0.18357	0.240654	FALSE
214	Lipoma	neoplasms	0.549956	2.21145	FALSE
214.1	Lipoma of skin and subcutaneous tissue	neoplasms	0.651546	2.30987	FALSE
687.2	Localized superficial swelling, mass, or lump	dermatologic	0.578191	1.08025	FALSE
611.3	Lump or mass in breast	genitourinary	0.699356	1.02527	FALSE
289.4	Lymphadenitis	hematopoietic	0.676225	1.24577	FALSE
296.22	Major depressive disorder	mental disorders	0.515078	0.70165	FALSE
647.3	Major puerperal infection	pregnancy complications	0.189371	0.520064	FALSE
798	Malaise and fatigue	symptoms	0.726723	1.02461	FALSE
174.11	Malignant neoplasm of female breast	neoplasms	0.2918	1.14887	FALSE
652	Malposition and malpresentation of fetus or obstruction	pregnancy complications	0.308603	0.407581	FALSE
613.5	Mastodynia	genitourinary	0.656752	1.0841	FALSE
658	Maternal complication of pregnancy affecting fetus or newborn	pregnancy complications	0.385117	0.7694	FALSE
857	Mechanical complication of unspecified genitourinary device, implant, and graft	injuries & poisonings	0.436825	1.06312	FALSE
306.1	Mental disorders durring/after pregnancy	mental disorders	0.293561	0.376099	FALSE
593.2	Microscopic hematuria	genitourinary	0.604353	2.12093	FALSE
340.1	Migrain with aura	neurological	0.453036	0.861807	FALSE
340	Migraine	neurological	0.597117	0.866504	FALSE
262	Mineral deficiency NEC	endocrine/metabolic	0.60252	1.49904	FALSE
634	Miscarriage; stillbirth	pregnancy complications	1666.78	5860.59	FALSE
296	Mood disorders	mental disorders	0.366621	0.907851	FALSE
278.11	Morbid obesity	endocrine/metabolic	0.548004	1.04134	FALSE
622.2	Mucous polyp of cervix	genitourinary	0.63094	1.28819	FALSE
651	Multiple gestation	pregnancy complications	1.24835	1.77262	FALSE
335	Multiple sclerosis	neurological	0.4163	1.55143	FALSE
771	Musculoskeletal symptoms referable to limbs	symptoms	0.381512	1.0396	FALSE
770	Myalgia and myositis unspecified	symptoms	0.520844	1.13187	FALSE
367.1	Myopia	sense organs	0.822721	1.39832	FALSE
789	Nausea and vomiting	symptoms	0.890561	1.23556	FALSE
199	Neoplasm of uncertain behavior	neoplasms	0.555064	1.30736	FALSE
173	Neoplasm of uncertain behavior of skin	neoplasms	0.536444	0.850802	FALSE
580.32	Nephritis and nephropathy with pathological lesion	genitourinary	0.761174	3.07663	FALSE
766	Neuralgia, neuritis, and radiculitis NOS	symptoms	0.632777	2.07603	FALSE
292	Neurological disorders	mental disorders	0.698338	2.98178	FALSE
288.11	Neutropenia	hematopoietic	0.572829	2.28747	FALSE
217.1	Nevus, non-neoplastic	neoplasms	0.334506	0.770525	FALSE
558	Noninfectious gastroenteritis	digestive	0.682837	1.26096	FALSE
619.3	Noninflammatory disorders of cervix	genitourinary	0.830044	1.20491	FALSE
619.1	Noninflammatory disorders of ovary, fallopian tube, and broad ligament	genitourinary	0.96537	1.50499	FALSE
619.4	Noninflammatory disorders of vagina	genitourinary	0.812914	1.06975	FALSE
619.5	Noninflammatory disorders of vulva and perineum	genitourinary	0.592826	0.98696	FALSE
619	Noninflammatory female genital disorders	genitourinary	1.25389	2.03206	FALSE
395.1	Nonrheumatic mitral valve disorders	circulatory system	0.665179	1.71032	FALSE
579.8	Nonspecific abnormal findings in stool contents	digestive	0.738135	1.98153	FALSE
793	Nonspecific abnormal findings on radiological and other examination of musculoskeletal system	symptoms	0.741999	2.51096	FALSE
793.2	Nonspecific abnormal findings on radiological and other examination of other intrathoracic organs (echocardiogram, etc)	symptoms	1.19096	2.94592	FALSE
346.1	Nonspecific abnormal findings on radiological and other examination of skull and head	neurological	0.51287	1.99774	FALSE
418	Nonspecific chest pain	circulatory system	0.704381	0.991105	FALSE
573.6	Nonspecific elevation of levels of transaminase or lactic acid dehydrogenase [LDH]	digestive	0.417781	1.17703	FALSE
241.2	Nontoxic multinodular goiter	endocrine/metabolic	0.472561	1.43919	FALSE
241	Nontoxic nodular goiter	endocrine/metabolic	0.594172	1.87569	FALSE
241.1	Nontoxic uninodular goiter	endocrine/metabolic	0.584247	1.19312	FALSE
650	Normal delivery	pregnancy complications	0.120199	0.147464	FALSE
278.1	Obesity	endocrine/metabolic	0.586236	0.830902	FALSE
300.3	Obsessive-compulsive disorders	mental disorders	0.289691	1.18693	FALSE
665	Obstetrical/birth trauma	pregnancy complications	0.101299	0.124328	FALSE
575.2	Obstruction of bile duct	digestive	0.413354	0.897081	FALSE
327.32	Obstructive sleep apnea	neurological	0.465878	1.00935	FALSE
871.2	Open wound of finger(s)	injuries & poisonings	0.619276	1.62539	FALSE
870.8	Open wound of genital organs	injuries & poisonings	0.188937	0.57341	FALSE
740.9	Osteoarthrosis NOS	musculoskeletal	0.744172	2.08335	FALSE
740.11	Osteoarthrosis, localized, primary	musculoskeletal	0.581909	2.23827	FALSE
743.9	Osteopenia or other disorder of bone and cartilage	musculoskeletal	0.388492	0.979299	FALSE
382	Otalgia	sense organs	0.846459	1.78435	FALSE
790.6	Other abnormal blood chemistry	symptoms	0.834946	1.33093	FALSE
250.42	Other abnormal glucose	endocrine/metabolic	0.418197	0.686576	FALSE
599.9	Other abnormality of urination	genitourinary	0.572395	1.06091	FALSE
738	Other acquired musculoskeletal deformity	musculoskeletal	0.318568	1.36969	FALSE
795	Other and nonspecific abnormal cytological, histological and immunological findings	symptoms	0.359783	0.862687	FALSE
286.7	Other and unspecified coagulation defects	hematopoietic	0.70024	1.94413	FALSE
654	Other and unspecified complications of birth; puerperium affecting management of mother	pregnancy complications	0.309173	0.409277	FALSE
759	Other and unspecified congenital anomalies	congenital anomalies	0.412844	1.06331	FALSE
285	Other anemias	hematopoietic	0.317063	0.420236	FALSE
215	Other benign neoplasm of connective and other soft tissue	neoplasms	0.750833	1.43853	FALSE
218.2	Other benign neoplasm of uterus	neoplasms	0.871658	3.74418	FALSE
571.5	Other chronic nonalcoholic liver disease	digestive	0.712054	1.53472	FALSE
646	Other complications of pregnancy NEC	pregnancy complications	0.354983	0.419745	FALSE
674	Other complications of the puerperium NEC	pregnancy complications	0.229313	0.353534	FALSE
649	Other conditions or status of the mother complicating pregnancy, childbirth, or the puerperium	pregnancy complications	0.248678	0.293222	FALSE
742.9	Other derangement of joint	musculoskeletal	0.835544	1.4613	FALSE
289	Other diseases of blood and blood-forming organs	hematopoietic	0.290417	1.17278	FALSE
525	Other diseases of the teeth and supporting structures	digestive	0.897643	2.72842	FALSE
447	Other disorders of arteries and arterioles	circulatory system	0.589293	2.98204	FALSE
733	Other disorders of bone and cartilage	musculoskeletal	0.530232	1.3515	FALSE
388	Other disorders of ear	sense organs	0.592024	1.57424	FALSE
379	Other disorders of eye	sense organs	0.380621	1.3902	FALSE
374	Other disorders of eyelids	sense organs	0.417075	1.37159	FALSE
569	Other disorders of intestine	digestive	0.287801	0.811475	FALSE
573	Other disorders of liver	digestive	0.532321	1.30811	FALSE
568	Other disorders of peritoneum	digestive	0.869505	2.79362	FALSE
729	Other disorders of soft tissues	musculoskeletal	0.601851	1.13277	FALSE
537	Other disorders of stomach and duodenum	digestive	1.18495	3.51067	FALSE
676	Other disorders of the breast associated with childbirth and disorders of lactation	pregnancy complications	0.266546	0.448982	FALSE
586	Other disorders of the kidney and ureters	genitourinary	0.361819	0.892238	FALSE
246	Other disorders of thyroid	endocrine/metabolic	0.494106	0.842594	FALSE
694.2	Other dyschromia	dermatologic	0.659168	0.943008	FALSE
512.9	Other dyspnea	respiratory	0.631108	1.09343	FALSE
259	Other endocrine disorders	endocrine/metabolic	0.899903	2.33641	FALSE
414	Other forms of chronic heart disease	circulatory system	0.345454	1.00296	FALSE
339	Other headache syndromes	neurological	0.569281	0.810292	FALSE
282.8	Other hemoglobinopathies	hematopoietic	0.511498	0.958111	FALSE
638	Other high-risk pregnancy	pregnancy complications	0.600546	0.706517	FALSE
401.3	Other hypertensive complications	circulatory system	0.536188	1.72348	FALSE
701	Other hypertrophic and atrophic conditions of skin	dermatologic	0.673623	1.16054	FALSE
1019	Other ill-defined and unknown causes of morbidity and mortality	NULL	1.01019	1.76047	FALSE
279.7	Other immunological findings	endocrine/metabolic	1.92868	4.9488	FALSE
136	Other infectious and parasitic diseases	infectious diseases	0.957116	3.90014	FALSE
686	Other local infections of skin and subcutaneous tissue	dermatologic	0.448456	1.33465	FALSE
598.9	Other nonspecific findings on examination of urine	genitourinary	0.604689	1.00064	FALSE
656	Other perinatal conditions of fetus or newborn	pregnancy complications	0.742186	0.889109	FALSE
351	Other peripheral nerve disorders	neurological	0.393578	0.665417	FALSE
613.7	Other signs and symptoms in breast	genitourinary	0.77364	1.62018	FALSE
1004	Other signs and symptoms involving emotional state	NULL	0.535658	1.24928	FALSE
610.8	Other specified benign mammary dysplasias	genitourinary	0.474221	1.86754	FALSE
427.3	Other specified cardiac dysrhythmias	circulatory system	0.429637	0.858439	FALSE
704.8	Other specified diseases of hair and hair follicles	dermatologic	0.590977	1.42836	FALSE
706.8	Other specified diseases of sebaceous glands	dermatologic	0.484819	1.24931	FALSE
279.8	Other specified disorders involving the immune mechanism	endocrine/metabolic	4.65921	13.0694	FALSE
613.8	Other specified disorders of breast	genitourinary	0.581246	1.29989	FALSE
695.8	Other specified erythematous conditions	dermatologic	0.407266	1.81005	FALSE
842	Other sprains and strains	injuries & poisonings	0.403558	1.91884	FALSE
1005	Other symptoms	NULL	0.95527	1.72196	FALSE
579	Other symptoms involving abdomen and pelvis	digestive	0.733409	1.49392	FALSE
599.8	Other symptoms involving urinary system	genitourinary	0.708424	1.18594	FALSE
599	Other symptoms/disorders or the urinary system	genitourinary	0.924771	2.26593	FALSE
1010	Other tests	NULL	0.315743	0.387822	FALSE
479	Other upper respiratory disease	respiratory	0.630208	1.02504	FALSE
452	Other venous embolism and thrombosis	circulatory system	0.531215	1.67984	FALSE
380.1	Otitis externa	sense organs	0.553284	1.58785	FALSE
381.1	Otitis media	sense organs	0.207051	0.859758	FALSE
628	Ovarian cyst	genitourinary	1.69327	2.21815	FALSE
256	Ovarian dysfunction	endocrine/metabolic	2.17788	3.69906	FALSE
625	Pain and other symptoms associated with female genital organs	genitourinary	0.81958	1.16805	FALSE
745	Pain in joint	musculoskeletal	0.740294	0.965251	FALSE
773	Pain in limb	symptoms	0.745877	1.02196	FALSE
379.9	Pain, swelling or discharge of eye	sense organs	0.591465	1.7872	FALSE
512.2	Painful respiration	respiratory	0.440539	1.00266	FALSE
427.9	Palpitations	circulatory system	0.685809	0.975793	FALSE
792.1	Papanicolaou smear of cervix or vagina with atypical squamous cells	genitourinary	0.660459	0.903044	FALSE
427.11	Paroxysmal supraventricular tachycardia	circulatory system	0.394148	0.836241	FALSE
427.12	Paroxysmal ventricular tachycardia	circulatory system	0.422221	1.75309	FALSE
614.33	Pelvic inflammatory disease, NOS	genitourinary	2.1473	6.91384	FALSE
614.1	Pelvic peritoneal adhesions, female (postoperative) (postinfection)	genitourinary	0.996254	2.29819	FALSE
726	Peripheral enthesopathies and allied syndromes	musculoskeletal	0.549756	1.42276	FALSE
386.2	Peripheral or central vertigo	sense organs	0.771709	2.93121	FALSE
568.1	Peritoneal adhesions (postoperative) (postinfection)	digestive	0.446317	1.20036	FALSE
451	Phlebitis and thrombophlebitis	circulatory system	0.194134	0.44552	FALSE
300.13	Phobia	mental disorders	0.418216	1.53462	FALSE
253.1	Pituitary hyperfunction	endocrine/metabolic	2.14066	5.61251	FALSE
635.3	Placenta previa and abruptio placenta	pregnancy complications	0.262846	0.35198	FALSE
507	Pleurisy; pleural effusion	respiratory	0.595271	1.44592	FALSE
480	Pneumonia	respiratory	0.495087	1.43683	FALSE
256.4	Polycystic ovaries	endocrine/metabolic	1.62644	2.37948	FALSE
622.1	Polyp of corpus uteri	genitourinary	3.08897	4.60327	FALSE
627.3	Postmenopausal atrophic vaginitis	genitourinary	0.141885	0.476268	FALSE
475.9	Postnasal drip	respiratory	0.764925	1.83178	FALSE
300.9	Posttraumatic stress disorder	mental disorders	0.597812	1.14867	FALSE
418.1	Precordial pain	circulatory system	0.476487	2.29402	FALSE
642.1	Preeclampsia and eclampsia	pregnancy complications	0.194435	0.282292	FALSE
427.6	Premature beats	circulatory system	0.403911	1.10482	FALSE
627.5	Premature menopause and other ovarian failure	genitourinary	2.96161	4.13351	FALSE
626.4	Premenstrual tension syndromes	genitourinary	0.65246	2.53404	FALSE
286.81	Primary hypercoagulable state	hematopoietic	3.08456	5.04334	FALSE
287.31	Primary thrombocytopenia	hematopoietic	0.331197	0.943567	FALSE
425.1	Primary/intrinsic cardiomyopathies	circulatory system	0.36863	1.17202	FALSE
653	Problems associated with amniotic cavity and membranes	pregnancy complications	0.288263	0.358507	FALSE
618.1	Prolapse of vaginal walls	genitourinary	0.121491	0.400368	FALSE
269	Proteinuria	endocrine/metabolic	0.312498	0.845546	FALSE
695.7	Prurigo and Lichen	dermatologic	0.330366	1.01695	FALSE
698	Pruritus and related conditions	dermatologic	0.493889	0.726352	FALSE
696.41	Psoriasis vulgaris	dermatologic	0.486448	1.15958	FALSE
303.3	Psychogenic disorder	mental disorders	0.762858	3.91415	FALSE
508	Pulmonary collapse; interstitial and compensatory emphysema	respiratory	0.347688	0.908332	FALSE
503	Pulmonary congestion and hypostasis	respiratory	0.23882	0.951031	FALSE
287	Purpura and other hemorrhagic conditions	hematopoietic	0.866113	4.59896	FALSE
590	Pyelonephritis	genitourinary	1.02545	2.10458	FALSE
687.1	Rash and other nonspecific skin eruption	dermatologic	0.537781	0.77201	FALSE
443.1	Raynaud's syndrome	circulatory system	0.405102	1.19858	FALSE
555.1	Regional enteritis	digestive	0.470994	1.33207	FALSE
327.71	Restless legs syndrome	neurological	0.307324	1.15868	FALSE
599.2	Retention of urine	genitourinary	0.275273	0.576438	FALSE
654.2	Rhesus isoimmunization in pregnancy	pregnancy complications	0.471236	0.703368	FALSE
714.1	Rheumatoid arthritis	musculoskeletal	0.307332	1.29909	FALSE
695.3	Rosacea	dermatologic	0.640589	1.24025	FALSE
701.2	Scar conditions and fibrosis of skin	dermatologic	0.431335	0.93836	FALSE
764	Sciatica	symptoms	0.542567	0.924021	FALSE
706.2	Sebaceous cyst	dermatologic	0.591599	1.09536	FALSE
690.1	Seborrheic dermatitis	dermatologic	0.724264	1.40335	FALSE
702.2	Seborrheic keratosis	dermatologic	0.606613	0.968546	FALSE
244.1	Secondary hypothyroidism	endocrine/metabolic	0.5075	1.22413	FALSE
287.32	Secondary thrombocytopenia	hematopoietic	0.193799	0.462968	FALSE
389.1	Sensorineural hearing loss	sense organs	0.749721	1.60114	FALSE
994.2	Sepsis	injuries & poisonings	0.416459	1.3926	FALSE
470	Septal Deviations/Turbinate Hypertrophy	respiratory	0.473246	1.24317	FALSE
38	Septicemia	infectious diseases	0.461147	1.57354	FALSE
90	Sexually transmitted infections (not HIV or hepatitis)	infectious diseases	0.855938	2.69232	FALSE
637	Short gestation; low birth weight; and fetal growth retardation	pregnancy complications	0.363917	0.922563	FALSE
512.7	Shortness of breath	respiratory	0.733729	1.07753	FALSE
709.2	Sicca syndrome	dermatologic	0.665372	2.36128	FALSE
282.5	Sickle cell anemia	hematopoietic	0.574388	1.85971	FALSE
240	Simple and unspecified goiter	endocrine/metabolic	0.455477	1.48312	FALSE
327.3	Sleep apnea	neurological	0.486408	1.95165	FALSE
327	Sleep disorders	neurological	0.800291	1.88278	FALSE
772.2	Spasm of muscle	symptoms	0.513855	1.48923	FALSE
720	Spinal stenosis	musculoskeletal	0.501537	2.36399	FALSE
720.1	Spinal stenosis of lumbar region	musculoskeletal	0.690777	2.43985	FALSE
721.1	Spondylosis without myelopathy	musculoskeletal	0.546259	1.55922	FALSE
840	Sprains and strains	injuries & poisonings	0.654329	1.10422	FALSE
841	Sprains and strains of back and neck	injuries & poisonings	0.435202	1.51958	FALSE
741.2	Stiffness of joint	musculoskeletal	0.614993	1.95544	FALSE
41.2	Streptococcus infection	infectious diseases	0.233909	0.552063	FALSE
624.9	stress incontinence, female	genitourinary	0.26901	0.511897	FALSE
368.9	Subjective visual disturbances	sense organs	0.499971	1.99253	FALSE
316	Substance addiction and disorders	mental disorders	0.592583	1.11522	FALSE
297.1	Suicidal ideation	mental disorders	0.580739	2.3972	FALSE
681	Superficial cellulitis and abscess	dermatologic	0.486677	1.08434	FALSE
915	Superficial injury without mention of infection	injuries & poisonings	0.453342	1.13139	FALSE
381.11	Suppurative and unspecified otitis media	sense organs	0.664141	1.64913	FALSE
771.1	Swelling of limb	symptoms	0.614543	1.06108	FALSE
293.1	Swelling, mass, or lump in head and neck [Space-occupying lesion, intracranial NOS]	mental disorders	0.64667	1.32764	FALSE
627.2	Symptomatic menopause	genitourinary	0.62569	3.31727	FALSE
687	Symptoms affecting skin	dermatologic	0.795178	1.7727	FALSE
741	Symptoms and disorders of the joints	musculoskeletal	0.601238	1.25084	FALSE
429.3	Symptoms involving cardiovascular system	circulatory system	0.523804	1.33101	FALSE
561	Symptoms involving digestive system	digestive	0.472768	0.975969	FALSE
624	Symptoms involving female genital tract	genitourinary	0.693676	1.19794	FALSE
293	Symptoms involving head and neck	mental disorders	0.60533	2.83617	FALSE
781	Symptoms involving nervous and musculoskeletal systems	symptoms	0.547388	1.96851	FALSE
519.9	Symptoms involving respiratory system and other chest symptoms	respiratory	0.28974	0.866807	FALSE
772	Symptoms of the muscles	symptoms	0.40229	0.807736	FALSE
788	Syncope and collapse	symptoms	0.623426	1.07822	FALSE
727.1	Synovitis and tenosynovitis	musculoskeletal	0.35936	0.672577	FALSE
695.42	Systemic lupus erythematosus	dermatologic	0.66573	1.72984	FALSE
427.7	Tachycardia NOS	circulatory system	0.481572	0.786591	FALSE
704.12	Telogen effluvium	dermatologic	0.617348	2.78889	FALSE
306.9	Tension headache	mental disorders	0.458878	1.32753	FALSE
763	Thoracic or lumbosacral neuritis or radiculitis, unspecified	symptoms	0.759692	1.79421	FALSE
636.1	Threatened premature labor	pregnancy complications	1.08197	1.95737	FALSE
478	Throat pain	respiratory	0.561375	2.22721	FALSE
287.3	Thrombocytopenia	hematopoietic	0.291224	0.503149	FALSE
193	Thyroid cancer	neoplasms	0.454683	1.51125	FALSE
245	Thyroiditis	endocrine/metabolic	0.642923	2.59401	FALSE
242	Thyrotoxicosis with or without goiter	endocrine/metabolic	0.637143	1.25788	FALSE
389.4	Tinnitus	sense organs	0.636287	1.51599	FALSE
318	Tobacco use disorder	mental disorders	0.708112	1.22792	FALSE
291.1	Transient mental disorders due to conditions classified elsewhere	mental disorders	0.222577	0.540901	FALSE
250.1	Type 1 diabetes	endocrine/metabolic	0.512464	1.47529	FALSE
250.2	Type 2 diabetes	endocrine/metabolic	0.462681	0.82763	FALSE
555.2	Ulcerative colitis	digestive	0.368959	1.02133	FALSE
555.21	Ulcerative colitis (chronic)	digestive	0.427295	1.37616	FALSE
663	Umbilical cord complications during labor and delivery	pregnancy complications	0.215809	0.284587	FALSE
550.4	Umbilical hernia	digestive	0.282035	1.05492	FALSE
709.7	Unspecified diffuse connective tissue disease	dermatologic	4.15069	10.7956	FALSE
599.4	Urinary incontinence	genitourinary	0.299121	0.543108	FALSE
591	Urinary tract infection	genitourinary	0.762932	1.09767	FALSE
947	Urticaria	dermatologic	0.635227	1.16567	FALSE
218.1	Uterine leiomyoma	neoplasms	0.8922	1.16184	FALSE
371.1	Uveitis, noninfectious or NOS	sense organs	0.894982	3.4451	FALSE
614.52	Vaginitis and vulvovaginitis	genitourinary	1.07946	1.54836	FALSE
454.1	Varicose veins of lower extremity	circulatory system	0.743046	2.2822	FALSE
454.11	Varicose veins of lower extremity, symptomtic	circulatory system	0.491432	2.18432	FALSE
671	Venous/cerebrovascular complications embolism in pregnancy and the puerperium	pregnancy complications	0.312783	0.443768	FALSE
70.2	Viral hepatitis B	infectious diseases	0.300121	0.894173	FALSE
79	Viral infection	infectious diseases	0.543384	0.96805	FALSE
78	Viral warts & HPV	infectious diseases	0.663881	1.07045	FALSE
79.9	Viremia, NOS	infectious diseases	0.562634	1.426	FALSE
368	Visual disturbances	sense organs	0.436822	0.854215	FALSE
261.2	Vitamin B-complex deficiencies	endocrine/metabolic	0.362851	1.22372	FALSE
261.4	Vitamin D deficiency	endocrine/metabolic	0.793669	1.26373	FALSE
473.4	Voice disturbance	respiratory	0.40654	1.39599	FALSE
512.1	Wheezing	respiratory	0.722027	1.99291	FALSE
550	Abdominal hernia	digestive			TRUE
790.9	Abnormal arterial blood gases	symptoms			TRUE
512.3	Abnormal chest sounds	respiratory			TRUE
286.9	Abnormal coagulation profile	hematopoietic			TRUE
611	Abnormal findings on mammogram or breast exam	genitourinary			TRUE
346	Abnormal findings on study of brain and/or nervous system	neurological			TRUE
429.2	Abnormal function study of cardiovascular system	circulatory system			TRUE
781.2	Abnormal posture	symptoms			TRUE
350.5	Abnormal reflex	neurological			TRUE
589	Abnormal results of function study of kidney	genitourinary			TRUE
514.1	Abnormal results of function study of pulmonary system	respiratory			TRUE
794	Abnormal results of other function studies (bladder, pancreas, placenta, spleen, etc)	symptoms			TRUE
516	Abnormal sputum	respiratory			TRUE
350.2	Abnormality of gait	neurological			TRUE
289.9	Abnormality of red blood cells	hematopoietic			TRUE
276.4	Acid-base balance disorder	endocrine/metabolic			TRUE
175	Acquired absence of breast	neoplasms			TRUE
701.6	Acquired acanthosis nigricans	dermatologic			TRUE
286.4	Acquired coagulation factor deficiency	hematopoietic			TRUE
736.2	Acquired deformities of finger	musculoskeletal			TRUE
736.1	Acquired deformities of forearm	musculoskeletal			TRUE
736.3	Acquired deformities of hip	musculoskeletal			TRUE
735	Acquired foot deformities	musculoskeletal			TRUE
283	Acquired hemolytic anemias	hematopoietic			TRUE
738.4	Acquired spondylolisthesis	musculoskeletal			TRUE
735.2	Acquired toe deformities	musculoskeletal			TRUE
253.11	Acromegaly and gigantism	endocrine/metabolic			TRUE
323.2	Acute (transverse) myelitis	neurological			TRUE
474	Acute and chronic tonsillitis	respiratory			TRUE
573.4	Acute and subacute necrosis of liver	digestive			TRUE
498	Acute bronchospasm	respiratory			TRUE
938.1	Acute dermatitis due to solar radiation	dermatologic			TRUE
446.2	Acute febrile mucocutaneous lymph node syndrome (Kawasaki disease)	circulatory system			TRUE
535.1	Acute gastritis	digestive			TRUE
580.13	Acute glomerulonephritis, NOS	genitourinary			TRUE
81.11	Acute graft-versus-host disease	infectious diseases			TRUE
465.4	Acute laryngitis and tracheitis	respiratory			TRUE
710.11	Acute osteomyelitis	musculoskeletal			TRUE
577.1	Acute pancreatitis	digestive			TRUE
420.21	Acute pericarditis	circulatory system			TRUE
523.31	Acute periodontitis	digestive			TRUE
415.1	Acute pulmonary heart disease	circulatory system			TRUE
394.4	Acute rheumatic heart disease	circulatory system			TRUE
441.1	Acute vascular insufficiency of intestine	circulatory system			TRUE
433.6	Acute, but ill-defined cerebrovascular disease	circulatory system			TRUE
255.1	Adrenal hyperfunction	endocrine/metabolic			TRUE
255.2	Adrenal hypofunction	endocrine/metabolic			TRUE
255.3	Adrenogenital disorders	endocrine/metabolic			TRUE
260.3	Adult failure to thrive	endocrine/metabolic			TRUE
979	Adverse drug events and drug allergies	injuries & poisonings			TRUE
941	Adverse reaction to serum or vaccine	injuries & poisonings			TRUE
317.11	Alcoholic liver damage	mental disorders			TRUE
276.42	Alkalosis	endocrine/metabolic			TRUE
287.2	Allergic purpura	hematopoietic			TRUE
930	Allergic reaction to food	injuries & poisonings			TRUE
704.11	Alopecia Areata	dermatologic			TRUE
270.34	Alpha-1-antitrypsin deficiency	endocrine/metabolic			TRUE
291.8	Alteration of consciousness	mental disorders			TRUE
368.1	Amblyopia	sense organs			TRUE
270.33	Amyloidosis	endocrine/metabolic			TRUE
565.1	Anal and rectal polyp	digestive			TRUE
285.21	Anemia in chronic kidney disease	hematopoietic			TRUE
285.22	Anemia in neoplastic disease	hematopoietic			TRUE
285.2	Anemia of chronic disease	hematopoietic			TRUE
411.41	Aneurysm and dissection of heart	circulatory system			TRUE
442.8	Aneurysm of other specified artery	circulatory system			TRUE
411.3	Angina pectoris	circulatory system			TRUE
368.3	Anisometropia	sense organs			TRUE
715.2	Ankylosing spondylitis	musculoskeletal			TRUE
741.1	Ankylosis of joint	musculoskeletal			TRUE
759.1	Anomalies of endocrine glands, congenital	congenital anomalies			TRUE
526.3	Anomalies of jaw size/symmetry	digestive			TRUE
379.4	Anomalies of pupillary function	sense organs			TRUE
748	Anomalies of respiratory system, congenital	congenital anomalies			TRUE
524.3	Anomalies of tooth position/malocclusion	digestive			TRUE
426.4	Anomalous atrioventricular excitation	circulatory system			TRUE
260.6	Anorexia	endocrine/metabolic			TRUE
305.21	Anorexia nervosa	mental disorders			TRUE
334.2	Anterior horn cell disease	neurological			TRUE
253.4	Anterior pituitary disorders	endocrine/metabolic			TRUE
964.1	Anticoagulants causing adverse effects	injuries & poisonings			TRUE
972.6	Antihypertensive agents causing adverse effects	injuries & poisonings			TRUE
963.1	Antineoplastic and immunosuppressive drugs causing adverse effects	injuries & poisonings			TRUE
301.2	Antisocial/borderline personality disorder	mental disorders			TRUE
300	Anxiety disorders	mental disorders			TRUE
442.1	Aortic aneurysm	circulatory system			TRUE
447.7	Aortic ectasia	circulatory system			TRUE
394.3	Aortic valve disease	circulatory system			TRUE
379.3	Aphakia and other disorders of lens	sense organs			TRUE
292.11	Aphasia	mental disorders			TRUE
292.1	Aphasia/speech disturbance	mental disorders			TRUE
284	Aplastic anemia	hematopoietic			TRUE
540	Appendiceal conditions	digestive			TRUE
540.1	Appendicitis	digestive			TRUE
442.4	Arterial dissection	circulatory system			TRUE
444	Arterial embolism and thrombosis	circulatory system			TRUE
444.1	Arterial embolism and thrombosis of lower extremity artery	circulatory system			TRUE
446.9	Arteritis NOS	circulatory system			TRUE
526.42	Arthralgia/ankylosis of temporomandibular joint	digestive			TRUE
713.5	Arthropathy associated with neurological disorders	musculoskeletal			TRUE
713	Arthropathy associated with other disorders classified elsewhere	musculoskeletal			TRUE
133	Arthropod-borne diseases	infectious diseases			TRUE
742.8	Articular cartilage disorder	musculoskeletal			TRUE
414.2	ASCVD	circulatory system			TRUE
733.4	Aseptic necrosis of bone	musculoskeletal			TRUE
117.4	Aspergillosis	infectious diseases			TRUE
440.9	Atherosclerosis of aorta	circulatory system			TRUE
440.22	Atherosclerosis of native arteries of the extremities with intermittent claudication	circulatory system			TRUE
440.1	Atherosclerosis of renal artery	circulatory system			TRUE
440.2	Atherosclerosis of the extremities	circulatory system			TRUE
427.21	Atrial fibrillation	circulatory system			TRUE
427.22	Atrial flutter	circulatory system			TRUE
426.2	Atrioventricular [AV] block	circulatory system			TRUE
426.24	Atrioventricular block, complete	circulatory system			TRUE
624.2	Atrophy of female genital tract	genitourinary			TRUE
313.3	Autism	mental disorders			TRUE
279.2	Autoimmune disease NEC	endocrine/metabolic			TRUE
283.1	Autoimmune hemolytic anemias	hematopoietic			TRUE
609.11	Azoospermia and oligospermia	genitourinary			TRUE
38.3	Bacteremia	infectious diseases			TRUE
8.5	Bacterial enteritis	infectious diseases			TRUE
480.1	Bacterial pneumonia	respiratory			TRUE
539	Bariatric surgery	digestive			TRUE
530.13	Barrett's esophagus	digestive			TRUE
172.21	Basal cell carcinoma	neoplasms			TRUE
711.3	Behcet's syndrome	musculoskeletal			TRUE
227.1	Benign neoplasm of adrenal gland	neoplasms			TRUE
213	Benign neoplasm of bone and articular cartilage	neoplasms			TRUE
225.1	Benign neoplasm of brain, cranial nerves, meninges	neoplasms			TRUE
224	Benign neoplasm of eye	neoplasms			TRUE
224.1	Benign neoplasm of eye, uveal	neoplasms			TRUE
223	Benign neoplasm of kidney and other urinary organs	neoplasms			TRUE
210	Benign neoplasm of lip, oral cavity, and pharynx	neoplasms			TRUE
229.1	Benign neoplasm of lymph nodes	neoplasms			TRUE
221	Benign neoplasm of other female genital organs	neoplasms			TRUE
227.2	Benign neoplasm of parathyroid gland	neoplasms			TRUE
212	Benign neoplasm of respiratory and intrathoracic organs	neoplasms			TRUE
225.2	Benign neoplasm of spinal cord, meninges	neoplasms			TRUE
226	Benign neoplasm of thyroid glands	neoplasms			TRUE
596.1	Bladder neck obstruction	genitourinary			TRUE
117.3	Blastomycotic infection	infectious diseases			TRUE
911	Blister	injuries & poisonings			TRUE
170.1	Bone cancer	neoplasms			TRUE
860	Bone marrow or stem cell transplant	neoplasms			TRUE
174.1	Breast cancer [female]	neoplasms			TRUE
612	Breast conditions, congenital or relating to hormones	genitourinary			TRUE
613.9	Breast disorder NOS	genitourinary			TRUE
873	Broken tooth	injuries & poisonings			TRUE
496.3	Bronchiectasis	respiratory			TRUE
480.5	Bronchopneumonia and lung abscess	respiratory			TRUE
695.2	Bullous dermatoses	dermatologic			TRUE
426.3	Bundle branch block	circulatory system			TRUE
1000	Burns	NULL			TRUE
726.3	Bursitis	musculoskeletal			TRUE
727.2	Bursitis disorders	musculoskeletal			TRUE
260.1	Cachexia	endocrine/metabolic			TRUE
726.4	Calcaneal spur; Exostosis NOS	musculoskeletal			TRUE
574.2	Calculus of bile duct	digestive			TRUE
594.2	Calculus of lower urinary tract	genitourinary			TRUE
594.3	Calculus of ureter	genitourinary			TRUE
189.2	Cancer of bladder	neoplasms			TRUE
191.11	Cancer of brain	neoplasms			TRUE
191.1	Cancer of brain and nervous system	neoplasms			TRUE
165.1	Cancer of bronchus; lung	neoplasms			TRUE
170.2	Cancer of connective tissue	neoplasms			TRUE
190	Cancer of eye	neoplasms			TRUE
164	Cancer of intrathoracic organs	neoplasms			TRUE
145.3	Cancer of major salivary glands	neoplasms			TRUE
145	Cancer of mouth	neoplasms			TRUE
194	Cancer of other endocrine glands	neoplasms			TRUE
184	Cancer of other female genital organs	neoplasms			TRUE
184.2	Cancer of other female genital organs (excluding uterus and ovary)	neoplasms			TRUE
202	Cancer of other lymphoid, histiocytic tissue	neoplasms			TRUE
151	Cancer of stomach	neoplasms			TRUE
145.2	Cancer of tongue	neoplasms			TRUE
165	Cancer within the respiratory system	neoplasms			TRUE
195	Cancer, suspected or other	neoplasms			TRUE
112.3	Candidiasis of skin and nails	infectious diseases			TRUE
172.3	Carcinoma in situ of skin	neoplasms			TRUE
427.42	Cardiac arrest	circulatory system			TRUE
429.9	Cardiac complications, not elsewhere classified	circulatory system			TRUE
426	Cardiac conduction disorders	circulatory system			TRUE
426.92	Cardiac defibrillator in situ	circulatory system			TRUE
426.91	Cardiac pacemaker in situ	circulatory system			TRUE
797.1	Cardiogenic shock	symptoms			TRUE
277.8	Carnitine deficiencies	endocrine/metabolic			TRUE
347	Cataplexy and narcolepsy	neurological			TRUE
366	Cataract	sense organs			TRUE
681.6	Cellulitis and abscess of foot, toe	dermatologic			TRUE
528.3	Cellulitis and abscess of oral soft tissues	digestive			TRUE
386.21	Central origin vertigo	sense organs			TRUE
327.31	Central/nonobstroctive sleep apnea	neurological			TRUE
433.5	Cerebral aneurysm	circulatory system			TRUE
433.21	Cerebral artery occlusion, with cerebral infarction	circulatory system			TRUE
348.4	Cerebral cysts	neurological			TRUE
331.9	Cerebral degeneration, unspecified	neurological			TRUE
348.2	Cerebral edema and compression of brain	neurological			TRUE
433.3	Cerebral ischemia	circulatory system			TRUE
816	Cerebral laceration and contusion	injuries & poisonings			TRUE
433	Cerebrovascular disease	circulatory system			TRUE
958	Certain early complications of trauma or procedure	injuries & poisonings			TRUE
180.1	Cervical cancer	neoplasms			TRUE
767	Cervicocranial/Cervicobrachial syndrome	symptoms			TRUE
687.3	Changes in skin texture	dermatologic			TRUE
575.1	Cholangitis	digestive			TRUE
574.3	Cholecystitis without cholelithiasis	digestive			TRUE
574.11	Cholelithiasis with acute cholecystitis	digestive			TRUE
385.3	Cholesteatoma	sense organs			TRUE
575.6	Cholesterolosis of gallbladder	digestive			TRUE
274.21	Chondrocalcinosis	endocrine/metabolic			TRUE
363	Chorioretinal inflammations, scars, and other disorders of choroid	sense organs			TRUE
363.3	Chorioretinal scars	sense organs			TRUE
758	Chromosomal anomalies and genetic disorders	congenital anomalies			TRUE
496	Chronic airway obstruction	respiratory			TRUE
496.2	Chronic bronchitis	respiratory			TRUE
592.12	Chronic cystitis	genitourinary			TRUE
798.1	Chronic fatigue syndrome	symptoms			TRUE
580.14	Chronic glomerulonephritis, NOS	genitourinary			TRUE
81.12	Chronic graft-versus-host disease	infectious diseases			TRUE
70.4	Chronic hepatitis	infectious diseases			TRUE
371.9	Chronic inflammatory disorders of orbit	sense organs			TRUE
592.13	Chronic interstitial cystitis	genitourinary			TRUE
585.4	Chronic kidney disease, Stage I or II	genitourinary			TRUE
585.33	Chronic Kidney Disease, Stage III	genitourinary			TRUE
585.34	Chronic Kidney Disease, Stage IV	genitourinary			TRUE
473.1	Chronic laryngitis	respiratory			TRUE
495.1	Chronic obstructive asthma	respiratory			TRUE
495.11	Chronic obstructive asthma with exacerbation	respiratory			TRUE
710.12	Chronic osteomyelitis	musculoskeletal			TRUE
355.1	Chronic pain syndrome	neurological			TRUE
577.2	Chronic pancreatitis	digestive			TRUE
573.1	Chronic passive congestion of liver	digestive			TRUE
420.22	Chronic pericarditis	circulatory system			TRUE
523.32	Chronic periodontitis	digestive			TRUE
415.2	Chronic pulmonary heart disease	circulatory system			TRUE
245.2	Chronic thyroiditis	endocrine/metabolic			TRUE
707.2	Chronic ulcer of leg or foot	dermatologic			TRUE
707.3	Chronic ulcer of unspecified site	dermatologic			TRUE
441.2	Chronic vascular insufficiency of intestine	circulatory system			TRUE
453	Chronic venous hypertension	circulatory system			TRUE
456	Chronic venous insufficiency [CVI]	circulatory system			TRUE
327.6	Circadian rhythm sleep disorder	neurological			TRUE
459.9	Circulatory disease NEC	circulatory system			TRUE
701.3	Circumscribed scleroderma	dermatologic			TRUE
571.51	Cirrhosis of liver without mention of alcohol	digestive			TRUE
735.22	Claw toe (acquired)	musculoskeletal			TRUE
749.1	Cleft palate	congenital anomalies			TRUE
117.2	Coccidioidomycosis	infectious diseases			TRUE
803.21	Colles' fracture	injuries & poisonings			TRUE
153.2	Colon cancer	neoplasms			TRUE
368.5	Color vision deficiencies	sense organs			TRUE
153	Colorectal cancer	neoplasms			TRUE
348.7	Coma	neurological			TRUE
355	Complex regional/central pain syndrome	neurological			TRUE
859	Complication due to other implant and internal device	injuries & poisonings			TRUE
853	Complication of colostomy or enterostomy	injuries & poisonings			TRUE
858	Complication of internal orthopedic device	injuries & poisonings			TRUE
855	Complication of nervous system device, implant, and graft	injuries & poisonings			TRUE
639	Complications following abortion or ectopic and molar pregnancies	pregnancy complications			TRUE
854	Complications of cardiac/vascular device, implant, and graft	injuries & poisonings			TRUE
536.7	Complications of gastrostomy, colostomy and enterostomy	digestive			TRUE
679	Complications of in utero procedures	pregnancy complications			TRUE
668	Complications of the administration of anesthetic or other sedation in labor and delivery	pregnancy complications			TRUE
817	Concussion	injuries & poisonings			TRUE
656.7	Conditions involving the integument and temperature regulation of fetus and newborn	pregnancy complications			TRUE
312	Conduct disorders	mental disorders			TRUE
756.1	Congenital anomalies of abdominal wall; diaphram	congenital anomalies			TRUE
612.3	Congenital anomalies of breast	genitourinary			TRUE
749	Congenital anomalies of face and neck	congenital anomalies			TRUE
751.1	Congenital anomalies of genital organs	congenital anomalies			TRUE
747.13	Congenital anomalies of great vessels	congenital anomalies			TRUE
750.21	Congenital anomalies of intestine	congenital anomalies			TRUE
755	Congenital anomalies of limbs	congenital anomalies			TRUE
751.12	Congenital anomalies of male genital organs	congenital anomalies			TRUE
750.13	Congenital anomalies of mouth/tongue	congenital anomalies			TRUE
756.3	Congenital anomalies of muscle, tendon, fascia, and connective tissue	congenital anomalies			TRUE
747.2	Congenital anomalies of peripheral vascular system	congenital anomalies			TRUE
753.2	Congenital anomalies of posterior segment of eye	congenital anomalies			TRUE
749.2	Congenital anomalies of skull and face bones	congenital anomalies			TRUE
750.15	Congenital anomalies of stomach	congenital anomalies			TRUE
753	Congenital anomalies of the eye	congenital anomalies			TRUE
757	Congenital anomalies of the integument	congenital anomalies			TRUE
755.4	Congenital anomalies of upper limb, including shoulder girdle	congenital anomalies			TRUE
751.2	Congenital anomalies of urinary system	congenital anomalies			TRUE
755.3	Congenital anomaly of fingers/toes	congenital anomalies			TRUE
750.22	Congenital anomaly of gallbladder, bile ducts, liver, pancreas	congenital anomalies			TRUE
753.1	Congenital cataract and lens anomalies	congenital anomalies			TRUE
286.1	Congenital coagulation defects	hematopoietic			TRUE
286.12	Congenital deficiency of other clotting factors (including factor VII)	hematopoietic			TRUE
755.1	Congenital deformities of feet	congenital anomalies			TRUE
286.13	Congenital factor VIII disorder	hematopoietic			TRUE
755.61	Congenital hip dysplasia and deformity	congenital anomalies			TRUE
750.5	Congenital hypertrophic pyloric stenosis	congenital anomalies			TRUE
244.5	Congenital hypothyroidism	endocrine/metabolic			TRUE
754	Congenital musculoskeletal deformities of spine	congenital anomalies			TRUE
691.3	Congenital pigmentary anomalies of skin	dermatologic			TRUE
428.1	Congestive heart failure (CHF) NOS	circulatory system			TRUE
371.2	Conjunctivitis, noninfectious	sense organs			TRUE
284.2	Constitutional aplastic anemia	hematopoietic			TRUE
939.1	Contact and allergic dermatitis of eyelid	dermatologic			TRUE
931	Contact dermatitis and other eczema due to plants [except food]	dermatologic			TRUE
739	Contracture of joint	musculoskeletal			TRUE
728.71	Contracture of palmar fascia [Dupuytren's disease]	musculoskeletal			TRUE
727.7	Contracture of tendon (sheath)	musculoskeletal			TRUE
364.9	Cornea replaced by transplant	sense organs			TRUE
364.4	Corneal degenerations	sense organs			TRUE
364.5	Corneal dystrophy	sense organs			TRUE
364.2	Corneal edema	sense organs			TRUE
364.1	Corneal opacity	sense organs			TRUE
364	Corneal opacity and other disorders of cornea	sense organs			TRUE
370.1	Corneal ulcer	sense organs			TRUE
733.6	Costochondritis	musculoskeletal			TRUE
771.2	Cramp of limb	symptoms			TRUE
1006	Crushing injury	NULL			TRUE
1008	Crushing or internal injury to organs	NULL			TRUE
737	Curvature of spine	musculoskeletal			TRUE
255.11	Cushing's syndrome	endocrine/metabolic			TRUE
695.41	Cutaneous lupus erythematosus	dermatologic			TRUE
577.3	Cyst and pseudocyst of pancreas	digestive			TRUE
733.2	Cyst of bone	musculoskeletal			TRUE
586.2	Cyst of kidney, acquired	genitourinary			TRUE
528.41	Cyst of the salivary gland	digestive			TRUE
614.53	Cyst or abscess of Bartholin's gland	genitourinary			TRUE
499	Cystic fibrosis	respiratory			TRUE
751.21	Cystic kidney disease	congenital anomalies			TRUE
362.23	Cystoid macular degeneration of retina	sense organs			TRUE
526.1	Cysts of the jaws	digestive			TRUE
302.1	Decreased libido	mental disorders			TRUE
288.1	Decreased white blood cell count	hematopoietic			TRUE
707.1	Decubitus ulcer	dermatologic			TRUE
286.6	Defibrination syndrome	hematopoietic			TRUE
281.9	Deficiency anemias	hematopoietic			TRUE
279.11	Deficiency of humoral immunity	endocrine/metabolic			TRUE
389.3	Degenerative and vascular disorders of ear	sense organs			TRUE
334	Degenerative disease of the spinal cord	neurological			TRUE
702	Degenerative skin conditions and other dermatoses	dermatologic			TRUE
702.4	Degenerative skin disorders	dermatologic			TRUE
259.3	Delay in sexual development and puberty NEC	endocrine/metabolic			TRUE
290	Delirium dementia and amnestic and other cognitive disorders	mental disorders			TRUE
290.2	Delirium due to conditions classified elsewhere	mental disorders			TRUE
521.2	Dental abrasion, erosion and attrition	digestive			TRUE
521.1	Dental caries	digestive			TRUE
524	Dentofacial anomalies, including malocclusion	digestive			TRUE
509.8	Dependence on respirator [Ventilator] or supplemental oxygen	respiratory			TRUE
938	Dermatitis due to solar radiation	dermatologic			TRUE
695.21	Dermatitis herpetiformis	dermatologic			TRUE
709.5	Dermatomyositis	dermatologic			TRUE
110.1	Dermatophytosis	infectious diseases			TRUE
315	Develomental delays and disorders	mental disorders			TRUE
253.3	Diabetes insipidus	endocrine/metabolic			TRUE
250.7	Diabetic retinopathy	endocrine/metabolic			TRUE
741.3	Difficulty in walking	musculoskeletal			TRUE
368.2	Diplopia and disorders of binocular vision	sense organs			TRUE
448	Disease of capillaries	circulatory system			TRUE
394.7	Disease of tricuspid valve	circulatory system			TRUE
529	Diseases and other conditions of the tongue	digestive			TRUE
31	Diseases due to other mycobacteria	infectious diseases			TRUE
530	Diseases of esophagus	digestive			TRUE
521	Diseases of hard tissues of teeth	digestive			TRUE
577	Diseases of pancreas	digestive			TRUE
706	Diseases of sebaceous glands	dermatologic			TRUE
289.5	Diseases of spleen	hematopoietic			TRUE
527	Diseases of the salivary glands	digestive			TRUE
254	Diseases of thymus gland	endocrine/metabolic			TRUE
288	Diseases of white blood cells	hematopoietic			TRUE
279	Disorders involving the immune mechanism	endocrine/metabolic			TRUE
368.7	Disorders of accommodation	sense organs			TRUE
389.5	Disorders of acoustic nerve	sense organs			TRUE
255	Disorders of adrenal glands	endocrine/metabolic			TRUE
270.2	Disorders of amino-acid metabolism	endocrine/metabolic			TRUE
277.4	Disorders of bilirubin excretion	endocrine/metabolic			TRUE
275.5	Disorders of calcium/phosphorus metabolism	endocrine/metabolic			TRUE
724.2	Disorders of coccyx	musculoskeletal			TRUE
275.2	Disorders of copper metabolism	endocrine/metabolic			TRUE
513.8	Disorders of diaphragm	respiratory			TRUE
530.5	Disorders of esophageal motility	digestive			TRUE
380	Disorders of external ear	sense organs			TRUE
379.5	Disorders of iris and ciliary body	sense organs			TRUE
275.1	Disorders of iron metabolism	hematopoietic			TRUE
375	Disorders of lacrimal system	sense organs			TRUE
275	Disorders of mineral metabolism	endocrine/metabolic			TRUE
377	Disorders of optic nerve and visual pathways	sense organs			TRUE
352	Disorders of other cranial nerves	neurological			TRUE
252	Disorders of parathyroid gland	endocrine/metabolic			TRUE
275.53	Disorders of phosphorus metabolism	endocrine/metabolic			TRUE
270.3	Disorders of plasma protein metabolism	endocrine/metabolic			TRUE
277.1	Disorders of porphyrin metabolism	endocrine/metabolic			TRUE
367	Disorders of refraction and accommodation; blindness and low vision	sense organs			TRUE
724.1	Disorders of sacrum	musculoskeletal			TRUE
705	Disorders of sweat glands	dermatologic			TRUE
337	Disorders of the autonomic nervous system	neurological			TRUE
360	Disorders of the globe	sense organs			TRUE
376	Disorders of the orbit	sense organs			TRUE
253	Disorders of the pituitary gland and its hypothalamic control	endocrine/metabolic			TRUE
270.21	Disorders of urea cycle metabolism	endocrine/metabolic			TRUE
588	Disorders resulting from impaired renal function	genitourinary			TRUE
527.7	Disturbance of salivary secretion	digestive			TRUE
520.2	Disturbances in tooth eruption	digestive			TRUE
270.1	Disturbances of amino-acid transport	endocrine/metabolic			TRUE
350.6	Disturbances of sensation of smell and taste	neurological			TRUE
562.2	Diverticulitis	digestive			TRUE
562.1	Diverticulosis	digestive			TRUE
530.6	Diverticulum of esophagus, acquired	digestive			TRUE
362.27	Drusen (degenerative) of retina	sense organs			TRUE
531.3	Duodenal ulcer	digestive			TRUE
535.6	Duodenitis	digestive			TRUE
620	Dysplasia of female genital organs	genitourinary			TRUE
624.1	Dystrophy of female genital tract	genitourinary			TRUE
41.4	E. coli	infectious diseases			TRUE
305.2	Eating disorder	mental disorders			TRUE
634.3	Ectopic pregnancy	pregnancy complications			TRUE
374.1	Ectropion or entropion	sense organs			TRUE
1014	Effects of heat, cold and air pressure	NULL			TRUE
990	Effects radiation NOS	injuries & poisonings			TRUE
276.1	Electrolyte imbalance	endocrine/metabolic			TRUE
790.8	Elevated C-reactive protein (CRP)	symptoms			TRUE
795.82	Elevated cancer antigen 125 [CA 125]	symptoms			TRUE
790.1	Elevated sedimentation rate	symptoms			TRUE
444.2	Embolism and thrombosis of abdominal aorta	circulatory system			TRUE
496.1	Emphysema	respiratory			TRUE
506	Empyema and pneumothorax	respiratory			TRUE
323	Encephalitis	neurological			TRUE
323.8	Encephalitis, non-infectious	neurological			TRUE
348.8	Encephalopathy, not elsewhere classified	neurological			TRUE
585.32	End stage renal disease	genitourinary			TRUE
420.3	Endocarditis	circulatory system			TRUE
656.3	Endocrine and metabolic disturbances of fetus and newborn	pregnancy complications			TRUE
621	Endometrial hyperplasia	genitourinary			TRUE
288.3	Eosinophilia	hematopoietic			TRUE
530.15	Eosinophilic esophagitis	digestive			TRUE
345.1	Epilepsy	neurological			TRUE
375.2	Epiphora	sense organs			TRUE
605	Erectile dysfunction [ED]	genitourinary			TRUE
695.81	Erythema nodosum	dermatologic			TRUE
690	Erythematosquamous dermatosis	dermatologic			TRUE
530.2	Esophageal bleeding (varices/hemorrhage)	digestive			TRUE
530.1	Esophagitis, GERD and related diseases	digestive			TRUE
333.1	Essential tremor	neurological			TRUE
242.3	Exophthalmos	endocrine/metabolic			TRUE
333	Extrapyramidal disease and abnormal movement disorders	neurological			TRUE
500.1	Extrinsic allergic alveolitis	respiratory			TRUE
352.2	Facial nerve disorders [CN7]	neurological			TRUE
772.6	Facial weakness	symptoms			TRUE
264.2	Failure to thrive (childhood)	endocrine/metabolic			TRUE
550.3	Femoral hernia	digestive			TRUE
610.2	Fibroadenosis of breast	genitourinary			TRUE
610.3	Fibrosclerosis of breast	genitourinary			TRUE
426.21	First degree AV block	circulatory system			TRUE
735.1	Flat foot	musculoskeletal			TRUE
803.3	Fracture of clavicle or scapula	injuries & poisonings			TRUE
801.1	Fracture of foot	injuries & poisonings			TRUE
803.1	Fracture of humerus	injuries & poisonings			TRUE
800	Fracture of lower limb	injuries & poisonings			TRUE
800.1	Fracture of neck of femur	injuries & poisonings			TRUE
800.4	Fracture of patella	injuries & poisonings			TRUE
802	Fracture of pelvis	injuries & poisonings			TRUE
803.2	Fracture of radius and ulna	injuries & poisonings			TRUE
807	Fracture of ribs	injuries & poisonings			TRUE
800.3	Fracture of tibia and fibula	injuries & poisonings			TRUE
809	Fracture of unspecified bones	injuries & poisonings			TRUE
800.2	Fracture of unspecified part of femur	injuries & poisonings			TRUE
803	Fracture of upper limb	injuries & poisonings			TRUE
805	Fracture of vertebral column without mention of spinal cord injury	injuries & poisonings			TRUE
564	Functional digestive disorders	digestive			TRUE
612.1	Galactorrhea	genitourinary			TRUE
791	Gangrene	symptoms			TRUE
531.2	Gastric ulcer	digestive			TRUE
530.7	Gastroesophageal laceration-hemorrhage syndrome	digestive			TRUE
569.2	Gastrointestinal complications	digestive			TRUE
303.31	Gastrointestinal malfunction arising from mental factors	mental disorders			TRUE
531.5	Gastrojejunal ulcer	digestive			TRUE
345.11	Generalized convulsive epilepsy	neurological			TRUE
736.4	Genu valgum or varum (acquired)	musculoskeletal			TRUE
523	Gingival and periodontal diseases	digestive			TRUE
523.1	Gingivitis	digestive			TRUE
529.1	Glossitis	digestive			TRUE
529.6	Glossodynia	digestive			TRUE
255.21	Glucocorticoid deficiency	endocrine/metabolic			TRUE
250.5	Glycosuria or Acetonuria	endocrine/metabolic			TRUE
90.2	Gonococcal infections	infectious diseases			TRUE
274.1	Gout	endocrine/metabolic			TRUE
274.11	Gouty arthropathy	endocrine/metabolic			TRUE
81.1	Graft-versus-host disease	infectious diseases			TRUE
38.1	Gram negative septicemia	infectious diseases			TRUE
38.2	Gram positive septicemia	infectious diseases			TRUE
593.1	Gross hematuria	genitourinary			TRUE
41.8	H. pylori	infectious diseases			TRUE
292.6	Hallucinations	mental disorders			TRUE
735.23	Hallux rigidus	musculoskeletal			TRUE
735.21	Hammer toe (acquired)	musculoskeletal			TRUE
428.2	Heart failure NOS	circulatory system			TRUE
428.4	Heart failure with preserved EF [Diastolic heart failure]	circulatory system			TRUE
428.3	Heart failure with reduced EF [Systolic or combined heart failure]	circulatory system			TRUE
429.1	Heart transplant/surgery	circulatory system			TRUE
395	Heart valve disorders	circulatory system			TRUE
395.6	Heart valve replaced	circulatory system			TRUE
134	Helminthiases	infectious diseases			TRUE
741.5	Hemarthrosis	musculoskeletal			TRUE
578.1	Hematemesis	digestive			TRUE
656.5	Hematological disorders of newborn	pregnancy complications			TRUE
342	Hemiplegia	neurological			TRUE
285.8	Hemoglobinuria	hematopoietic			TRUE
635	Hemorrhage during pregnancy; childbirth and postpartum	pregnancy complications			TRUE
531.1	Hemorrhage from gastrointestinal ulcer	digestive			TRUE
656.4	Hemorrhage of fetus or newborn	pregnancy complications			TRUE
578.9	Hemorrhage of gastrointestinal tract	digestive			TRUE
286.5	Hemorrhagic disorder due to intrinsic circulating anticoagulants	hematopoietic			TRUE
70.9	Hepatitis NOS	infectious diseases			TRUE
573.3	Hepatomegaly	digestive			TRUE
356	Hereditary and idiopathic peripheral neuropathy	neurological			TRUE
520.1	Hereditary disturbances in tooth structure	digestive			TRUE
275.11	Hereditary hemochromatosis	hematopoietic			TRUE
362.7	Hereditary retinal dystrophies	sense organs			TRUE
53.1	Herpes zoster with nervous system complications	infectious diseases			TRUE
117.1	Histoplasmosis	infectious diseases			TRUE
71.1	HIV infection, symptomatic	infectious diseases			TRUE
201	Hodgkin's disease	neoplasms			TRUE
962.3	Hormones and synthetic substitutes causing adverse effects in therapeutic use	injuries & poisonings			TRUE
71	Human immunodeficiency virus [HIV] disease	infectious diseases			TRUE
603.1	Hydrocele	genitourinary			TRUE
331.1	Hydrocephalus	neurological			TRUE
255.12	Hyperaldosteronism	endocrine/metabolic			TRUE
275.6	Hypercalcemia	endocrine/metabolic			TRUE
272.14	Hyperchylomicronemia	endocrine/metabolic			TRUE
286.8	Hypercoagulable state	hematopoietic			TRUE
256.1	Hyperestrogenism	endocrine/metabolic			TRUE
272.12	Hyperglyceridemia	endocrine/metabolic			TRUE
276.11	Hyperosmolality and/or hypernatremia	endocrine/metabolic			TRUE
252.1	Hyperparathyroidism	endocrine/metabolic			TRUE
276.13	Hyperpotassemia	endocrine/metabolic			TRUE
446.3	Hypersensitivity angiitis	circulatory system			TRUE
327.1	Hypersomnia	neurological			TRUE
401	Hypertension	circulatory system			TRUE
401.2	Hypertensive heart and/or renal disease	circulatory system			TRUE
401.21	Hypertensive heart disease	circulatory system			TRUE
425.11	Hypertrophic obstructive cardiomyopathy	circulatory system			TRUE
612.2	Hypertrophy of breast (Gynecomastia)	genitourinary			TRUE
527.1	Hypertrophy of salivary gland	digestive			TRUE
513.4	Hyperventilation	respiratory			TRUE
251.1	Hypoglycemia	endocrine/metabolic			TRUE
252.2	Hypoparathyroidism	endocrine/metabolic			TRUE
458	Hypotension	circulatory system			TRUE
780	Hypothermia/Chills	symptoms			TRUE
360.3	Hypotony of eye	sense organs			TRUE
513.3	Hypoventilation	respiratory			TRUE
258	Iatrogenic endocrine disorders	endocrine/metabolic			TRUE
458.2	Iatrogenic hypotension	circulatory system			TRUE
452.1	Iatrogenic pulmonary embolism and infarction	circulatory system			TRUE
691.1	Ichthyosis congenita	dermatologic			TRUE
504.1	Idiopathic fibrosing alveolitis	respiratory			TRUE
559	Ileostomy status	digestive			TRUE
560.2	Impaction of intestine	digestive			TRUE
686.2	Impetigo	dermatologic			TRUE
312.3	Impulse control disorder	mental disorders			TRUE
550.6	Incisional hernia	digestive			TRUE
343	Infantile cerebral palsy	neurological			TRUE
369	Infection of the eye	sense organs			TRUE
41.9	Infection with drug-resistant microorganisms	infectious diseases			TRUE
81	Infection/inflammation of internal prosthetic device; implant; and graft	infectious diseases			TRUE
657	Infections specific to the perinatal period	pregnancy complications			TRUE
79.2	Infectious mononucleosis	infectious diseases			TRUE
712	Infective connective tissue disorders	musculoskeletal			TRUE
609.1	Infertility, male	genitourinary			TRUE
132	Infestation (lice, mites)	infectious diseases			TRUE
371	Inflammation of the eye	sense organs			TRUE
526.5	Inflammatory conditions of jaw	digestive			TRUE
614.5	Inflammatory disease of cervix, vagina, and vulva	genitourinary			TRUE
614	Inflammatory diseases of female pelvic organs	genitourinary			TRUE
942	Infusion and transfusion reaction	injuries & poisonings			TRUE
703.1	Ingrowing nail	dermatologic			TRUE
550.1	Inguinal hernia	digestive			TRUE
907	Injuries to the nervous system	injuries & poisonings			TRUE
1007	Injury to blood vessels	NULL			TRUE
957	Injury to other and unspecified nerves	injuries & poisonings			TRUE
250.3	Insulin pump user	endocrine/metabolic			TRUE
722.7	Intervertebral disc disorder with myelopathy	musculoskeletal			TRUE
134.1	Intestinal helminthiases	infectious diseases			TRUE
8	Intestinal infection	infectious diseases			TRUE
8.52	Intestinal infection due to C. difficile	infectious diseases			TRUE
8.7	Intestinal infection due to protozoa	infectious diseases			TRUE
557	Intestinal malabsorption (non-celiac)	digestive			TRUE
430.2	Intracerebral hemorrhage	circulatory system			TRUE
430	Intracranial hemorrhage	circulatory system			TRUE
818	Intracranial hemorrhage (injury)	injuries & poisonings			TRUE
656.1	Isoimmunization of fetus or newborn	pregnancy complications			TRUE
573.5	Jaundice (not of newborn)	digestive			TRUE
732.1	Juvenile osteochondrosis	musculoskeletal			TRUE
714.2	Juvenile rheumatoid arthritis	musculoskeletal			TRUE
370	Keratitis	sense organs			TRUE
370.3	Keratoconjunctivitis	sense organs			TRUE
364.41	Keratoconus	sense organs			TRUE
701.1	Keratoderma, acquired	dermatologic			TRUE
737.1	Kyphosis (acquired)	musculoskeletal			TRUE
386.3	Labyrinthitis	sense organs			TRUE
350.3	Lack of coordination	neurological			TRUE
264.9	Lack of normal physiological development, unspecified	endocrine/metabolic			TRUE
374.2	Lagophthalmos	sense organs			TRUE
202.24	Large cell lymphoma	neoplasms			TRUE
1012	Late effect	NULL			TRUE
433.8	Late effects of cerebrovascular disease	circulatory system			TRUE
728.2	Laxity of ligament or hypermobility syndrome	musculoskeletal			TRUE
315.1	Learning disorder	mental disorders			TRUE
426.32	Left bundle branch block	circulatory system			TRUE
204	Leukemia	neoplasms			TRUE
528.6	Leukoplakia of oral mucosa	digestive			TRUE
277.51	Lipoprotein disorders	endocrine/metabolic			TRUE
571.8	Liver abscess and sequelae of chronic liver disease	digestive			TRUE
573.2	Liver replaced by transplant	digestive			TRUE
278.3	Localized adiposity	endocrine/metabolic			TRUE
742.1	Loose body in joint	musculoskeletal			TRUE
737.2	Lordosis (acquired)	musculoskeletal			TRUE
525.1	Loss of teeth or edentulism	digestive			TRUE
754.1	Lumbosacral spondylolysis, congenital	congenital anomalies			TRUE
500	Lung disease due to external agents	respiratory			TRUE
510.2	Lung transplant	respiratory			TRUE
695.4	Lupus (localized and systemic)	dermatologic			TRUE
130.1	Lyme disease	infectious diseases			TRUE
204.11	Lymphoid leukemia, acute	neoplasms			TRUE
204.12	Lymphoid leukemia, chronic	neoplasms			TRUE
202.23	Lymphosarcoma	neoplasms			TRUE
362.29	Macular degeneration (senile) of retina NOS	sense organs			TRUE
362.26	Macular puckering of retina	sense organs			TRUE
189.21	Malignant neoplasm of bladder	neoplasms			TRUE
189.11	Malignant neoplasm of kidney, except pelvis	neoplasms			TRUE
155.1	Malignant neoplasm of liver, primary	neoplasms			TRUE
189.4	Malignant neoplasm of other urinary organs	neoplasms			TRUE
184.11	Malignant neoplasm of ovary	neoplasms			TRUE
153.3	Malignant neoplasm of rectum, rectosigmoid junction, and anus	neoplasms			TRUE
159.4	Malignant neoplasm of retroperitoneum and peritoneum	neoplasms			TRUE
159.2	Malignant neoplasm of small intestine, including duodenum	neoplasms			TRUE
182	Malignant neoplasm of uterus	neoplasms			TRUE
195.1	Malignant neoplasm, other	neoplasms			TRUE
733.8	Malunion and nonunion of fracture	musculoskeletal			TRUE
611.11	Mammographic microcalcification	genitourinary			TRUE
191	Manlignant and unknown neoplasms of brain and nervous system	neoplasms			TRUE
381.3	Mastoiditis & related conditions	sense organs			TRUE
255.13	Medulloadrenal hyperfunction	endocrine/metabolic			TRUE
281.1	Megaloblastic anemia	hematopoietic			TRUE
172.11	Melanomas of skin	neoplasms			TRUE
292.3	Memory loss	mental disorders			TRUE
386.1	Meniere's disease	sense organs			TRUE
320	Meningitis	neurological			TRUE
315.3	Mental retardation	mental disorders			TRUE
41.12	Methicillin resistant Staphylococcus aureus	infectious diseases			TRUE
41.11	Methicillin sensitive Staphylococcus aureus	infectious diseases			TRUE
292.2	Mild cognitive impairment	mental disorders			TRUE
634.1	Missed abortion/Hydatidiform mole	pregnancy complications			TRUE
394.2	Mitral valve disease	circulatory system			TRUE
394.1	Mitral valve stenosis and aortic valve stenosis	circulatory system			TRUE
626.21	Mittelschmerz	genitourinary			TRUE
272.13	Mixed hyperlipidemia	endocrine/metabolic			TRUE
204.3	Monocytic leukemia	neoplasms			TRUE
433.32	Moyamoya disease	circulatory system			TRUE
480.13	MRSA pneumonia	respiratory			TRUE
204.4	Multiple myeloma	neoplasms			TRUE
772.3	Muscle weakness	symptoms			TRUE
728.1	Muscular calcification and ossification	musculoskeletal			TRUE
359.1	Muscular dystrophies	neurological			TRUE
772.1	Muscular wasting and disuse atrophy	symptoms			TRUE
358.1	Myasthenia gravis	neurological			TRUE
117	Mycoses	infectious diseases			TRUE
204.2	Myeloid leukemia	neoplasms			TRUE
204.21	Myeloid leukemia, acute	neoplasms			TRUE
204.22	Myeloid leukemia, chronic	neoplasms			TRUE
200	Myeloproliferative disease	neoplasms			TRUE
411.2	Myocardial infarction	circulatory system			TRUE
420.1	Myocarditis	circulatory system			TRUE
333.2	Myoclonus	neurological			TRUE
359.2	Myopathy	neurological			TRUE
384.1	Myringitis	sense organs			TRUE
471	Nasal polyps	respiratory			TRUE
174.3	Neoplasm of uncertain behavior of breast	neoplasms			TRUE
158	Neoplasm of unspecified nature of digestive system	neoplasms			TRUE
580.31	Nephritis and nephropathy in diseases classified elsewhere	genitourinary			TRUE
580.2	Nephrotic syndrome without mention of glomerulonephritis	genitourinary			TRUE
353.1	Nerve plexus lesions	neurological			TRUE
353	Nerve root and plexus disorders	neurological			TRUE
353.2	Nerve root lesions	neurological			TRUE
752	Nervous system congenital anomalies	congenital anomalies			TRUE
752.1	Neural tube defects	congenital anomalies			TRUE
209	Neuroendocrine tumors	neoplasms			TRUE
199.4	Neurofibromatosis	neoplasms			TRUE
202.21	Nodular lymphoma	neoplasms			TRUE
283.2	Non-autoimmune hemolytic anemias	hematopoietic			TRUE
875	Non-healing surgical wound	injuries & poisonings			TRUE
202.2	Non-Hodgkins lymphoma	neoplasms			TRUE
580.12	Non-proliferative glomerulonephritis	genitourinary			TRUE
769	Nonallopathic lesions NEC	symptoms			TRUE
371.33	Noninfectious dermatoses of eyelid	sense organs			TRUE
450	Noninfectious disorders of lymphatic channels	circulatory system			TRUE
395.2	Nonrheumatic aortic valve disorders	circulatory system			TRUE
395.4	Nonrheumatic pulmonary valve disorders	circulatory system			TRUE
395.3	Nonrheumatic tricuspid valve disorders	circulatory system			TRUE
366.1	Nonsenile Cataract	sense organs			TRUE
346.3	Nonspecific abnormal findings in cerebrospinal fluid	neurological			TRUE
575.9	Nonspecific abnormal findings on radiological and other examination of biliary tract	digestive			TRUE
346.2	Nonspecific abnormal results of function study of brain and central nervous system	neurological			TRUE
259.1	Nonspecific abnormal results of other endocrine function study	endocrine/metabolic			TRUE
790	Nonspecific findings on examination of blood	symptoms			TRUE
729.7	Nontraumatic compartment syndrome	musculoskeletal			TRUE
260.22	Nutritional marasmus	endocrine/metabolic			TRUE
378.2	Nystagmus and other irregular eye movements	sense organs			TRUE
496.21	Obstructive chronic bronchitis	respiratory			TRUE
751.3	Obstructive genitourinary defect	congenital anomalies			TRUE
433.1	Occlusion and stenosis of precerebral arteries	circulatory system			TRUE
433.2	Occlusion of cerebral arteries	circulatory system			TRUE
433.11	Occlusion of cerebral arteries, with cerebral infarction	circulatory system			TRUE
599.6	Oliguria and anuria	genitourinary			TRUE
870.2	Open wound of ear	injuries & poisonings			TRUE
871.3	Open wound of foot except toe(s) alone	injuries & poisonings			TRUE
871.1	Open wound of hand except finger(s)	injuries & poisonings			TRUE
870.5	Open wound of lip and mouth	injuries & poisonings			TRUE
870.6	Open wound of neck	injuries & poisonings			TRUE
871.4	Open wound of toe(s)	injuries & poisonings			TRUE
870.1	Open wound or laceration of eye or eyelid	injuries & poisonings			TRUE
871	Open wounds of extremities	injuries & poisonings			TRUE
870	Open wounds of head; neck; and trunk	injuries & poisonings			TRUE
365.1	Open-angle glaucoma	sense organs			TRUE
965.1	Opiates and related narcotics causing adverse effects in therapeutic use	injuries & poisonings			TRUE
377.1	Optic atrophy	sense organs			TRUE
377.3	Optic neuritis/neuropathy	sense organs			TRUE
528.12	Oral aphthae	digestive			TRUE
327.41	Organic or persistent insomnia	neurological			TRUE
513.32	Orthopnea	respiratory			TRUE
458.1	Orthostatic hypotension	circulatory system			TRUE
731	Osteitis deformans and osteopathies associated with other disorders classified elsewhere	musculoskeletal			TRUE
740.1	Osteoarthritis; localized	musculoskeletal			TRUE
740.3	Osteoarthrosis involving more than one site, but not specified as generalized	musculoskeletal			TRUE
740.12	Osteoarthrosis, localized, secondary	musculoskeletal			TRUE
732.7	Osteochondritis dissecans	musculoskeletal			TRUE
732	Osteochondropathies	musculoskeletal			TRUE
710.1	Osteomyelitis	musculoskeletal			TRUE
710	Osteomyelitis, periostitis, and other infections involving bone	musculoskeletal			TRUE
743.11	Osteoporosis NOS	musculoskeletal			TRUE
736	Other acquired deformities of limbs	musculoskeletal			TRUE
411.9	Other acute and subacute forms of ischemic heart disease	circulatory system			TRUE
721.8	Other allied disorders of spine	musculoskeletal			TRUE
504	Other alveolar and parietoalveolar pneumonopathy	respiratory			TRUE
722.9	Other and unspecified disc disorder	musculoskeletal			TRUE
349	Other and unspecified disorders of the nervous system	neurological			TRUE
442	Other aneurysm	circulatory system			TRUE
716	Other arthropathies	musculoskeletal			TRUE
426.8	Other cardiac conduction disorders	circulatory system			TRUE
425.8	Other cardiomyopathy	circulatory system			TRUE
598.4	Other cells and casts in urine	genitourinary			TRUE
331	Other cerebral degenerations	neurological			TRUE
411.8	Other chronic ischemic heart disease, unspecified	circulatory system			TRUE
324	Other CNS infection and poliomyelitis	neurological			TRUE
348	Other conditions of brain	neurological			TRUE
348.9	Other conditions of brain, NOS	neurological			TRUE
755.6	Other congenital anomalies of lower limb, including pelvic girdle	congenital anomalies			TRUE
756	Other congenital musculoskeletal anomalies	congenital anomalies			TRUE
277.6	Other deficiencies of circulating enzymes	endocrine/metabolic			TRUE
281	Other deficiency anemia	hematopoietic			TRUE
341	Other demyelinating diseases of central nervous system	neurological			TRUE
510	Other diseases of lung	respiratory			TRUE
519.8	Other diseases of respiratory system, NEC	respiratory			TRUE
519	Other diseases of respiratory system, not elsewhere classified	respiratory			TRUE
575.8	Other disorders of biliary tract	digestive			TRUE
596	Other disorders of bladder	genitourinary			TRUE
271.9	Other disorders of carbohydrate transport and metabolism	endocrine/metabolic			TRUE
723	Other disorders of cervical region	musculoskeletal			TRUE
459	Other disorders of circulatory system	circulatory system			TRUE
575.7	Other disorders of gallbladder	digestive			TRUE
277.5	Other disorders of lipoid metabolism	endocrine/metabolic			TRUE
277	Other disorders of metabolism	endocrine/metabolic			TRUE
385	Other disorders of middle ear and mastoid	sense organs			TRUE
253.7	Other disorders of neurohypophysis	endocrine/metabolic			TRUE
251	Other disorders of pancreatic internal secretion	endocrine/metabolic			TRUE
277.2	Other disorders of purine and pyrimidine metabolism	endocrine/metabolic			TRUE
727	Other disorders of synovium, tendon, and bursa	musculoskeletal			TRUE
384	Other disorders of tympanic membrane	sense organs			TRUE
597	Other disorders of urethra and urinary tract	genitourinary			TRUE
426.25	Other heart block	circulatory system			TRUE
282.9	Other hereditary hemolytic anemias	hematopoietic			TRUE
425.12	Other hypertrophic cardiomyopathy	circulatory system			TRUE
715	Other inflammatory spondylopathies	musculoskeletal			TRUE
560.4	Other intestinal obstruction	digestive			TRUE
306	Other mental disorder	mental disorders			TRUE
172.2	Other non-epithelial cancer of skin	neoplasms			TRUE
362.3	Other nondiabetic retinopathy	sense organs			TRUE
613	Other nonmalignant breast conditions	genitourinary			TRUE
263	Other nutritional deficiency	endocrine/metabolic			TRUE
870.3	Other open wound of head and face	injuries & poisonings			TRUE
344	Other paralytic syndromes	neurological			TRUE
290.3	Other persistent mental disorders due to conditions classified elsewhere	mental disorders			TRUE
505	Other pulmonary inflamation or edema	respiratory			TRUE
362	Other retinal disorders	sense organs			TRUE
751.22	Other specified congenital anomalies of kidney	congenital anomalies			TRUE
752.2	Other specified congenital anomalies of nervous system	congenital anomalies			TRUE
709.6	Other specified diffuse diseases of connective tissue	dermatologic			TRUE
527.8	Other specified diseases of the salivary glands	digestive			TRUE
270.38	Other specified disorders of plasma protein metabolism	endocrine/metabolic			TRUE
535.8	Other specified gastritis	digestive			TRUE
743.13	Other specified osteoporosis	musculoskeletal			TRUE
443.8	Other specified peripheral vascular diseases	circulatory system			TRUE
724.8	Other symptoms referable to back	musculoskeletal			TRUE
724.9	Other unspecified back disorders	musculoskeletal			TRUE
281.12	Other vitamin B12 deficiency anemia	hematopoietic			TRUE
381.9	Otorrhea	sense organs			TRUE
383	Otosclerosis	sense organs			TRUE
278	Overweight, obesity and other hyperalimentation	endocrine/metabolic			TRUE
716.8	Palindromic rheumatism	musculoskeletal			TRUE
782.6	Pallor and flushing	symptoms			TRUE
157	Pancreatic cancer	neoplasms			TRUE
284.1	Pancytopenia	hematopoietic			TRUE
729.3	Panniculitis	musculoskeletal			TRUE
473.3	Paralysis/spasm of vocal cords or larynx	respiratory			TRUE
560.1	Paralytic ileus	digestive			TRUE
378.5	Paralytic strabismus	sense organs			TRUE
295.2	Paranoid disorders	mental disorders			TRUE
270.32	Paraproteinemia	endocrine/metabolic			TRUE
696.2	Parapsoriasis	dermatologic			TRUE
327.5	Parasomnia	neurological			TRUE
332	Parkinson's disease	neurological			TRUE
427.1	Paroxysmal tachycardia, unspecified	circulatory system			TRUE
345.12	Partial epilepsy	neurological			TRUE
743.2	Pathologic fracture	musculoskeletal			TRUE
743.22	Pathologic fracture of femur	musculoskeletal			TRUE
743.21	Pathologic fracture of vertebrae	musculoskeletal			TRUE
742.2	Pathological, developmental or recurrent dislocation	musculoskeletal			TRUE
756.2	Pectus and other congenital anomalies of ribs/sternum	congenital anomalies			TRUE
756.21	Pectus excavatum	congenital anomalies			TRUE
132.1	Pediculosis and phthirus infestation	infectious diseases			TRUE
614.3	Pelvic inflammatory disease (PID)	genitourinary			TRUE
695.22	Pemphigus and pemphigoid	dermatologic			TRUE
531.4	Peptic ulcer, site unspecified	digestive			TRUE
384.4	Perforation of tympanic membrane	sense organs			TRUE
522.5	Periapical abscess	digestive			TRUE
420.2	Pericarditis	circulatory system			TRUE
656.6	Perinatal disorders of digestive system	pregnancy complications			TRUE
656.8	Perinatal jaundice	pregnancy complications			TRUE
337.1	Peripheral autonomic neuropathy	neurological			TRUE
362.6	Peripheral retinal degenerations	sense organs			TRUE
443.9	Peripheral vascular disease, unspecified	circulatory system			TRUE
560.3	Peritoneal or intestinal adhesions	digestive			TRUE
567	Peritonitis and retroperitoneal infections	digestive			TRUE
281.11	Pernicious anemia	hematopoietic			TRUE
789.1	Persistent vomiting	symptoms			TRUE
301	Personality disorders	mental disorders			TRUE
313	Pervasive developmental disorders	mental disorders			TRUE
270.12	Phenylketonuria [PKU]	endocrine/metabolic			TRUE
325	Phlebitis and thrombophlebitis of intracranial venous sinuses	neurological			TRUE
451.2	Phlebitis and thrombophlebitis of lower extremities	circulatory system			TRUE
686.3	Pilonidal cyst	dermatologic			TRUE
253.5	Pituitary dwarfism	endocrine/metabolic			TRUE
253.2	Pituitary hypofunction	endocrine/metabolic			TRUE
696.3	Pityriasis	dermatologic			TRUE
727.8	Plica syndrome	musculoskeletal			TRUE
480.11	Pneumococcal pneumonia	respiratory			TRUE
480.3	Pneumonia due to fungus (mycoses)	respiratory			TRUE
501	Pneumonitis due to inhalation of food or vomitus	respiratory			TRUE
975	Poisoning by agents primarily acting on the smooth and skeletal muscles and respiratory system	injuries & poisonings			TRUE
965	Poisoning by analgesics, antipyretics, and antirheumatics	injuries & poisonings			TRUE
960	Poisoning by antibiotics	injuries & poisonings			TRUE
966	Poisoning by anticonvulsants and anti-Parkinsonism drugs	injuries & poisonings			TRUE
971	Poisoning by drugs primarily affecting the autonomic nervous system	injuries & poisonings			TRUE
962	Poisoning by hormones and synthetic substitutes	injuries & poisonings			TRUE
961	Poisoning by other anti-infectives	injuries & poisonings			TRUE
963	Poisoning by primarily systemic agents	injuries & poisonings			TRUE
969	Poisoning by psychotropic agents	injuries & poisonings			TRUE
446.6	Polyarteritis nodosa	circulatory system			TRUE
270.31	Polyclonal hypergammaglobulinemia	endocrine/metabolic			TRUE
200.1	Polycythemia vera	neoplasms			TRUE
289.8	Polycythemia, secondary	hematopoietic			TRUE
276.8	Polydipsia	endocrine/metabolic			TRUE
259.8	Polyglandular activity in multiple endocrine adenomatosis	endocrine/metabolic			TRUE
717	Polymyalgia Rheumatica	musculoskeletal			TRUE
709.4	Polymyositis	dermatologic			TRUE
316.1	Polyneuropathy due to drugs	mental disorders			TRUE
250.6	Polyneuropathy in diabetes	endocrine/metabolic			TRUE
622	Polyp of female genital organs	genitourinary			TRUE
571.81	Portal hypertension	digestive			TRUE
258.1	Postablative ovarian failure	endocrine/metabolic			TRUE
502	Postinflammatory pulmonary fibrosis	respiratory			TRUE
722.8	Postlaminectomy syndrome	musculoskeletal			TRUE
627.1	Postmenopausal bleeding	genitourinary			TRUE
80	Postoperative infection	infectious diseases			TRUE
958.1	Postoperative shock	injuries & poisonings			TRUE
452.8	Postphlebitic syndrome	circulatory system			TRUE
783.1	Postprocedural fever	symptoms			TRUE
876	Posttraumatic wound infection not elsewhere classified	injuries & poisonings			TRUE
259.4	Precocious sexual development and puberty NEC	endocrine/metabolic			TRUE
627.4	Premenopausal menorrhagia	genitourinary			TRUE
367.4	Presbyopia	sense organs			TRUE
365.2	Primary angle-closure glaucoma	sense organs			TRUE
571.6	Primary biliary cirrhosis	digestive			TRUE
365.11	Primary open angle glaucoma	sense organs			TRUE
415.21	Primary pulmonary hypertension	circulatory system			TRUE
360.2	Progressive myopia	sense organs			TRUE
580.11	Proliferative glomerulonephritis	genitourinary			TRUE
260	Protein-calorie malnutrition	endocrine/metabolic			TRUE
131	Protozoan infection	infectious diseases			TRUE
480.12	Pseudomonal pneumonia	respiratory			TRUE
696.4	Psoriasis	dermatologic			TRUE
696.42	Psoriatic arthropathy	dermatologic			TRUE
368.91	Psychophysical visual disturbances	sense organs			TRUE
295.3	Psychosis	mental disorders			TRUE
374.3	Ptosis of eyelid	sense organs			TRUE
415.11	Pulmonary embolism and infarction, acute	circulatory system			TRUE
415	Pulmonary heart disease	circulatory system			TRUE
509.3	Pulmonary insufficiency or respiratory failure following trauma and surgery	respiratory			TRUE
522.1	Pulpitis and necrosis of tooth pulp	digestive			TRUE
686.5	Pyoderma	dermatologic			TRUE
711.1	Pyogenic arthritis	musculoskeletal			TRUE
686.4	Pyogenic granuloma	dermatologic			TRUE
287.4	Qualitative platelet defects	hematopoietic			TRUE
530.14	Reflux esophagitis	digestive			TRUE
711.2	Reiter's disease	musculoskeletal			TRUE
594.8	Renal colic	genitourinary			TRUE
585.31	Renal dialysis	genitourinary			TRUE
585.2	Renal failure NOS	genitourinary			TRUE
588.1	Renal osteodystrophy	genitourinary			TRUE
580.4	Renal sclerosis, NOS	genitourinary			TRUE
513	Respiratory abnormalities	respiratory			TRUE
509.5	Respiratory arrest	respiratory			TRUE
519.2	Respiratory complications	respiratory			TRUE
656.2	Respiratory conditions of fetus and newborn	pregnancy complications			TRUE
509.1	Respiratory failure	respiratory			TRUE
509	Respiratory failure, insufficiency, arrest	respiratory			TRUE
509.2	Respiratory insufficiency	respiratory			TRUE
202.22	Reticulosarcoma	neoplasms			TRUE
361.1	Retinal detachment with retinal defect	sense organs			TRUE
361	Retinal detachments and defects	sense organs			TRUE
362.9	Retinal edema	sense organs			TRUE
362.8	Retinal hemorrhage/ischemia	sense organs			TRUE
362.4	Retinal vascular changes and abnomalities	sense organs			TRUE
362.1	Retinopathy of prematurity	sense organs			TRUE
361.2	Retinoschisis and retinal cysts	sense organs			TRUE
772.4	Rhabdomyolysis	symptoms			TRUE
394	Rheumatic disease of the heart valves	circulatory system			TRUE
729.1	Rheumatism, unspecified and fibrositis	musculoskeletal			TRUE
714	Rheumatoid arthritis and other inflammatory polyarthropathies	musculoskeletal			TRUE
261.41	Rickets or osteomalacia	endocrine/metabolic			TRUE
426.31	Right bundle branch block	circulatory system			TRUE
840.2	Rotator cuff (capsule) sprain	injuries & poisonings			TRUE
727.5	Rupture of synovium	musculoskeletal			TRUE
727.6	Rupture of tendon, nontraumatic	musculoskeletal			TRUE
715.1	Sacroiliitis NEC	musculoskeletal			TRUE
697	Sarcoidosis	dermatologic			TRUE
301.1	Schizoid personality disorder	mental disorders			TRUE
295.1	Schizophrenia	mental disorders			TRUE
295	Schizophrenia and other psychotic disorders	mental disorders			TRUE
722.3	Schmorl's nodes	musculoskeletal			TRUE
379.1	Scleritis and episcleritis	sense organs			TRUE
706.3	Seborrhea	dermatologic			TRUE
426.23	Second degree AV block	circulatory system			TRUE
249	Secondary diabetes mellitus	endocrine/metabolic			TRUE
588.2	Secondary hyperparathyroidism (of renal origin)	genitourinary			TRUE
198.6	Secondary malignancy of bone	neoplasms			TRUE
198.5	Secondary malignancy of brain/spine	neoplasms			TRUE
198.1	Secondary malignancy of lymph nodes	neoplasms			TRUE
198.2	Secondary malignancy of respiratory organs	neoplasms			TRUE
198	Secondary malignant neoplasm	neoplasms			TRUE
198.3	Secondary malignant neoplasm of digestive systems	neoplasms			TRUE
198.4	Secondary malignant neoplasm of liver	neoplasms			TRUE
198.7	Secondary malignant neoplasm of skin	neoplasms			TRUE
425.2	Secondary/extrinsic cardiomyopathies	circulatory system			TRUE
366.2	Senile cataract	sense organs			TRUE
362.31	Separation of retinal layers	sense organs			TRUE
994.21	Septic shock	injuries & poisonings			TRUE
260.2	severe protein-calorie malnutrition	endocrine/metabolic			TRUE
302	Sexual and gender identity disorders	mental disorders			TRUE
797	Shock	symptoms			TRUE
264.1	Short stature	endocrine/metabolic			TRUE
527.2	Sialoadenitis	digestive			TRUE
528.7	Sialolithiasis	digestive			TRUE
427.8	Sinoatrial node dysfunction (Bradycardia)	circulatory system			TRUE
819	Skull and face fracture and other intercranial injury	injuries & poisonings			TRUE
327.72	Sleep related leg cramps	neurological			TRUE
327.7	Sleep related movement disorders	neurological			TRUE
586.11	Small kidney	genitourinary			TRUE
514.2	Solitary pulmonary nodule	respiratory			TRUE
303.4	Somatoform disorder	mental disorders			TRUE
291.4	Specific nonpsychotic mental disorders due to brain damage	mental disorders			TRUE
315.2	Speech and language disorder	mental disorders			TRUE
752.11	Spina bifida	congenital anomalies			TRUE
952	Spinal cord injury without evidence of spinal bone injury	injuries & poisonings			TRUE
715.3	Spinal enthesopathy	musculoskeletal			TRUE
334.1	Spinocerebellar disease	neurological			TRUE
130	Spirochetal infection	infectious diseases			TRUE
579.2	Splenomegaly	digestive			TRUE
754.2	Spondylolisthesis, congenital	congenital anomalies			TRUE
721	Spondylosis and allied disorders	musculoskeletal			TRUE
721.2	Spondylosis with myelopathy	musculoskeletal			TRUE
287.1	Spontaneous ecchymoses	hematopoietic			TRUE
172.22	Squamous cell carcinoma	neoplasms			TRUE
41.1	Staphylococcus infections	infectious diseases			TRUE
528.1	Stomatitis and mucositis	digestive			TRUE
528.11	Stomatitis and mucositis (ulcerative)	digestive			TRUE
378.1	Strabismus (not specified as paralytic)	sense organs			TRUE
378	Strabismus and other disorders of binocular eye movements	sense organs			TRUE
743.4	Stress fracture	musculoskeletal			TRUE
530.3	Stricture and stenosis of esophagus	digestive			TRUE
447.1	Stricture of artery	circulatory system			TRUE
586.4	Stricture/obstruction of ureter	genitourinary			TRUE
430.1	Subarachnoid hemorrhage	circulatory system			TRUE
430.3	Subdural hemorrhage	circulatory system			TRUE
1003	Sudden death	NULL			TRUE
297	Suicidal ideation or attempt	mental disorders			TRUE
297.2	Suicide or self-inflicted injury	mental disorders			TRUE
910	Superficial injury, infected	injuries & poisonings			TRUE
370.2	Superficial keratitis	sense organs			TRUE
427.61	Supraventricular premature beats	circulatory system			TRUE
292.12	Symbolic dysfunction	mental disorders			TRUE
726.2	Synoviopathy	musculoskeletal			TRUE
994.1	Systemic inflammatory response syndrome (SIRS)	injuries & poisonings			TRUE
709.3	Systemic sclerosis	dermatologic			TRUE
446.7	Takayasu's disease	circulatory system			TRUE
526.41	Temporomandibular joint disorder, unspecified	digestive			TRUE
526.4	Temporomandibular joint disorders	digestive			TRUE
257.1	Testicular hypofunction	endocrine/metabolic			TRUE
446.1	Thromboangiitis obliterans	circulatory system			TRUE
446.8	Thrombotic microangiopathy	circulatory system			TRUE
246.2	Thyroid cyst	endocrine/metabolic			TRUE
245.1	Thyroiditis, acute and subacute	endocrine/metabolic			TRUE
242.31	Thyrotoxic exophthalmos	endocrine/metabolic			TRUE
333.3	Tics and choreas	neurological			TRUE
313.2	Tics and stuttering	mental disorders			TRUE
521.4	Tooth complications likely association with other diseases	digestive			TRUE
333.4	Torsion dystonia	neurological			TRUE
723.1	Torticollis	musculoskeletal			TRUE
981	Toxic effect of (non-ethyl) alcohol and petroleum and other solvents	injuries & poisonings			TRUE
986	Toxic effect of carbon monoxide	injuries & poisonings			TRUE
983	Toxic effect of corrosive aromatics, acids, and caustic alkalis	injuries & poisonings			TRUE
984	Toxic effect of lead and its compounds (including fumes)	injuries & poisonings			TRUE
987	Toxic effect of other gases, fumes, or vapors	injuries & poisonings			TRUE
985	Toxic effect of other metals	injuries & poisonings			TRUE
989	Toxic effect of other substances, chiefly nonmedicinal as to source	injuries & poisonings			TRUE
913	Toxic effect of venom	injuries & poisonings			TRUE
695.1	Toxic erythema	dermatologic			TRUE
569.1	Toxic gastroenteritis and colitis	digestive			TRUE
362.5	Toxic maculopathy of retina	sense organs			TRUE
242.2	Toxic multinodular goiter	endocrine/metabolic			TRUE
519.1	Tracheostomy complications	respiratory			TRUE
292.5	Transient alteration of awareness	mental disorders			TRUE
433.31	Transient cerebral ischemia	circulatory system			TRUE
872	Traumatic amputation	injuries & poisonings			TRUE
958.2	Traumatic and surgical subcutaneous emphysema	injuries & poisonings			TRUE
836	Traumatic arthropathy	injuries & poisonings			TRUE
352.1	Trigeminal nerve disorders [CN5]	neurological			TRUE
10	Tuberculosis	infectious diseases			TRUE
385.5	Tympanosclerosis and middle ear disease related to otitis media	sense organs			TRUE
250.11	Type 1 diabetes with ketoacidosis	endocrine/metabolic			TRUE
250.14	Type 1 diabetes with neurological manifestations	endocrine/metabolic			TRUE
250.13	Type 1 diabetes with ophthalmic manifestations	endocrine/metabolic			TRUE
250.12	Type 1 diabetes with renal manifestations	endocrine/metabolic			TRUE
250.21	Type 2 diabetes with ketoacidosis	endocrine/metabolic			TRUE
250.24	Type 2 diabetes with neurological manifestations	endocrine/metabolic			TRUE
250.23	Type 2 diabetes with ophthalmic manifestations	endocrine/metabolic			TRUE
250.22	Type 2 diabetes with renal manifestations	endocrine/metabolic			TRUE
530.12	Ulcer of esophagus	digestive			TRUE
556.1	Ulceration of intestine	digestive			TRUE
556	Ulceration of the lower GI tract	digestive			TRUE
736.6	Unequal leg length (acquired)	musculoskeletal			TRUE
272.9	Unspecified disorder of lipoid metabolism	endocrine/metabolic			TRUE
695.9	Unspecified erythematous condition	dermatologic			TRUE
716.2	Unspecified monoarthritis	musculoskeletal			TRUE
710.19	Unspecified osteomyelitis	musculoskeletal			TRUE
716.1	Unspecified polyarthropathy or polyarthritis	musculoskeletal			TRUE
750.1	Upper gastrointestinal congenital anomalies	congenital anomalies			TRUE
597.8	Urethral hypermobility/ISD	genitourinary			TRUE
597.1	Urethral stricture (not specified as infectious)	genitourinary			TRUE
592.21	Urethral syndrome	genitourinary			TRUE
592.2	Urethritis and urethral syndrome	genitourinary			TRUE
594	Urinary calculus	genitourinary			TRUE
597.2	Urinary complications NEC	genitourinary			TRUE
599.1	Urinary obstruction	genitourinary			TRUE
618.2	Uterine/Uterovaginal prolapse	genitourinary			TRUE
747.12	Valvular heart disease/ heart chambers	congenital anomalies			TRUE
79.1	Varicella infection	infectious diseases			TRUE
454	Varicose veins	circulatory system			TRUE
856	Vascular complications of surgery and medical procedures	injuries & poisonings			TRUE
586.3	Vascular disorders of kidney/hypertrophy	genitourinary			TRUE
694.3	Vascular disorders of skin	dermatologic			TRUE
217	Vascular hamartomas and non-neoplastic nevi	neoplasms			TRUE
441	Vascular insufficiency of intestine	circulatory system			TRUE
90.3	Venereal diseases due to Chlamydia trachomatis	infectious diseases			TRUE
550.5	Ventral hernia	digestive			TRUE
427.41	Ventricular fibrillation and flutter	circulatory system			TRUE
386	Vertiginous syndromes and other disorders of vestibular system	sense organs			TRUE
586.12	Vesicoureteral reflux	genitourinary			TRUE
8.6	Viral Enteritis	infectious diseases			TRUE
70	Viral hepatitis	infectious diseases			TRUE
70.1	Viral hepatitis A	infectious diseases			TRUE
70.3	Viral hepatitis C	infectious diseases			TRUE
480.2	Viral pneumonia	respiratory			TRUE
368.4	Visual field defects	sense organs			TRUE
261.1	Vitamin A deficiency	endocrine/metabolic			TRUE
261.3	Vitamin C deficiencies	endocrine/metabolic			TRUE
261	Vitamin deficiency	endocrine/metabolic			TRUE
694.1	Vitiligo	dermatologic			TRUE
286.11	Von willebrand's disease	hematopoietic			TRUE
446.4	Wegener's granulomatosis	circulatory system			TRUE
