# Supplementary material for: Leveraging health records to identify diagnoses associated with recurrent pregnancy loss across two medical centers
Source: iScience. 2026 Jan 7;29(2):114633. doi: 10.1016/j.isci.2026.114633 (PMC12877842; doi:10.1016/j.isci.2026.114633)
Supplement: Data S5. Confidence intervals for Stanford association analysis results [file mmc6.xlsx]

## Sheet: Stanford main CIs
phecode	phenotype	category	ci_lower	ci_upper	count_under10
785	Abdominal pain	symptoms	1.73435	2.00876	FALSE
286.9	Abnormal coagulation profile	hematopoietic	2.92893	9.18495	FALSE
426.7	Abnormal electrocardiogram [ECG] [EKG]	circulatory system	1.35985	2.10867	FALSE
514	Abnormal findings examination of lungs	respiratory	0.848664	1.63751	FALSE
564.8	Abnormal findings on exam of gastrointestinal tract/ abdominal area	digestive	1.31755	3.06001	FALSE
611	Abnormal findings on mammogram or breast exam	genitourinary	1.5801	6.2167	FALSE
701.5	Abnormal granulation tissue	dermatologic	0.291418	1.06626	FALSE
396	Abnormal heart sounds	circulatory system	1.30357	2.43802	FALSE
350.1	Abnormal involuntary movements	neurological	0.968328	2.01563	FALSE
611.1	Abnormal mammogram	genitourinary	1.52865	2.57537	FALSE
792	Abnormal Papanicolaou smear of cervix and cervical HPV	genitourinary	1.07202	1.59743	FALSE
573.7	Abnormal results of function study of liver	digestive	0.890729	2.1221	FALSE
246.7	Abnormal results of function study of thyroid	endocrine/metabolic	2.07383	3.77041	FALSE
655.1	Abnormality in fetal heart rate or rhythm	pregnancy complications	0.222421	0.277245	FALSE
654.1	Abnormality of organs and soft tissues of pelvis complicating pregnancy, childbirth, or the puerperium	pregnancy complications	0.40221	0.486285	FALSE
614.54	Abscess or ulceration of vulva	genitourinary	0.860585	2.92044	FALSE
626.11	Absent or infrequent menstruation	genitourinary	2.51636	2.97522	FALSE
276.41	Acidosis	endocrine/metabolic	0.533377	1.93437	FALSE
706.1	Acne	dermatologic	1.40599	1.86746	FALSE
701.6	Acquired acanthosis nigricans	dermatologic	2.09251	6.39928	FALSE
735	Acquired foot deformities	musculoskeletal	1.16424	5.12683	FALSE
244.2	Acquired hypothyroidism	endocrine/metabolic	1.30982	1.8717	FALSE
702.1	Actinic keratosis	dermatologic	0.961124	3.3798	FALSE
540.11	Acute appendicitis	digestive	0.674556	2.11831	FALSE
483	Acute bronchitis and bronchiolitis	respiratory	1.25791	2.02815	FALSE
498	Acute bronchospasm	respiratory	0.73546	2.23761	FALSE
592.11	Acute cystitis	genitourinary	1.5736	2.21994	FALSE
535.1	Acute gastritis	digestive	0.984205	2.89889	FALSE
614.31	Acute inflammatory pelvic disease	genitourinary	1.33384	4.43913	FALSE
465.4	Acute laryngitis and tracheitis	respiratory	0.772303	3.04914	FALSE
338.1	Acute pain	neurological	1.37438	1.98016	FALSE
577.1	Acute pancreatitis	digestive	1.05659	3.45043	FALSE
465.2	Acute pharyngitis	respiratory	1.44827	1.87106	FALSE
285.1	Acute posthemorrhagic anemia	hematopoietic	0.513743	0.798496	FALSE
300.8	Acute reaction to stress	mental disorders	1.62825	4.18344	FALSE
585.1	Acute renal failure	genitourinary	0.642448	1.8011	FALSE
464	Acute sinusitis	respiratory	1.60528	2.27245	FALSE
474.1	Acute tonsillitis	respiratory	0.782024	2.36599	FALSE
465	Acute upper respiratory infections of multiple or unspecified sites	respiratory	1.29941	1.64672	FALSE
304	Adjustment reaction	mental disorders	1.81348	2.66277	FALSE
979	Adverse drug events and drug allergies	injuries & poisonings	0.996639	3.60992	FALSE
967	Adverse effects of sedatives or other central nervous system depressants and anesthetics	injuries & poisonings	0.548073	1.87392	FALSE
300.12	Agorophobia, social phobia, and panic disorder	mental disorders	1.22526	2.14786	FALSE
317	Alcohol-related disorders	mental disorders	0.955233	3.37492	FALSE
317.1	Alcoholism	mental disorders	1.11203	2.67831	FALSE
371.21	Allergic conjunctivitis	sense organs	1.27392	2.89739	FALSE
476	Allergic rhinitis	respiratory	1.26954	1.65247	FALSE
949	Allergies, other	injuries & poisonings	1.22469	1.92699	FALSE
704.1	Alopecia	dermatologic	1.45969	2.19603	FALSE
291.8	Alteration of consciousness	mental disorders	1.10294	3.58735	FALSE
110.12	Althete's foot	infectious diseases	0.950941	2.54249	FALSE
565	Anal and rectal conditions	digestive	1.30814	2.19678	FALSE
946	Anaphylactic shock NOS	injuries & poisonings	0.558433	2.05004	FALSE
644	Anemia during pregnancy	pregnancy complications	0.446872	0.576682	FALSE
635.2	Antepartum hemorrhage, abruptio placentae, and placenta previa	pregnancy complications	1.23718	1.49915	FALSE
300.1	Anxiety disorder	mental disorders	1.25476	1.55907	FALSE
292.1	Aphasia/speech disturbance	mental disorders	1.10513	4.86665	FALSE
427.5	Arrhythmia (cardiac) NOS	circulatory system	0.830014	1.63394	FALSE
526.42	Arthralgia/ankylosis of temporomandibular joint	digestive	1.49755	4.35506	FALSE
716.9	Arthropathy NOS	musculoskeletal	0.830235	3.24574	FALSE
572	Ascites (non malignant)	digestive	1.48436	3.41777	FALSE
495	Asthma	respiratory	0.931273	1.20585	FALSE
495.2	Asthma with exacerbation	respiratory	1.12054	1.77945	FALSE
367.2	Astigmatism	sense organs	0.569509	1.06192	FALSE
939	Atopic/contact dermatitis due to other or unspecified	dermatologic	1.20248	1.54269	FALSE
427.21	Atrial fibrillation	circulatory system	0.729063	2.93549	FALSE
535.2	Atrophic gastritis	digestive	1.37053	3.17221	FALSE
313.1	Attention deficit hyperactivity disorder	mental disorders	0.85236	1.78194	FALSE
760	Back pain	symptoms	1.2075	1.49181	FALSE
38.3	Bacteremia	infectious diseases	1.30814	4.17238	FALSE
8.5	Bacterial enteritis	infectious diseases	1.3076	3.04397	FALSE
41	Bacterial infection NOS	infectious diseases	1.46539	2.14585	FALSE
539	Bariatric surgery	digestive	0.446501	1.6079	FALSE
172.21	Basal cell carcinoma	neoplasms	0.752875	2.86785	FALSE
610.4	Benign neoplasm of breast	genitourinary	0.910029	1.79327	FALSE
208	Benign neoplasm of colon	neoplasms	0.474948	1.78129	FALSE
211	Benign neoplasm of other parts of digestive system	neoplasms	1.55818	6.15861	FALSE
220	Benign neoplasm of ovary	neoplasms	0.6998	1.539	FALSE
227.3	Benign neoplasm of pituitary gland and craniopharyngeal duct (pouch)	neoplasms	1.5676	3.74842	FALSE
216	Benign neoplasm of skin	neoplasms	1.18855	1.55331	FALSE
229	Benign neoplasm of unspecified sites	neoplasms	0.625937	2.3218	FALSE
296.1	Bipolar	mental disorders	1.0272	1.99158	FALSE
367.9	Blindness and low vision	sense organs	0.484716	1.90056	FALSE
578.2	Blood in stool	digestive	1.68255	3.13238	FALSE
613.9	Breast disorder NOS	genitourinary	0.39144	1.41348	FALSE
497	Bronchitis	respiratory	1.32866	2.92412	FALSE
1000	Burns	NULL	0.995662	2.659	FALSE
726.3	Bursitis	musculoskeletal	1.51787	4.64986	FALSE
726.4	Calcaneal spur; Exostosis NOS	musculoskeletal	2.01458	8.89458	FALSE
574.2	Calculus of bile duct	digestive	1.02659	2.43563	FALSE
594.1	Calculus of kidney	genitourinary	1.23825	2.28505	FALSE
594.3	Calculus of ureter	genitourinary	0.703994	2.85719	FALSE
112	Candidiasis	infectious diseases	1.38639	1.84028	FALSE
686.1	Carbuncle and furuncle	dermatologic	0.429224	0.758861	FALSE
747	Cardiac and circulatory congenital anomalies	congenital anomalies	0.523333	1.35328	FALSE
747.1	Cardiac congenital anomalies	congenital anomalies	0.646727	1.30921	FALSE
747.11	Cardiac shunt/ heart septal defect	congenital anomalies	0.558208	1.22546	FALSE
416	Cardiomegaly	circulatory system	0.540692	1.56626	FALSE
366	Cataract	sense organs	1.56186	8.21479	FALSE
557.1	Celiac disease	digestive	1.23361	2.93969	FALSE
681.3	Cellulitis and abscess of arm/hand	dermatologic	0.996178	3.0396	FALSE
681.2	Cellulitis and abscess of face/neck	dermatologic	0.791499	3.13882	FALSE
681.1	Cellulitis and abscess of fingers/toes	dermatologic	0.895764	1.9926	FALSE
681.5	Cellulitis and abscess of leg, except foot	dermatologic	1.04823	3.06859	FALSE
681.7	Cellulitis and abscess of trunk	dermatologic	0.926901	2.20515	FALSE
433.21	Cerebral artery occlusion, with cerebral infarction	circulatory system	1.39345	5.18618	FALSE
348.2	Cerebral edema and compression of brain	neurological	1.48013	5.1966	FALSE
636.8	Cervical incompetence	pregnancy complications	3.78431	5.79408	FALSE
180.3	Cervical intraepithelial neoplasia [CIN] [Cervical dysplasia]	neoplasms	1.34242	2.14005	FALSE
765	Cervical radiculitis	symptoms	1.17523	2.75098	FALSE
761	Cervicalgia	symptoms	1.29657	1.80512	FALSE
614.51	Cervicitis and endocervicitis	genitourinary	1.26048	1.96743	FALSE
687.3	Changes in skin texture	dermatologic	1.20679	4.83204	FALSE
574.3	Cholecystitis without cholelithiasis	digestive	0.898226	2.45365	FALSE
574.1	Cholelithiasis	digestive	1.06797	1.81679	FALSE
574.11	Cholelithiasis with acute cholecystitis	digestive	1.14528	3.91029	FALSE
574.12	Cholelithiasis with other cholecystitis	digestive	0.670501	1.67819	FALSE
575.6	Cholesterolosis of gallbladder	digestive	0.724598	2.46193	FALSE
758.1	Chromosomal anomalies	congenital anomalies	2.23574	3.77738	FALSE
798.1	Chronic fatigue syndrome	symptoms	1.36639	4.08163	FALSE
614.32	Chronic inflammatory pelvic disease	genitourinary	3.557	9.39981	FALSE
245.21	Chronic lymphocytic thyroiditis	endocrine/metabolic	1.55157	2.34373	FALSE
338.2	Chronic pain	neurological	1.15998	1.5798	FALSE
472	Chronic pharyngitis and nasopharyngitis	respiratory	1.22796	2.60699	FALSE
585.3	Chronic renal failure [CKD]	genitourinary	0.843579	2.98459	FALSE
475	Chronic sinusitis	respiratory	1.57186	2.53671	FALSE
474.2	Chronic tonsillitis and adenoiditis	respiratory	0.993647	2.32551	FALSE
459.9	Circulatory disease NEC	circulatory system	0.808339	3.08264	FALSE
701.3	Circumscribed scleroderma	dermatologic	1.11843	4.62377	FALSE
286.3	Coagulation defects complicating pregnancy or postpartum	hematopoietic	0.555313	0.772458	FALSE
639	Complications following abortion or ectopic and molar pregnancies	pregnancy complications	12.2539	49.1824	FALSE
669	Complications of labor and delivery NEC	pregnancy complications	0.409712	0.533715	FALSE
1011	Complications of surgical and medical procedures	NULL	0.972624	1.66708	FALSE
851	Complications of transplants and reattached limbs	injuries & poisonings	0.320104	1.19414	FALSE
817	Concussion	injuries & poisonings	0.852142	2.58258	FALSE
751.11	Congenital anomalies of female genital organs	congenital anomalies	3.62945	5.48403	FALSE
747.13	Congenital anomalies of great vessels	congenital anomalies	0.580523	1.90825	FALSE
691	Congenital anomalies of skin	dermatologic	0.833738	2.49884	FALSE
286.12	Congenital deficiency of other clotting factors (including factor VII)	hematopoietic	0.949967	4.02457	FALSE
756.5	Congenital osteodystrophies	congenital anomalies	0.818059	2.4965	FALSE
428.1	Congestive heart failure (CHF) NOS	circulatory system	0.50456	1.96516	FALSE
369.5	Conjunctivitis, infectious	sense organs	0.975222	1.64125	FALSE
563	Constipation	digestive	1.11787	1.49313	FALSE
916	Contusion	injuries & poisonings	1.05234	1.73838	FALSE
345.3	Convulsions	neurological	0.870028	2.42385	FALSE
700	Corns and callosities	dermatologic	1.37353	3.69314	FALSE
411.4	Coronary atherosclerosis	circulatory system	0.665968	2.51558	FALSE
512.8	Cough	respiratory	1.35547	1.72699	FALSE
1008	Crushing or internal injury to organs	NULL	0.578481	2.11614	FALSE
586.2	Cyst of kidney, acquired	genitourinary	0.808838	3.35814	FALSE
614.53	Cyst or abscess of Bartholin's gland	genitourinary	0.792313	2.372	FALSE
751.21	Cystic kidney disease	congenital anomalies	0.975717	3.80562	FALSE
610.1	Cystic mastopathy	genitourinary	1.26919	2.09047	FALSE
592.1	Cystitis	genitourinary	1.62942	3.3043	FALSE
302.1	Decreased libido	mental disorders	0.723688	2.42033	FALSE
288.1	Decreased white blood cell count	hematopoietic	0.993368	2.80017	FALSE
452.2	Deep vein thrombosis [DVT]	circulatory system	0.757335	2.09776	FALSE
722.6	Degeneration of intervertebral disc	musculoskeletal	1.17741	2.63511	FALSE
296.2	Depression	mental disorders	1.4794	2.14947	FALSE
110.2	Dermatomycoses	infectious diseases	1.1923	2.56957	FALSE
110.1	Dermatophytosis	infectious diseases	0.8616	3.31538	FALSE
110.11	Dermatophytosis of nail	infectious diseases	0.984678	2.07837	FALSE
110.13	Dermatophytosis of the body	infectious diseases	0.900883	2.31375	FALSE
649.1	Diabetes or abnormal glucose tolerance complicating pregnancy	pregnancy complications	0.388791	0.480898	FALSE
550.2	Diaphragmatic hernia	digestive	1.25083	4.16583	FALSE
561.1	Diarrhea	digestive	1.53444	2.09392	FALSE
704	Diseases of hair and hair follicles	dermatologic	1.34794	2.65955	FALSE
528.5	Diseases of lips	digestive	0.676194	2.07258	FALSE
703	Diseases of nail, NOS	dermatologic	0.915081	2.14969	FALSE
526	Diseases of the jaws	digestive	0.933082	2.93732	FALSE
473	Diseases of the larynx and vocal cords	respiratory	0.660245	2.48457	FALSE
528	Diseases of the oral soft tissues, excluding lesions specific for gingiva and tongue	digestive	1.38004	3.14614	FALSE
288	Diseases of white blood cells	hematopoietic	1.33761	5.99426	FALSE
830	Dislocation	injuries & poisonings	0.855675	2.12024	FALSE
689	Disorder of skin and subcutaneous tissue NOS	dermatologic	1.13675	1.74424	FALSE
255	Disorders of adrenal glands	endocrine/metabolic	2.01957	8.44176	FALSE
277.4	Disorders of bilirubin excretion	endocrine/metabolic	1.80761	5.92684	FALSE
724.2	Disorders of coccyx	musculoskeletal	0.981122	4.27413	FALSE
372	Disorders of conjunctiva	sense organs	1.00399	2.37115	FALSE
275.1	Disorders of iron metabolism	hematopoietic	0.851469	3.58495	FALSE
275.3	Disorders of magnesium metabolism	endocrine/metabolic	1.19866	3.62634	FALSE
626	Disorders of menstruation and other abnormal bleeding from female genital tract	genitourinary	3.9956	5.02232	FALSE
728	Disorders of muscle, ligament, and fascia	musculoskeletal	0.581141	1.54979	FALSE
377	Disorders of optic nerve and visual pathways	sense organs	1.27488	5.00996	FALSE
275.53	Disorders of phosphorus metabolism	endocrine/metabolic	1.79565	6.95652	FALSE
253	Disorders of the pituitary gland and its hypothalamic control	endocrine/metabolic	0.984871	3.97787	FALSE
619.2	Disorders of uterus, NEC	genitourinary	2.98069	3.68326	FALSE
379.2	Disorders of vitreous body	sense organs	1.11203	2.33314	FALSE
617	Disorders secondary to childbirth, surgery, trauma	genitourinary	1.99385	2.55042	FALSE
722.1	Displacement of intervertebral disc	musculoskeletal	1.15631	2.26007	FALSE
687.4	Disturbance of skin sensation	dermatologic	1.20438	1.7174	FALSE
350.6	Disturbances of sensation of smell and taste	neurological	1.08254	3.7409	FALSE
270.11	Disturbances of sulphur-bearing amino-acid metabolism	endocrine/metabolic	5.35832	10.7975	FALSE
562.1	Diverticulosis	digestive	1.57418	6.1294	FALSE
386.9	Dizziness and giddiness (Light-headedness and vertigo)	sense organs	1.46177	1.91806	FALSE
375.1	Dry eyes	sense organs	1.20637	2.41996	FALSE
705.1	Dyshidrosis	dermatologic	0.906041	2.68794	FALSE
626.2	Dysmenorrhea	genitourinary	2.45479	3.53207	FALSE
277.7	Dysmetabolic syndrome X	endocrine/metabolic	6.777	14.2631	FALSE
625.1	Dyspareunia	genitourinary	1.10433	1.68919	FALSE
536.8	Dyspepsia and other specified disorders of function of stomach	digestive	1.13552	2.52806	FALSE
532	Dysphagia	digestive	1.32361	2.70845	FALSE
300.4	Dysthymic disorder	mental disorders	1.03267	2.29667	FALSE
599.3	Dysuria	genitourinary	1.6234	2.04392	FALSE
41.4	E. coli	infectious diseases	0.707516	1.69298	FALSE
636.2	Early onset of delivery	pregnancy complications	2.01258	3.15189	FALSE
636	Early or threatened labor; hemorrhage in early pregnancy	pregnancy complications	1.15549	1.4371	FALSE
305.2	Eating disorder	mental disorders	0.733137	2.95467	FALSE
782.3	Edema	symptoms	1.01698	1.60663	FALSE
1015	Effects of other external causes	NULL	1.02756	2.41808	FALSE
288.2	Elevated white blood cell count	hematopoietic	1.03317	1.86124	FALSE
615	Endometriosis	genitourinary	2.28567	3.25907	FALSE
726.1	Enthesopathy	musculoskeletal	1.19682	2.00016	FALSE
345	Epilepsy, recurrent seizures, convulsions	neurological	1.24039	2.86822	FALSE
477	Epistaxis or throat hemorrhage	respiratory	0.921413	2.19548	FALSE
401.1	Essential hypertension	circulatory system	1.05572	1.45813	FALSE
381.2	Eustachian tube disorders	sense organs	0.934774	1.84329	FALSE
626.12	Excessive or frequent menstruation	genitourinary	2.50464	3.52856	FALSE
643	Excessive vomiting in pregnancy	pregnancy complications	1.3853	1.88877	FALSE
369.2	Eye infection, viral	sense organs	0.949555	3.17942	FALSE
728.7	Fasciitis	musculoskeletal	1.25738	2.72515	FALSE
661	Fetal distress and abnormal forces of labor	pregnancy complications	0.278629	0.369592	FALSE
783	Fever of unknown origin	symptoms	1.15131	1.57787	FALSE
735.1	Flat foot	musculoskeletal	1.02002	4.38353	FALSE
561.2	Flatulence	digestive	1.43483	2.2637	FALSE
1001	Foreign body injury	NULL	1.02285	2.5034	FALSE
801	Fracture of ankle and foot	injuries & poisonings	0.790397	1.903	FALSE
801.1	Fracture of foot	injuries & poisonings	1.15241	4.72154	FALSE
804	Fracture of hand or wrist	injuries & poisonings	0.827947	2.33081	FALSE
803.2	Fracture of radius and ulna	injuries & poisonings	1.00047	3.39066	FALSE
599.5	Frequency of urination and polyuria	genitourinary	1.69257	2.35053	FALSE
596.5	Functional disorders of bladder	genitourinary	0.986006	3.55179	FALSE
612.1	Galactorrhea	genitourinary	2.1763	5.63712	FALSE
727.4	Ganglion and cyst of synovium, tendon, and bursa	musculoskeletal	0.986714	2.1879	FALSE
535.9	Gastritis and duodenitis, NOS	digestive	1.13645	2.2141	FALSE
300.11	Generalized anxiety disorder	mental disorders	1.43814	2.05123	FALSE
618	Genital prolapse	genitourinary	0.264009	0.924144	FALSE
530.11	GERD	digestive	0.850185	1.08946	FALSE
365	Glaucoma	sense organs	1.01584	2.54859	FALSE
250.5	Glycosuria or Acetonuria	endocrine/metabolic	0.463849	1.36376	FALSE
242.1	Graves' disease	endocrine/metabolic	1.21862	2.41166	FALSE
593.1	Gross hematuria	genitourinary	1.38944	4.82858	FALSE
41.8	H. pylori	infectious diseases	0.857706	2.40403	FALSE
735.3	Hallux valgus (Bunion)	musculoskeletal	1.28707	2.91493	FALSE
389	Hearing loss	sense organs	0.631095	1.42477	FALSE
530.9	Heartburn	digestive	1.08223	2.11113	FALSE
228	Hemangioma and lymphangioma, any site	neoplasms	1.52705	3.33718	FALSE
228.1	Hemangioma of skin and subcutaneous tissue	neoplasms	1.18686	2.59892	FALSE
578.1	Hematemesis	digestive	1.73389	6.26349	FALSE
593	Hematuria	genitourinary	1.19972	1.87276	FALSE
636.3	Hemorrhage in early pregnancy	pregnancy complications	5.99212	7.03842	FALSE
459.1	Hemorrhage NOS	circulatory system	1.65242	4.25043	FALSE
578.8	Hemorrhage of rectum and anus	digestive	1.40248	2.31744	FALSE
850	Hemorrhage or hematoma complicating a procedure	injuries & poisonings	1.50634	4.3685	FALSE
455	Hemorrhoids	circulatory system	1.00069	1.43111	FALSE
573.3	Hepatomegaly	digestive	1.37726	3.74356	FALSE
54	Herpes simplex	infectious diseases	0.965811	1.33104	FALSE
53	Herpes zoster	infectious diseases	1.16917	2.54936	FALSE
705.3	Hidradenitis	dermatologic	1.18991	4.03573	FALSE
704.2	Hirsutism	dermatologic	1.34446	2.83542	FALSE
595	Hydronephrosis	genitourinary	0.444448	0.990042	FALSE
272.11	Hypercholesterolemia	endocrine/metabolic	1.58439	2.92423	FALSE
643.1	Hyperemesis gravidarum	pregnancy complications	1.27288	1.8469	FALSE
272.12	Hyperglyceridemia	endocrine/metabolic	1.56734	3.79032	FALSE
705.8	Hyperhidrosis	dermatologic	1.22533	2.44485	FALSE
272.1	Hyperlipidemia	endocrine/metabolic	2.05422	2.88149	FALSE
367.8	Hypermetropia	sense organs	1.18133	3.91816	FALSE
327.1	Hypersomnia	neurological	0.931726	2.44329	FALSE
642	Hypertension complicating pregnancy, childbirth, and the puerperium	pregnancy complications	0.402576	0.529076	FALSE
623	Hypertrophy of female genital organs	genitourinary	1.1205	2.17057	FALSE
275.51	Hypocalcemia	endocrine/metabolic	0.781769	2.69226	FALSE
251.1	Hypoglycemia	endocrine/metabolic	1.68901	4.71053	FALSE
276.14	Hypopotassemia	endocrine/metabolic	1.44913	2.56283	FALSE
276.12	Hyposmolality and/or hyponatremia	endocrine/metabolic	1.22337	2.72889	FALSE
458.9	Hypotension NOS	circulatory system	0.540689	1.22165	FALSE
780	Hypothermia/Chills	symptoms	1.35157	3.02179	FALSE
244.4	Hypothyroidism NOS	endocrine/metabolic	1.67678	2.01348	FALSE
276.5	Hypovolemia	endocrine/metabolic	1.14803	1.90378	FALSE
279.1	Immunity deficiency	endocrine/metabolic	1.42653	5.62778	FALSE
380.4	Impacted cerumen	sense organs	0.93471	1.73643	FALSE
250.41	Impaired fasting glucose	endocrine/metabolic	1.22813	1.82007	FALSE
686.2	Impetigo	dermatologic	0.716941	2.54362	FALSE
647.1	Infections of genitourinary tract during pregnancy	pregnancy complications	1.08377	1.47216	FALSE
647	Infectious and parasitic complications affecting pregnancy	pregnancy complications	0.448853	0.597921	FALSE
626.8	Infertility, female	genitourinary	8.92388	10.5316	FALSE
626.15	Infertility, female, associated with anovulation	genitourinary	4.28429	6.07058	FALSE
609.1	Infertility, male	genitourinary	3.46159	8.44958	FALSE
371.3	Inflammation of eyelids	sense organs	1.06407	1.90965	FALSE
357	Inflammatory and toxic neuropathy	neurological	0.859647	2.65299	FALSE
613.1	Inflammatory disease of breast	genitourinary	0.454089	0.962836	FALSE
614.4	Inflammatory diseases of uterus, except cervix	genitourinary	8.50791	12.9122	FALSE
481	Influenza	respiratory	0.808817	1.61097	FALSE
703.1	Ingrowing nail	dermatologic	0.772535	2.1849	FALSE
1009	Injury, NOS	NULL	1.18795	1.60773	FALSE
912	Insect bite	injuries & poisonings	0.789158	1.95487	FALSE
327.4	Insomnia	neurological	1.48647	2.14316	FALSE
835	Internal derangement of knee	injuries & poisonings	1.29375	2.68543	FALSE
271.3	Intestinal disaccharidase deficiencies and disaccharide malabsorption	endocrine/metabolic	1.16467	1.77683	FALSE
8	Intestinal infection	infectious diseases	1.53602	2.98582	FALSE
557	Intestinal malabsorption (non-celiac)	digestive	1.72289	4.68907	FALSE
280.2	Iron deficiency anemia secondary to blood loss (chronic)	hematopoietic	1.35446	2.66129	FALSE
280.1	Iron deficiency anemias, unspecified or not due to blood loss	hematopoietic	1.1315	1.54368	FALSE
626.14	Irregular menstrual bleeding	genitourinary	2.93638	4.23506	FALSE
626.13	Irregular menstrual cycle	genitourinary	4.54735	5.39867	FALSE
626.1	Irregular menstrual cycle/bleeding	genitourinary	3.58939	5.4245	FALSE
564.1	Irritable Bowel Syndrome	digestive	1.25306	2.06907	FALSE
573.5	Jaundice (not of newborn)	digestive	1.62678	5.43435	FALSE
741.4	Joint effusions	musculoskeletal	1.38308	2.58498	FALSE
840.3	Joint/ligament sprain	injuries & poisonings	1.01393	1.7538	FALSE
701.4	Keloid scar	dermatologic	0.573567	1.39493	FALSE
655	Known or suspected fetal abnormality affecting management of mother	pregnancy complications	0.630176	0.719867	FALSE
737.3	Kyphoscoliosis and scoliosis	musculoskeletal	0.611722	1.27558	FALSE
1012	Late effect	NULL	2.13949	9.96277	FALSE
645	Late pregnancy and failed induction	pregnancy complications	0.164787	0.22265	FALSE
214	Lipoma	neoplasms	0.988269	2.87098	FALSE
214.1	Lipoma of skin and subcutaneous tissue	neoplasms	0.876036	3.09608	FALSE
277.51	Lipoprotein disorders	endocrine/metabolic	1.53389	3.9106	FALSE
687.2	Localized superficial swelling, mass, or lump	dermatologic	0.698112	1.25984	FALSE
611.3	Lump or mass in breast	genitourinary	1.28997	1.73132	FALSE
289.4	Lymphadenitis	hematopoietic	1.25944	2.01459	FALSE
296.22	Major depressive disorder	mental disorders	1.38023	1.78416	FALSE
647.3	Major puerperal infection	pregnancy complications	0.647499	1.42145	FALSE
798	Malaise and fatigue	symptoms	1.76098	2.22873	FALSE
174.11	Malignant neoplasm of female breast	neoplasms	1.04163	2.76567	FALSE
652	Malposition and malpresentation of fetus or obstruction	pregnancy complications	0.445857	0.548397	FALSE
613.5	Mastodynia	genitourinary	1.17734	1.68016	FALSE
658	Maternal complication of pregnancy affecting fetus or newborn	pregnancy complications	0.481895	0.759698	FALSE
857	Mechanical complication of unspecified genitourinary device, implant, and graft	injuries & poisonings	1.07589	2.16387	FALSE
292.3	Memory loss	mental disorders	1.81472	6.30389	FALSE
306.1	Mental disorders durring/after pregnancy	mental disorders	0.548934	0.719962	FALSE
593.2	Microscopic hematuria	genitourinary	1.06911	2.67457	FALSE
340.1	Migrain with aura	neurological	1.44535	2.39018	FALSE
340	Migraine	neurological	1.44992	1.87561	FALSE
262	Mineral deficiency NEC	endocrine/metabolic	1.15721	2.82114	FALSE
634	Miscarriage; stillbirth	pregnancy complications	1411.2	2765.81	FALSE
626.21	Mittelschmerz	genitourinary	1.93229	7.95794	FALSE
272.13	Mixed hyperlipidemia	endocrine/metabolic	0.958517	2.53888	FALSE
296	Mood disorders	mental disorders	0.967316	2.24117	FALSE
278.11	Morbid obesity	endocrine/metabolic	1.06096	1.63814	FALSE
622.2	Mucous polyp of cervix	genitourinary	0.937415	1.88442	FALSE
651	Multiple gestation	pregnancy complications	1.85886	2.62431	FALSE
335	Multiple sclerosis	neurological	0.681651	2.45607	FALSE
772.3	Muscle weakness	symptoms	1.24432	2.79889	FALSE
771	Musculoskeletal symptoms referable to limbs	symptoms	0.513129	1.31222	FALSE
770	Myalgia and myositis unspecified	symptoms	1.20697	1.9724	FALSE
117	Mycoses	infectious diseases	0.700077	2.51384	FALSE
200	Myeloproliferative disease	neoplasms	1.21268	3.3782	FALSE
367.1	Myopia	sense organs	0.897713	1.3467	FALSE
471	Nasal polyps	respiratory	1.41821	5.35674	FALSE
789	Nausea and vomiting	symptoms	1.31313	1.62224	FALSE
199	Neoplasm of uncertain behavior	neoplasms	1.05498	1.92206	FALSE
173	Neoplasm of uncertain behavior of skin	neoplasms	0.920977	1.44646	FALSE
766	Neuralgia, neuritis, and radiculitis NOS	symptoms	0.781354	1.91105	FALSE
288.11	Neutropenia	hematopoietic	1.08296	3.551	FALSE
217.1	Nevus, non-neoplastic	neoplasms	1.11188	1.7492	FALSE
769	Nonallopathic lesions NEC	symptoms	1.00162	4.36032	FALSE
558	Noninfectious gastroenteritis	digestive	1.42226	2.26486	FALSE
619.3	Noninflammatory disorders of cervix	genitourinary	1.45558	2.10731	FALSE
619.1	Noninflammatory disorders of ovary, fallopian tube, and broad ligament	genitourinary	2.32033	3.28941	FALSE
619.4	Noninflammatory disorders of vagina	genitourinary	2.07244	2.58365	FALSE
619.5	Noninflammatory disorders of vulva and perineum	genitourinary	0.832292	1.54182	FALSE
619	Noninflammatory female genital disorders	genitourinary	2.69595	4.14557	FALSE
395.1	Nonrheumatic mitral valve disorders	circulatory system	1.18269	2.42091	FALSE
579.8	Nonspecific abnormal findings in stool contents	digestive	0.996342	2.44928	FALSE
793	Nonspecific abnormal findings on radiological and other examination of musculoskeletal system	symptoms	1.00077	3.1234	FALSE
793.2	Nonspecific abnormal findings on radiological and other examination of other intrathoracic organs (echocardiogram, etc)	symptoms	0.964058	1.90707	FALSE
418	Nonspecific chest pain	circulatory system	1.41274	1.84538	FALSE
573.6	Nonspecific elevation of levels of transaminase or lactic acid dehydrogenase [LDH]	digestive	1.09858	2.25411	FALSE
790	Nonspecific findings on examination of blood	symptoms	1.34152	4.59191	FALSE
241.2	Nontoxic multinodular goiter	endocrine/metabolic	1.29849	2.70487	FALSE
241	Nontoxic nodular goiter	endocrine/metabolic	1.44191	3.24148	FALSE
241.1	Nontoxic uninodular goiter	endocrine/metabolic	1.17452	1.98178	FALSE
650	Normal delivery	pregnancy complications	0.148427	0.202237	FALSE
278.1	Obesity	endocrine/metabolic	1.37287	1.7452	FALSE
300.3	Obsessive-compulsive disorders	mental disorders	0.783124	2.77152	FALSE
665	Obstetrical/birth trauma	pregnancy complications	0.107862	0.133204	FALSE
575.2	Obstruction of bile duct	digestive	0.281956	0.600929	FALSE
327.32	Obstructive sleep apnea	neurological	1.36334	2.30649	FALSE
871.2	Open wound of finger(s)	injuries & poisonings	0.675347	1.50014	FALSE
871	Open wounds of extremities	injuries & poisonings	0.840707	2.77626	FALSE
870	Open wounds of head; neck; and trunk	injuries & poisonings	1.38188	3.47819	FALSE
528.12	Oral aphthae	digestive	0.597177	2.23229	FALSE
327.41	Organic or persistent insomnia	neurological	0.739199	2.49696	FALSE
458.1	Orthostatic hypotension	circulatory system	0.809577	2.47012	FALSE
740.9	Osteoarthrosis NOS	musculoskeletal	1.0465	2.61115	FALSE
740.11	Osteoarthrosis, localized, primary	musculoskeletal	0.996695	2.629	FALSE
743.9	Osteopenia or other disorder of bone and cartilage	musculoskeletal	0.885045	2.08106	FALSE
382	Otalgia	sense organs	1.10975	1.80144	FALSE
790.6	Other abnormal blood chemistry	symptoms	1.92604	2.60095	FALSE
250.42	Other abnormal glucose	endocrine/metabolic	1.91652	2.64569	FALSE
599.9	Other abnormality of urination	genitourinary	1.67479	2.8035	FALSE
738	Other acquired musculoskeletal deformity	musculoskeletal	0.934188	2.9727	FALSE
795	Other and nonspecific abnormal cytological, histological and immunological findings	symptoms	0.714109	1.37121	FALSE
286.7	Other and unspecified coagulation defects	hematopoietic	2.12059	4.65763	FALSE
654	Other and unspecified complications of birth; puerperium affecting management of mother	pregnancy complications	0.238981	0.354037	FALSE
759	Other and unspecified congenital anomalies	congenital anomalies	0.79715	1.14844	FALSE
285	Other anemias	hematopoietic	0.710721	0.906768	FALSE
215	Other benign neoplasm of connective and other soft tissue	neoplasms	1.03081	1.64822	FALSE
571.5	Other chronic nonalcoholic liver disease	digestive	1.07992	1.82987	FALSE
646	Other complications of pregnancy NEC	pregnancy complications	0.692196	0.802324	FALSE
674	Other complications of the puerperium NEC	pregnancy complications	0.452366	0.665966	FALSE
348.9	Other conditions of brain, NOS	neurological	1.31304	3.38665	FALSE
649	Other conditions or status of the mother complicating pregnancy, childbirth, or the puerperium	pregnancy complications	0.409417	0.472711	FALSE
742.9	Other derangement of joint	musculoskeletal	0.746448	1.45328	FALSE
289	Other diseases of blood and blood-forming organs	hematopoietic	1.09335	2.55871	FALSE
510	Other diseases of lung	respiratory	1.16047	3.34274	FALSE
519.8	Other diseases of respiratory system, NEC	respiratory	0.789375	2.58361	FALSE
525	Other diseases of the teeth and supporting structures	digestive	1.16864	2.8587	FALSE
575.8	Other disorders of biliary tract	digestive	0.573588	1.78163	FALSE
733	Other disorders of bone and cartilage	musculoskeletal	0.796293	1.77536	FALSE
723	Other disorders of cervical region	musculoskeletal	1.27208	4.16605	FALSE
388	Other disorders of ear	sense organs	1.01556	2.17228	FALSE
379	Other disorders of eye	sense organs	0.595554	1.7968	FALSE
374	Other disorders of eyelids	sense organs	1.16967	2.64968	FALSE
575.7	Other disorders of gallbladder	digestive	0.686447	2.70186	FALSE
569	Other disorders of intestine	digestive	0.704218	1.90978	FALSE
573	Other disorders of liver	digestive	0.911999	1.85619	FALSE
277	Other disorders of metabolism	endocrine/metabolic	1.49017	3.56079	FALSE
568	Other disorders of peritoneum	digestive	1.92146	5.18284	FALSE
729	Other disorders of soft tissues	musculoskeletal	1.03022	1.83615	FALSE
537	Other disorders of stomach and duodenum	digestive	0.965213	2.30973	FALSE
727	Other disorders of synovium, tendon, and bursa	musculoskeletal	0.886636	3.90443	FALSE
676	Other disorders of the breast associated with childbirth and disorders of lactation	pregnancy complications	0.399736	0.666784	FALSE
586	Other disorders of the kidney and ureters	genitourinary	0.683872	1.2627	FALSE
246	Other disorders of thyroid	endocrine/metabolic	1.44044	2.06247	FALSE
694.2	Other dyschromia	dermatologic	1.29751	1.80803	FALSE
512.9	Other dyspnea	respiratory	1.38699	2.14994	FALSE
259	Other endocrine disorders	endocrine/metabolic	3.11962	6.18405	FALSE
414	Other forms of chronic heart disease	circulatory system	0.886734	1.92558	FALSE
339	Other headache syndromes	neurological	1.39727	1.76691	FALSE
282.8	Other hemoglobinopathies	hematopoietic	0.729685	1.25343	FALSE
638	Other high-risk pregnancy	pregnancy complications	1.10495	1.26209	FALSE
401.3	Other hypertensive complications	circulatory system	0.814515	1.83951	FALSE
701	Other hypertrophic and atrophic conditions of skin	dermatologic	1.05003	1.64191	FALSE
1019	Other ill-defined and unknown causes of morbidity and mortality	NULL	0.79034	0.897036	FALSE
279.7	Other immunological findings	endocrine/metabolic	3.19185	6.65755	FALSE
136	Other infectious and parasitic diseases	infectious diseases	1.04651	3.10632	FALSE
686	Other local infections of skin and subcutaneous tissue	dermatologic	1.15645	2.44707	FALSE
598.9	Other nonspecific findings on examination of urine	genitourinary	0.919514	1.36037	FALSE
870.3	Other open wound of head and face	injuries & poisonings	0.701571	2.6222	FALSE
656	Other perinatal conditions of fetus or newborn	pregnancy complications	0.703099	0.815494	FALSE
351	Other peripheral nerve disorders	neurological	0.904042	1.4217	FALSE
505	Other pulmonary inflamation or edema	respiratory	0.635264	2.55718	FALSE
362	Other retinal disorders	sense organs	0.754898	1.96336	FALSE
613.7	Other signs and symptoms in breast	genitourinary	0.820797	1.66517	FALSE
427.3	Other specified cardiac dysrhythmias	circulatory system	1.21098	1.90813	FALSE
751.22	Other specified congenital anomalies of kidney	congenital anomalies	0.675021	2.14803	FALSE
704.8	Other specified diseases of hair and hair follicles	dermatologic	1.34109	2.59005	FALSE
706.8	Other specified diseases of sebaceous glands	dermatologic	1.41746	2.80487	FALSE
279.8	Other specified disorders involving the immune mechanism	endocrine/metabolic	0.576421	2.30751	FALSE
613.8	Other specified disorders of breast	genitourinary	0.900946	2.10516	FALSE
695.8	Other specified erythematous conditions	dermatologic	1.40567	4.4729	FALSE
535.8	Other specified gastritis	digestive	1.00237	4.28257	FALSE
842	Other sprains and strains	injuries & poisonings	0.957818	2.71176	FALSE
1005	Other symptoms	NULL	1.26517	2.13992	FALSE
579	Other symptoms involving abdomen and pelvis	digestive	1.15907	2.34202	FALSE
599.8	Other symptoms involving urinary system	genitourinary	1.74902	2.94292	FALSE
724.8	Other symptoms referable to back	musculoskeletal	1.1139	3.00036	FALSE
599	Other symptoms/disorders or the urinary system	genitourinary	2.86329	5.90873	FALSE
1010	Other tests	NULL	0.535	0.639772	FALSE
479	Other upper respiratory disease	respiratory	1.32001	1.86082	FALSE
452	Other venous embolism and thrombosis	circulatory system	0.989721	2.74144	FALSE
281.12	Other vitamin B12 deficiency anemia	hematopoietic	0.985246	3.62306	FALSE
380.1	Otitis externa	sense organs	0.695486	1.48726	FALSE
381.1	Otitis media	sense organs	1.2842	2.79762	FALSE
628	Ovarian cyst	genitourinary	2.78907	3.37372	FALSE
256	Ovarian dysfunction	endocrine/metabolic	3.88882	6.5676	FALSE
625	Pain and other symptoms associated with female genital organs	genitourinary	2.27421	2.96508	FALSE
745	Pain in joint	musculoskeletal	1.32427	1.6234	FALSE
773	Pain in limb	symptoms	1.33569	1.71707	FALSE
379.9	Pain, swelling or discharge of eye	sense organs	1.2288	2.3516	FALSE
512.2	Painful respiration	respiratory	1.16636	2.09021	FALSE
782.6	Pallor and flushing	symptoms	1.81075	5.06244	FALSE
427.9	Palpitations	circulatory system	1.53022	2.07511	FALSE
792.1	Papanicolaou smear of cervix or vagina with atypical squamous cells	genitourinary	1.19189	1.66468	FALSE
327.5	Parasomnia	neurological	1.52084	7.18409	FALSE
427.11	Paroxysmal supraventricular tachycardia	circulatory system	0.869594	1.97768	FALSE
427.12	Paroxysmal ventricular tachycardia	circulatory system	0.95355	3.16549	FALSE
345.12	Partial epilepsy	neurological	0.667783	2.76228	FALSE
614.33	Pelvic inflammatory disease, NOS	genitourinary	3.67199	8.69462	FALSE
614.1	Pelvic peritoneal adhesions, female (postoperative) (postinfection)	genitourinary	0.732692	1.36517	FALSE
531.4	Peptic ulcer, site unspecified	digestive	1.90048	7.0592	FALSE
522.5	Periapical abscess	digestive	0.945993	3.8776	FALSE
420.2	Pericarditis	circulatory system	0.852051	3.30482	FALSE
726	Peripheral enthesopathies and allied syndromes	musculoskeletal	1.11976	2.24823	FALSE
386.2	Peripheral or central vertigo	sense organs	0.99891	2.10691	FALSE
362.6	Peripheral retinal degenerations	sense organs	0.945588	3.16835	FALSE
568.1	Peritoneal adhesions (postoperative) (postinfection)	digestive	0.377918	1.15114	FALSE
313	Pervasive developmental disorders	mental disorders	0.758682	2.47716	FALSE
451	Phlebitis and thrombophlebitis	circulatory system	1.18717	5.11719	FALSE
300.13	Phobia	mental disorders	0.921027	2.72615	FALSE
253.1	Pituitary hyperfunction	endocrine/metabolic	3.10719	5.52758	FALSE
696.3	Pityriasis	dermatologic	0.679579	2.41492	FALSE
635.3	Placenta previa and abruptio placenta	pregnancy complications	0.441851	0.598851	FALSE
507	Pleurisy; pleural effusion	respiratory	0.898876	1.96729	FALSE
480	Pneumonia	respiratory	1.4134	2.67557	FALSE
256.4	Polycystic ovaries	endocrine/metabolic	3.30382	4.27342	FALSE
622.1	Polyp of corpus uteri	genitourinary	4.8189	6.87738	FALSE
627.3	Postmenopausal atrophic vaginitis	genitourinary	0.562434	1.51445	FALSE
475.9	Postnasal drip	respiratory	0.767896	1.79433	FALSE
80	Postoperative infection	infectious diseases	0.798876	2.69207	FALSE
300.9	Posttraumatic stress disorder	mental disorders	1.26336	2.5245	FALSE
418.1	Precordial pain	circulatory system	1.62675	4.14675	FALSE
642.1	Preeclampsia and eclampsia	pregnancy complications	0.332181	0.462016	FALSE
427.6	Premature beats	circulatory system	1.01893	2.21678	FALSE
627.5	Premature menopause and other ovarian failure	genitourinary	2.58781	4.47888	FALSE
627.4	Premenopausal menorrhagia	genitourinary	2.0394	5.12733	FALSE
626.4	Premenstrual tension syndromes	genitourinary	1.12033	2.76056	FALSE
286.81	Primary hypercoagulable state	hematopoietic	3.94551	5.91481	FALSE
287.31	Primary thrombocytopenia	hematopoietic	0.683355	1.78662	FALSE
425.1	Primary/intrinsic cardiomyopathies	circulatory system	0.410079	1.45367	FALSE
653	Problems associated with amniotic cavity and membranes	pregnancy complications	0.394797	0.490817	FALSE
360.2	Progressive myopia	sense organs	0.945872	3.76158	FALSE
618.1	Prolapse of vaginal walls	genitourinary	0.617065	1.52975	FALSE
269	Proteinuria	endocrine/metabolic	0.998918	2.11256	FALSE
131	Protozoan infection	infectious diseases	1.29068	4.64106	FALSE
695.7	Prurigo and Lichen	dermatologic	1.26462	2.9366	FALSE
698	Pruritus and related conditions	dermatologic	1.09136	1.48406	FALSE
696.41	Psoriasis vulgaris	dermatologic	1.03542	2.13913	FALSE
303.3	Psychogenic disorder	mental disorders	0.841491	3.09879	FALSE
508	Pulmonary collapse; interstitial and compensatory emphysema	respiratory	0.525646	1.46712	FALSE
415.11	Pulmonary embolism and infarction, acute	circulatory system	0.652138	2.21803	FALSE
287	Purpura and other hemorrhagic conditions	hematopoietic	2.98071	15.9755	FALSE
590	Pyelonephritis	genitourinary	1.59685	2.6916	FALSE
687.1	Rash and other nonspecific skin eruption	dermatologic	1.19222	1.58207	FALSE
443.1	Raynaud's syndrome	circulatory system	1.10464	2.84021	FALSE
530.14	Reflux esophagitis	digestive	0.961513	2.77622	FALSE
555.1	Regional enteritis	digestive	0.638729	2.13528	FALSE
594.8	Renal colic	genitourinary	1.4379	3.65154	FALSE
599.2	Retention of urine	genitourinary	0.277977	0.584428	FALSE
361	Retinal detachments and defects	sense organs	0.693867	2.86251	FALSE
654.2	Rhesus isoimmunization in pregnancy	pregnancy complications	1.20162	1.90245	FALSE
714.1	Rheumatoid arthritis	musculoskeletal	0.835663	2.16109	FALSE
695.3	Rosacea	dermatologic	0.805864	1.6333	FALSE
701.2	Scar conditions and fibrosis of skin	dermatologic	0.996202	1.76975	FALSE
764	Sciatica	symptoms	0.868748	1.40634	FALSE
706.2	Sebaceous cyst	dermatologic	1.11022	1.82648	FALSE
690.1	Seborrheic dermatitis	dermatologic	1.58403	2.56011	FALSE
702.2	Seborrheic keratosis	dermatologic	1.10729	1.75916	FALSE
244.1	Secondary hypothyroidism	endocrine/metabolic	0.895161	1.88687	FALSE
287.32	Secondary thrombocytopenia	hematopoietic	0.263585	0.586661	FALSE
389.1	Sensorineural hearing loss	sense organs	0.442019	1.60809	FALSE
994.2	Sepsis	injuries & poisonings	1.01956	2.47498	FALSE
470	Septal Deviations/Turbinate Hypertrophy	respiratory	1.11013	2.18537	FALSE
38	Septicemia	infectious diseases	0.889626	2.31833	FALSE
90	Sexually transmitted infections (not HIV or hepatitis)	infectious diseases	0.799595	2.30448	FALSE
637	Short gestation; low birth weight; and fetal growth retardation	pregnancy complications	0.430923	0.828123	FALSE
512.7	Shortness of breath	respiratory	1.26346	1.70943	FALSE
709.2	Sicca syndrome	dermatologic	0.6729	2.2578	FALSE
240	Simple and unspecified goiter	endocrine/metabolic	1.36321	2.94033	FALSE
819	Skull and face fracture and other intercranial injury	injuries & poisonings	1.16535	3.68401	FALSE
327.3	Sleep apnea	neurological	1.02643	1.98621	FALSE
327	Sleep disorders	neurological	1.08755	2.34607	FALSE
514.2	Solitary pulmonary nodule	respiratory	2.51772	6.9649	FALSE
772.2	Spasm of muscle	symptoms	0.961099	1.96784	FALSE
291.4	Specific nonpsychotic mental disorders due to brain damage	mental disorders	1.15159	4.3856	FALSE
721.1	Spondylosis without myelopathy	musculoskeletal	1.54927	3.2098	FALSE
287.1	Spontaneous ecchymoses	hematopoietic	1.35896	6.16916	FALSE
840	Sprains and strains	injuries & poisonings	1.09839	1.62691	FALSE
841	Sprains and strains of back and neck	injuries & poisonings	1.42562	2.59338	FALSE
741.2	Stiffness of joint	musculoskeletal	0.883937	2.62805	FALSE
41.2	Streptococcus infection	infectious diseases	0.715478	1.20075	FALSE
624.9	stress incontinence, female	genitourinary	0.608382	1.23887	FALSE
368.9	Subjective visual disturbances	sense organs	1.66416	3.63838	FALSE
316	Substance addiction and disorders	mental disorders	0.818923	1.49142	FALSE
297.1	Suicidal ideation	mental disorders	1.19061	3.05277	FALSE
681	Superficial cellulitis and abscess	dermatologic	1.24734	2.19803	FALSE
915	Superficial injury without mention of infection	injuries & poisonings	0.84488	1.56949	FALSE
381.11	Suppurative and unspecified otitis media	sense organs	1.21023	2.19891	FALSE
427.61	Supraventricular premature beats	circulatory system	1.11547	3.20232	FALSE
771.1	Swelling of limb	symptoms	1.12067	1.82582	FALSE
293.1	Swelling, mass, or lump in head and neck [Space-occupying lesion, intracranial NOS]	mental disorders	1.17801	2.08338	FALSE
627.2	Symptomatic menopause	genitourinary	1.41476	5.74491	FALSE
687	Symptoms affecting skin	dermatologic	1.31211	2.95965	FALSE
741	Symptoms and disorders of the joints	musculoskeletal	0.903862	1.85484	FALSE
429.3	Symptoms involving cardiovascular system	circulatory system	0.963023	2.26022	FALSE
561	Symptoms involving digestive system	digestive	1.03737	1.99008	FALSE
624	Symptoms involving female genital tract	genitourinary	1.478	2.4889	FALSE
519.9	Symptoms involving respiratory system and other chest symptoms	respiratory	1.17413	3.25633	FALSE
772	Symptoms of the muscles	symptoms	0.523259	1.18213	FALSE
788	Syncope and collapse	symptoms	1.13152	1.70353	FALSE
727.1	Synovitis and tenosynovitis	musculoskeletal	0.828262	1.39092	FALSE
695.42	Systemic lupus erythematosus	dermatologic	1.41468	3.1188	FALSE
427.7	Tachycardia NOS	circulatory system	0.987615	1.43469	FALSE
704.12	Telogen effluvium	dermatologic	0.978015	2.82652	FALSE
526.41	Temporomandibular joint disorder, unspecified	digestive	0.829312	2.36999	FALSE
306.9	Tension headache	mental disorders	0.839148	1.90669	FALSE
763	Thoracic or lumbosacral neuritis or radiculitis, unspecified	symptoms	1.08525	2.32592	FALSE
636.1	Threatened premature labor	pregnancy complications	1.69364	2.58709	FALSE
478	Throat pain	respiratory	1.42013	2.69818	FALSE
287.3	Thrombocytopenia	hematopoietic	0.494554	0.762878	FALSE
193	Thyroid cancer	neoplasms	1.01657	2.72144	FALSE
245	Thyroiditis	endocrine/metabolic	1.32148	4.11545	FALSE
245.1	Thyroiditis, acute and subacute	endocrine/metabolic	1.82209	6.81323	FALSE
242	Thyrotoxicosis with or without goiter	endocrine/metabolic	1.5777	2.54532	FALSE
389.4	Tinnitus	sense organs	0.75322	1.63995	FALSE
318	Tobacco use disorder	mental disorders	1.00768	1.76336	FALSE
291.1	Transient mental disorders due to conditions classified elsewhere	mental disorders	0.498663	1.15648	FALSE
10	Tuberculosis	infectious diseases	1.24916	4.12968	FALSE
250.1	Type 1 diabetes	endocrine/metabolic	0.884992	2.22495	FALSE
250.2	Type 2 diabetes	endocrine/metabolic	0.986725	1.40396	FALSE
555.2	Ulcerative colitis	digestive	0.388142	1.39382	FALSE
663	Umbilical cord complications during labor and delivery	pregnancy complications	0.201243	0.267427	FALSE
550.4	Umbilical hernia	digestive	0.684808	1.83138	FALSE
709.7	Unspecified diffuse connective tissue disease	dermatologic	1.74507	3.75413	FALSE
695.9	Unspecified erythematous condition	dermatologic	1.18269	2.82507	FALSE
599.4	Urinary incontinence	genitourinary	0.509118	1.10301	FALSE
591	Urinary tract infection	genitourinary	1.42858	1.76729	FALSE
947	Urticaria	dermatologic	1.41095	2.22199	FALSE
218.1	Uterine leiomyoma	neoplasms	1.13205	1.40973	FALSE
614.52	Vaginitis and vulvovaginitis	genitourinary	1.73336	2.24784	FALSE
747.12	Valvular heart disease/ heart chambers	congenital anomalies	0.480657	1.63247	FALSE
454.1	Varicose veins of lower extremity	circulatory system	0.427186	1.28068	FALSE
454.11	Varicose veins of lower extremity, symptomtic	circulatory system	0.704491	2.41897	FALSE
671	Venous/cerebrovascular complications embolism in pregnancy and the puerperium	pregnancy complications	0.439001	0.65374	FALSE
550.5	Ventral hernia	digestive	0.510916	1.99077	FALSE
8.6	Viral Enteritis	infectious diseases	0.851077	2.64635	FALSE
70.2	Viral hepatitis B	infectious diseases	0.558478	1.2944	FALSE
79	Viral infection	infectious diseases	1.38164	1.98159	FALSE
78	Viral warts & HPV	infectious diseases	1.17269	1.66449	FALSE
79.9	Viremia, NOS	infectious diseases	0.959912	1.83995	FALSE
368	Visual disturbances	sense organs	1.1732	1.91369	FALSE
368.4	Visual field defects	sense organs	0.881902	3.42742	FALSE
261.2	Vitamin B-complex deficiencies	endocrine/metabolic	1.39004	2.72636	FALSE
261.4	Vitamin D deficiency	endocrine/metabolic	2.06494	2.59006	FALSE
694.1	Vitiligo	dermatologic	0.777296	3.08759	FALSE
473.4	Voice disturbance	respiratory	1.1841	2.96626	FALSE
512.1	Wheezing	respiratory	1.46261	2.98239	FALSE
442.11	Abdominal aortic aneurysm	circulatory system			TRUE
550	Abdominal hernia	digestive			TRUE
790.9	Abnormal arterial blood gases	symptoms			TRUE
512.3	Abnormal chest sounds	respiratory			TRUE
598	Abnormal findings on examination of urine	genitourinary			TRUE
346	Abnormal findings on study of brain and/or nervous system	neurological			TRUE
429.2	Abnormal function study of cardiovascular system	circulatory system			TRUE
781.2	Abnormal posture	symptoms			TRUE
350.5	Abnormal reflex	neurological			TRUE
589	Abnormal results of function study of kidney	genitourinary			TRUE
514.1	Abnormal results of function study of pulmonary system	respiratory			TRUE
794	Abnormal results of other function studies (bladder, pancreas, placenta, spleen, etc)	symptoms			TRUE
609.2	Abnormal spermatozoa	genitourinary			TRUE
516	Abnormal sputum	respiratory			TRUE
350.2	Abnormality of gait	neurological			TRUE
289.9	Abnormality of red blood cells	hematopoietic			TRUE
251.8	Abnormality of secretion of glucagon or gastrin	endocrine/metabolic			TRUE
276.4	Acid-base balance disorder	endocrine/metabolic			TRUE
175	Acquired absence of breast	neoplasms			TRUE
286.4	Acquired coagulation factor deficiency	hematopoietic			TRUE
736.2	Acquired deformities of finger	musculoskeletal			TRUE
736.1	Acquired deformities of forearm	musculoskeletal			TRUE
736.3	Acquired deformities of hip	musculoskeletal			TRUE
736.5	Acquired deformities of knee	musculoskeletal			TRUE
283	Acquired hemolytic anemias	hematopoietic			TRUE
738.4	Acquired spondylolisthesis	musculoskeletal			TRUE
735.2	Acquired toe deformities	musculoskeletal			TRUE
253.11	Acromegaly and gigantism	endocrine/metabolic			TRUE
323.2	Acute (transverse) myelitis	neurological			TRUE
474	Acute and chronic tonsillitis	respiratory			TRUE
573.4	Acute and subacute necrosis of liver	digestive			TRUE
938.1	Acute dermatitis due to solar radiation	dermatologic			TRUE
446.2	Acute febrile mucocutaneous lymph node syndrome (Kawasaki disease)	circulatory system			TRUE
580.13	Acute glomerulonephritis, NOS	genitourinary			TRUE
81.11	Acute graft-versus-host disease	infectious diseases			TRUE
710.11	Acute osteomyelitis	musculoskeletal			TRUE
420.21	Acute pericarditis	circulatory system			TRUE
523.31	Acute periodontitis	digestive			TRUE
394.4	Acute rheumatic heart disease	circulatory system			TRUE
441.1	Acute vascular insufficiency of intestine	circulatory system			TRUE
433.6	Acute, but ill-defined cerebrovascular disease	circulatory system			TRUE
255.1	Adrenal hyperfunction	endocrine/metabolic			TRUE
255.2	Adrenal hypofunction	endocrine/metabolic			TRUE
255.3	Adrenogenital disorders	endocrine/metabolic			TRUE
260.3	Adult failure to thrive	endocrine/metabolic			TRUE
960.1	Adverse effects of antibacterials (not penicillins)	injuries & poisonings			TRUE
941	Adverse reaction to serum or vaccine	injuries & poisonings			TRUE
317.11	Alcoholic liver damage	mental disorders			TRUE
276.42	Alkalosis	endocrine/metabolic			TRUE
287.2	Allergic purpura	hematopoietic			TRUE
930	Allergic reaction to food	injuries & poisonings			TRUE
960.2	Allergy/adverse effect of penicillin	injuries & poisonings			TRUE
704.11	Alopecia Areata	dermatologic			TRUE
270.34	Alpha-1-antitrypsin deficiency	endocrine/metabolic			TRUE
292.4	Altered mental status	mental disorders			TRUE
368.1	Amblyopia	sense organs			TRUE
270.33	Amyloidosis	endocrine/metabolic			TRUE
565.1	Anal and rectal polyp	digestive			TRUE
285.21	Anemia in chronic kidney disease	hematopoietic			TRUE
285.22	Anemia in neoplastic disease	hematopoietic			TRUE
285.2	Anemia of chronic disease	hematopoietic			TRUE
411.41	Aneurysm and dissection of heart	circulatory system			TRUE
442.3	Aneurysm of artery of lower extremity	circulatory system			TRUE
442.2	Aneurysm of iliac artery	circulatory system			TRUE
442.8	Aneurysm of other specified artery	circulatory system			TRUE
411.3	Angina pectoris	circulatory system			TRUE
556.11	Angiodysplasia of intestine (without mention of hemorrhage)	digestive			TRUE
368.3	Anisometropia	sense organs			TRUE
715.2	Ankylosing spondylitis	musculoskeletal			TRUE
741.1	Ankylosis of joint	musculoskeletal			TRUE
759.1	Anomalies of endocrine glands, congenital	congenital anomalies			TRUE
526.3	Anomalies of jaw size/symmetry	digestive			TRUE
379.4	Anomalies of pupillary function	sense organs			TRUE
748	Anomalies of respiratory system, congenital	congenital anomalies			TRUE
524.3	Anomalies of tooth position/malocclusion	digestive			TRUE
426.4	Anomalous atrioventricular excitation	circulatory system			TRUE
260.6	Anorexia	endocrine/metabolic			TRUE
305.21	Anorexia nervosa	mental disorders			TRUE
334.2	Anterior horn cell disease	neurological			TRUE
253.4	Anterior pituitary disorders	endocrine/metabolic			TRUE
964.1	Anticoagulants causing adverse effects	injuries & poisonings			TRUE
963.1	Antineoplastic and immunosuppressive drugs causing adverse effects	injuries & poisonings			TRUE
965.2	Antirheumatics causing adverse effects in therapeutic use	injuries & poisonings			TRUE
301.2	Antisocial/borderline personality disorder	mental disorders			TRUE
300	Anxiety disorders	mental disorders			TRUE
442.1	Aortic aneurysm	circulatory system			TRUE
447.7	Aortic ectasia	circulatory system			TRUE
394.3	Aortic valve disease	circulatory system			TRUE
379.3	Aphakia and other disorders of lens	sense organs			TRUE
292.11	Aphasia	mental disorders			TRUE
284	Aplastic anemia	hematopoietic			TRUE
513.31	Apnea	respiratory			TRUE
540	Appendiceal conditions	digestive			TRUE
540.1	Appendicitis	digestive			TRUE
442.4	Arterial dissection	circulatory system			TRUE
444	Arterial embolism and thrombosis	circulatory system			TRUE
444.1	Arterial embolism and thrombosis of lower extremity artery	circulatory system			TRUE
446.9	Arteritis NOS	circulatory system			TRUE
711	Arthropathy associated with infections	musculoskeletal			TRUE
713	Arthropathy associated with other disorders classified elsewhere	musculoskeletal			TRUE
133	Arthropod-borne diseases	infectious diseases			TRUE
742.8	Articular cartilage disorder	musculoskeletal			TRUE
414.2	ASCVD	circulatory system			TRUE
733.4	Aseptic necrosis of bone	musculoskeletal			TRUE
117.4	Aspergillosis	infectious diseases			TRUE
1013	Asphyxia and hypoxemia	NULL			TRUE
440	Atherosclerosis	circulatory system			TRUE
440.9	Atherosclerosis of aorta	circulatory system			TRUE
440.22	Atherosclerosis of native arteries of the extremities with intermittent claudication	circulatory system			TRUE
440.21	Atherosclerosis of native arteries of the extremities with ulceration or gangrene	circulatory system			TRUE
440.1	Atherosclerosis of renal artery	circulatory system			TRUE
440.2	Atherosclerosis of the extremities	circulatory system			TRUE
427.22	Atrial flutter	circulatory system			TRUE
426.2	Atrioventricular [AV] block	circulatory system			TRUE
426.24	Atrioventricular block, complete	circulatory system			TRUE
525.2	Atrophy of edentulous alveolar ridge	digestive			TRUE
624.2	Atrophy of female genital tract	genitourinary			TRUE
313.3	Autism	mental disorders			TRUE
279.2	Autoimmune disease NEC	endocrine/metabolic			TRUE
283.1	Autoimmune hemolytic anemias	hematopoietic			TRUE
609.11	Azoospermia and oligospermia	genitourinary			TRUE
480.1	Bacterial pneumonia	respiratory			TRUE
530.13	Barrett's esophagus	digestive			TRUE
711.3	Behcet's syndrome	musculoskeletal			TRUE
227.1	Benign neoplasm of adrenal gland	neoplasms			TRUE
213	Benign neoplasm of bone and articular cartilage	neoplasms			TRUE
225.1	Benign neoplasm of brain, cranial nerves, meninges	neoplasms			TRUE
224	Benign neoplasm of eye	neoplasms			TRUE
224.1	Benign neoplasm of eye, uveal	neoplasms			TRUE
223	Benign neoplasm of kidney and other urinary organs	neoplasms			TRUE
210	Benign neoplasm of lip, oral cavity, and pharynx	neoplasms			TRUE
229.1	Benign neoplasm of lymph nodes	neoplasms			TRUE
221	Benign neoplasm of other female genital organs	neoplasms			TRUE
227.2	Benign neoplasm of parathyroid gland	neoplasms			TRUE
212	Benign neoplasm of respiratory and intrathoracic organs	neoplasms			TRUE
225.2	Benign neoplasm of spinal cord, meninges	neoplasms			TRUE
226	Benign neoplasm of thyroid glands	neoplasms			TRUE
596.1	Bladder neck obstruction	genitourinary			TRUE
911	Blister	injuries & poisonings			TRUE
170.1	Bone cancer	neoplasms			TRUE
860	Bone marrow or stem cell transplant	neoplasms			TRUE
174.1	Breast cancer [female]	neoplasms			TRUE
174.2	Breast cancer [male]	neoplasms			TRUE
612	Breast conditions, congenital or relating to hormones	genitourinary			TRUE
873	Broken tooth	injuries & poisonings			TRUE
496.3	Bronchiectasis	respiratory			TRUE
480.5	Bronchopneumonia and lung abscess	respiratory			TRUE
695.2	Bullous dermatoses	dermatologic			TRUE
426.3	Bundle branch block	circulatory system			TRUE
727.2	Bursitis disorders	musculoskeletal			TRUE
260.1	Cachexia	endocrine/metabolic			TRUE
594.2	Calculus of lower urinary tract	genitourinary			TRUE
189.2	Cancer of bladder	neoplasms			TRUE
191.11	Cancer of brain	neoplasms			TRUE
191.1	Cancer of brain and nervous system	neoplasms			TRUE
165.1	Cancer of bronchus; lung	neoplasms			TRUE
170.2	Cancer of connective tissue	neoplasms			TRUE
190	Cancer of eye	neoplasms			TRUE
164	Cancer of intrathoracic organs	neoplasms			TRUE
149.4	Cancer of larynx	neoplasms			TRUE
145.3	Cancer of major salivary glands	neoplasms			TRUE
145	Cancer of mouth	neoplasms			TRUE
149.2	Cancer of nasopharynx	neoplasms			TRUE
149.9	Cancer of of nasal cavities	neoplasms			TRUE
194	Cancer of other endocrine glands	neoplasms			TRUE
184	Cancer of other female genital organs	neoplasms			TRUE
184.2	Cancer of other female genital organs (excluding uterus and ovary)	neoplasms			TRUE
202	Cancer of other lymphoid, histiocytic tissue	neoplasms			TRUE
151	Cancer of stomach	neoplasms			TRUE
145.4	Cancer of the gums	neoplasms			TRUE
145.2	Cancer of tongue	neoplasms			TRUE
165	Cancer within the respiratory system	neoplasms			TRUE
195	Cancer, suspected or other	neoplasms			TRUE
112.3	Candidiasis of skin and nails	infectious diseases			TRUE
259.2	Carcinoid syndrome	endocrine/metabolic			TRUE
172.3	Carcinoma in situ of skin	neoplasms			TRUE
427.42	Cardiac arrest	circulatory system			TRUE
429.9	Cardiac complications, not elsewhere classified	circulatory system			TRUE
426	Cardiac conduction disorders	circulatory system			TRUE
426.91	Cardiac pacemaker in situ	circulatory system			TRUE
797.1	Cardiogenic shock	symptoms			TRUE
277.8	Carnitine deficiencies	endocrine/metabolic			TRUE
347	Cataplexy and narcolepsy	neurological			TRUE
681.6	Cellulitis and abscess of foot, toe	dermatologic			TRUE
528.3	Cellulitis and abscess of oral soft tissues	digestive			TRUE
386.21	Central origin vertigo	sense organs			TRUE
327.31	Central/nonobstroctive sleep apnea	neurological			TRUE
433.5	Cerebral aneurysm	circulatory system			TRUE
433.12	Cerebral atherosclerosis	circulatory system			TRUE
348.4	Cerebral cysts	neurological			TRUE
331.9	Cerebral degeneration, unspecified	neurological			TRUE
433.3	Cerebral ischemia	circulatory system			TRUE
816	Cerebral laceration and contusion	injuries & poisonings			TRUE
433	Cerebrovascular disease	circulatory system			TRUE
958	Certain early complications of trauma or procedure	injuries & poisonings			TRUE
180.1	Cervical cancer	neoplasms			TRUE
767	Cervicocranial/Cervicobrachial syndrome	symptoms			TRUE
197	Chemotherapy	neoplasms			TRUE
575.1	Cholangitis	digestive			TRUE
385.3	Cholesteatoma	sense organs			TRUE
733.9	Chondromalacia	musculoskeletal			TRUE
363	Chorioretinal inflammations, scars, and other disorders of choroid	sense organs			TRUE
363.3	Chorioretinal scars	sense organs			TRUE
758	Chromosomal anomalies and genetic disorders	congenital anomalies			TRUE
496	Chronic airway obstruction	respiratory			TRUE
496.2	Chronic bronchitis	respiratory			TRUE
592.12	Chronic cystitis	genitourinary			TRUE
938.2	Chronic dermatitis due to solar radiation	dermatologic			TRUE
580.14	Chronic glomerulonephritis, NOS	genitourinary			TRUE
81.12	Chronic graft-versus-host disease	infectious diseases			TRUE
70.4	Chronic hepatitis	infectious diseases			TRUE
371.9	Chronic inflammatory disorders of orbit	sense organs			TRUE
592.13	Chronic interstitial cystitis	genitourinary			TRUE
585.4	Chronic kidney disease, Stage I or II	genitourinary			TRUE
585.33	Chronic Kidney Disease, Stage III	genitourinary			TRUE
585.34	Chronic Kidney Disease, Stage IV	genitourinary			TRUE
473.1	Chronic laryngitis	respiratory			TRUE
495.1	Chronic obstructive asthma	respiratory			TRUE
710.12	Chronic osteomyelitis	musculoskeletal			TRUE
355.1	Chronic pain syndrome	neurological			TRUE
577.2	Chronic pancreatitis	digestive			TRUE
573.1	Chronic passive congestion of liver	digestive			TRUE
420.22	Chronic pericarditis	circulatory system			TRUE
523.32	Chronic periodontitis	digestive			TRUE
415.2	Chronic pulmonary heart disease	circulatory system			TRUE
245.2	Chronic thyroiditis	endocrine/metabolic			TRUE
707.2	Chronic ulcer of leg or foot	dermatologic			TRUE
707.3	Chronic ulcer of unspecified site	dermatologic			TRUE
441.2	Chronic vascular insufficiency of intestine	circulatory system			TRUE
456	Chronic venous insufficiency [CVI]	circulatory system			TRUE
327.6	Circadian rhythm sleep disorder	neurological			TRUE
571.51	Cirrhosis of liver without mention of alcohol	digestive			TRUE
735.22	Claw toe (acquired)	musculoskeletal			TRUE
749.1	Cleft palate	congenital anomalies			TRUE
117.2	Coccidioidomycosis	infectious diseases			TRUE
803.21	Colles' fracture	injuries & poisonings			TRUE
153.2	Colon cancer	neoplasms			TRUE
368.5	Color vision deficiencies	sense organs			TRUE
348.7	Coma	neurological			TRUE
355	Complex regional/central pain syndrome	neurological			TRUE
859	Complication due to other implant and internal device	injuries & poisonings			TRUE
874	Complication of amputation stump	injuries & poisonings			TRUE
853	Complication of colostomy or enterostomy	injuries & poisonings			TRUE
858	Complication of internal orthopedic device	injuries & poisonings			TRUE
855	Complication of nervous system device, implant, and graft	injuries & poisonings			TRUE
854	Complications of cardiac/vascular device, implant, and graft	injuries & poisonings			TRUE
536.7	Complications of gastrostomy, colostomy and enterostomy	digestive			TRUE
679	Complications of in utero procedures	pregnancy complications			TRUE
668	Complications of the administration of anesthetic or other sedation in labor and delivery	pregnancy complications			TRUE
656.7	Conditions involving the integument and temperature regulation of fetus and newborn	pregnancy complications			TRUE
312	Conduct disorders	mental disorders			TRUE
389.2	Conductive hearing loss	sense organs			TRUE
756.1	Congenital anomalies of abdominal wall; diaphram	congenital anomalies			TRUE
612.3	Congenital anomalies of breast	genitourinary			TRUE
749	Congenital anomalies of face and neck	congenital anomalies			TRUE
751.1	Congenital anomalies of genital organs	congenital anomalies			TRUE
750.21	Congenital anomalies of intestine	congenital anomalies			TRUE
755	Congenital anomalies of limbs	congenital anomalies			TRUE
751.12	Congenital anomalies of male genital organs	congenital anomalies			TRUE
750.13	Congenital anomalies of mouth/tongue	congenital anomalies			TRUE
756.3	Congenital anomalies of muscle, tendon, fascia, and connective tissue	congenital anomalies			TRUE
747.2	Congenital anomalies of peripheral vascular system	congenital anomalies			TRUE
753.2	Congenital anomalies of posterior segment of eye	congenital anomalies			TRUE
749.2	Congenital anomalies of skull and face bones	congenital anomalies			TRUE
750.15	Congenital anomalies of stomach	congenital anomalies			TRUE
753	Congenital anomalies of the eye	congenital anomalies			TRUE
757	Congenital anomalies of the integument	congenital anomalies			TRUE
755.4	Congenital anomalies of upper limb, including shoulder girdle	congenital anomalies			TRUE
751.2	Congenital anomalies of urinary system	congenital anomalies			TRUE
755.3	Congenital anomaly of fingers/toes	congenital anomalies			TRUE
750.22	Congenital anomaly of gallbladder, bile ducts, liver, pancreas	congenital anomalies			TRUE
753.1	Congenital cataract and lens anomalies	congenital anomalies			TRUE
286.1	Congenital coagulation defects	hematopoietic			TRUE
755.1	Congenital deformities of feet	congenital anomalies			TRUE
286.13	Congenital factor VIII disorder	hematopoietic			TRUE
755.61	Congenital hip dysplasia and deformity	congenital anomalies			TRUE
244.5	Congenital hypothyroidism	endocrine/metabolic			TRUE
754	Congenital musculoskeletal deformities of spine	congenital anomalies			TRUE
691.3	Congenital pigmentary anomalies of skin	dermatologic			TRUE
371.2	Conjunctivitis, noninfectious	sense organs			TRUE
284.2	Constitutional aplastic anemia	hematopoietic			TRUE
939.1	Contact and allergic dermatitis of eyelid	dermatologic			TRUE
931	Contact dermatitis and other eczema due to plants [except food]	dermatologic			TRUE
739	Contracture of joint	musculoskeletal			TRUE
728.71	Contracture of palmar fascia [Dupuytren's disease]	musculoskeletal			TRUE
727.7	Contracture of tendon (sheath)	musculoskeletal			TRUE
364.9	Cornea replaced by transplant	sense organs			TRUE
364.4	Corneal degenerations	sense organs			TRUE
364.5	Corneal dystrophy	sense organs			TRUE
364.2	Corneal edema	sense organs			TRUE
364.1	Corneal opacity	sense organs			TRUE
364	Corneal opacity and other disorders of cornea	sense organs			TRUE
370.1	Corneal ulcer	sense organs			TRUE
733.6	Costochondritis	musculoskeletal			TRUE
771.2	Cramp of limb	symptoms			TRUE
1006	Crushing injury	NULL			TRUE
737	Curvature of spine	musculoskeletal			TRUE
255.11	Cushing's syndrome	endocrine/metabolic			TRUE
695.41	Cutaneous lupus erythematosus	dermatologic			TRUE
577.3	Cyst and pseudocyst of pancreas	digestive			TRUE
733.2	Cyst of bone	musculoskeletal			TRUE
528.41	Cyst of the salivary gland	digestive			TRUE
499	Cystic fibrosis	respiratory			TRUE
362.23	Cystoid macular degeneration of retina	sense organs			TRUE
528.4	Cysts of oral soft tissues	digestive			TRUE
526.1	Cysts of the jaws	digestive			TRUE
799	Debility unspecified	symptoms			TRUE
707.1	Decubitus ulcer	dermatologic			TRUE
286.6	Defibrination syndrome	hematopoietic			TRUE
281.9	Deficiency anemias	hematopoietic			TRUE
279.11	Deficiency of humoral immunity	endocrine/metabolic			TRUE
389.3	Degenerative and vascular disorders of ear	sense organs			TRUE
334	Degenerative disease of the spinal cord	neurological			TRUE
702	Degenerative skin conditions and other dermatoses	dermatologic			TRUE
702.4	Degenerative skin disorders	dermatologic			TRUE
290	Delirium dementia and amnestic and other cognitive disorders	mental disorders			TRUE
290.2	Delirium due to conditions classified elsewhere	mental disorders			TRUE
290.1	Dementias	mental disorders			TRUE
521.2	Dental abrasion, erosion and attrition	digestive			TRUE
521.1	Dental caries	digestive			TRUE
524	Dentofacial anomalies, including malocclusion	digestive			TRUE
509.8	Dependence on respirator [Ventilator] or supplemental oxygen	respiratory			TRUE
742	Derangement of joint, non-traumatic	musculoskeletal			TRUE
938	Dermatitis due to solar radiation	dermatologic			TRUE
695.21	Dermatitis herpetiformis	dermatologic			TRUE
374.6	Dermatochalasis	sense organs			TRUE
709.5	Dermatomyositis	dermatologic			TRUE
315	Develomental delays and disorders	mental disorders			TRUE
253.3	Diabetes insipidus	endocrine/metabolic			TRUE
250	Diabetes mellitus	endocrine/metabolic			TRUE
250.15	Diabetes type 1 with peripheral circulatory disorders	endocrine/metabolic			TRUE
250.25	Diabetes type 2 with peripheral circulatory disorders	endocrine/metabolic			TRUE
250.7	Diabetic retinopathy	endocrine/metabolic			TRUE
741.3	Difficulty in walking	musculoskeletal			TRUE
368.2	Diplopia and disorders of binocular vision	sense organs			TRUE
448	Disease of capillaries	circulatory system			TRUE
394.7	Disease of tricuspid valve	circulatory system			TRUE
529	Diseases and other conditions of the tongue	digestive			TRUE
31	Diseases due to other mycobacteria	infectious diseases			TRUE
530	Diseases of esophagus	digestive			TRUE
521	Diseases of hard tissues of teeth	digestive			TRUE
577	Diseases of pancreas	digestive			TRUE
522	Diseases of pulp and periapical tissues	digestive			TRUE
706	Diseases of sebaceous glands	dermatologic			TRUE
289.5	Diseases of spleen	hematopoietic			TRUE
527	Diseases of the salivary glands	digestive			TRUE
254	Diseases of thymus gland	endocrine/metabolic			TRUE
279	Disorders involving the immune mechanism	endocrine/metabolic			TRUE
368.7	Disorders of accommodation	sense organs			TRUE
389.5	Disorders of acoustic nerve	sense organs			TRUE
270.2	Disorders of amino-acid metabolism	endocrine/metabolic			TRUE
275.5	Disorders of calcium/phosphorus metabolism	endocrine/metabolic			TRUE
275.2	Disorders of copper metabolism	endocrine/metabolic			TRUE
513.8	Disorders of diaphragm	respiratory			TRUE
530.5	Disorders of esophageal motility	digestive			TRUE
380	Disorders of external ear	sense organs			TRUE
379.5	Disorders of iris and ciliary body	sense organs			TRUE
375	Disorders of lacrimal system	sense organs			TRUE
275	Disorders of mineral metabolism	endocrine/metabolic			TRUE
352	Disorders of other cranial nerves	neurological			TRUE
252	Disorders of parathyroid gland	endocrine/metabolic			TRUE
604	Disorders of penis	genitourinary			TRUE
367	Disorders of refraction and accommodation; blindness and low vision	sense organs			TRUE
724.1	Disorders of sacrum	musculoskeletal			TRUE
705	Disorders of sweat glands	dermatologic			TRUE
337	Disorders of the autonomic nervous system	neurological			TRUE
360	Disorders of the globe	sense organs			TRUE
376	Disorders of the orbit	sense organs			TRUE
270.21	Disorders of urea cycle metabolism	endocrine/metabolic			TRUE
588	Disorders resulting from impaired renal function	genitourinary			TRUE
303.1	Dissociative disorder	mental disorders			TRUE
527.7	Disturbance of salivary secretion	digestive			TRUE
520.2	Disturbances in tooth eruption	digestive			TRUE
270.1	Disturbances of amino-acid transport	endocrine/metabolic			TRUE
562.2	Diverticulitis	digestive			TRUE
362.27	Drusen (degenerative) of retina	sense organs			TRUE
531.3	Duodenal ulcer	digestive			TRUE
535.6	Duodenitis	digestive			TRUE
620	Dysplasia of female genital organs	genitourinary			TRUE
624.1	Dystrophy of female genital tract	genitourinary			TRUE
634.3	Ectopic pregnancy	pregnancy complications			TRUE
374.1	Ectropion or entropion	sense organs			TRUE
1014	Effects of heat, cold and air pressure	NULL			TRUE
990	Effects radiation NOS	injuries & poisonings			TRUE
276.1	Electrolyte imbalance	endocrine/metabolic			TRUE
790.8	Elevated C-reactive protein (CRP)	symptoms			TRUE
795.82	Elevated cancer antigen 125 [CA 125]	symptoms			TRUE
790.1	Elevated sedimentation rate	symptoms			TRUE
496.1	Emphysema	respiratory			TRUE
506	Empyema and pneumothorax	respiratory			TRUE
323	Encephalitis	neurological			TRUE
323.8	Encephalitis, non-infectious	neurological			TRUE
348.8	Encephalopathy, not elsewhere classified	neurological			TRUE
585.32	End stage renal disease	genitourinary			TRUE
420.3	Endocarditis	circulatory system			TRUE
656.3	Endocrine and metabolic disturbances of fetus and newborn	pregnancy complications			TRUE
621	Endometrial hyperplasia	genitourinary			TRUE
288.3	Eosinophilia	hematopoietic			TRUE
530.15	Eosinophilic esophagitis	digestive			TRUE
345.1	Epilepsy	neurological			TRUE
375.2	Epiphora	sense organs			TRUE
605	Erectile dysfunction [ED]	genitourinary			TRUE
695.81	Erythema nodosum	dermatologic			TRUE
690	Erythematosquamous dermatosis	dermatologic			TRUE
750.11	Esophageal atresia/tracheoesophageal fistula	congenital anomalies			TRUE
530.2	Esophageal bleeding (varices/hemorrhage)	digestive			TRUE
530.1	Esophagitis, GERD and related diseases	digestive			TRUE
333.1	Essential tremor	neurological			TRUE
242.3	Exophthalmos	endocrine/metabolic			TRUE
526.8	Exostosis of jaw	digestive			TRUE
333	Extrapyramidal disease and abnormal movement disorders	neurological			TRUE
500.1	Extrinsic allergic alveolitis	respiratory			TRUE
352.2	Facial nerve disorders [CN7]	neurological			TRUE
772.6	Facial weakness	symptoms			TRUE
264.2	Failure to thrive (childhood)	endocrine/metabolic			TRUE
550.3	Femoral hernia	digestive			TRUE
610.2	Fibroadenosis of breast	genitourinary			TRUE
610.3	Fibrosclerosis of breast	genitourinary			TRUE
426.21	First degree AV block	circulatory system			TRUE
276.6	Fluid overload	endocrine/metabolic			TRUE
803.3	Fracture of clavicle or scapula	injuries & poisonings			TRUE
803.1	Fracture of humerus	injuries & poisonings			TRUE
800	Fracture of lower limb	injuries & poisonings			TRUE
800.1	Fracture of neck of femur	injuries & poisonings			TRUE
800.4	Fracture of patella	injuries & poisonings			TRUE
802	Fracture of pelvis	injuries & poisonings			TRUE
807	Fracture of ribs	injuries & poisonings			TRUE
800.3	Fracture of tibia and fibula	injuries & poisonings			TRUE
809	Fracture of unspecified bones	injuries & poisonings			TRUE
800.2	Fracture of unspecified part of femur	injuries & poisonings			TRUE
803	Fracture of upper limb	injuries & poisonings			TRUE
805	Fracture of vertebral column without mention of spinal cord injury	injuries & poisonings			TRUE
564	Functional digestive disorders	digestive			TRUE
791	Gangrene	symptoms			TRUE
531.2	Gastric ulcer	digestive			TRUE
530.7	Gastroesophageal laceration-hemorrhage syndrome	digestive			TRUE
569.2	Gastrointestinal complications	digestive			TRUE
303.31	Gastrointestinal malfunction arising from mental factors	mental disorders			TRUE
531.5	Gastrojejunal ulcer	digestive			TRUE
536.3	Gastroparesis	digestive			TRUE
345.11	Generalized convulsive epilepsy	neurological			TRUE
736.4	Genu valgum or varum (acquired)	musculoskeletal			TRUE
446.5	Giant cell arteritis	circulatory system			TRUE
523	Gingival and periodontal diseases	digestive			TRUE
523.1	Gingivitis	digestive			TRUE
529.1	Glossitis	digestive			TRUE
529.6	Glossodynia	digestive			TRUE
255.21	Glucocorticoid deficiency	endocrine/metabolic			TRUE
90.2	Gonococcal infections	infectious diseases			TRUE
274.1	Gout	endocrine/metabolic			TRUE
274.11	Gouty arthropathy	endocrine/metabolic			TRUE
81.1	Graft-versus-host disease	infectious diseases			TRUE
38.1	Gram negative septicemia	infectious diseases			TRUE
38.2	Gram positive septicemia	infectious diseases			TRUE
292.6	Hallucinations	mental disorders			TRUE
735.23	Hallux rigidus	musculoskeletal			TRUE
735.21	Hammer toe (acquired)	musculoskeletal			TRUE
428.2	Heart failure NOS	circulatory system			TRUE
428.4	Heart failure with preserved EF [Diastolic heart failure]	circulatory system			TRUE
428.3	Heart failure with reduced EF [Systolic or combined heart failure]	circulatory system			TRUE
429.1	Heart transplant/surgery	circulatory system			TRUE
395	Heart valve disorders	circulatory system			TRUE
395.6	Heart valve replaced	circulatory system			TRUE
134	Helminthiases	infectious diseases			TRUE
741.5	Hemarthrosis	musculoskeletal			TRUE
656.5	Hematological disorders of newborn	pregnancy complications			TRUE
342	Hemiplegia	neurological			TRUE
285.8	Hemoglobinuria	hematopoietic			TRUE
283.21	Hemolytic-uremic syndrome	hematopoietic			TRUE
516.1	Hemoptysis	respiratory			TRUE
635	Hemorrhage during pregnancy; childbirth and postpartum	pregnancy complications			TRUE
531.1	Hemorrhage from gastrointestinal ulcer	digestive			TRUE
656.4	Hemorrhage of fetus or newborn	pregnancy complications			TRUE
578.9	Hemorrhage of gastrointestinal tract	digestive			TRUE
286.5	Hemorrhagic disorder due to intrinsic circulating anticoagulants	hematopoietic			TRUE
70.9	Hepatitis NOS	infectious diseases			TRUE
356	Hereditary and idiopathic peripheral neuropathy	neurological			TRUE
520.1	Hereditary disturbances in tooth structure	digestive			TRUE
275.11	Hereditary hemochromatosis	hematopoietic			TRUE
362.7	Hereditary retinal dystrophies	sense organs			TRUE
53.1	Herpes zoster with nervous system complications	infectious diseases			TRUE
71.1	HIV infection, symptomatic	infectious diseases			TRUE
201	Hodgkin's disease	neoplasms			TRUE
962.3	Hormones and synthetic substitutes causing adverse effects in therapeutic use	injuries & poisonings			TRUE
71	Human immunodeficiency virus [HIV] disease	infectious diseases			TRUE
603.1	Hydrocele	genitourinary			TRUE
331.1	Hydrocephalus	neurological			TRUE
255.12	Hyperaldosteronism	endocrine/metabolic			TRUE
275.6	Hypercalcemia	endocrine/metabolic			TRUE
286.8	Hypercoagulable state	hematopoietic			TRUE
256.1	Hyperestrogenism	endocrine/metabolic			TRUE
276.11	Hyperosmolality and/or hypernatremia	endocrine/metabolic			TRUE
252.1	Hyperparathyroidism	endocrine/metabolic			TRUE
276.13	Hyperpotassemia	endocrine/metabolic			TRUE
446.3	Hypersensitivity angiitis	circulatory system			TRUE
401	Hypertension	circulatory system			TRUE
401.22	Hypertensive chronic kidney disease	circulatory system			TRUE
401.2	Hypertensive heart and/or renal disease	circulatory system			TRUE
401.21	Hypertensive heart disease	circulatory system			TRUE
425.11	Hypertrophic obstructive cardiomyopathy	circulatory system			TRUE
612.2	Hypertrophy of breast (Gynecomastia)	genitourinary			TRUE
527.1	Hypertrophy of salivary gland	digestive			TRUE
513.4	Hyperventilation	respiratory			TRUE
252.2	Hypoparathyroidism	endocrine/metabolic			TRUE
458	Hypotension	circulatory system			TRUE
360.3	Hypotony of eye	sense organs			TRUE
513.3	Hypoventilation	respiratory			TRUE
258	Iatrogenic endocrine disorders	endocrine/metabolic			TRUE
458.2	Iatrogenic hypotension	circulatory system			TRUE
452.1	Iatrogenic pulmonary embolism and infarction	circulatory system			TRUE
691.1	Ichthyosis congenita	dermatologic			TRUE
504.1	Idiopathic fibrosing alveolitis	respiratory			TRUE
559	Ileostomy status	digestive			TRUE
560.2	Impaction of intestine	digestive			TRUE
312.3	Impulse control disorder	mental disorders			TRUE
550.6	Incisional hernia	digestive			TRUE
343	Infantile cerebral palsy	neurological			TRUE
369	Infection of the eye	sense organs			TRUE
41.9	Infection with drug-resistant microorganisms	infectious diseases			TRUE
81	Infection/inflammation of internal prosthetic device; implant; and graft	infectious diseases			TRUE
657	Infections specific to the perinatal period	pregnancy complications			TRUE
79.2	Infectious mononucleosis	infectious diseases			TRUE
712	Infective connective tissue disorders	musculoskeletal			TRUE
132	Infestation (lice, mites)	infectious diseases			TRUE
371	Inflammation of the eye	sense organs			TRUE
526.5	Inflammatory conditions of jaw	digestive			TRUE
614.5	Inflammatory disease of cervix, vagina, and vulva	genitourinary			TRUE
614	Inflammatory diseases of female pelvic organs	genitourinary			TRUE
942	Infusion and transfusion reaction	injuries & poisonings			TRUE
550.1	Inguinal hernia	digestive			TRUE
907	Injuries to the nervous system	injuries & poisonings			TRUE
1007	Injury to blood vessels	NULL			TRUE
957	Injury to other and unspecified nerves	injuries & poisonings			TRUE
962.2	Insulins and antidiabetic agents causing adverse effects in therapeutic use	injuries & poisonings			TRUE
656.22	Interstitial emphysema and related conditions of newborn	pregnancy complications			TRUE
722.7	Intervertebral disc disorder with myelopathy	musculoskeletal			TRUE
8.51	Intestinal e.coli	infectious diseases			TRUE
134.1	Intestinal helminthiases	infectious diseases			TRUE
8.52	Intestinal infection due to C. difficile	infectious diseases			TRUE
8.7	Intestinal infection due to protozoa	infectious diseases			TRUE
430.2	Intracerebral hemorrhage	circulatory system			TRUE
430	Intracranial hemorrhage	circulatory system			TRUE
818	Intracranial hemorrhage (injury)	injuries & poisonings			TRUE
656.1	Isoimmunization of fetus or newborn	pregnancy complications			TRUE
526.9	Jaw disease NOS	digestive			TRUE
732.1	Juvenile osteochondrosis	musculoskeletal			TRUE
714.2	Juvenile rheumatoid arthritis	musculoskeletal			TRUE
370	Keratitis	sense organs			TRUE
370.3	Keratoconjunctivitis	sense organs			TRUE
370.31	Keratoconjunctivitis sicca	sense organs			TRUE
364.41	Keratoconus	sense organs			TRUE
701.1	Keratoderma, acquired	dermatologic			TRUE
587	Kidney replaced by transpant	genitourinary			TRUE
260.21	Kwashiorkor	endocrine/metabolic			TRUE
737.1	Kyphosis (acquired)	musculoskeletal			TRUE
386.3	Labyrinthitis	sense organs			TRUE
350.3	Lack of coordination	neurological			TRUE
264.9	Lack of normal physiological development, unspecified	endocrine/metabolic			TRUE
374.2	Lagophthalmos	sense organs			TRUE
202.24	Large cell lymphoma	neoplasms			TRUE
433.8	Late effects of cerebrovascular disease	circulatory system			TRUE
728.2	Laxity of ligament or hypermobility syndrome	musculoskeletal			TRUE
315.1	Learning disorder	mental disorders			TRUE
426.32	Left bundle branch block	circulatory system			TRUE
537.1	Lesions of stomach and duodenum	digestive			TRUE
204	Leukemia	neoplasms			TRUE
528.6	Leukoplakia of oral mucosa	digestive			TRUE
571.8	Liver abscess and sequelae of chronic liver disease	digestive			TRUE
573.2	Liver replaced by transplant	digestive			TRUE
278.3	Localized adiposity	endocrine/metabolic			TRUE
742.1	Loose body in joint	musculoskeletal			TRUE
737.2	Lordosis (acquired)	musculoskeletal			TRUE
525.1	Loss of teeth or edentulism	digestive			TRUE
754.1	Lumbosacral spondylolysis, congenital	congenital anomalies			TRUE
500	Lung disease due to external agents	respiratory			TRUE
510.2	Lung transplant	respiratory			TRUE
130.1	Lyme disease	infectious diseases			TRUE
204.1	Lymphoid leukemia	neoplasms			TRUE
204.11	Lymphoid leukemia, acute	neoplasms			TRUE
204.12	Lymphoid leukemia, chronic	neoplasms			TRUE
362.29	Macular degeneration (senile) of retina NOS	sense organs			TRUE
362.26	Macular puckering of retina	sense organs			TRUE
189.21	Malignant neoplasm of bladder	neoplasms			TRUE
195.3	Malignant neoplasm of head, face, and neck	neoplasms			TRUE
189.11	Malignant neoplasm of kidney, except pelvis	neoplasms			TRUE
155.1	Malignant neoplasm of liver, primary	neoplasms			TRUE
184.11	Malignant neoplasm of ovary	neoplasms			TRUE
184.1	Malignant neoplasm of ovary and other uterine adnexa	neoplasms			TRUE
153.3	Malignant neoplasm of rectum, rectosigmoid junction, and anus	neoplasms			TRUE
159.4	Malignant neoplasm of retroperitoneum and peritoneum	neoplasms			TRUE
159.2	Malignant neoplasm of small intestine, including duodenum	neoplasms			TRUE
182	Malignant neoplasm of uterus	neoplasms			TRUE
195.1	Malignant neoplasm, other	neoplasms			TRUE
733.8	Malunion and nonunion of fracture	musculoskeletal			TRUE
611.11	Mammographic microcalcification	genitourinary			TRUE
191	Manlignant and unknown neoplasms of brain and nervous system	neoplasms			TRUE
381.3	Mastoiditis & related conditions	sense organs			TRUE
255.13	Medulloadrenal hyperfunction	endocrine/metabolic			TRUE
281.1	Megaloblastic anemia	hematopoietic			TRUE
172.11	Melanomas of skin	neoplasms			TRUE
386.1	Meniere's disease	sense organs			TRUE
320	Meningitis	neurological			TRUE
627	Menopausal and postmenopausal disorders	genitourinary			TRUE
315.3	Mental retardation	mental disorders			TRUE
41.12	Methicillin resistant Staphylococcus aureus	infectious diseases			TRUE
41.11	Methicillin sensitive Staphylococcus aureus	infectious diseases			TRUE
292.2	Mild cognitive impairment	mental disorders			TRUE
634.1	Missed abortion/Hydatidiform mole	pregnancy complications			TRUE
394.2	Mitral valve disease	circulatory system			TRUE
394.1	Mitral valve stenosis and aortic valve stenosis	circulatory system			TRUE
426.22	Mobitz II AV block	circulatory system			TRUE
433.32	Moyamoya disease	circulatory system			TRUE
480.13	MRSA pneumonia	respiratory			TRUE
204.4	Multiple myeloma	neoplasms			TRUE
840.1	Muscle/tendon sprain	injuries & poisonings			TRUE
728.1	Muscular calcification and ossification	musculoskeletal			TRUE
359.1	Muscular dystrophies	neurological			TRUE
772.1	Muscular wasting and disuse atrophy	symptoms			TRUE
358.1	Myasthenia gravis	neurological			TRUE
289.1	Myelofibrosis	hematopoietic			TRUE
204.2	Myeloid leukemia	neoplasms			TRUE
204.21	Myeloid leukemia, acute	neoplasms			TRUE
204.22	Myeloid leukemia, chronic	neoplasms			TRUE
411.2	Myocardial infarction	circulatory system			TRUE
420.1	Myocarditis	circulatory system			TRUE
333.2	Myoclonus	neurological			TRUE
358	Myoneural disorders	neurological			TRUE
359.2	Myopathy	neurological			TRUE
384.1	Myringitis	sense organs			TRUE
656.9	Neonatal bradycardia or tachycardia	pregnancy complications			TRUE
174.3	Neoplasm of uncertain behavior of breast	neoplasms			TRUE
158	Neoplasm of unspecified nature of digestive system	neoplasms			TRUE
580.31	Nephritis and nephropathy in diseases classified elsewhere	genitourinary			TRUE
580.32	Nephritis and nephropathy with pathological lesion	genitourinary			TRUE
580.3	Nephritis and nephropathy without mention of glomerulonephritis	genitourinary			TRUE
580.2	Nephrotic syndrome without mention of glomerulonephritis	genitourinary			TRUE
353.1	Nerve plexus lesions	neurological			TRUE
353	Nerve root and plexus disorders	neurological			TRUE
353.2	Nerve root lesions	neurological			TRUE
752	Nervous system congenital anomalies	congenital anomalies			TRUE
752.1	Neural tube defects	congenital anomalies			TRUE
209	Neuroendocrine tumors	neoplasms			TRUE
199.4	Neurofibromatosis	neoplasms			TRUE
292	Neurological disorders	mental disorders			TRUE
202.21	Nodular lymphoma	neoplasms			TRUE
283.2	Non-autoimmune hemolytic anemias	hematopoietic			TRUE
875	Non-healing surgical wound	injuries & poisonings			TRUE
202.2	Non-Hodgkins lymphoma	neoplasms			TRUE
580.12	Non-proliferative glomerulonephritis	genitourinary			TRUE
371.33	Noninfectious dermatoses of eyelid	sense organs			TRUE
450	Noninfectious disorders of lymphatic channels	circulatory system			TRUE
395.2	Nonrheumatic aortic valve disorders	circulatory system			TRUE
395.4	Nonrheumatic pulmonary valve disorders	circulatory system			TRUE
395.3	Nonrheumatic tricuspid valve disorders	circulatory system			TRUE
366.1	Nonsenile Cataract	sense organs			TRUE
346.3	Nonspecific abnormal findings in cerebrospinal fluid	neurological			TRUE
575.9	Nonspecific abnormal findings on radiological and other examination of biliary tract	digestive			TRUE
346.1	Nonspecific abnormal findings on radiological and other examination of skull and head	neurological			TRUE
346.2	Nonspecific abnormal results of function study of brain and central nervous system	neurological			TRUE
259.1	Nonspecific abnormal results of other endocrine function study	endocrine/metabolic			TRUE
729.7	Nontraumatic compartment syndrome	musculoskeletal			TRUE
260.22	Nutritional marasmus	endocrine/metabolic			TRUE
378.2	Nystagmus and other irregular eye movements	sense organs			TRUE
496.21	Obstructive chronic bronchitis	respiratory			TRUE
751.3	Obstructive genitourinary defect	congenital anomalies			TRUE
433.1	Occlusion and stenosis of precerebral arteries	circulatory system			TRUE
433.2	Occlusion of cerebral arteries	circulatory system			TRUE
433.11	Occlusion of cerebral arteries, with cerebral infarction	circulatory system			TRUE
599.6	Oliguria and anuria	genitourinary			TRUE
870.2	Open wound of ear	injuries & poisonings			TRUE
871.3	Open wound of foot except toe(s) alone	injuries & poisonings			TRUE
870.8	Open wound of genital organs	injuries & poisonings			TRUE
871.1	Open wound of hand except finger(s)	injuries & poisonings			TRUE
870.5	Open wound of lip and mouth	injuries & poisonings			TRUE
870.6	Open wound of neck	injuries & poisonings			TRUE
870.4	Open wound of nose and sinus	injuries & poisonings			TRUE
871.4	Open wound of toe(s)	injuries & poisonings			TRUE
870.1	Open wound or laceration of eye or eyelid	injuries & poisonings			TRUE
365.1	Open-angle glaucoma	sense organs			TRUE
965.1	Opiates and related narcotics causing adverse effects in therapeutic use	injuries & poisonings			TRUE
377.1	Optic atrophy	sense organs			TRUE
377.3	Optic neuritis/neuropathy	sense organs			TRUE
601.3	Orchitis and epididymitis	genitourinary			TRUE
513.32	Orthopnea	respiratory			TRUE
731	Osteitis deformans and osteopathies associated with other disorders classified elsewhere	musculoskeletal			TRUE
740.1	Osteoarthritis; localized	musculoskeletal			TRUE
740.3	Osteoarthrosis involving more than one site, but not specified as generalized	musculoskeletal			TRUE
740.2	Osteoarthrosis, generalized	musculoskeletal			TRUE
740.12	Osteoarthrosis, localized, secondary	musculoskeletal			TRUE
732.7	Osteochondritis dissecans	musculoskeletal			TRUE
732	Osteochondropathies	musculoskeletal			TRUE
710	Osteomyelitis, periostitis, and other infections involving bone	musculoskeletal			TRUE
743.11	Osteoporosis NOS	musculoskeletal			TRUE
736	Other acquired deformities of limbs	musculoskeletal			TRUE
411.9	Other acute and subacute forms of ischemic heart disease	circulatory system			TRUE
721.8	Other allied disorders of spine	musculoskeletal			TRUE
504	Other alveolar and parietoalveolar pneumonopathy	respiratory			TRUE
722.9	Other and unspecified disc disorder	musculoskeletal			TRUE
349	Other and unspecified disorders of the nervous system	neurological			TRUE
442	Other aneurysm	circulatory system			TRUE
716	Other arthropathies	musculoskeletal			TRUE
218.2	Other benign neoplasm of uterus	neoplasms			TRUE
426.8	Other cardiac conduction disorders	circulatory system			TRUE
425.8	Other cardiomyopathy	circulatory system			TRUE
598.4	Other cells and casts in urine	genitourinary			TRUE
331	Other cerebral degenerations	neurological			TRUE
411.8	Other chronic ischemic heart disease, unspecified	circulatory system			TRUE
324	Other CNS infection and poliomyelitis	neurological			TRUE
348	Other conditions of brain	neurological			TRUE
755.6	Other congenital anomalies of lower limb, including pelvic girdle	congenital anomalies			TRUE
756	Other congenital musculoskeletal anomalies	congenital anomalies			TRUE
277.6	Other deficiencies of circulating enzymes	endocrine/metabolic			TRUE
281	Other deficiency anemia	hematopoietic			TRUE
333.8	Other degenerative diseases of the basal ganglia	neurological			TRUE
341	Other demyelinating diseases of central nervous system	neurological			TRUE
519	Other diseases of respiratory system, not elsewhere classified	respiratory			TRUE
447	Other disorders of arteries and arterioles	circulatory system			TRUE
596	Other disorders of bladder	genitourinary			TRUE
271.9	Other disorders of carbohydrate transport and metabolism	endocrine/metabolic			TRUE
459	Other disorders of circulatory system	circulatory system			TRUE
277.5	Other disorders of lipoid metabolism	endocrine/metabolic			TRUE
608	Other disorders of male genital organs	genitourinary			TRUE
385	Other disorders of middle ear and mastoid	sense organs			TRUE
253.7	Other disorders of neurohypophysis	endocrine/metabolic			TRUE
251	Other disorders of pancreatic internal secretion	endocrine/metabolic			TRUE
603	Other disorders of testis	genitourinary			TRUE
384	Other disorders of tympanic membrane	sense organs			TRUE
597	Other disorders of urethra and urinary tract	genitourinary			TRUE
426.25	Other heart block	circulatory system			TRUE
282.9	Other hereditary hemolytic anemias	hematopoietic			TRUE
425.12	Other hypertrophic cardiomyopathy	circulatory system			TRUE
715	Other inflammatory spondylopathies	musculoskeletal			TRUE
560.4	Other intestinal obstruction	digestive			TRUE
306	Other mental disorder	mental disorders			TRUE
172.2	Other non-epithelial cancer of skin	neoplasms			TRUE
362.3	Other nondiabetic retinopathy	sense organs			TRUE
613	Other nonmalignant breast conditions	genitourinary			TRUE
263	Other nutritional deficiency	endocrine/metabolic			TRUE
344	Other paralytic syndromes	neurological			TRUE
290.3	Other persistent mental disorders due to conditions classified elsewhere	mental disorders			TRUE
1004	Other signs and symptoms involving emotional state	NULL			TRUE
610.8	Other specified benign mammary dysplasias	genitourinary			TRUE
752.2	Other specified congenital anomalies of nervous system	congenital anomalies			TRUE
709.6	Other specified diffuse diseases of connective tissue	dermatologic			TRUE
527.8	Other specified diseases of the salivary glands	digestive			TRUE
270.38	Other specified disorders of plasma protein metabolism	endocrine/metabolic			TRUE
743.13	Other specified osteoporosis	musculoskeletal			TRUE
443.8	Other specified peripheral vascular diseases	circulatory system			TRUE
724.9	Other unspecified back disorders	musculoskeletal			TRUE
381.9	Otorrhea	sense organs			TRUE
383	Otosclerosis	sense organs			TRUE
278	Overweight, obesity and other hyperalimentation	endocrine/metabolic			TRUE
716.8	Palindromic rheumatism	musculoskeletal			TRUE
157	Pancreatic cancer	neoplasms			TRUE
284.1	Pancytopenia	hematopoietic			TRUE
729.3	Panniculitis	musculoskeletal			TRUE
473.3	Paralysis/spasm of vocal cords or larynx	respiratory			TRUE
560.1	Paralytic ileus	digestive			TRUE
378.5	Paralytic strabismus	sense organs			TRUE
295.2	Paranoid disorders	mental disorders			TRUE
270.32	Paraproteinemia	endocrine/metabolic			TRUE
696.2	Parapsoriasis	dermatologic			TRUE
332	Parkinson's disease	neurological			TRUE
427.1	Paroxysmal tachycardia, unspecified	circulatory system			TRUE
743.2	Pathologic fracture	musculoskeletal			TRUE
743.21	Pathologic fracture of vertebrae	musculoskeletal			TRUE
742.2	Pathological, developmental or recurrent dislocation	musculoskeletal			TRUE
756.2	Pectus and other congenital anomalies of ribs/sternum	congenital anomalies			TRUE
756.22	Pectus carinatum	congenital anomalies			TRUE
756.21	Pectus excavatum	congenital anomalies			TRUE
132.1	Pediculosis and phthirus infestation	infectious diseases			TRUE
614.3	Pelvic inflammatory disease (PID)	genitourinary			TRUE
695.22	Pemphigus and pemphigoid	dermatologic			TRUE
384.4	Perforation of tympanic membrane	sense organs			TRUE
656.6	Perinatal disorders of digestive system	pregnancy complications			TRUE
656.8	Perinatal jaundice	pregnancy complications			TRUE
443.7	Peripheral angiopathy in diseases classified elsewhere	circulatory system			TRUE
337.1	Peripheral autonomic neuropathy	neurological			TRUE
443.9	Peripheral vascular disease, unspecified	circulatory system			TRUE
560.3	Peritoneal or intestinal adhesions	digestive			TRUE
567	Peritonitis and retroperitoneal infections	digestive			TRUE
281.11	Pernicious anemia	hematopoietic			TRUE
789.1	Persistent vomiting	symptoms			TRUE
301	Personality disorders	mental disorders			TRUE
270.12	Phenylketonuria [PKU]	endocrine/metabolic			TRUE
325	Phlebitis and thrombophlebitis of intracranial venous sinuses	neurological			TRUE
451.2	Phlebitis and thrombophlebitis of lower extremities	circulatory system			TRUE
379.51	Pigmentary iris degeneration	sense organs			TRUE
686.3	Pilonidal cyst	dermatologic			TRUE
253.5	Pituitary dwarfism	endocrine/metabolic			TRUE
253.2	Pituitary hypofunction	endocrine/metabolic			TRUE
727.8	Plica syndrome	musculoskeletal			TRUE
480.11	Pneumococcal pneumonia	respiratory			TRUE
480.3	Pneumonia due to fungus (mycoses)	respiratory			TRUE
501	Pneumonitis due to inhalation of food or vomitus	respiratory			TRUE
975	Poisoning by agents primarily acting on the smooth and skeletal muscles and respiratory system	injuries & poisonings			TRUE
964	Poisoning by agents primarily affecting blood constituents	injuries & poisonings			TRUE
976	Poisoning by agents primarily affecting skin & mucous membrane, ophthalmological, otorhinolaryngological, & dental drugs	injuries & poisonings			TRUE
972	Poisoning by agents primarily affecting the cardiovascular system	injuries & poisonings			TRUE
973	Poisoning by agents primarily affecting the gastrointestinal system	injuries & poisonings			TRUE
965	Poisoning by analgesics, antipyretics, and antirheumatics	injuries & poisonings			TRUE
960	Poisoning by antibiotics	injuries & poisonings			TRUE
966	Poisoning by anticonvulsants and anti-Parkinsonism drugs	injuries & poisonings			TRUE
971	Poisoning by drugs primarily affecting the autonomic nervous system	injuries & poisonings			TRUE
962	Poisoning by hormones and synthetic substitutes	injuries & poisonings			TRUE
961	Poisoning by other anti-infectives	injuries & poisonings			TRUE
963	Poisoning by primarily systemic agents	injuries & poisonings			TRUE
969	Poisoning by psychotropic agents	injuries & poisonings			TRUE
974	Poisoning by water, mineral, and uric acid metabolism drugs	injuries & poisonings			TRUE
446.6	Polyarteritis nodosa	circulatory system			TRUE
270.31	Polyclonal hypergammaglobulinemia	endocrine/metabolic			TRUE
200.1	Polycythemia vera	neoplasms			TRUE
289.8	Polycythemia, secondary	hematopoietic			TRUE
276.8	Polydipsia	endocrine/metabolic			TRUE
259.8	Polyglandular activity in multiple endocrine adenomatosis	endocrine/metabolic			TRUE
717	Polymyalgia Rheumatica	musculoskeletal			TRUE
316.1	Polyneuropathy due to drugs	mental disorders			TRUE
250.6	Polyneuropathy in diabetes	endocrine/metabolic			TRUE
622	Polyp of female genital organs	genitourinary			TRUE
571.81	Portal hypertension	digestive			TRUE
258.1	Postablative ovarian failure	endocrine/metabolic			TRUE
502	Postinflammatory pulmonary fibrosis	respiratory			TRUE
627.1	Postmenopausal bleeding	genitourinary			TRUE
958.1	Postoperative shock	injuries & poisonings			TRUE
452.8	Postphlebitic syndrome	circulatory system			TRUE
783.1	Postprocedural fever	symptoms			TRUE
876	Posttraumatic wound infection not elsewhere classified	injuries & poisonings			TRUE
259.4	Precocious sexual development and puberty NEC	endocrine/metabolic			TRUE
367.4	Presbyopia	sense organs			TRUE
365.2	Primary angle-closure glaucoma	sense organs			TRUE
571.6	Primary biliary cirrhosis	digestive			TRUE
365.11	Primary open angle glaucoma	sense organs			TRUE
415.21	Primary pulmonary hypertension	circulatory system			TRUE
618.5	Prolapse of vaginal vault after hysterectomy	genitourinary			TRUE
580.11	Proliferative glomerulonephritis	genitourinary			TRUE
260	Protein-calorie malnutrition	endocrine/metabolic			TRUE
696.4	Psoriasis	dermatologic			TRUE
696.42	Psoriatic arthropathy	dermatologic			TRUE
303	Psychogenic and somatoform disorders	mental disorders			TRUE
368.91	Psychophysical visual disturbances	sense organs			TRUE
295.3	Psychosis	mental disorders			TRUE
374.3	Ptosis of eyelid	sense organs			TRUE
503	Pulmonary congestion and hypostasis	respiratory			TRUE
415	Pulmonary heart disease	circulatory system			TRUE
509.3	Pulmonary insufficiency or respiratory failure following trauma and surgery	respiratory			TRUE
522.1	Pulpitis and necrosis of tooth pulp	digestive			TRUE
686.5	Pyoderma	dermatologic			TRUE
711.1	Pyogenic arthritis	musculoskeletal			TRUE
686.4	Pyogenic granuloma	dermatologic			TRUE
287.4	Qualitative platelet defects	hematopoietic			TRUE
196	Radiotherapy	neoplasms			TRUE
711.2	Reiter's disease	musculoskeletal			TRUE
585.31	Renal dialysis	genitourinary			TRUE
585.2	Renal failure NOS	genitourinary			TRUE
588.1	Renal osteodystrophy	genitourinary			TRUE
580.4	Renal sclerosis, NOS	genitourinary			TRUE
513	Respiratory abnormalities	respiratory			TRUE
509.5	Respiratory arrest	respiratory			TRUE
519.2	Respiratory complications	respiratory			TRUE
656.2	Respiratory conditions of fetus and newborn	pregnancy complications			TRUE
509.1	Respiratory failure	respiratory			TRUE
509	Respiratory failure, insufficiency, arrest	respiratory			TRUE
509.2	Respiratory insufficiency	respiratory			TRUE
327.71	Restless legs syndrome	neurological			TRUE
202.22	Reticulosarcoma	neoplasms			TRUE
361.1	Retinal detachment with retinal defect	sense organs			TRUE
362.9	Retinal edema	sense organs			TRUE
362.8	Retinal hemorrhage/ischemia	sense organs			TRUE
362.4	Retinal vascular changes and abnomalities	sense organs			TRUE
362.1	Retinopathy of prematurity	sense organs			TRUE
361.2	Retinoschisis and retinal cysts	sense organs			TRUE
772.4	Rhabdomyolysis	symptoms			TRUE
394	Rheumatic disease of the heart valves	circulatory system			TRUE
41.21	Rheumatic fever / chorea	infectious diseases			TRUE
729.1	Rheumatism, unspecified and fibrositis	musculoskeletal			TRUE
714	Rheumatoid arthritis and other inflammatory polyarthropathies	musculoskeletal			TRUE
261.41	Rickets or osteomalacia	endocrine/metabolic			TRUE
426.31	Right bundle branch block	circulatory system			TRUE
840.2	Rotator cuff (capsule) sprain	injuries & poisonings			TRUE
727.5	Rupture of synovium	musculoskeletal			TRUE
727.6	Rupture of tendon, nontraumatic	musculoskeletal			TRUE
715.1	Sacroiliitis NEC	musculoskeletal			TRUE
965.3	Salicylates causing adverse effects in therapeutic use	injuries & poisonings			TRUE
697	Sarcoidosis	dermatologic			TRUE
301.1	Schizoid personality disorder	mental disorders			TRUE
295.1	Schizophrenia	mental disorders			TRUE
295	Schizophrenia and other psychotic disorders	mental disorders			TRUE
722.3	Schmorl's nodes	musculoskeletal			TRUE
379.1	Scleritis and episcleritis	sense organs			TRUE
706.3	Seborrhea	dermatologic			TRUE
426.23	Second degree AV block	circulatory system			TRUE
249	Secondary diabetes mellitus	endocrine/metabolic			TRUE
588.2	Secondary hyperparathyroidism (of renal origin)	genitourinary			TRUE
198.6	Secondary malignancy of bone	neoplasms			TRUE
198.5	Secondary malignancy of brain/spine	neoplasms			TRUE
198.1	Secondary malignancy of lymph nodes	neoplasms			TRUE
198.2	Secondary malignancy of respiratory organs	neoplasms			TRUE
198	Secondary malignant neoplasm	neoplasms			TRUE
198.3	Secondary malignant neoplasm of digestive systems	neoplasms			TRUE
198.4	Secondary malignant neoplasm of liver	neoplasms			TRUE
425.2	Secondary/extrinsic cardiomyopathies	circulatory system			TRUE
366.2	Senile cataract	sense organs			TRUE
743.12	Senile osteoporosis	musculoskeletal			TRUE
362.31	Separation of retinal layers	sense organs			TRUE
994.21	Septic shock	injuries & poisonings			TRUE
260.2	severe protein-calorie malnutrition	endocrine/metabolic			TRUE
302	Sexual and gender identity disorders	mental disorders			TRUE
797	Shock	symptoms			TRUE
264.1	Short stature	endocrine/metabolic			TRUE
527.2	Sialoadenitis	digestive			TRUE
528.7	Sialolithiasis	digestive			TRUE
282.5	Sickle cell anemia	hematopoietic			TRUE
427.8	Sinoatrial node dysfunction (Bradycardia)	circulatory system			TRUE
327.72	Sleep related leg cramps	neurological			TRUE
327.7	Sleep related movement disorders	neurological			TRUE
586.11	Small kidney	genitourinary			TRUE
303.4	Somatoform disorder	mental disorders			TRUE
315.2	Speech and language disorder	mental disorders			TRUE
752.11	Spina bifida	congenital anomalies			TRUE
952	Spinal cord injury without evidence of spinal bone injury	injuries & poisonings			TRUE
720	Spinal stenosis	musculoskeletal			TRUE
720.1	Spinal stenosis of lumbar region	musculoskeletal			TRUE
334.1	Spinocerebellar disease	neurological			TRUE
130	Spirochetal infection	infectious diseases			TRUE
579.2	Splenomegaly	digestive			TRUE
754.2	Spondylolisthesis, congenital	congenital anomalies			TRUE
721.2	Spondylosis with myelopathy	musculoskeletal			TRUE
172.22	Squamous cell carcinoma	neoplasms			TRUE
41.1	Staphylococcus infections	infectious diseases			TRUE
528.1	Stomatitis and mucositis	digestive			TRUE
528.11	Stomatitis and mucositis (ulcerative)	digestive			TRUE
378.1	Strabismus (not specified as paralytic)	sense organs			TRUE
378	Strabismus and other disorders of binocular eye movements	sense organs			TRUE
743.4	Stress fracture	musculoskeletal			TRUE
530.3	Stricture and stenosis of esophagus	digestive			TRUE
447.1	Stricture of artery	circulatory system			TRUE
586.4	Stricture/obstruction of ureter	genitourinary			TRUE
430.1	Subarachnoid hemorrhage	circulatory system			TRUE
818.2	Subarachnoid hemorrhage (injury)	injuries & poisonings			TRUE
430.3	Subdural hemorrhage	circulatory system			TRUE
818.1	Subdural hemorrhage (injury)	injuries & poisonings			TRUE
297	Suicidal ideation or attempt	mental disorders			TRUE
297.2	Suicide or self-inflicted injury	mental disorders			TRUE
910	Superficial injury, infected	injuries & poisonings			TRUE
370.2	Superficial keratitis	sense organs			TRUE
292.12	Symbolic dysfunction	mental disorders			TRUE
293	Symptoms involving head and neck	mental disorders			TRUE
781	Symptoms involving nervous and musculoskeletal systems	symptoms			TRUE
726.2	Synoviopathy	musculoskeletal			TRUE
994.1	Systemic inflammatory response syndrome (SIRS)	injuries & poisonings			TRUE
709.3	Systemic sclerosis	dermatologic			TRUE
446.7	Takayasu's disease	circulatory system			TRUE
526.4	Temporomandibular joint disorders	digestive			TRUE
257.1	Testicular hypofunction	endocrine/metabolic			TRUE
446.8	Thrombotic microangiopathy	circulatory system			TRUE
246.2	Thyroid cyst	endocrine/metabolic			TRUE
242.31	Thyrotoxic exophthalmos	endocrine/metabolic			TRUE
333.3	Tics and choreas	neurological			TRUE
313.2	Tics and stuttering	mental disorders			TRUE
521.4	Tooth complications likely association with other diseases	digestive			TRUE
333.4	Torsion dystonia	neurological			TRUE
723.1	Torticollis	musculoskeletal			TRUE
981	Toxic effect of (non-ethyl) alcohol and petroleum and other solvents	injuries & poisonings			TRUE
986	Toxic effect of carbon monoxide	injuries & poisonings			TRUE
983	Toxic effect of corrosive aromatics, acids, and caustic alkalis	injuries & poisonings			TRUE
988	Toxic effect of noxious substances eaten as food	injuries & poisonings			TRUE
987	Toxic effect of other gases, fumes, or vapors	injuries & poisonings			TRUE
985	Toxic effect of other metals	injuries & poisonings			TRUE
989	Toxic effect of other substances, chiefly nonmedicinal as to source	injuries & poisonings			TRUE
913	Toxic effect of venom	injuries & poisonings			TRUE
695.1	Toxic erythema	dermatologic			TRUE
569.1	Toxic gastroenteritis and colitis	digestive			TRUE
362.5	Toxic maculopathy of retina	sense organs			TRUE
242.2	Toxic multinodular goiter	endocrine/metabolic			TRUE
519.1	Tracheostomy complications	respiratory			TRUE
292.5	Transient alteration of awareness	mental disorders			TRUE
433.31	Transient cerebral ischemia	circulatory system			TRUE
656.26	Transitory tachypnea or apnea of newborn	pregnancy complications			TRUE
872	Traumatic amputation	injuries & poisonings			TRUE
958.2	Traumatic and surgical subcutaneous emphysema	injuries & poisonings			TRUE
836	Traumatic arthropathy	injuries & poisonings			TRUE
366.3	Traumatic cataract	sense organs			TRUE
352.1	Trigeminal nerve disorders [CN5]	neurological			TRUE
385.5	Tympanosclerosis and middle ear disease related to otitis media	sense organs			TRUE
250.11	Type 1 diabetes with ketoacidosis	endocrine/metabolic			TRUE
250.14	Type 1 diabetes with neurological manifestations	endocrine/metabolic			TRUE
250.13	Type 1 diabetes with ophthalmic manifestations	endocrine/metabolic			TRUE
250.12	Type 1 diabetes with renal manifestations	endocrine/metabolic			TRUE
250.21	Type 2 diabetes with ketoacidosis	endocrine/metabolic			TRUE
250.24	Type 2 diabetes with neurological manifestations	endocrine/metabolic			TRUE
250.23	Type 2 diabetes with ophthalmic manifestations	endocrine/metabolic			TRUE
250.22	Type 2 diabetes with renal manifestations	endocrine/metabolic			TRUE
530.12	Ulcer of esophagus	digestive			TRUE
556.1	Ulceration of intestine	digestive			TRUE
556	Ulceration of the lower GI tract	digestive			TRUE
555.21	Ulcerative colitis (chronic)	digestive			TRUE
736.6	Unequal leg length (acquired)	musculoskeletal			TRUE
272.9	Unspecified disorder of lipoid metabolism	endocrine/metabolic			TRUE
716.2	Unspecified monoarthritis	musculoskeletal			TRUE
710.19	Unspecified osteomyelitis	musculoskeletal			TRUE
716.1	Unspecified polyarthropathy or polyarthritis	musculoskeletal			TRUE
411.1	Unstable angina (intermediate coronary syndrome)	circulatory system			TRUE
599.7	Urethral discharge	genitourinary			TRUE
597.8	Urethral hypermobility/ISD	genitourinary			TRUE
597.1	Urethral stricture (not specified as infectious)	genitourinary			TRUE
592.3	Urethral stricture due to infecton	genitourinary			TRUE
592.21	Urethral syndrome	genitourinary			TRUE
592.2	Urethritis and urethral syndrome	genitourinary			TRUE
594	Urinary calculus	genitourinary			TRUE
597.2	Urinary complications NEC	genitourinary			TRUE
599.1	Urinary obstruction	genitourinary			TRUE
618.2	Uterine/Uterovaginal prolapse	genitourinary			TRUE
371.1	Uveitis, noninfectious or NOS	sense organs			TRUE
618.6	Vaginal enterocele, congenital or acquired	genitourinary			TRUE
79.1	Varicella infection	infectious diseases			TRUE
454	Varicose veins	circulatory system			TRUE
856	Vascular complications of surgery and medical procedures	injuries & poisonings			TRUE
586.3	Vascular disorders of kidney/hypertrophy	genitourinary			TRUE
694.3	Vascular disorders of skin	dermatologic			TRUE
217	Vascular hamartomas and non-neoplastic nevi	neoplasms			TRUE
441	Vascular insufficiency of intestine	circulatory system			TRUE
90.3	Venereal diseases due to Chlamydia trachomatis	infectious diseases			TRUE
427.41	Ventricular fibrillation and flutter	circulatory system			TRUE
386	Vertiginous syndromes and other disorders of vestibular system	sense organs			TRUE
586.12	Vesicoureteral reflux	genitourinary			TRUE
741.6	Villonodular synovitis	musculoskeletal			TRUE
70	Viral hepatitis	infectious diseases			TRUE
70.1	Viral hepatitis A	infectious diseases			TRUE
70.3	Viral hepatitis C	infectious diseases			TRUE
480.2	Viral pneumonia	respiratory			TRUE
261.1	Vitamin A deficiency	endocrine/metabolic			TRUE
261	Vitamin deficiency	endocrine/metabolic			TRUE
286.11	Von willebrand's disease	hematopoietic			TRUE
446.4	Wegener's granulomatosis	circulatory system			TRUE

## Sheet: Stanford <35 CIs
phecode	phenotype	category	ci_lower	ci_upper	count_under10
785	Abdominal pain	symptoms	1.71675	2.09701	FALSE
286.9	Abnormal coagulation profile	hematopoietic	3.05996	13.7525	FALSE
426.7	Abnormal electrocardiogram [ECG] [EKG]	circulatory system	1.34393	2.43969	FALSE
514	Abnormal findings examination of lungs	respiratory	0.777271	1.971	FALSE
564.8	Abnormal findings on exam of gastrointestinal tract/ abdominal area	digestive	1.36925	4.41632	FALSE
396	Abnormal heart sounds	circulatory system	1.06345	2.535	FALSE
350.1	Abnormal involuntary movements	neurological	0.535009	1.75878	FALSE
611.1	Abnormal mammogram	genitourinary	1.19725	3.33148	FALSE
792	Abnormal Papanicolaou smear of cervix and cervical HPV	genitourinary	0.984689	1.77286	FALSE
573.7	Abnormal results of function study of liver	digestive	0.773961	2.61512	FALSE
246.7	Abnormal results of function study of thyroid	endocrine/metabolic	1.56877	3.69962	FALSE
655.1	Abnormality in fetal heart rate or rhythm	pregnancy complications	0.214874	0.291197	FALSE
654.1	Abnormality of organs and soft tissues of pelvis complicating pregnancy, childbirth, or the puerperium	pregnancy complications	0.542545	0.715853	FALSE
626.11	Absent or infrequent menstruation	genitourinary	2.52497	3.1509	FALSE
706.1	Acne	dermatologic	1.29893	1.8993	FALSE
244.2	Acquired hypothyroidism	endocrine/metabolic	1.27174	2.18835	FALSE
483	Acute bronchitis and bronchiolitis	respiratory	1.06324	2.2349	FALSE
592.11	Acute cystitis	genitourinary	1.638	2.5549	FALSE
614.31	Acute inflammatory pelvic disease	genitourinary	1.58724	6.26784	FALSE
338.1	Acute pain	neurological	1.3662	2.27195	FALSE
577.1	Acute pancreatitis	digestive	1.3711	5.41427	FALSE
465.2	Acute pharyngitis	respiratory	1.43106	2.02588	FALSE
285.1	Acute posthemorrhagic anemia	hematopoietic	0.545697	1.00629	FALSE
300.8	Acute reaction to stress	mental disorders	2.07102	7.90467	FALSE
464	Acute sinusitis	respiratory	1.39337	2.36734	FALSE
465	Acute upper respiratory infections of multiple or unspecified sites	respiratory	1.27122	1.77045	FALSE
304	Adjustment reaction	mental disorders	2.10054	3.54519	FALSE
300.12	Agorophobia, social phobia, and panic disorder	mental disorders	1.03503	2.27428	FALSE
317.1	Alcoholism	mental disorders	1.01571	3.02876	FALSE
371.21	Allergic conjunctivitis	sense organs	1.02414	3.38746	FALSE
476	Allergic rhinitis	respiratory	0.992054	1.49399	FALSE
949	Allergies, other	injuries & poisonings	1.02169	1.98253	FALSE
704.1	Alopecia	dermatologic	1.13062	2.07696	FALSE
291.8	Alteration of consciousness	mental disorders	1.52964	6.28843	FALSE
565	Anal and rectal conditions	digestive	1.04999	2.25011	FALSE
644	Anemia during pregnancy	pregnancy complications	0.497244	0.702184	FALSE
635.2	Antepartum hemorrhage, abruptio placentae, and placenta previa	pregnancy complications	1.39579	1.81378	FALSE
300.1	Anxiety disorder	mental disorders	1.44231	1.93705	FALSE
427.5	Arrhythmia (cardiac) NOS	circulatory system	1.07887	2.47868	FALSE
572	Ascites (non malignant)	digestive	1.84695	5.01957	FALSE
495	Asthma	respiratory	0.929628	1.33956	FALSE
495.2	Asthma with exacerbation	respiratory	1.06094	1.99868	FALSE
367.2	Astigmatism	sense organs	0.638343	1.46539	FALSE
939	Atopic/contact dermatitis due to other or unspecified	dermatologic	1.07465	1.55128	FALSE
535.2	Atrophic gastritis	digestive	1.7422	5.18931	FALSE
313.1	Attention deficit hyperactivity disorder	mental disorders	0.686441	1.94706	FALSE
760	Back pain	symptoms	1.25142	1.66309	FALSE
38.3	Bacteremia	infectious diseases	1.64101	6.69421	FALSE
41	Bacterial infection NOS	infectious diseases	1.43729	2.37336	FALSE
610.4	Benign neoplasm of breast	genitourinary	0.700591	1.9863	FALSE
220	Benign neoplasm of ovary	neoplasms	0.41635	1.51714	FALSE
227.3	Benign neoplasm of pituitary gland and craniopharyngeal duct (pouch)	neoplasms	0.86912	3.4029	FALSE
216	Benign neoplasm of skin	neoplasms	0.861557	1.3242	FALSE
296.1	Bipolar	mental disorders	0.954026	2.46203	FALSE
578.2	Blood in stool	digestive	1.66539	3.57746	FALSE
497	Bronchitis	respiratory	1.16555	3.70144	FALSE
1000	Burns	NULL	0.857806	3.07568	FALSE
574.2	Calculus of bile duct	digestive	1.11174	3.21586	FALSE
594.1	Calculus of kidney	genitourinary	1.31816	2.92651	FALSE
112	Candidiasis	infectious diseases	1.5036	2.16807	FALSE
686.1	Carbuncle and furuncle	dermatologic	0.416641	0.888763	FALSE
747.1	Cardiac congenital anomalies	congenital anomalies	0.57823	1.52248	FALSE
747.11	Cardiac shunt/ heart septal defect	congenital anomalies	0.391129	1.33442	FALSE
557.1	Celiac disease	digestive	1.06823	3.58325	FALSE
681.3	Cellulitis and abscess of arm/hand	dermatologic	0.998741	3.8854	FALSE
681.1	Cellulitis and abscess of fingers/toes	dermatologic	0.865588	2.48885	FALSE
636.8	Cervical incompetence	pregnancy complications	4.77816	8.15627	FALSE
180.3	Cervical intraepithelial neoplasia [CIN] [Cervical dysplasia]	neoplasms	1.02097	2.07519	FALSE
761	Cervicalgia	symptoms	1.27143	2.02847	FALSE
614.51	Cervicitis and endocervicitis	genitourinary	0.947445	1.80578	FALSE
574.3	Cholecystitis without cholelithiasis	digestive	1.2564	3.94437	FALSE
574.1	Cholelithiasis	digestive	1.42241	2.70002	FALSE
574.11	Cholelithiasis with acute cholecystitis	digestive	1.75662	6.26306	FALSE
574.12	Cholelithiasis with other cholecystitis	digestive	0.738387	2.44486	FALSE
758.1	Chromosomal anomalies	congenital anomalies	3.1281	6.6972	FALSE
798.1	Chronic fatigue syndrome	symptoms	1.65097	6.95942	FALSE
614.32	Chronic inflammatory pelvic disease	genitourinary	5.59105	21.2112	FALSE
245.21	Chronic lymphocytic thyroiditis	endocrine/metabolic	1.39917	2.61874	FALSE
338.2	Chronic pain	neurological	1.28447	1.98731	FALSE
472	Chronic pharyngitis and nasopharyngitis	respiratory	1.05923	3.01211	FALSE
475	Chronic sinusitis	respiratory	1.44866	2.94241	FALSE
474.2	Chronic tonsillitis and adenoiditis	respiratory	1.02573	3.07711	FALSE
286.3	Coagulation defects complicating pregnancy or postpartum	hematopoietic	0.570013	0.898671	FALSE
669	Complications of labor and delivery NEC	pregnancy complications	0.411888	0.601591	FALSE
1011	Complications of surgical and medical procedures	NULL	1.12853	2.24955	FALSE
751.11	Congenital anomalies of female genital organs	congenital anomalies	4.4758	7.72369	FALSE
369.5	Conjunctivitis, infectious	sense organs	0.735587	1.64281	FALSE
563	Constipation	digestive	1.04166	1.55465	FALSE
916	Contusion	injuries & poisonings	1.05855	2.08102	FALSE
512.8	Cough	respiratory	1.3942	1.96126	FALSE
610.1	Cystic mastopathy	genitourinary	1.20494	2.55712	FALSE
592.1	Cystitis	genitourinary	1.40879	3.58264	FALSE
288.1	Decreased white blood cell count	hematopoietic	1.10863	4.39362	FALSE
722.6	Degeneration of intervertebral disc	musculoskeletal	1.21826	3.9198	FALSE
296.2	Depression	mental disorders	1.47109	2.50591	FALSE
110.2	Dermatomycoses	infectious diseases	1.24036	3.45402	FALSE
110.11	Dermatophytosis of nail	infectious diseases	0.724735	2.43283	FALSE
649.1	Diabetes or abnormal glucose tolerance complicating pregnancy	pregnancy complications	0.440992	0.601495	FALSE
561.1	Diarrhea	digestive	1.59744	2.38712	FALSE
704	Diseases of hair and hair follicles	dermatologic	1.12353	3.02242	FALSE
703	Diseases of nail, NOS	dermatologic	0.847758	2.88686	FALSE
528	Diseases of the oral soft tissues, excluding lesions specific for gingiva and tongue	digestive	0.949306	3.41091	FALSE
689	Disorder of skin and subcutaneous tissue NOS	dermatologic	0.97827	1.8848	FALSE
372	Disorders of conjunctiva	sense organs	0.987456	3.58783	FALSE
275.3	Disorders of magnesium metabolism	endocrine/metabolic	1.21839	4.88314	FALSE
626	Disorders of menstruation and other abnormal bleeding from female genital tract	genitourinary	3.8416	5.21316	FALSE
619.2	Disorders of uterus, NEC	genitourinary	3.52768	4.76757	FALSE
379.2	Disorders of vitreous body	sense organs	0.586496	2.18638	FALSE
617	Disorders secondary to childbirth, surgery, trauma	genitourinary	1.69064	2.37565	FALSE
722.1	Displacement of intervertebral disc	musculoskeletal	1.44881	3.87581	FALSE
687.4	Disturbance of skin sensation	dermatologic	1.23368	2.05232	FALSE
270.11	Disturbances of sulphur-bearing amino-acid metabolism	endocrine/metabolic	5.88362	15.8957	FALSE
386.9	Dizziness and giddiness (Light-headedness and vertigo)	sense organs	1.46896	2.12069	FALSE
375.1	Dry eyes	sense organs	0.766491	2.36419	FALSE
626.2	Dysmenorrhea	genitourinary	2.08013	3.46159	FALSE
277.7	Dysmetabolic syndrome X	endocrine/metabolic	9.26904	24.8239	FALSE
625.1	Dyspareunia	genitourinary	0.986759	1.77964	FALSE
536.8	Dyspepsia and other specified disorders of function of stomach	digestive	1.4614	3.80759	FALSE
532	Dysphagia	digestive	1.45516	3.62217	FALSE
300.4	Dysthymic disorder	mental disorders	1.48536	4.21659	FALSE
599.3	Dysuria	genitourinary	1.45476	1.99863	FALSE
41.4	E. coli	infectious diseases	0.852583	2.41399	FALSE
636.2	Early onset of delivery	pregnancy complications	2.35719	4.19268	FALSE
636	Early or threatened labor; hemorrhage in early pregnancy	pregnancy complications	1.12436	1.4988	FALSE
782.3	Edema	symptoms	0.869009	1.74878	FALSE
1015	Effects of other external causes	NULL	0.918203	3.12996	FALSE
288.2	Elevated white blood cell count	hematopoietic	1.04438	2.23383	FALSE
615	Endometriosis	genitourinary	2.31988	4.04535	FALSE
726.1	Enthesopathy	musculoskeletal	0.993716	2.22399	FALSE
345	Epilepsy, recurrent seizures, convulsions	neurological	1.24057	3.51784	FALSE
477	Epistaxis or throat hemorrhage	respiratory	0.699266	2.32618	FALSE
401.1	Essential hypertension	circulatory system	1.07439	1.75995	FALSE
381.2	Eustachian tube disorders	sense organs	0.83199	2.31446	FALSE
626.12	Excessive or frequent menstruation	genitourinary	2.31117	3.76711	FALSE
643	Excessive vomiting in pregnancy	pregnancy complications	1.42376	2.08704	FALSE
728.7	Fasciitis	musculoskeletal	1.12367	3.60162	FALSE
661	Fetal distress and abnormal forces of labor	pregnancy complications	0.254274	0.382777	FALSE
783	Fever of unknown origin	symptoms	1.24964	1.87075	FALSE
561.2	Flatulence	digestive	1.42351	2.66737	FALSE
804	Fracture of hand or wrist	injuries & poisonings	1.02733	3.52397	FALSE
599.5	Frequency of urination and polyuria	genitourinary	1.48909	2.35695	FALSE
612.1	Galactorrhea	genitourinary	1.50065	5.50661	FALSE
727.4	Ganglion and cyst of synovium, tendon, and bursa	musculoskeletal	0.920946	2.87446	FALSE
535.9	Gastritis and duodenitis, NOS	digestive	1.11416	2.70801	FALSE
300.11	Generalized anxiety disorder	mental disorders	1.47628	2.40395	FALSE
530.11	GERD	digestive	0.794253	1.14341	FALSE
365	Glaucoma	sense organs	1.06566	3.95268	FALSE
242.1	Graves' disease	endocrine/metabolic	0.978753	2.8489	FALSE
593.1	Gross hematuria	genitourinary	1.7282	7.28724	FALSE
735.3	Hallux valgus (Bunion)	musculoskeletal	1.0336	3.82658	FALSE
389	Hearing loss	sense organs	0.477422	1.65246	FALSE
530.9	Heartburn	digestive	1.30436	2.95374	FALSE
228	Hemangioma and lymphangioma, any site	neoplasms	1.44402	4.23689	FALSE
228.1	Hemangioma of skin and subcutaneous tissue	neoplasms	1.05102	3.23135	FALSE
578.1	Hematemesis	digestive	1.60454	6.47164	FALSE
593	Hematuria	genitourinary	1.08673	2.01539	FALSE
636.3	Hemorrhage in early pregnancy	pregnancy complications	6.29679	7.78296	FALSE
578.8	Hemorrhage of rectum and anus	digestive	1.19258	2.38857	FALSE
850	Hemorrhage or hematoma complicating a procedure	injuries & poisonings	1.7216	6.68709	FALSE
455	Hemorrhoids	circulatory system	0.919975	1.53803	FALSE
573.3	Hepatomegaly	digestive	1.58557	5.77621	FALSE
54	Herpes simplex	infectious diseases	0.836635	1.38566	FALSE
53	Herpes zoster	infectious diseases	0.90308	2.94557	FALSE
704.2	Hirsutism	dermatologic	1.31382	3.49264	FALSE
595	Hydronephrosis	genitourinary	0.395254	1.17237	FALSE
272.11	Hypercholesterolemia	endocrine/metabolic	0.838167	2.51779	FALSE
643.1	Hyperemesis gravidarum	pregnancy complications	1.22539	1.95134	FALSE
272.12	Hyperglyceridemia	endocrine/metabolic	2.47817	7.32483	FALSE
705.8	Hyperhidrosis	dermatologic	1.39945	3.48727	FALSE
272.1	Hyperlipidemia	endocrine/metabolic	2.27759	3.73006	FALSE
642	Hypertension complicating pregnancy, childbirth, and the puerperium	pregnancy complications	0.46044	0.673445	FALSE
623	Hypertrophy of female genital organs	genitourinary	0.853729	2.30769	FALSE
251.1	Hypoglycemia	endocrine/metabolic	2.12088	7.34079	FALSE
276.14	Hypopotassemia	endocrine/metabolic	1.73316	3.39711	FALSE
276.12	Hyposmolality and/or hyponatremia	endocrine/metabolic	0.949073	2.82609	FALSE
458.9	Hypotension NOS	circulatory system	0.584984	1.76072	FALSE
780	Hypothermia/Chills	symptoms	1.97625	4.79879	FALSE
244.4	Hypothyroidism NOS	endocrine/metabolic	1.94389	2.52927	FALSE
276.5	Hypovolemia	endocrine/metabolic	1.28541	2.38063	FALSE
380.4	Impacted cerumen	sense organs	0.761654	1.89683	FALSE
250.41	Impaired fasting glucose	endocrine/metabolic	1.13049	2.07098	FALSE
647.1	Infections of genitourinary tract during pregnancy	pregnancy complications	1.18367	1.72931	FALSE
647	Infectious and parasitic complications affecting pregnancy	pregnancy complications	0.527948	0.767184	FALSE
626.8	Infertility, female	genitourinary	11.6558	15.0003	FALSE
626.15	Infertility, female, associated with anovulation	genitourinary	5.53747	9.26934	FALSE
609.1	Infertility, male	genitourinary	5.76757	24.1412	FALSE
371.3	Inflammation of eyelids	sense organs	1.0996	2.43208	FALSE
357	Inflammatory and toxic neuropathy	neurological	1.38633	5.65282	FALSE
613.1	Inflammatory disease of breast	genitourinary	0.357588	1.06057	FALSE
614.4	Inflammatory diseases of uterus, except cervix	genitourinary	7.87246	13.4892	FALSE
481	Influenza	respiratory	0.710141	1.79493	FALSE
1009	Injury, NOS	NULL	1.16155	1.76506	FALSE
327.4	Insomnia	neurological	1.27153	2.19315	FALSE
835	Internal derangement of knee	injuries & poisonings	1.15161	3.27605	FALSE
271.3	Intestinal disaccharidase deficiencies and disaccharide malabsorption	endocrine/metabolic	1.10372	2.06232	FALSE
8	Intestinal infection	infectious diseases	1.37388	3.4024	FALSE
557	Intestinal malabsorption (non-celiac)	digestive	1.32611	5.06101	FALSE
280.2	Iron deficiency anemia secondary to blood loss (chronic)	hematopoietic	1.66457	3.96073	FALSE
280.1	Iron deficiency anemias, unspecified or not due to blood loss	hematopoietic	1.12635	1.71512	FALSE
626.14	Irregular menstrual bleeding	genitourinary	2.79291	4.50306	FALSE
626.13	Irregular menstrual cycle	genitourinary	4.14478	5.23877	FALSE
626.1	Irregular menstrual cycle/bleeding	genitourinary	3.22264	5.72838	FALSE
564.1	Irritable Bowel Syndrome	digestive	1.69706	3.26139	FALSE
741.4	Joint effusions	musculoskeletal	0.972776	2.5138	FALSE
840.3	Joint/ligament sprain	injuries & poisonings	1.06396	2.25442	FALSE
655	Known or suspected fetal abnormality affecting management of mother	pregnancy complications	0.6636	0.798742	FALSE
737.3	Kyphoscoliosis and scoliosis	musculoskeletal	0.476257	1.37015	FALSE
645	Late pregnancy and failed induction	pregnancy complications	0.132245	0.203197	FALSE
277.51	Lipoprotein disorders	endocrine/metabolic	1.64165	5.48648	FALSE
687.2	Localized superficial swelling, mass, or lump	dermatologic	0.740387	1.65357	FALSE
611.3	Lump or mass in breast	genitourinary	1.22484	1.88566	FALSE
289.4	Lymphadenitis	hematopoietic	1.21886	2.30518	FALSE
296.22	Major depressive disorder	mental disorders	1.51727	2.15413	FALSE
647.3	Major puerperal infection	pregnancy complications	0.586799	1.69822	FALSE
798	Malaise and fatigue	symptoms	1.69094	2.34885	FALSE
652	Malposition and malpresentation of fetus or obstruction	pregnancy complications	0.495193	0.659205	FALSE
613.5	Mastodynia	genitourinary	0.96116	1.62499	FALSE
658	Maternal complication of pregnancy affecting fetus or newborn	pregnancy complications	0.431391	0.8431	FALSE
857	Mechanical complication of unspecified genitourinary device, implant, and graft	injuries & poisonings	0.817844	2.08715	FALSE
306.1	Mental disorders durring/after pregnancy	mental disorders	0.631496	0.90964	FALSE
593.2	Microscopic hematuria	genitourinary	1.29864	4.17238	FALSE
340.1	Migrain with aura	neurological	1.30889	2.68479	FALSE
340	Migraine	neurological	1.49115	2.11353	FALSE
262	Mineral deficiency NEC	endocrine/metabolic	1.29782	4.18055	FALSE
634	Miscarriage; stillbirth	pregnancy complications	1359.57	3007.56	FALSE
272.13	Mixed hyperlipidemia	endocrine/metabolic	1.61563	5.98818	FALSE
296	Mood disorders	mental disorders	1.16966	3.55959	FALSE
278.11	Morbid obesity	endocrine/metabolic	1.14709	2.02235	FALSE
622.2	Mucous polyp of cervix	genitourinary	0.876223	2.73933	FALSE
651	Multiple gestation	pregnancy complications	1.76785	2.89717	FALSE
772.3	Muscle weakness	symptoms	0.776845	2.62425	FALSE
770	Myalgia and myositis unspecified	symptoms	1.20088	2.30658	FALSE
200	Myeloproliferative disease	neoplasms	1.23499	4.90796	FALSE
367.1	Myopia	sense organs	0.909995	1.58739	FALSE
789	Nausea and vomiting	symptoms	1.3605	1.79193	FALSE
199	Neoplasm of uncertain behavior	neoplasms	0.77557	2.03572	FALSE
173	Neoplasm of uncertain behavior of skin	neoplasms	0.538227	1.19458	FALSE
217.1	Nevus, non-neoplastic	neoplasms	0.664008	1.48575	FALSE
558	Noninfectious gastroenteritis	digestive	1.24954	2.31868	FALSE
619.3	Noninflammatory disorders of cervix	genitourinary	1.95281	3.16215	FALSE
619.1	Noninflammatory disorders of ovary, fallopian tube, and broad ligament	genitourinary	2.20357	3.87486	FALSE
619.4	Noninflammatory disorders of vagina	genitourinary	1.94025	2.59546	FALSE
619.5	Noninflammatory disorders of vulva and perineum	genitourinary	0.498289	1.39158	FALSE
619	Noninflammatory female genital disorders	genitourinary	2.22049	4.01689	FALSE
395.1	Nonrheumatic mitral valve disorders	circulatory system	0.795433	2.56265	FALSE
579.8	Nonspecific abnormal findings in stool contents	digestive	0.948233	3.26978	FALSE
793.2	Nonspecific abnormal findings on radiological and other examination of other intrathoracic organs (echocardiogram, etc)	symptoms	0.94672	2.49862	FALSE
418	Nonspecific chest pain	circulatory system	1.48533	2.13158	FALSE
573.6	Nonspecific elevation of levels of transaminase or lactic acid dehydrogenase [LDH]	digestive	0.954982	2.521	FALSE
241.2	Nontoxic multinodular goiter	endocrine/metabolic	1.04642	3.30609	FALSE
241	Nontoxic nodular goiter	endocrine/metabolic	1.11195	3.5664	FALSE
241.1	Nontoxic uninodular goiter	endocrine/metabolic	1.19382	2.62876	FALSE
650	Normal delivery	pregnancy complications	0.141117	0.21448	FALSE
278.1	Obesity	endocrine/metabolic	1.53421	2.11936	FALSE
665	Obstetrical/birth trauma	pregnancy complications	0.0936614	0.125876	FALSE
575.2	Obstruction of bile duct	digestive	0.25542	0.720737	FALSE
327.32	Obstructive sleep apnea	neurological	1.34882	3.02062	FALSE
871.2	Open wound of finger(s)	injuries & poisonings	0.731272	2.14679	FALSE
870	Open wounds of head; neck; and trunk	injuries & poisonings	1.26534	4.64563	FALSE
458.1	Orthostatic hypotension	circulatory system	0.882789	3.38529	FALSE
743.9	Osteopenia or other disorder of bone and cartilage	musculoskeletal	0.925247	3.02904	FALSE
382	Otalgia	sense organs	1.1357	2.12596	FALSE
790.6	Other abnormal blood chemistry	symptoms	1.88791	2.87	FALSE
250.42	Other abnormal glucose	endocrine/metabolic	1.90448	3.02697	FALSE
599.9	Other abnormality of urination	genitourinary	1.35212	2.75624	FALSE
795	Other and nonspecific abnormal cytological, histological and immunological findings	symptoms	0.527404	1.47751	FALSE
286.7	Other and unspecified coagulation defects	hematopoietic	2.24983	6.15069	FALSE
654	Other and unspecified complications of birth; puerperium affecting management of mother	pregnancy complications	0.790429	1.8883	FALSE
759	Other and unspecified congenital anomalies	congenital anomalies	0.790828	1.33746	FALSE
285	Other anemias	hematopoietic	0.719157	1.00563	FALSE
215	Other benign neoplasm of connective and other soft tissue	neoplasms	1.08761	2.33269	FALSE
571.5	Other chronic nonalcoholic liver disease	digestive	1.20314	2.38016	FALSE
646	Other complications of pregnancy NEC	pregnancy complications	0.71574	0.875765	FALSE
674	Other complications of the puerperium NEC	pregnancy complications	0.477672	0.807838	FALSE
348.9	Other conditions of brain, NOS	neurological	1.05469	4.15435	FALSE
649	Other conditions or status of the mother complicating pregnancy, childbirth, or the puerperium	pregnancy complications	0.441441	0.53922	FALSE
742.9	Other derangement of joint	musculoskeletal	0.722897	1.80418	FALSE
289	Other diseases of blood and blood-forming organs	hematopoietic	0.915013	3.12667	FALSE
525	Other diseases of the teeth and supporting structures	digestive	1.45589	3.91042	FALSE
575.8	Other disorders of biliary tract	digestive	0.719839	2.69955	FALSE
733	Other disorders of bone and cartilage	musculoskeletal	0.917068	2.74901	FALSE
388	Other disorders of ear	sense organs	0.655119	2.31884	FALSE
374	Other disorders of eyelids	sense organs	1.26013	3.88441	FALSE
573	Other disorders of liver	digestive	0.80545	2.22796	FALSE
277	Other disorders of metabolism	endocrine/metabolic	1.10303	3.68026	FALSE
729	Other disorders of soft tissues	musculoskeletal	0.927876	2.08942	FALSE
676	Other disorders of the breast associated with childbirth and disorders of lactation	pregnancy complications	0.418538	0.834773	FALSE
586	Other disorders of the kidney and ureters	genitourinary	0.68482	1.54281	FALSE
246	Other disorders of thyroid	endocrine/metabolic	1.52297	2.57881	FALSE
694.2	Other dyschromia	dermatologic	1.28864	2.10444	FALSE
512.9	Other dyspnea	respiratory	1.2178	2.35553	FALSE
259	Other endocrine disorders	endocrine/metabolic	2.82043	7.49191	FALSE
414	Other forms of chronic heart disease	circulatory system	0.469201	1.71586	FALSE
339	Other headache syndromes	neurological	1.36572	1.87519	FALSE
282.8	Other hemoglobinopathies	hematopoietic	0.542576	1.26127	FALSE
638	Other high-risk pregnancy	pregnancy complications	1.97652	2.36147	FALSE
401.3	Other hypertensive complications	circulatory system	0.901761	2.70082	FALSE
701	Other hypertrophic and atrophic conditions of skin	dermatologic	0.717145	1.5192	FALSE
1019	Other ill-defined and unknown causes of morbidity and mortality	NULL	0.782159	0.934704	FALSE
279.7	Other immunological findings	endocrine/metabolic	3.30145	8.30575	FALSE
136	Other infectious and parasitic diseases	infectious diseases	1.21467	4.88758	FALSE
686	Other local infections of skin and subcutaneous tissue	dermatologic	1.16718	3.22778	FALSE
598.9	Other nonspecific findings on examination of urine	genitourinary	0.993057	1.63566	FALSE
656	Other perinatal conditions of fetus or newborn	pregnancy complications	0.747214	0.919128	FALSE
351	Other peripheral nerve disorders	neurological	0.720632	1.48941	FALSE
362	Other retinal disorders	sense organs	0.854751	3.07786	FALSE
613.7	Other signs and symptoms in breast	genitourinary	0.999099	2.58867	FALSE
427.3	Other specified cardiac dysrhythmias	circulatory system	1.31643	2.3606	FALSE
704.8	Other specified diseases of hair and hair follicles	dermatologic	1.52343	3.7319	FALSE
706.8	Other specified diseases of sebaceous glands	dermatologic	1.06615	3.0321	FALSE
1005	Other symptoms	NULL	1.53563	3.00338	FALSE
579	Other symptoms involving abdomen and pelvis	digestive	1.08967	2.99917	FALSE
599.8	Other symptoms involving urinary system	genitourinary	1.70776	3.32404	FALSE
724.8	Other symptoms referable to back	musculoskeletal	1.06823	4.23613	FALSE
599	Other symptoms/disorders or the urinary system	genitourinary	2.80848	6.98449	FALSE
1010	Other tests	NULL	0.523876	0.675327	FALSE
479	Other upper respiratory disease	respiratory	1.24014	2.02899	FALSE
452	Other venous embolism and thrombosis	circulatory system	1.73594	6.76147	FALSE
380.1	Otitis externa	sense organs	0.581812	1.75483	FALSE
381.1	Otitis media	sense organs	0.761333	2.43277	FALSE
628	Ovarian cyst	genitourinary	2.86774	3.74056	FALSE
256	Ovarian dysfunction	endocrine/metabolic	3.87373	10.5458	FALSE
625	Pain and other symptoms associated with female genital organs	genitourinary	2.08584	2.96899	FALSE
745	Pain in joint	musculoskeletal	1.29434	1.73862	FALSE
773	Pain in limb	symptoms	1.33814	1.91743	FALSE
379.9	Pain, swelling or discharge of eye	sense organs	1.39142	3.30612	FALSE
512.2	Painful respiration	respiratory	0.940479	2.18209	FALSE
427.9	Palpitations	circulatory system	1.30932	2.0449	FALSE
792.1	Papanicolaou smear of cervix or vagina with atypical squamous cells	genitourinary	0.997944	1.63977	FALSE
427.11	Paroxysmal supraventricular tachycardia	circulatory system	0.878251	2.52021	FALSE
614.33	Pelvic inflammatory disease, NOS	genitourinary	4.48788	12.197	FALSE
614.1	Pelvic peritoneal adhesions, female (postoperative) (postinfection)	genitourinary	0.66586	1.77481	FALSE
726	Peripheral enthesopathies and allied syndromes	musculoskeletal	0.85538	3.0913	FALSE
386.2	Peripheral or central vertigo	sense organs	0.834477	2.48309	FALSE
253.1	Pituitary hyperfunction	endocrine/metabolic	2.33473	5.61612	FALSE
635.3	Placenta previa and abruptio placenta	pregnancy complications	0.463632	0.706843	FALSE
507	Pleurisy; pleural effusion	respiratory	0.913873	2.63089	FALSE
480	Pneumonia	respiratory	1.33824	3.45504	FALSE
256.4	Polycystic ovaries	endocrine/metabolic	3.60572	4.99511	FALSE
622.1	Polyp of corpus uteri	genitourinary	6.2194	11.0891	FALSE
475.9	Postnasal drip	respiratory	0.671269	2.38569	FALSE
300.9	Posttraumatic stress disorder	mental disorders	1.64637	4.11581	FALSE
418.1	Precordial pain	circulatory system	1.95192	6.18419	FALSE
642.1	Preeclampsia and eclampsia	pregnancy complications	0.307705	0.504153	FALSE
427.6	Premature beats	circulatory system	0.602368	2.10933	FALSE
627.5	Premature menopause and other ovarian failure	genitourinary	3.35112	10.8873	FALSE
286.81	Primary hypercoagulable state	hematopoietic	4.73912	8.19619	FALSE
653	Problems associated with amniotic cavity and membranes	pregnancy complications	0.361351	0.490017	FALSE
269	Proteinuria	endocrine/metabolic	0.866565	2.4746	FALSE
695.7	Prurigo and Lichen	dermatologic	0.694481	2.6404	FALSE
698	Pruritus and related conditions	dermatologic	1.05324	1.60528	FALSE
696.41	Psoriasis vulgaris	dermatologic	1.28341	3.24243	FALSE
303.3	Psychogenic disorder	mental disorders	1.66909	6.93261	FALSE
590	Pyelonephritis	genitourinary	1.97367	3.60323	FALSE
687.1	Rash and other nonspecific skin eruption	dermatologic	1.09855	1.63919	FALSE
443.1	Raynaud's syndrome	circulatory system	0.963843	3.52222	FALSE
530.14	Reflux esophagitis	digestive	1.5702	5.74649	FALSE
594.8	Renal colic	genitourinary	1.605	4.99484	FALSE
599.2	Retention of urine	genitourinary	0.166386	0.526636	FALSE
654.2	Rhesus isoimmunization in pregnancy	pregnancy complications	1.09037	2.03705	FALSE
695.3	Rosacea	dermatologic	0.657301	2.01905	FALSE
701.2	Scar conditions and fibrosis of skin	dermatologic	1.09338	2.45731	FALSE
764	Sciatica	symptoms	0.691515	1.39756	FALSE
706.2	Sebaceous cyst	dermatologic	0.722358	1.64159	FALSE
690.1	Seborrheic dermatitis	dermatologic	1.10613	2.28462	FALSE
702.2	Seborrheic keratosis	dermatologic	0.812327	1.83671	FALSE
244.1	Secondary hypothyroidism	endocrine/metabolic	0.925796	2.77944	FALSE
287.32	Secondary thrombocytopenia	hematopoietic	0.218641	0.695624	FALSE
994.2	Sepsis	injuries & poisonings	1.02454	3.3159	FALSE
470	Septal Deviations/Turbinate Hypertrophy	respiratory	0.959716	2.70642	FALSE
38	Septicemia	infectious diseases	0.814976	3.0689	FALSE
637	Short gestation; low birth weight; and fetal growth retardation	pregnancy complications	0.4433	1.01737	FALSE
512.7	Shortness of breath	respiratory	1.33655	2.0154	FALSE
240	Simple and unspecified goiter	endocrine/metabolic	1.36906	3.87867	FALSE
819	Skull and face fracture and other intercranial injury	injuries & poisonings	1.28562	4.78752	FALSE
327.3	Sleep apnea	neurological	1.11467	2.98409	FALSE
327	Sleep disorders	neurological	0.930237	3.03104	FALSE
772.2	Spasm of muscle	symptoms	0.857283	2.4759	FALSE
721.1	Spondylosis without myelopathy	musculoskeletal	1.01111	3.34624	FALSE
840	Sprains and strains	injuries & poisonings	1.09851	1.93219	FALSE
841	Sprains and strains of back and neck	injuries & poisonings	1.53968	3.50806	FALSE
41.2	Streptococcus infection	infectious diseases	0.541571	1.176	FALSE
624.9	stress incontinence, female	genitourinary	0.403748	1.39032	FALSE
368.9	Subjective visual disturbances	sense organs	1.88602	4.78375	FALSE
316	Substance addiction and disorders	mental disorders	0.948477	1.89292	FALSE
297.1	Suicidal ideation	mental disorders	1.21003	3.64514	FALSE
681	Superficial cellulitis and abscess	dermatologic	1.39643	2.84289	FALSE
915	Superficial injury without mention of infection	injuries & poisonings	0.789537	1.85069	FALSE
381.11	Suppurative and unspecified otitis media	sense organs	1.20379	2.5984	FALSE
771.1	Swelling of limb	symptoms	0.998093	1.98269	FALSE
293.1	Swelling, mass, or lump in head and neck [Space-occupying lesion, intracranial NOS]	mental disorders	1.21751	2.65637	FALSE
687	Symptoms affecting skin	dermatologic	0.932528	3.19615	FALSE
429.3	Symptoms involving cardiovascular system	circulatory system	1.49665	4.51388	FALSE
561	Symptoms involving digestive system	digestive	1.08303	2.64929	FALSE
624	Symptoms involving female genital tract	genitourinary	1.3764	2.65846	FALSE
772	Symptoms of the muscles	symptoms	0.594504	1.74413	FALSE
788	Syncope and collapse	symptoms	1.15878	1.97324	FALSE
727.1	Synovitis and tenosynovitis	musculoskeletal	0.783059	1.66376	FALSE
695.42	Systemic lupus erythematosus	dermatologic	1.41387	3.75741	FALSE
427.7	Tachycardia NOS	circulatory system	1.09732	1.74008	FALSE
306.9	Tension headache	mental disorders	0.73723	2.24952	FALSE
763	Thoracic or lumbosacral neuritis or radiculitis, unspecified	symptoms	1.17032	3.58521	FALSE
636.1	Threatened premature labor	pregnancy complications	1.591	2.73996	FALSE
478	Throat pain	respiratory	1.39712	3.24696	FALSE
287.3	Thrombocytopenia	hematopoietic	0.397327	0.762239	FALSE
242	Thyrotoxicosis with or without goiter	endocrine/metabolic	1.35304	2.76559	FALSE
389.4	Tinnitus	sense organs	0.437508	1.59994	FALSE
318	Tobacco use disorder	mental disorders	1.10985	2.21978	FALSE
291.1	Transient mental disorders due to conditions classified elsewhere	mental disorders	0.417808	1.30248	FALSE
10	Tuberculosis	infectious diseases	1.90189	7.70124	FALSE
250.1	Type 1 diabetes	endocrine/metabolic	0.806014	2.87803	FALSE
250.2	Type 2 diabetes	endocrine/metabolic	0.968983	1.58929	FALSE
663	Umbilical cord complications during labor and delivery	pregnancy complications	0.190581	0.28607	FALSE
550.4	Umbilical hernia	digestive	0.909683	2.954	FALSE
709.7	Unspecified diffuse connective tissue disease	dermatologic	1.42962	4.03359	FALSE
599.4	Urinary incontinence	genitourinary	0.311251	1.12319	FALSE
591	Urinary tract infection	genitourinary	1.44673	1.91688	FALSE
947	Urticaria	dermatologic	1.13241	2.22322	FALSE
218.1	Uterine leiomyoma	neoplasms	1.34139	1.9136	FALSE
614.52	Vaginitis and vulvovaginitis	genitourinary	1.69062	2.39867	FALSE
671	Venous/cerebrovascular complications embolism in pregnancy and the puerperium	pregnancy complications	0.453439	0.787724	FALSE
70.2	Viral hepatitis B	infectious diseases	0.528885	1.97134	FALSE
79	Viral infection	infectious diseases	1.32533	2.15604	FALSE
78	Viral warts & HPV	infectious diseases	1.10238	1.82739	FALSE
79.9	Viremia, NOS	infectious diseases	0.695883	1.80331	FALSE
368	Visual disturbances	sense organs	0.921623	1.85804	FALSE
261.2	Vitamin B-complex deficiencies	endocrine/metabolic	1.07843	2.82973	FALSE
261.4	Vitamin D deficiency	endocrine/metabolic	2.22468	3.04667	FALSE
473.4	Voice disturbance	respiratory	1.19842	4.50226	FALSE
512.1	Wheezing	respiratory	1.51738	4.03986	FALSE
442.11	Abdominal aortic aneurysm	circulatory system			TRUE
550	Abdominal hernia	digestive			TRUE
790.9	Abnormal arterial blood gases	symptoms			TRUE
512.3	Abnormal chest sounds	respiratory			TRUE
598	Abnormal findings on examination of urine	genitourinary			TRUE
611	Abnormal findings on mammogram or breast exam	genitourinary			TRUE
346	Abnormal findings on study of brain and/or nervous system	neurological			TRUE
429.2	Abnormal function study of cardiovascular system	circulatory system			TRUE
701.5	Abnormal granulation tissue	dermatologic			TRUE
781.2	Abnormal posture	symptoms			TRUE
350.5	Abnormal reflex	neurological			TRUE
589	Abnormal results of function study of kidney	genitourinary			TRUE
514.1	Abnormal results of function study of pulmonary system	respiratory			TRUE
794	Abnormal results of other function studies (bladder, pancreas, placenta, spleen, etc)	symptoms			TRUE
609.2	Abnormal spermatozoa	genitourinary			TRUE
516	Abnormal sputum	respiratory			TRUE
350.2	Abnormality of gait	neurological			TRUE
289.9	Abnormality of red blood cells	hematopoietic			TRUE
251.8	Abnormality of secretion of glucagon or gastrin	endocrine/metabolic			TRUE
614.54	Abscess or ulceration of vulva	genitourinary			TRUE
276.4	Acid-base balance disorder	endocrine/metabolic			TRUE
276.41	Acidosis	endocrine/metabolic			TRUE
175	Acquired absence of breast	neoplasms			TRUE
701.6	Acquired acanthosis nigricans	dermatologic			TRUE
286.4	Acquired coagulation factor deficiency	hematopoietic			TRUE
736.2	Acquired deformities of finger	musculoskeletal			TRUE
736.1	Acquired deformities of forearm	musculoskeletal			TRUE
736.3	Acquired deformities of hip	musculoskeletal			TRUE
736.5	Acquired deformities of knee	musculoskeletal			TRUE
735	Acquired foot deformities	musculoskeletal			TRUE
283	Acquired hemolytic anemias	hematopoietic			TRUE
738.4	Acquired spondylolisthesis	musculoskeletal			TRUE
735.2	Acquired toe deformities	musculoskeletal			TRUE
253.11	Acromegaly and gigantism	endocrine/metabolic			TRUE
702.1	Actinic keratosis	dermatologic			TRUE
323.2	Acute (transverse) myelitis	neurological			TRUE
474	Acute and chronic tonsillitis	respiratory			TRUE
573.4	Acute and subacute necrosis of liver	digestive			TRUE
540.11	Acute appendicitis	digestive			TRUE
498	Acute bronchospasm	respiratory			TRUE
938.1	Acute dermatitis due to solar radiation	dermatologic			TRUE
446.2	Acute febrile mucocutaneous lymph node syndrome (Kawasaki disease)	circulatory system			TRUE
535.1	Acute gastritis	digestive			TRUE
580.13	Acute glomerulonephritis, NOS	genitourinary			TRUE
465.4	Acute laryngitis and tracheitis	respiratory			TRUE
420.21	Acute pericarditis	circulatory system			TRUE
523.31	Acute periodontitis	digestive			TRUE
585.1	Acute renal failure	genitourinary			TRUE
394.4	Acute rheumatic heart disease	circulatory system			TRUE
474.1	Acute tonsillitis	respiratory			TRUE
441.1	Acute vascular insufficiency of intestine	circulatory system			TRUE
433.6	Acute, but ill-defined cerebrovascular disease	circulatory system			TRUE
255.2	Adrenal hypofunction	endocrine/metabolic			TRUE
255.3	Adrenogenital disorders	endocrine/metabolic			TRUE
260.3	Adult failure to thrive	endocrine/metabolic			TRUE
979	Adverse drug events and drug allergies	injuries & poisonings			TRUE
960.1	Adverse effects of antibacterials (not penicillins)	injuries & poisonings			TRUE
967	Adverse effects of sedatives or other central nervous system depressants and anesthetics	injuries & poisonings			TRUE
941	Adverse reaction to serum or vaccine	injuries & poisonings			TRUE
317	Alcohol-related disorders	mental disorders			TRUE
317.11	Alcoholic liver damage	mental disorders			TRUE
276.42	Alkalosis	endocrine/metabolic			TRUE
287.2	Allergic purpura	hematopoietic			TRUE
930	Allergic reaction to food	injuries & poisonings			TRUE
960.2	Allergy/adverse effect of penicillin	injuries & poisonings			TRUE
704.11	Alopecia Areata	dermatologic			TRUE
270.34	Alpha-1-antitrypsin deficiency	endocrine/metabolic			TRUE
292.4	Altered mental status	mental disorders			TRUE
110.12	Althete's foot	infectious diseases			TRUE
368.1	Amblyopia	sense organs			TRUE
270.33	Amyloidosis	endocrine/metabolic			TRUE
565.1	Anal and rectal polyp	digestive			TRUE
946	Anaphylactic shock NOS	injuries & poisonings			TRUE
285.21	Anemia in chronic kidney disease	hematopoietic			TRUE
285.22	Anemia in neoplastic disease	hematopoietic			TRUE
285.2	Anemia of chronic disease	hematopoietic			TRUE
411.41	Aneurysm and dissection of heart	circulatory system			TRUE
442.3	Aneurysm of artery of lower extremity	circulatory system			TRUE
442.2	Aneurysm of iliac artery	circulatory system			TRUE
442.8	Aneurysm of other specified artery	circulatory system			TRUE
411.3	Angina pectoris	circulatory system			TRUE
556.11	Angiodysplasia of intestine (without mention of hemorrhage)	digestive			TRUE
368.3	Anisometropia	sense organs			TRUE
715.2	Ankylosing spondylitis	musculoskeletal			TRUE
741.1	Ankylosis of joint	musculoskeletal			TRUE
759.1	Anomalies of endocrine glands, congenital	congenital anomalies			TRUE
526.3	Anomalies of jaw size/symmetry	digestive			TRUE
379.4	Anomalies of pupillary function	sense organs			TRUE
748	Anomalies of respiratory system, congenital	congenital anomalies			TRUE
524.3	Anomalies of tooth position/malocclusion	digestive			TRUE
426.4	Anomalous atrioventricular excitation	circulatory system			TRUE
260.6	Anorexia	endocrine/metabolic			TRUE
305.21	Anorexia nervosa	mental disorders			TRUE
334.2	Anterior horn cell disease	neurological			TRUE
253.4	Anterior pituitary disorders	endocrine/metabolic			TRUE
964.1	Anticoagulants causing adverse effects	injuries & poisonings			TRUE
963.1	Antineoplastic and immunosuppressive drugs causing adverse effects	injuries & poisonings			TRUE
965.2	Antirheumatics causing adverse effects in therapeutic use	injuries & poisonings			TRUE
301.2	Antisocial/borderline personality disorder	mental disorders			TRUE
300	Anxiety disorders	mental disorders			TRUE
442.1	Aortic aneurysm	circulatory system			TRUE
447.7	Aortic ectasia	circulatory system			TRUE
379.3	Aphakia and other disorders of lens	sense organs			TRUE
292.11	Aphasia	mental disorders			TRUE
292.1	Aphasia/speech disturbance	mental disorders			TRUE
284	Aplastic anemia	hematopoietic			TRUE
513.31	Apnea	respiratory			TRUE
540	Appendiceal conditions	digestive			TRUE
540.1	Appendicitis	digestive			TRUE
442.4	Arterial dissection	circulatory system			TRUE
444	Arterial embolism and thrombosis	circulatory system			TRUE
444.1	Arterial embolism and thrombosis of lower extremity artery	circulatory system			TRUE
446.9	Arteritis NOS	circulatory system			TRUE
526.42	Arthralgia/ankylosis of temporomandibular joint	digestive			TRUE
713	Arthropathy associated with other disorders classified elsewhere	musculoskeletal			TRUE
716.9	Arthropathy NOS	musculoskeletal			TRUE
133	Arthropod-borne diseases	infectious diseases			TRUE
742.8	Articular cartilage disorder	musculoskeletal			TRUE
414.2	ASCVD	circulatory system			TRUE
733.4	Aseptic necrosis of bone	musculoskeletal			TRUE
117.4	Aspergillosis	infectious diseases			TRUE
1013	Asphyxia and hypoxemia	NULL			TRUE
440	Atherosclerosis	circulatory system			TRUE
440.22	Atherosclerosis of native arteries of the extremities with intermittent claudication	circulatory system			TRUE
440.21	Atherosclerosis of native arteries of the extremities with ulceration or gangrene	circulatory system			TRUE
440.1	Atherosclerosis of renal artery	circulatory system			TRUE
440.2	Atherosclerosis of the extremities	circulatory system			TRUE
427.21	Atrial fibrillation	circulatory system			TRUE
427.22	Atrial flutter	circulatory system			TRUE
426.2	Atrioventricular [AV] block	circulatory system			TRUE
426.24	Atrioventricular block, complete	circulatory system			TRUE
624.2	Atrophy of female genital tract	genitourinary			TRUE
313.3	Autism	mental disorders			TRUE
279.2	Autoimmune disease NEC	endocrine/metabolic			TRUE
283.1	Autoimmune hemolytic anemias	hematopoietic			TRUE
609.11	Azoospermia and oligospermia	genitourinary			TRUE
8.5	Bacterial enteritis	infectious diseases			TRUE
480.1	Bacterial pneumonia	respiratory			TRUE
539	Bariatric surgery	digestive			TRUE
530.13	Barrett's esophagus	digestive			TRUE
172.21	Basal cell carcinoma	neoplasms			TRUE
711.3	Behcet's syndrome	musculoskeletal			TRUE
227.1	Benign neoplasm of adrenal gland	neoplasms			TRUE
213	Benign neoplasm of bone and articular cartilage	neoplasms			TRUE
225.1	Benign neoplasm of brain, cranial nerves, meninges	neoplasms			TRUE
208	Benign neoplasm of colon	neoplasms			TRUE
224	Benign neoplasm of eye	neoplasms			TRUE
224.1	Benign neoplasm of eye, uveal	neoplasms			TRUE
223	Benign neoplasm of kidney and other urinary organs	neoplasms			TRUE
210	Benign neoplasm of lip, oral cavity, and pharynx	neoplasms			TRUE
229.1	Benign neoplasm of lymph nodes	neoplasms			TRUE
221	Benign neoplasm of other female genital organs	neoplasms			TRUE
211	Benign neoplasm of other parts of digestive system	neoplasms			TRUE
227.2	Benign neoplasm of parathyroid gland	neoplasms			TRUE
212	Benign neoplasm of respiratory and intrathoracic organs	neoplasms			TRUE
225.2	Benign neoplasm of spinal cord, meninges	neoplasms			TRUE
226	Benign neoplasm of thyroid glands	neoplasms			TRUE
229	Benign neoplasm of unspecified sites	neoplasms			TRUE
596.1	Bladder neck obstruction	genitourinary			TRUE
367.9	Blindness and low vision	sense organs			TRUE
911	Blister	injuries & poisonings			TRUE
170.1	Bone cancer	neoplasms			TRUE
860	Bone marrow or stem cell transplant	neoplasms			TRUE
174.1	Breast cancer [female]	neoplasms			TRUE
612	Breast conditions, congenital or relating to hormones	genitourinary			TRUE
613.9	Breast disorder NOS	genitourinary			TRUE
873	Broken tooth	injuries & poisonings			TRUE
496.3	Bronchiectasis	respiratory			TRUE
480.5	Bronchopneumonia and lung abscess	respiratory			TRUE
695.2	Bullous dermatoses	dermatologic			TRUE
426.3	Bundle branch block	circulatory system			TRUE
726.3	Bursitis	musculoskeletal			TRUE
727.2	Bursitis disorders	musculoskeletal			TRUE
260.1	Cachexia	endocrine/metabolic			TRUE
726.4	Calcaneal spur; Exostosis NOS	musculoskeletal			TRUE
594.2	Calculus of lower urinary tract	genitourinary			TRUE
594.3	Calculus of ureter	genitourinary			TRUE
189.2	Cancer of bladder	neoplasms			TRUE
191.11	Cancer of brain	neoplasms			TRUE
191.1	Cancer of brain and nervous system	neoplasms			TRUE
165.1	Cancer of bronchus; lung	neoplasms			TRUE
170.2	Cancer of connective tissue	neoplasms			TRUE
190	Cancer of eye	neoplasms			TRUE
164	Cancer of intrathoracic organs	neoplasms			TRUE
149.4	Cancer of larynx	neoplasms			TRUE
145.3	Cancer of major salivary glands	neoplasms			TRUE
145	Cancer of mouth	neoplasms			TRUE
149.9	Cancer of of nasal cavities	neoplasms			TRUE
194	Cancer of other endocrine glands	neoplasms			TRUE
184	Cancer of other female genital organs	neoplasms			TRUE
184.2	Cancer of other female genital organs (excluding uterus and ovary)	neoplasms			TRUE
151	Cancer of stomach	neoplasms			TRUE
145.4	Cancer of the gums	neoplasms			TRUE
145.2	Cancer of tongue	neoplasms			TRUE
165	Cancer within the respiratory system	neoplasms			TRUE
195	Cancer, suspected or other	neoplasms			TRUE
112.3	Candidiasis of skin and nails	infectious diseases			TRUE
172.3	Carcinoma in situ of skin	neoplasms			TRUE
747	Cardiac and circulatory congenital anomalies	congenital anomalies			TRUE
427.42	Cardiac arrest	circulatory system			TRUE
429.9	Cardiac complications, not elsewhere classified	circulatory system			TRUE
426	Cardiac conduction disorders	circulatory system			TRUE
426.91	Cardiac pacemaker in situ	circulatory system			TRUE
797.1	Cardiogenic shock	symptoms			TRUE
416	Cardiomegaly	circulatory system			TRUE
277.8	Carnitine deficiencies	endocrine/metabolic			TRUE
347	Cataplexy and narcolepsy	neurological			TRUE
366	Cataract	sense organs			TRUE
681.2	Cellulitis and abscess of face/neck	dermatologic			TRUE
681.6	Cellulitis and abscess of foot, toe	dermatologic			TRUE
681.5	Cellulitis and abscess of leg, except foot	dermatologic			TRUE
528.3	Cellulitis and abscess of oral soft tissues	digestive			TRUE
681.7	Cellulitis and abscess of trunk	dermatologic			TRUE
386.21	Central origin vertigo	sense organs			TRUE
327.31	Central/nonobstroctive sleep apnea	neurological			TRUE
433.5	Cerebral aneurysm	circulatory system			TRUE
433.21	Cerebral artery occlusion, with cerebral infarction	circulatory system			TRUE
348.4	Cerebral cysts	neurological			TRUE
331.9	Cerebral degeneration, unspecified	neurological			TRUE
348.2	Cerebral edema and compression of brain	neurological			TRUE
433.3	Cerebral ischemia	circulatory system			TRUE
816	Cerebral laceration and contusion	injuries & poisonings			TRUE
433	Cerebrovascular disease	circulatory system			TRUE
958	Certain early complications of trauma or procedure	injuries & poisonings			TRUE
180.1	Cervical cancer	neoplasms			TRUE
765	Cervical radiculitis	symptoms			TRUE
767	Cervicocranial/Cervicobrachial syndrome	symptoms			TRUE
687.3	Changes in skin texture	dermatologic			TRUE
575.1	Cholangitis	digestive			TRUE
385.3	Cholesteatoma	sense organs			TRUE
575.6	Cholesterolosis of gallbladder	digestive			TRUE
733.9	Chondromalacia	musculoskeletal			TRUE
363	Chorioretinal inflammations, scars, and other disorders of choroid	sense organs			TRUE
363.3	Chorioretinal scars	sense organs			TRUE
758	Chromosomal anomalies and genetic disorders	congenital anomalies			TRUE
496	Chronic airway obstruction	respiratory			TRUE
496.2	Chronic bronchitis	respiratory			TRUE
592.12	Chronic cystitis	genitourinary			TRUE
938.2	Chronic dermatitis due to solar radiation	dermatologic			TRUE
580.14	Chronic glomerulonephritis, NOS	genitourinary			TRUE
81.12	Chronic graft-versus-host disease	infectious diseases			TRUE
70.4	Chronic hepatitis	infectious diseases			TRUE
592.13	Chronic interstitial cystitis	genitourinary			TRUE
585.4	Chronic kidney disease, Stage I or II	genitourinary			TRUE
585.33	Chronic Kidney Disease, Stage III	genitourinary			TRUE
585.34	Chronic Kidney Disease, Stage IV	genitourinary			TRUE
473.1	Chronic laryngitis	respiratory			TRUE
495.1	Chronic obstructive asthma	respiratory			TRUE
710.12	Chronic osteomyelitis	musculoskeletal			TRUE
355.1	Chronic pain syndrome	neurological			TRUE
577.2	Chronic pancreatitis	digestive			TRUE
573.1	Chronic passive congestion of liver	digestive			TRUE
420.22	Chronic pericarditis	circulatory system			TRUE
523.32	Chronic periodontitis	digestive			TRUE
415.2	Chronic pulmonary heart disease	circulatory system			TRUE
585.3	Chronic renal failure [CKD]	genitourinary			TRUE
245.2	Chronic thyroiditis	endocrine/metabolic			TRUE
707.2	Chronic ulcer of leg or foot	dermatologic			TRUE
707.3	Chronic ulcer of unspecified site	dermatologic			TRUE
441.2	Chronic vascular insufficiency of intestine	circulatory system			TRUE
456	Chronic venous insufficiency [CVI]	circulatory system			TRUE
327.6	Circadian rhythm sleep disorder	neurological			TRUE
459.9	Circulatory disease NEC	circulatory system			TRUE
701.3	Circumscribed scleroderma	dermatologic			TRUE
571.51	Cirrhosis of liver without mention of alcohol	digestive			TRUE
735.22	Claw toe (acquired)	musculoskeletal			TRUE
749.1	Cleft palate	congenital anomalies			TRUE
117.2	Coccidioidomycosis	infectious diseases			TRUE
153.2	Colon cancer	neoplasms			TRUE
368.5	Color vision deficiencies	sense organs			TRUE
348.7	Coma	neurological			TRUE
355	Complex regional/central pain syndrome	neurological			TRUE
859	Complication due to other implant and internal device	injuries & poisonings			TRUE
874	Complication of amputation stump	injuries & poisonings			TRUE
853	Complication of colostomy or enterostomy	injuries & poisonings			TRUE
858	Complication of internal orthopedic device	injuries & poisonings			TRUE
639	Complications following abortion or ectopic and molar pregnancies	pregnancy complications			TRUE
854	Complications of cardiac/vascular device, implant, and graft	injuries & poisonings			TRUE
536.7	Complications of gastrostomy, colostomy and enterostomy	digestive			TRUE
679	Complications of in utero procedures	pregnancy complications			TRUE
668	Complications of the administration of anesthetic or other sedation in labor and delivery	pregnancy complications			TRUE
851	Complications of transplants and reattached limbs	injuries & poisonings			TRUE
817	Concussion	injuries & poisonings			TRUE
656.7	Conditions involving the integument and temperature regulation of fetus and newborn	pregnancy complications			TRUE
312	Conduct disorders	mental disorders			TRUE
389.2	Conductive hearing loss	sense organs			TRUE
756.1	Congenital anomalies of abdominal wall; diaphram	congenital anomalies			TRUE
612.3	Congenital anomalies of breast	genitourinary			TRUE
749	Congenital anomalies of face and neck	congenital anomalies			TRUE
751.1	Congenital anomalies of genital organs	congenital anomalies			TRUE
747.13	Congenital anomalies of great vessels	congenital anomalies			TRUE
750.21	Congenital anomalies of intestine	congenital anomalies			TRUE
755	Congenital anomalies of limbs	congenital anomalies			TRUE
751.12	Congenital anomalies of male genital organs	congenital anomalies			TRUE
750.13	Congenital anomalies of mouth/tongue	congenital anomalies			TRUE
756.3	Congenital anomalies of muscle, tendon, fascia, and connective tissue	congenital anomalies			TRUE
747.2	Congenital anomalies of peripheral vascular system	congenital anomalies			TRUE
753.2	Congenital anomalies of posterior segment of eye	congenital anomalies			TRUE
691	Congenital anomalies of skin	dermatologic			TRUE
749.2	Congenital anomalies of skull and face bones	congenital anomalies			TRUE
750.15	Congenital anomalies of stomach	congenital anomalies			TRUE
753	Congenital anomalies of the eye	congenital anomalies			TRUE
757	Congenital anomalies of the integument	congenital anomalies			TRUE
755.4	Congenital anomalies of upper limb, including shoulder girdle	congenital anomalies			TRUE
751.2	Congenital anomalies of urinary system	congenital anomalies			TRUE
755.3	Congenital anomaly of fingers/toes	congenital anomalies			TRUE
750.22	Congenital anomaly of gallbladder, bile ducts, liver, pancreas	congenital anomalies			TRUE
753.1	Congenital cataract and lens anomalies	congenital anomalies			TRUE
286.1	Congenital coagulation defects	hematopoietic			TRUE
286.12	Congenital deficiency of other clotting factors (including factor VII)	hematopoietic			TRUE
755.1	Congenital deformities of feet	congenital anomalies			TRUE
286.13	Congenital factor VIII disorder	hematopoietic			TRUE
755.61	Congenital hip dysplasia and deformity	congenital anomalies			TRUE
244.5	Congenital hypothyroidism	endocrine/metabolic			TRUE
754	Congenital musculoskeletal deformities of spine	congenital anomalies			TRUE
756.5	Congenital osteodystrophies	congenital anomalies			TRUE
691.3	Congenital pigmentary anomalies of skin	dermatologic			TRUE
428.1	Congestive heart failure (CHF) NOS	circulatory system			TRUE
371.2	Conjunctivitis, noninfectious	sense organs			TRUE
284.2	Constitutional aplastic anemia	hematopoietic			TRUE
939.1	Contact and allergic dermatitis of eyelid	dermatologic			TRUE
931	Contact dermatitis and other eczema due to plants [except food]	dermatologic			TRUE
739	Contracture of joint	musculoskeletal			TRUE
728.71	Contracture of palmar fascia [Dupuytren's disease]	musculoskeletal			TRUE
727.7	Contracture of tendon (sheath)	musculoskeletal			TRUE
345.3	Convulsions	neurological			TRUE
364.9	Cornea replaced by transplant	sense organs			TRUE
364.4	Corneal degenerations	sense organs			TRUE
364.5	Corneal dystrophy	sense organs			TRUE
364.2	Corneal edema	sense organs			TRUE
364.1	Corneal opacity	sense organs			TRUE
364	Corneal opacity and other disorders of cornea	sense organs			TRUE
370.1	Corneal ulcer	sense organs			TRUE
700	Corns and callosities	dermatologic			TRUE
411.4	Coronary atherosclerosis	circulatory system			TRUE
733.6	Costochondritis	musculoskeletal			TRUE
771.2	Cramp of limb	symptoms			TRUE
1006	Crushing injury	NULL			TRUE
1008	Crushing or internal injury to organs	NULL			TRUE
737	Curvature of spine	musculoskeletal			TRUE
255.11	Cushing's syndrome	endocrine/metabolic			TRUE
695.41	Cutaneous lupus erythematosus	dermatologic			TRUE
577.3	Cyst and pseudocyst of pancreas	digestive			TRUE
733.2	Cyst of bone	musculoskeletal			TRUE
586.2	Cyst of kidney, acquired	genitourinary			TRUE
528.41	Cyst of the salivary gland	digestive			TRUE
614.53	Cyst or abscess of Bartholin's gland	genitourinary			TRUE
499	Cystic fibrosis	respiratory			TRUE
751.21	Cystic kidney disease	congenital anomalies			TRUE
362.23	Cystoid macular degeneration of retina	sense organs			TRUE
528.4	Cysts of oral soft tissues	digestive			TRUE
526.1	Cysts of the jaws	digestive			TRUE
799	Debility unspecified	symptoms			TRUE
302.1	Decreased libido	mental disorders			TRUE
707.1	Decubitus ulcer	dermatologic			TRUE
452.2	Deep vein thrombosis [DVT]	circulatory system			TRUE
286.6	Defibrination syndrome	hematopoietic			TRUE
281.9	Deficiency anemias	hematopoietic			TRUE
279.11	Deficiency of humoral immunity	endocrine/metabolic			TRUE
389.3	Degenerative and vascular disorders of ear	sense organs			TRUE
334	Degenerative disease of the spinal cord	neurological			TRUE
702	Degenerative skin conditions and other dermatoses	dermatologic			TRUE
290.2	Delirium due to conditions classified elsewhere	mental disorders			TRUE
290.1	Dementias	mental disorders			TRUE
521.2	Dental abrasion, erosion and attrition	digestive			TRUE
521.1	Dental caries	digestive			TRUE
524	Dentofacial anomalies, including malocclusion	digestive			TRUE
509.8	Dependence on respirator [Ventilator] or supplemental oxygen	respiratory			TRUE
742	Derangement of joint, non-traumatic	musculoskeletal			TRUE
938	Dermatitis due to solar radiation	dermatologic			TRUE
695.21	Dermatitis herpetiformis	dermatologic			TRUE
374.6	Dermatochalasis	sense organs			TRUE
709.5	Dermatomyositis	dermatologic			TRUE
110.1	Dermatophytosis	infectious diseases			TRUE
110.13	Dermatophytosis of the body	infectious diseases			TRUE
315	Develomental delays and disorders	mental disorders			TRUE
253.3	Diabetes insipidus	endocrine/metabolic			TRUE
250	Diabetes mellitus	endocrine/metabolic			TRUE
250.15	Diabetes type 1 with peripheral circulatory disorders	endocrine/metabolic			TRUE
250.25	Diabetes type 2 with peripheral circulatory disorders	endocrine/metabolic			TRUE
250.7	Diabetic retinopathy	endocrine/metabolic			TRUE
550.2	Diaphragmatic hernia	digestive			TRUE
741.3	Difficulty in walking	musculoskeletal			TRUE
368.2	Diplopia and disorders of binocular vision	sense organs			TRUE
448	Disease of capillaries	circulatory system			TRUE
394.7	Disease of tricuspid valve	circulatory system			TRUE
529	Diseases and other conditions of the tongue	digestive			TRUE
31	Diseases due to other mycobacteria	infectious diseases			TRUE
530	Diseases of esophagus	digestive			TRUE
521	Diseases of hard tissues of teeth	digestive			TRUE
528.5	Diseases of lips	digestive			TRUE
577	Diseases of pancreas	digestive			TRUE
522	Diseases of pulp and periapical tissues	digestive			TRUE
289.5	Diseases of spleen	hematopoietic			TRUE
526	Diseases of the jaws	digestive			TRUE
473	Diseases of the larynx and vocal cords	respiratory			TRUE
527	Diseases of the salivary glands	digestive			TRUE
254	Diseases of thymus gland	endocrine/metabolic			TRUE
288	Diseases of white blood cells	hematopoietic			TRUE
830	Dislocation	injuries & poisonings			TRUE
279	Disorders involving the immune mechanism	endocrine/metabolic			TRUE
368.7	Disorders of accommodation	sense organs			TRUE
389.5	Disorders of acoustic nerve	sense organs			TRUE
255	Disorders of adrenal glands	endocrine/metabolic			TRUE
270.2	Disorders of amino-acid metabolism	endocrine/metabolic			TRUE
277.4	Disorders of bilirubin excretion	endocrine/metabolic			TRUE
275.5	Disorders of calcium/phosphorus metabolism	endocrine/metabolic			TRUE
724.2	Disorders of coccyx	musculoskeletal			TRUE
275.2	Disorders of copper metabolism	endocrine/metabolic			TRUE
513.8	Disorders of diaphragm	respiratory			TRUE
530.5	Disorders of esophageal motility	digestive			TRUE
380	Disorders of external ear	sense organs			TRUE
379.5	Disorders of iris and ciliary body	sense organs			TRUE
275.1	Disorders of iron metabolism	hematopoietic			TRUE
375	Disorders of lacrimal system	sense organs			TRUE
275	Disorders of mineral metabolism	endocrine/metabolic			TRUE
728	Disorders of muscle, ligament, and fascia	musculoskeletal			TRUE
377	Disorders of optic nerve and visual pathways	sense organs			TRUE
352	Disorders of other cranial nerves	neurological			TRUE
252	Disorders of parathyroid gland	endocrine/metabolic			TRUE
604	Disorders of penis	genitourinary			TRUE
275.53	Disorders of phosphorus metabolism	endocrine/metabolic			TRUE
367	Disorders of refraction and accommodation; blindness and low vision	sense organs			TRUE
724.1	Disorders of sacrum	musculoskeletal			TRUE
705	Disorders of sweat glands	dermatologic			TRUE
337	Disorders of the autonomic nervous system	neurological			TRUE
360	Disorders of the globe	sense organs			TRUE
376	Disorders of the orbit	sense organs			TRUE
253	Disorders of the pituitary gland and its hypothalamic control	endocrine/metabolic			TRUE
270.21	Disorders of urea cycle metabolism	endocrine/metabolic			TRUE
588	Disorders resulting from impaired renal function	genitourinary			TRUE
303.1	Dissociative disorder	mental disorders			TRUE
527.7	Disturbance of salivary secretion	digestive			TRUE
520.2	Disturbances in tooth eruption	digestive			TRUE
270.1	Disturbances of amino-acid transport	endocrine/metabolic			TRUE
350.6	Disturbances of sensation of smell and taste	neurological			TRUE
562.2	Diverticulitis	digestive			TRUE
562.1	Diverticulosis	digestive			TRUE
531.3	Duodenal ulcer	digestive			TRUE
535.6	Duodenitis	digestive			TRUE
705.1	Dyshidrosis	dermatologic			TRUE
620	Dysplasia of female genital organs	genitourinary			TRUE
624.1	Dystrophy of female genital tract	genitourinary			TRUE
305.2	Eating disorder	mental disorders			TRUE
634.3	Ectopic pregnancy	pregnancy complications			TRUE
374.1	Ectropion or entropion	sense organs			TRUE
1014	Effects of heat, cold and air pressure	NULL			TRUE
990	Effects radiation NOS	injuries & poisonings			TRUE
276.1	Electrolyte imbalance	endocrine/metabolic			TRUE
790.8	Elevated C-reactive protein (CRP)	symptoms			TRUE
795.82	Elevated cancer antigen 125 [CA 125]	symptoms			TRUE
790.1	Elevated sedimentation rate	symptoms			TRUE
496.1	Emphysema	respiratory			TRUE
506	Empyema and pneumothorax	respiratory			TRUE
323	Encephalitis	neurological			TRUE
323.8	Encephalitis, non-infectious	neurological			TRUE
348.8	Encephalopathy, not elsewhere classified	neurological			TRUE
585.32	End stage renal disease	genitourinary			TRUE
420.3	Endocarditis	circulatory system			TRUE
656.3	Endocrine and metabolic disturbances of fetus and newborn	pregnancy complications			TRUE
621	Endometrial hyperplasia	genitourinary			TRUE
288.3	Eosinophilia	hematopoietic			TRUE
530.15	Eosinophilic esophagitis	digestive			TRUE
345.1	Epilepsy	neurological			TRUE
375.2	Epiphora	sense organs			TRUE
605	Erectile dysfunction [ED]	genitourinary			TRUE
695.81	Erythema nodosum	dermatologic			TRUE
690	Erythematosquamous dermatosis	dermatologic			TRUE
750.11	Esophageal atresia/tracheoesophageal fistula	congenital anomalies			TRUE
530.2	Esophageal bleeding (varices/hemorrhage)	digestive			TRUE
530.1	Esophagitis, GERD and related diseases	digestive			TRUE
333.1	Essential tremor	neurological			TRUE
242.3	Exophthalmos	endocrine/metabolic			TRUE
333	Extrapyramidal disease and abnormal movement disorders	neurological			TRUE
500.1	Extrinsic allergic alveolitis	respiratory			TRUE
369.2	Eye infection, viral	sense organs			TRUE
352.2	Facial nerve disorders [CN7]	neurological			TRUE
772.6	Facial weakness	symptoms			TRUE
264.2	Failure to thrive (childhood)	endocrine/metabolic			TRUE
550.3	Femoral hernia	digestive			TRUE
610.2	Fibroadenosis of breast	genitourinary			TRUE
610.3	Fibrosclerosis of breast	genitourinary			TRUE
426.21	First degree AV block	circulatory system			TRUE
735.1	Flat foot	musculoskeletal			TRUE
276.6	Fluid overload	endocrine/metabolic			TRUE
1001	Foreign body injury	NULL			TRUE
801	Fracture of ankle and foot	injuries & poisonings			TRUE
803.3	Fracture of clavicle or scapula	injuries & poisonings			TRUE
801.1	Fracture of foot	injuries & poisonings			TRUE
803.1	Fracture of humerus	injuries & poisonings			TRUE
800	Fracture of lower limb	injuries & poisonings			TRUE
800.1	Fracture of neck of femur	injuries & poisonings			TRUE
800.4	Fracture of patella	injuries & poisonings			TRUE
802	Fracture of pelvis	injuries & poisonings			TRUE
803.2	Fracture of radius and ulna	injuries & poisonings			TRUE
807	Fracture of ribs	injuries & poisonings			TRUE
800.3	Fracture of tibia and fibula	injuries & poisonings			TRUE
809	Fracture of unspecified bones	injuries & poisonings			TRUE
800.2	Fracture of unspecified part of femur	injuries & poisonings			TRUE
803	Fracture of upper limb	injuries & poisonings			TRUE
805	Fracture of vertebral column without mention of spinal cord injury	injuries & poisonings			TRUE
564	Functional digestive disorders	digestive			TRUE
596.5	Functional disorders of bladder	genitourinary			TRUE
791	Gangrene	symptoms			TRUE
531.2	Gastric ulcer	digestive			TRUE
530.7	Gastroesophageal laceration-hemorrhage syndrome	digestive			TRUE
569.2	Gastrointestinal complications	digestive			TRUE
303.31	Gastrointestinal malfunction arising from mental factors	mental disorders			TRUE
531.5	Gastrojejunal ulcer	digestive			TRUE
536.3	Gastroparesis	digestive			TRUE
345.11	Generalized convulsive epilepsy	neurological			TRUE
618	Genital prolapse	genitourinary			TRUE
736.4	Genu valgum or varum (acquired)	musculoskeletal			TRUE
446.5	Giant cell arteritis	circulatory system			TRUE
523	Gingival and periodontal diseases	digestive			TRUE
523.1	Gingivitis	digestive			TRUE
529.1	Glossitis	digestive			TRUE
529.6	Glossodynia	digestive			TRUE
255.21	Glucocorticoid deficiency	endocrine/metabolic			TRUE
250.5	Glycosuria or Acetonuria	endocrine/metabolic			TRUE
90.2	Gonococcal infections	infectious diseases			TRUE
274.1	Gout	endocrine/metabolic			TRUE
274.11	Gouty arthropathy	endocrine/metabolic			TRUE
81.1	Graft-versus-host disease	infectious diseases			TRUE
38.1	Gram negative septicemia	infectious diseases			TRUE
38.2	Gram positive septicemia	infectious diseases			TRUE
41.8	H. pylori	infectious diseases			TRUE
292.6	Hallucinations	mental disorders			TRUE
735.23	Hallux rigidus	musculoskeletal			TRUE
735.21	Hammer toe (acquired)	musculoskeletal			TRUE
428.2	Heart failure NOS	circulatory system			TRUE
428.4	Heart failure with preserved EF [Diastolic heart failure]	circulatory system			TRUE
428.3	Heart failure with reduced EF [Systolic or combined heart failure]	circulatory system			TRUE
429.1	Heart transplant/surgery	circulatory system			TRUE
395	Heart valve disorders	circulatory system			TRUE
395.6	Heart valve replaced	circulatory system			TRUE
134	Helminthiases	infectious diseases			TRUE
741.5	Hemarthrosis	musculoskeletal			TRUE
656.5	Hematological disorders of newborn	pregnancy complications			TRUE
342	Hemiplegia	neurological			TRUE
285.8	Hemoglobinuria	hematopoietic			TRUE
283.21	Hemolytic-uremic syndrome	hematopoietic			TRUE
516.1	Hemoptysis	respiratory			TRUE
635	Hemorrhage during pregnancy; childbirth and postpartum	pregnancy complications			TRUE
531.1	Hemorrhage from gastrointestinal ulcer	digestive			TRUE
459.1	Hemorrhage NOS	circulatory system			TRUE
656.4	Hemorrhage of fetus or newborn	pregnancy complications			TRUE
578.9	Hemorrhage of gastrointestinal tract	digestive			TRUE
286.5	Hemorrhagic disorder due to intrinsic circulating anticoagulants	hematopoietic			TRUE
70.9	Hepatitis NOS	infectious diseases			TRUE
356	Hereditary and idiopathic peripheral neuropathy	neurological			TRUE
275.11	Hereditary hemochromatosis	hematopoietic			TRUE
362.7	Hereditary retinal dystrophies	sense organs			TRUE
53.1	Herpes zoster with nervous system complications	infectious diseases			TRUE
705.3	Hidradenitis	dermatologic			TRUE
71.1	HIV infection, symptomatic	infectious diseases			TRUE
201	Hodgkin's disease	neoplasms			TRUE
71	Human immunodeficiency virus [HIV] disease	infectious diseases			TRUE
331.1	Hydrocephalus	neurological			TRUE
255.12	Hyperaldosteronism	endocrine/metabolic			TRUE
275.6	Hypercalcemia	endocrine/metabolic			TRUE
286.8	Hypercoagulable state	hematopoietic			TRUE
367.8	Hypermetropia	sense organs			TRUE
276.11	Hyperosmolality and/or hypernatremia	endocrine/metabolic			TRUE
252.1	Hyperparathyroidism	endocrine/metabolic			TRUE
276.13	Hyperpotassemia	endocrine/metabolic			TRUE
446.3	Hypersensitivity angiitis	circulatory system			TRUE
327.1	Hypersomnia	neurological			TRUE
401.22	Hypertensive chronic kidney disease	circulatory system			TRUE
401.2	Hypertensive heart and/or renal disease	circulatory system			TRUE
401.21	Hypertensive heart disease	circulatory system			TRUE
425.11	Hypertrophic obstructive cardiomyopathy	circulatory system			TRUE
612.2	Hypertrophy of breast (Gynecomastia)	genitourinary			TRUE
527.1	Hypertrophy of salivary gland	digestive			TRUE
513.4	Hyperventilation	respiratory			TRUE
275.51	Hypocalcemia	endocrine/metabolic			TRUE
252.2	Hypoparathyroidism	endocrine/metabolic			TRUE
458	Hypotension	circulatory system			TRUE
360.3	Hypotony of eye	sense organs			TRUE
513.3	Hypoventilation	respiratory			TRUE
258	Iatrogenic endocrine disorders	endocrine/metabolic			TRUE
458.2	Iatrogenic hypotension	circulatory system			TRUE
452.1	Iatrogenic pulmonary embolism and infarction	circulatory system			TRUE
691.1	Ichthyosis congenita	dermatologic			TRUE
504.1	Idiopathic fibrosing alveolitis	respiratory			TRUE
559	Ileostomy status	digestive			TRUE
279.1	Immunity deficiency	endocrine/metabolic			TRUE
560.2	Impaction of intestine	digestive			TRUE
686.2	Impetigo	dermatologic			TRUE
312.3	Impulse control disorder	mental disorders			TRUE
550.6	Incisional hernia	digestive			TRUE
343	Infantile cerebral palsy	neurological			TRUE
369	Infection of the eye	sense organs			TRUE
41.9	Infection with drug-resistant microorganisms	infectious diseases			TRUE
81	Infection/inflammation of internal prosthetic device; implant; and graft	infectious diseases			TRUE
657	Infections specific to the perinatal period	pregnancy complications			TRUE
79.2	Infectious mononucleosis	infectious diseases			TRUE
712	Infective connective tissue disorders	musculoskeletal			TRUE
132	Infestation (lice, mites)	infectious diseases			TRUE
371	Inflammation of the eye	sense organs			TRUE
526.5	Inflammatory conditions of jaw	digestive			TRUE
614.5	Inflammatory disease of cervix, vagina, and vulva	genitourinary			TRUE
614	Inflammatory diseases of female pelvic organs	genitourinary			TRUE
942	Infusion and transfusion reaction	injuries & poisonings			TRUE
703.1	Ingrowing nail	dermatologic			TRUE
550.1	Inguinal hernia	digestive			TRUE
907	Injuries to the nervous system	injuries & poisonings			TRUE
1007	Injury to blood vessels	NULL			TRUE
912	Insect bite	injuries & poisonings			TRUE
962.2	Insulins and antidiabetic agents causing adverse effects in therapeutic use	injuries & poisonings			TRUE
722.7	Intervertebral disc disorder with myelopathy	musculoskeletal			TRUE
8.51	Intestinal e.coli	infectious diseases			TRUE
134.1	Intestinal helminthiases	infectious diseases			TRUE
8.52	Intestinal infection due to C. difficile	infectious diseases			TRUE
8.7	Intestinal infection due to protozoa	infectious diseases			TRUE
430.2	Intracerebral hemorrhage	circulatory system			TRUE
430	Intracranial hemorrhage	circulatory system			TRUE
818	Intracranial hemorrhage (injury)	injuries & poisonings			TRUE
656.1	Isoimmunization of fetus or newborn	pregnancy complications			TRUE
573.5	Jaundice (not of newborn)	digestive			TRUE
526.9	Jaw disease NOS	digestive			TRUE
732.1	Juvenile osteochondrosis	musculoskeletal			TRUE
714.2	Juvenile rheumatoid arthritis	musculoskeletal			TRUE
701.4	Keloid scar	dermatologic			TRUE
370	Keratitis	sense organs			TRUE
370.3	Keratoconjunctivitis	sense organs			TRUE
364.41	Keratoconus	sense organs			TRUE
701.1	Keratoderma, acquired	dermatologic			TRUE
587	Kidney replaced by transpant	genitourinary			TRUE
260.21	Kwashiorkor	endocrine/metabolic			TRUE
737.1	Kyphosis (acquired)	musculoskeletal			TRUE
386.3	Labyrinthitis	sense organs			TRUE
350.3	Lack of coordination	neurological			TRUE
264.9	Lack of normal physiological development, unspecified	endocrine/metabolic			TRUE
374.2	Lagophthalmos	sense organs			TRUE
202.24	Large cell lymphoma	neoplasms			TRUE
1012	Late effect	NULL			TRUE
433.8	Late effects of cerebrovascular disease	circulatory system			TRUE
728.2	Laxity of ligament or hypermobility syndrome	musculoskeletal			TRUE
315.1	Learning disorder	mental disorders			TRUE
426.32	Left bundle branch block	circulatory system			TRUE
204	Leukemia	neoplasms			TRUE
528.6	Leukoplakia of oral mucosa	digestive			TRUE
214	Lipoma	neoplasms			TRUE
214.1	Lipoma of skin and subcutaneous tissue	neoplasms			TRUE
571.8	Liver abscess and sequelae of chronic liver disease	digestive			TRUE
573.2	Liver replaced by transplant	digestive			TRUE
278.3	Localized adiposity	endocrine/metabolic			TRUE
742.1	Loose body in joint	musculoskeletal			TRUE
737.2	Lordosis (acquired)	musculoskeletal			TRUE
525.1	Loss of teeth or edentulism	digestive			TRUE
754.1	Lumbosacral spondylolysis, congenital	congenital anomalies			TRUE
500	Lung disease due to external agents	respiratory			TRUE
510.2	Lung transplant	respiratory			TRUE
130.1	Lyme disease	infectious diseases			TRUE
204.1	Lymphoid leukemia	neoplasms			TRUE
204.11	Lymphoid leukemia, acute	neoplasms			TRUE
362.26	Macular puckering of retina	sense organs			TRUE
174.11	Malignant neoplasm of female breast	neoplasms			TRUE
189.11	Malignant neoplasm of kidney, except pelvis	neoplasms			TRUE
155.1	Malignant neoplasm of liver, primary	neoplasms			TRUE
184.11	Malignant neoplasm of ovary	neoplasms			TRUE
184.1	Malignant neoplasm of ovary and other uterine adnexa	neoplasms			TRUE
153.3	Malignant neoplasm of rectum, rectosigmoid junction, and anus	neoplasms			TRUE
159.4	Malignant neoplasm of retroperitoneum and peritoneum	neoplasms			TRUE
159.2	Malignant neoplasm of small intestine, including duodenum	neoplasms			TRUE
182	Malignant neoplasm of uterus	neoplasms			TRUE
195.1	Malignant neoplasm, other	neoplasms			TRUE
733.8	Malunion and nonunion of fracture	musculoskeletal			TRUE
611.11	Mammographic microcalcification	genitourinary			TRUE
191	Manlignant and unknown neoplasms of brain and nervous system	neoplasms			TRUE
381.3	Mastoiditis & related conditions	sense organs			TRUE
255.13	Medulloadrenal hyperfunction	endocrine/metabolic			TRUE
281.1	Megaloblastic anemia	hematopoietic			TRUE
172.11	Melanomas of skin	neoplasms			TRUE
292.3	Memory loss	mental disorders			TRUE
386.1	Meniere's disease	sense organs			TRUE
320	Meningitis	neurological			TRUE
627	Menopausal and postmenopausal disorders	genitourinary			TRUE
315.3	Mental retardation	mental disorders			TRUE
41.12	Methicillin resistant Staphylococcus aureus	infectious diseases			TRUE
41.11	Methicillin sensitive Staphylococcus aureus	infectious diseases			TRUE
292.2	Mild cognitive impairment	mental disorders			TRUE
634.1	Missed abortion/Hydatidiform mole	pregnancy complications			TRUE
394.2	Mitral valve disease	circulatory system			TRUE
394.1	Mitral valve stenosis and aortic valve stenosis	circulatory system			TRUE
626.21	Mittelschmerz	genitourinary			TRUE
426.22	Mobitz II AV block	circulatory system			TRUE
433.32	Moyamoya disease	circulatory system			TRUE
480.13	MRSA pneumonia	respiratory			TRUE
204.4	Multiple myeloma	neoplasms			TRUE
335	Multiple sclerosis	neurological			TRUE
840.1	Muscle/tendon sprain	injuries & poisonings			TRUE
728.1	Muscular calcification and ossification	musculoskeletal			TRUE
359.1	Muscular dystrophies	neurological			TRUE
772.1	Muscular wasting and disuse atrophy	symptoms			TRUE
771	Musculoskeletal symptoms referable to limbs	symptoms			TRUE
358.1	Myasthenia gravis	neurological			TRUE
117	Mycoses	infectious diseases			TRUE
204.2	Myeloid leukemia	neoplasms			TRUE
204.21	Myeloid leukemia, acute	neoplasms			TRUE
204.22	Myeloid leukemia, chronic	neoplasms			TRUE
411.2	Myocardial infarction	circulatory system			TRUE
420.1	Myocarditis	circulatory system			TRUE
333.2	Myoclonus	neurological			TRUE
358	Myoneural disorders	neurological			TRUE
359.2	Myopathy	neurological			TRUE
384.1	Myringitis	sense organs			TRUE
471	Nasal polyps	respiratory			TRUE
656.9	Neonatal bradycardia or tachycardia	pregnancy complications			TRUE
174.3	Neoplasm of uncertain behavior of breast	neoplasms			TRUE
158	Neoplasm of unspecified nature of digestive system	neoplasms			TRUE
580.31	Nephritis and nephropathy in diseases classified elsewhere	genitourinary			TRUE
580.32	Nephritis and nephropathy with pathological lesion	genitourinary			TRUE
580.3	Nephritis and nephropathy without mention of glomerulonephritis	genitourinary			TRUE
580.2	Nephrotic syndrome without mention of glomerulonephritis	genitourinary			TRUE
353.1	Nerve plexus lesions	neurological			TRUE
353	Nerve root and plexus disorders	neurological			TRUE
353.2	Nerve root lesions	neurological			TRUE
752	Nervous system congenital anomalies	congenital anomalies			TRUE
752.1	Neural tube defects	congenital anomalies			TRUE
766	Neuralgia, neuritis, and radiculitis NOS	symptoms			TRUE
209	Neuroendocrine tumors	neoplasms			TRUE
199.4	Neurofibromatosis	neoplasms			TRUE
292	Neurological disorders	mental disorders			TRUE
288.11	Neutropenia	hematopoietic			TRUE
202.21	Nodular lymphoma	neoplasms			TRUE
283.2	Non-autoimmune hemolytic anemias	hematopoietic			TRUE
875	Non-healing surgical wound	injuries & poisonings			TRUE
202.2	Non-Hodgkins lymphoma	neoplasms			TRUE
580.12	Non-proliferative glomerulonephritis	genitourinary			TRUE
769	Nonallopathic lesions NEC	symptoms			TRUE
371.33	Noninfectious dermatoses of eyelid	sense organs			TRUE
450	Noninfectious disorders of lymphatic channels	circulatory system			TRUE
395.2	Nonrheumatic aortic valve disorders	circulatory system			TRUE
395.4	Nonrheumatic pulmonary valve disorders	circulatory system			TRUE
395.3	Nonrheumatic tricuspid valve disorders	circulatory system			TRUE
366.1	Nonsenile Cataract	sense organs			TRUE
346.3	Nonspecific abnormal findings in cerebrospinal fluid	neurological			TRUE
575.9	Nonspecific abnormal findings on radiological and other examination of biliary tract	digestive			TRUE
793	Nonspecific abnormal findings on radiological and other examination of musculoskeletal system	symptoms			TRUE
346.1	Nonspecific abnormal findings on radiological and other examination of skull and head	neurological			TRUE
346.2	Nonspecific abnormal results of function study of brain and central nervous system	neurological			TRUE
259.1	Nonspecific abnormal results of other endocrine function study	endocrine/metabolic			TRUE
790	Nonspecific findings on examination of blood	symptoms			TRUE
729.7	Nontraumatic compartment syndrome	musculoskeletal			TRUE
260.22	Nutritional marasmus	endocrine/metabolic			TRUE
378.2	Nystagmus and other irregular eye movements	sense organs			TRUE
300.3	Obsessive-compulsive disorders	mental disorders			TRUE
496.21	Obstructive chronic bronchitis	respiratory			TRUE
751.3	Obstructive genitourinary defect	congenital anomalies			TRUE
433.1	Occlusion and stenosis of precerebral arteries	circulatory system			TRUE
433.2	Occlusion of cerebral arteries	circulatory system			TRUE
433.11	Occlusion of cerebral arteries, with cerebral infarction	circulatory system			TRUE
599.6	Oliguria and anuria	genitourinary			TRUE
870.2	Open wound of ear	injuries & poisonings			TRUE
871.3	Open wound of foot except toe(s) alone	injuries & poisonings			TRUE
870.8	Open wound of genital organs	injuries & poisonings			TRUE
871.1	Open wound of hand except finger(s)	injuries & poisonings			TRUE
870.5	Open wound of lip and mouth	injuries & poisonings			TRUE
870.6	Open wound of neck	injuries & poisonings			TRUE
870.4	Open wound of nose and sinus	injuries & poisonings			TRUE
871.4	Open wound of toe(s)	injuries & poisonings			TRUE
870.1	Open wound or laceration of eye or eyelid	injuries & poisonings			TRUE
871	Open wounds of extremities	injuries & poisonings			TRUE
365.1	Open-angle glaucoma	sense organs			TRUE
965.1	Opiates and related narcotics causing adverse effects in therapeutic use	injuries & poisonings			TRUE
377.1	Optic atrophy	sense organs			TRUE
377.3	Optic neuritis/neuropathy	sense organs			TRUE
528.12	Oral aphthae	digestive			TRUE
327.41	Organic or persistent insomnia	neurological			TRUE
513.32	Orthopnea	respiratory			TRUE
731	Osteitis deformans and osteopathies associated with other disorders classified elsewhere	musculoskeletal			TRUE
740.1	Osteoarthritis; localized	musculoskeletal			TRUE
740.3	Osteoarthrosis involving more than one site, but not specified as generalized	musculoskeletal			TRUE
740.9	Osteoarthrosis NOS	musculoskeletal			TRUE
740.2	Osteoarthrosis, generalized	musculoskeletal			TRUE
740.11	Osteoarthrosis, localized, primary	musculoskeletal			TRUE
740.12	Osteoarthrosis, localized, secondary	musculoskeletal			TRUE
732.7	Osteochondritis dissecans	musculoskeletal			TRUE
732	Osteochondropathies	musculoskeletal			TRUE
710	Osteomyelitis, periostitis, and other infections involving bone	musculoskeletal			TRUE
743.11	Osteoporosis NOS	musculoskeletal			TRUE
736	Other acquired deformities of limbs	musculoskeletal			TRUE
738	Other acquired musculoskeletal deformity	musculoskeletal			TRUE
411.9	Other acute and subacute forms of ischemic heart disease	circulatory system			TRUE
721.8	Other allied disorders of spine	musculoskeletal			TRUE
504	Other alveolar and parietoalveolar pneumonopathy	respiratory			TRUE
722.9	Other and unspecified disc disorder	musculoskeletal			TRUE
349	Other and unspecified disorders of the nervous system	neurological			TRUE
442	Other aneurysm	circulatory system			TRUE
716	Other arthropathies	musculoskeletal			TRUE
218.2	Other benign neoplasm of uterus	neoplasms			TRUE
426.8	Other cardiac conduction disorders	circulatory system			TRUE
598.4	Other cells and casts in urine	genitourinary			TRUE
331	Other cerebral degenerations	neurological			TRUE
411.8	Other chronic ischemic heart disease, unspecified	circulatory system			TRUE
324	Other CNS infection and poliomyelitis	neurological			TRUE
348	Other conditions of brain	neurological			TRUE
755.6	Other congenital anomalies of lower limb, including pelvic girdle	congenital anomalies			TRUE
756	Other congenital musculoskeletal anomalies	congenital anomalies			TRUE
277.6	Other deficiencies of circulating enzymes	endocrine/metabolic			TRUE
281	Other deficiency anemia	hematopoietic			TRUE
333.8	Other degenerative diseases of the basal ganglia	neurological			TRUE
341	Other demyelinating diseases of central nervous system	neurological			TRUE
510	Other diseases of lung	respiratory			TRUE
519.8	Other diseases of respiratory system, NEC	respiratory			TRUE
519	Other diseases of respiratory system, not elsewhere classified	respiratory			TRUE
447	Other disorders of arteries and arterioles	circulatory system			TRUE
596	Other disorders of bladder	genitourinary			TRUE
271.9	Other disorders of carbohydrate transport and metabolism	endocrine/metabolic			TRUE
723	Other disorders of cervical region	musculoskeletal			TRUE
459	Other disorders of circulatory system	circulatory system			TRUE
379	Other disorders of eye	sense organs			TRUE
575.7	Other disorders of gallbladder	digestive			TRUE
569	Other disorders of intestine	digestive			TRUE
277.5	Other disorders of lipoid metabolism	endocrine/metabolic			TRUE
608	Other disorders of male genital organs	genitourinary			TRUE
385	Other disorders of middle ear and mastoid	sense organs			TRUE
253.7	Other disorders of neurohypophysis	endocrine/metabolic			TRUE
251	Other disorders of pancreatic internal secretion	endocrine/metabolic			TRUE
568	Other disorders of peritoneum	digestive			TRUE
537	Other disorders of stomach and duodenum	digestive			TRUE
727	Other disorders of synovium, tendon, and bursa	musculoskeletal			TRUE
603	Other disorders of testis	genitourinary			TRUE
384	Other disorders of tympanic membrane	sense organs			TRUE
597	Other disorders of urethra and urinary tract	genitourinary			TRUE
426.25	Other heart block	circulatory system			TRUE
282.9	Other hereditary hemolytic anemias	hematopoietic			TRUE
425.12	Other hypertrophic cardiomyopathy	circulatory system			TRUE
715	Other inflammatory spondylopathies	musculoskeletal			TRUE
560.4	Other intestinal obstruction	digestive			TRUE
306	Other mental disorder	mental disorders			TRUE
172.2	Other non-epithelial cancer of skin	neoplasms			TRUE
362.3	Other nondiabetic retinopathy	sense organs			TRUE
613	Other nonmalignant breast conditions	genitourinary			TRUE
263	Other nutritional deficiency	endocrine/metabolic			TRUE
870.3	Other open wound of head and face	injuries & poisonings			TRUE
344	Other paralytic syndromes	neurological			TRUE
290.3	Other persistent mental disorders due to conditions classified elsewhere	mental disorders			TRUE
505	Other pulmonary inflamation or edema	respiratory			TRUE
1004	Other signs and symptoms involving emotional state	NULL			TRUE
610.8	Other specified benign mammary dysplasias	genitourinary			TRUE
751.22	Other specified congenital anomalies of kidney	congenital anomalies			TRUE
752.2	Other specified congenital anomalies of nervous system	congenital anomalies			TRUE
709.6	Other specified diffuse diseases of connective tissue	dermatologic			TRUE
527.8	Other specified diseases of the salivary glands	digestive			TRUE
279.8	Other specified disorders involving the immune mechanism	endocrine/metabolic			TRUE
613.8	Other specified disorders of breast	genitourinary			TRUE
270.38	Other specified disorders of plasma protein metabolism	endocrine/metabolic			TRUE
695.8	Other specified erythematous conditions	dermatologic			TRUE
535.8	Other specified gastritis	digestive			TRUE
743.13	Other specified osteoporosis	musculoskeletal			TRUE
443.8	Other specified peripheral vascular diseases	circulatory system			TRUE
842	Other sprains and strains	injuries & poisonings			TRUE
724.9	Other unspecified back disorders	musculoskeletal			TRUE
281.12	Other vitamin B12 deficiency anemia	hematopoietic			TRUE
381.9	Otorrhea	sense organs			TRUE
383	Otosclerosis	sense organs			TRUE
278	Overweight, obesity and other hyperalimentation	endocrine/metabolic			TRUE
716.8	Palindromic rheumatism	musculoskeletal			TRUE
782.6	Pallor and flushing	symptoms			TRUE
157	Pancreatic cancer	neoplasms			TRUE
284.1	Pancytopenia	hematopoietic			TRUE
729.3	Panniculitis	musculoskeletal			TRUE
473.3	Paralysis/spasm of vocal cords or larynx	respiratory			TRUE
560.1	Paralytic ileus	digestive			TRUE
378.5	Paralytic strabismus	sense organs			TRUE
295.2	Paranoid disorders	mental disorders			TRUE
270.32	Paraproteinemia	endocrine/metabolic			TRUE
696.2	Parapsoriasis	dermatologic			TRUE
327.5	Parasomnia	neurological			TRUE
332	Parkinson's disease	neurological			TRUE
427.1	Paroxysmal tachycardia, unspecified	circulatory system			TRUE
427.12	Paroxysmal ventricular tachycardia	circulatory system			TRUE
345.12	Partial epilepsy	neurological			TRUE
743.2	Pathologic fracture	musculoskeletal			TRUE
743.21	Pathologic fracture of vertebrae	musculoskeletal			TRUE
742.2	Pathological, developmental or recurrent dislocation	musculoskeletal			TRUE
756.2	Pectus and other congenital anomalies of ribs/sternum	congenital anomalies			TRUE
756.22	Pectus carinatum	congenital anomalies			TRUE
756.21	Pectus excavatum	congenital anomalies			TRUE
132.1	Pediculosis and phthirus infestation	infectious diseases			TRUE
614.3	Pelvic inflammatory disease (PID)	genitourinary			TRUE
695.22	Pemphigus and pemphigoid	dermatologic			TRUE
531.4	Peptic ulcer, site unspecified	digestive			TRUE
384.4	Perforation of tympanic membrane	sense organs			TRUE
522.5	Periapical abscess	digestive			TRUE
420.2	Pericarditis	circulatory system			TRUE
656.6	Perinatal disorders of digestive system	pregnancy complications			TRUE
656.8	Perinatal jaundice	pregnancy complications			TRUE
337.1	Peripheral autonomic neuropathy	neurological			TRUE
362.6	Peripheral retinal degenerations	sense organs			TRUE
443.9	Peripheral vascular disease, unspecified	circulatory system			TRUE
568.1	Peritoneal adhesions (postoperative) (postinfection)	digestive			TRUE
560.3	Peritoneal or intestinal adhesions	digestive			TRUE
567	Peritonitis and retroperitoneal infections	digestive			TRUE
281.11	Pernicious anemia	hematopoietic			TRUE
789.1	Persistent vomiting	symptoms			TRUE
301	Personality disorders	mental disorders			TRUE
313	Pervasive developmental disorders	mental disorders			TRUE
270.12	Phenylketonuria [PKU]	endocrine/metabolic			TRUE
451	Phlebitis and thrombophlebitis	circulatory system			TRUE
325	Phlebitis and thrombophlebitis of intracranial venous sinuses	neurological			TRUE
451.2	Phlebitis and thrombophlebitis of lower extremities	circulatory system			TRUE
300.13	Phobia	mental disorders			TRUE
379.51	Pigmentary iris degeneration	sense organs			TRUE
686.3	Pilonidal cyst	dermatologic			TRUE
253.5	Pituitary dwarfism	endocrine/metabolic			TRUE
253.2	Pituitary hypofunction	endocrine/metabolic			TRUE
696.3	Pityriasis	dermatologic			TRUE
727.8	Plica syndrome	musculoskeletal			TRUE
480.11	Pneumococcal pneumonia	respiratory			TRUE
480.3	Pneumonia due to fungus (mycoses)	respiratory			TRUE
501	Pneumonitis due to inhalation of food or vomitus	respiratory			TRUE
975	Poisoning by agents primarily acting on the smooth and skeletal muscles and respiratory system	injuries & poisonings			TRUE
964	Poisoning by agents primarily affecting blood constituents	injuries & poisonings			TRUE
976	Poisoning by agents primarily affecting skin & mucous membrane, ophthalmological, otorhinolaryngological, & dental drugs	injuries & poisonings			TRUE
972	Poisoning by agents primarily affecting the cardiovascular system	injuries & poisonings			TRUE
973	Poisoning by agents primarily affecting the gastrointestinal system	injuries & poisonings			TRUE
965	Poisoning by analgesics, antipyretics, and antirheumatics	injuries & poisonings			TRUE
960	Poisoning by antibiotics	injuries & poisonings			TRUE
966	Poisoning by anticonvulsants and anti-Parkinsonism drugs	injuries & poisonings			TRUE
971	Poisoning by drugs primarily affecting the autonomic nervous system	injuries & poisonings			TRUE
962	Poisoning by hormones and synthetic substitutes	injuries & poisonings			TRUE
961	Poisoning by other anti-infectives	injuries & poisonings			TRUE
963	Poisoning by primarily systemic agents	injuries & poisonings			TRUE
969	Poisoning by psychotropic agents	injuries & poisonings			TRUE
974	Poisoning by water, mineral, and uric acid metabolism drugs	injuries & poisonings			TRUE
446.6	Polyarteritis nodosa	circulatory system			TRUE
200.1	Polycythemia vera	neoplasms			TRUE
289.8	Polycythemia, secondary	hematopoietic			TRUE
276.8	Polydipsia	endocrine/metabolic			TRUE
717	Polymyalgia Rheumatica	musculoskeletal			TRUE
316.1	Polyneuropathy due to drugs	mental disorders			TRUE
250.6	Polyneuropathy in diabetes	endocrine/metabolic			TRUE
622	Polyp of female genital organs	genitourinary			TRUE
571.81	Portal hypertension	digestive			TRUE
258.1	Postablative ovarian failure	endocrine/metabolic			TRUE
502	Postinflammatory pulmonary fibrosis	respiratory			TRUE
627.3	Postmenopausal atrophic vaginitis	genitourinary			TRUE
627.1	Postmenopausal bleeding	genitourinary			TRUE
80	Postoperative infection	infectious diseases			TRUE
958.1	Postoperative shock	injuries & poisonings			TRUE
452.8	Postphlebitic syndrome	circulatory system			TRUE
783.1	Postprocedural fever	symptoms			TRUE
876	Posttraumatic wound infection not elsewhere classified	injuries & poisonings			TRUE
259.4	Precocious sexual development and puberty NEC	endocrine/metabolic			TRUE
627.4	Premenopausal menorrhagia	genitourinary			TRUE
626.4	Premenstrual tension syndromes	genitourinary			TRUE
367.4	Presbyopia	sense organs			TRUE
365.2	Primary angle-closure glaucoma	sense organs			TRUE
571.6	Primary biliary cirrhosis	digestive			TRUE
365.11	Primary open angle glaucoma	sense organs			TRUE
415.21	Primary pulmonary hypertension	circulatory system			TRUE
287.31	Primary thrombocytopenia	hematopoietic			TRUE
425.1	Primary/intrinsic cardiomyopathies	circulatory system			TRUE
360.2	Progressive myopia	sense organs			TRUE
618.5	Prolapse of vaginal vault after hysterectomy	genitourinary			TRUE
618.1	Prolapse of vaginal walls	genitourinary			TRUE
580.11	Proliferative glomerulonephritis	genitourinary			TRUE
260	Protein-calorie malnutrition	endocrine/metabolic			TRUE
131	Protozoan infection	infectious diseases			TRUE
696.4	Psoriasis	dermatologic			TRUE
696.42	Psoriatic arthropathy	dermatologic			TRUE
303	Psychogenic and somatoform disorders	mental disorders			TRUE
368.91	Psychophysical visual disturbances	sense organs			TRUE
295.3	Psychosis	mental disorders			TRUE
374.3	Ptosis of eyelid	sense organs			TRUE
508	Pulmonary collapse; interstitial and compensatory emphysema	respiratory			TRUE
503	Pulmonary congestion and hypostasis	respiratory			TRUE
415.11	Pulmonary embolism and infarction, acute	circulatory system			TRUE
415	Pulmonary heart disease	circulatory system			TRUE
509.3	Pulmonary insufficiency or respiratory failure following trauma and surgery	respiratory			TRUE
522.1	Pulpitis and necrosis of tooth pulp	digestive			TRUE
287	Purpura and other hemorrhagic conditions	hematopoietic			TRUE
686.5	Pyoderma	dermatologic			TRUE
711.1	Pyogenic arthritis	musculoskeletal			TRUE
686.4	Pyogenic granuloma	dermatologic			TRUE
287.4	Qualitative platelet defects	hematopoietic			TRUE
196	Radiotherapy	neoplasms			TRUE
555.1	Regional enteritis	digestive			TRUE
711.2	Reiter's disease	musculoskeletal			TRUE
585.31	Renal dialysis	genitourinary			TRUE
585.2	Renal failure NOS	genitourinary			TRUE
588.1	Renal osteodystrophy	genitourinary			TRUE
580.4	Renal sclerosis, NOS	genitourinary			TRUE
513	Respiratory abnormalities	respiratory			TRUE
509.5	Respiratory arrest	respiratory			TRUE
519.2	Respiratory complications	respiratory			TRUE
656.2	Respiratory conditions of fetus and newborn	pregnancy complications			TRUE
509.1	Respiratory failure	respiratory			TRUE
509	Respiratory failure, insufficiency, arrest	respiratory			TRUE
509.2	Respiratory insufficiency	respiratory			TRUE
327.71	Restless legs syndrome	neurological			TRUE
202.22	Reticulosarcoma	neoplasms			TRUE
361.1	Retinal detachment with retinal defect	sense organs			TRUE
361	Retinal detachments and defects	sense organs			TRUE
362.9	Retinal edema	sense organs			TRUE
362.8	Retinal hemorrhage/ischemia	sense organs			TRUE
362.4	Retinal vascular changes and abnomalities	sense organs			TRUE
362.1	Retinopathy of prematurity	sense organs			TRUE
361.2	Retinoschisis and retinal cysts	sense organs			TRUE
772.4	Rhabdomyolysis	symptoms			TRUE
394	Rheumatic disease of the heart valves	circulatory system			TRUE
41.21	Rheumatic fever / chorea	infectious diseases			TRUE
729.1	Rheumatism, unspecified and fibrositis	musculoskeletal			TRUE
714.1	Rheumatoid arthritis	musculoskeletal			TRUE
714	Rheumatoid arthritis and other inflammatory polyarthropathies	musculoskeletal			TRUE
261.41	Rickets or osteomalacia	endocrine/metabolic			TRUE
426.31	Right bundle branch block	circulatory system			TRUE
840.2	Rotator cuff (capsule) sprain	injuries & poisonings			TRUE
727.5	Rupture of synovium	musculoskeletal			TRUE
727.6	Rupture of tendon, nontraumatic	musculoskeletal			TRUE
715.1	Sacroiliitis NEC	musculoskeletal			TRUE
965.3	Salicylates causing adverse effects in therapeutic use	injuries & poisonings			TRUE
697	Sarcoidosis	dermatologic			TRUE
295.1	Schizophrenia	mental disorders			TRUE
722.3	Schmorl's nodes	musculoskeletal			TRUE
379.1	Scleritis and episcleritis	sense organs			TRUE
706.3	Seborrhea	dermatologic			TRUE
426.23	Second degree AV block	circulatory system			TRUE
249	Secondary diabetes mellitus	endocrine/metabolic			TRUE
588.2	Secondary hyperparathyroidism (of renal origin)	genitourinary			TRUE
198.6	Secondary malignancy of bone	neoplasms			TRUE
198.5	Secondary malignancy of brain/spine	neoplasms			TRUE
198.1	Secondary malignancy of lymph nodes	neoplasms			TRUE
198.2	Secondary malignancy of respiratory organs	neoplasms			TRUE
198	Secondary malignant neoplasm	neoplasms			TRUE
198.3	Secondary malignant neoplasm of digestive systems	neoplasms			TRUE
198.4	Secondary malignant neoplasm of liver	neoplasms			TRUE
425.2	Secondary/extrinsic cardiomyopathies	circulatory system			TRUE
366.2	Senile cataract	sense organs			TRUE
389.1	Sensorineural hearing loss	sense organs			TRUE
362.31	Separation of retinal layers	sense organs			TRUE
994.21	Septic shock	injuries & poisonings			TRUE
260.2	severe protein-calorie malnutrition	endocrine/metabolic			TRUE
302	Sexual and gender identity disorders	mental disorders			TRUE
90	Sexually transmitted infections (not HIV or hepatitis)	infectious diseases			TRUE
797	Shock	symptoms			TRUE
264.1	Short stature	endocrine/metabolic			TRUE
527.2	Sialoadenitis	digestive			TRUE
528.7	Sialolithiasis	digestive			TRUE
709.2	Sicca syndrome	dermatologic			TRUE
282.5	Sickle cell anemia	hematopoietic			TRUE
427.8	Sinoatrial node dysfunction (Bradycardia)	circulatory system			TRUE
327.72	Sleep related leg cramps	neurological			TRUE
327.7	Sleep related movement disorders	neurological			TRUE
586.11	Small kidney	genitourinary			TRUE
514.2	Solitary pulmonary nodule	respiratory			TRUE
303.4	Somatoform disorder	mental disorders			TRUE
291.4	Specific nonpsychotic mental disorders due to brain damage	mental disorders			TRUE
315.2	Speech and language disorder	mental disorders			TRUE
752.11	Spina bifida	congenital anomalies			TRUE
952	Spinal cord injury without evidence of spinal bone injury	injuries & poisonings			TRUE
720	Spinal stenosis	musculoskeletal			TRUE
720.1	Spinal stenosis of lumbar region	musculoskeletal			TRUE
334.1	Spinocerebellar disease	neurological			TRUE
130	Spirochetal infection	infectious diseases			TRUE
579.2	Splenomegaly	digestive			TRUE
754.2	Spondylolisthesis, congenital	congenital anomalies			TRUE
721.2	Spondylosis with myelopathy	musculoskeletal			TRUE
287.1	Spontaneous ecchymoses	hematopoietic			TRUE
172.22	Squamous cell carcinoma	neoplasms			TRUE
41.1	Staphylococcus infections	infectious diseases			TRUE
741.2	Stiffness of joint	musculoskeletal			TRUE
528.1	Stomatitis and mucositis	digestive			TRUE
528.11	Stomatitis and mucositis (ulcerative)	digestive			TRUE
378.1	Strabismus (not specified as paralytic)	sense organs			TRUE
378	Strabismus and other disorders of binocular eye movements	sense organs			TRUE
743.4	Stress fracture	musculoskeletal			TRUE
530.3	Stricture and stenosis of esophagus	digestive			TRUE
447.1	Stricture of artery	circulatory system			TRUE
586.4	Stricture/obstruction of ureter	genitourinary			TRUE
430.1	Subarachnoid hemorrhage	circulatory system			TRUE
818.2	Subarachnoid hemorrhage (injury)	injuries & poisonings			TRUE
430.3	Subdural hemorrhage	circulatory system			TRUE
297	Suicidal ideation or attempt	mental disorders			TRUE
297.2	Suicide or self-inflicted injury	mental disorders			TRUE
910	Superficial injury, infected	injuries & poisonings			TRUE
370.2	Superficial keratitis	sense organs			TRUE
427.61	Supraventricular premature beats	circulatory system			TRUE
292.12	Symbolic dysfunction	mental disorders			TRUE
627.2	Symptomatic menopause	genitourinary			TRUE
741	Symptoms and disorders of the joints	musculoskeletal			TRUE
293	Symptoms involving head and neck	mental disorders			TRUE
781	Symptoms involving nervous and musculoskeletal systems	symptoms			TRUE
519.9	Symptoms involving respiratory system and other chest symptoms	respiratory			TRUE
726.2	Synoviopathy	musculoskeletal			TRUE
994.1	Systemic inflammatory response syndrome (SIRS)	injuries & poisonings			TRUE
709.3	Systemic sclerosis	dermatologic			TRUE
446.7	Takayasu's disease	circulatory system			TRUE
704.12	Telogen effluvium	dermatologic			TRUE
526.41	Temporomandibular joint disorder, unspecified	digestive			TRUE
526.4	Temporomandibular joint disorders	digestive			TRUE
446.8	Thrombotic microangiopathy	circulatory system			TRUE
193	Thyroid cancer	neoplasms			TRUE
246.2	Thyroid cyst	endocrine/metabolic			TRUE
245	Thyroiditis	endocrine/metabolic			TRUE
245.1	Thyroiditis, acute and subacute	endocrine/metabolic			TRUE
333.3	Tics and choreas	neurological			TRUE
313.2	Tics and stuttering	mental disorders			TRUE
521.4	Tooth complications likely association with other diseases	digestive			TRUE
333.4	Torsion dystonia	neurological			TRUE
723.1	Torticollis	musculoskeletal			TRUE
981	Toxic effect of (non-ethyl) alcohol and petroleum and other solvents	injuries & poisonings			TRUE
986	Toxic effect of carbon monoxide	injuries & poisonings			TRUE
983	Toxic effect of corrosive aromatics, acids, and caustic alkalis	injuries & poisonings			TRUE
988	Toxic effect of noxious substances eaten as food	injuries & poisonings			TRUE
987	Toxic effect of other gases, fumes, or vapors	injuries & poisonings			TRUE
985	Toxic effect of other metals	injuries & poisonings			TRUE
989	Toxic effect of other substances, chiefly nonmedicinal as to source	injuries & poisonings			TRUE
913	Toxic effect of venom	injuries & poisonings			TRUE
695.1	Toxic erythema	dermatologic			TRUE
569.1	Toxic gastroenteritis and colitis	digestive			TRUE
362.5	Toxic maculopathy of retina	sense organs			TRUE
242.2	Toxic multinodular goiter	endocrine/metabolic			TRUE
519.1	Tracheostomy complications	respiratory			TRUE
292.5	Transient alteration of awareness	mental disorders			TRUE
433.31	Transient cerebral ischemia	circulatory system			TRUE
656.26	Transitory tachypnea or apnea of newborn	pregnancy complications			TRUE
872	Traumatic amputation	injuries & poisonings			TRUE
958.2	Traumatic and surgical subcutaneous emphysema	injuries & poisonings			TRUE
836	Traumatic arthropathy	injuries & poisonings			TRUE
352.1	Trigeminal nerve disorders [CN5]	neurological			TRUE
385.5	Tympanosclerosis and middle ear disease related to otitis media	sense organs			TRUE
250.11	Type 1 diabetes with ketoacidosis	endocrine/metabolic			TRUE
250.14	Type 1 diabetes with neurological manifestations	endocrine/metabolic			TRUE
250.13	Type 1 diabetes with ophthalmic manifestations	endocrine/metabolic			TRUE
250.12	Type 1 diabetes with renal manifestations	endocrine/metabolic			TRUE
250.21	Type 2 diabetes with ketoacidosis	endocrine/metabolic			TRUE
250.24	Type 2 diabetes with neurological manifestations	endocrine/metabolic			TRUE
250.23	Type 2 diabetes with ophthalmic manifestations	endocrine/metabolic			TRUE
250.22	Type 2 diabetes with renal manifestations	endocrine/metabolic			TRUE
530.12	Ulcer of esophagus	digestive			TRUE
556.1	Ulceration of intestine	digestive			TRUE
556	Ulceration of the lower GI tract	digestive			TRUE
555.2	Ulcerative colitis	digestive			TRUE
555.21	Ulcerative colitis (chronic)	digestive			TRUE
736.6	Unequal leg length (acquired)	musculoskeletal			TRUE
272.9	Unspecified disorder of lipoid metabolism	endocrine/metabolic			TRUE
695.9	Unspecified erythematous condition	dermatologic			TRUE
716.2	Unspecified monoarthritis	musculoskeletal			TRUE
710.19	Unspecified osteomyelitis	musculoskeletal			TRUE
716.1	Unspecified polyarthropathy or polyarthritis	musculoskeletal			TRUE
411.1	Unstable angina (intermediate coronary syndrome)	circulatory system			TRUE
599.7	Urethral discharge	genitourinary			TRUE
597.8	Urethral hypermobility/ISD	genitourinary			TRUE
597.1	Urethral stricture (not specified as infectious)	genitourinary			TRUE
592.21	Urethral syndrome	genitourinary			TRUE
592.2	Urethritis and urethral syndrome	genitourinary			TRUE
594	Urinary calculus	genitourinary			TRUE
597.2	Urinary complications NEC	genitourinary			TRUE
599.1	Urinary obstruction	genitourinary			TRUE
618.2	Uterine/Uterovaginal prolapse	genitourinary			TRUE
371.1	Uveitis, noninfectious or NOS	sense organs			TRUE
618.6	Vaginal enterocele, congenital or acquired	genitourinary			TRUE
747.12	Valvular heart disease/ heart chambers	congenital anomalies			TRUE
79.1	Varicella infection	infectious diseases			TRUE
454	Varicose veins	circulatory system			TRUE
454.1	Varicose veins of lower extremity	circulatory system			TRUE
454.11	Varicose veins of lower extremity, symptomtic	circulatory system			TRUE
856	Vascular complications of surgery and medical procedures	injuries & poisonings			TRUE
586.3	Vascular disorders of kidney/hypertrophy	genitourinary			TRUE
694.3	Vascular disorders of skin	dermatologic			TRUE
217	Vascular hamartomas and non-neoplastic nevi	neoplasms			TRUE
441	Vascular insufficiency of intestine	circulatory system			TRUE
90.3	Venereal diseases due to Chlamydia trachomatis	infectious diseases			TRUE
550.5	Ventral hernia	digestive			TRUE
427.41	Ventricular fibrillation and flutter	circulatory system			TRUE
386	Vertiginous syndromes and other disorders of vestibular system	sense organs			TRUE
586.12	Vesicoureteral reflux	genitourinary			TRUE
741.6	Villonodular synovitis	musculoskeletal			TRUE
8.6	Viral Enteritis	infectious diseases			TRUE
70	Viral hepatitis	infectious diseases			TRUE
70.1	Viral hepatitis A	infectious diseases			TRUE
70.3	Viral hepatitis C	infectious diseases			TRUE
480.2	Viral pneumonia	respiratory			TRUE
368.4	Visual field defects	sense organs			TRUE
261.1	Vitamin A deficiency	endocrine/metabolic			TRUE
261	Vitamin deficiency	endocrine/metabolic			TRUE
694.1	Vitiligo	dermatologic			TRUE
286.11	Von willebrand's disease	hematopoietic			TRUE
446.4	Wegener's granulomatosis	circulatory system			TRUE

## Sheet: Stanford 35+ CIs
phecode	phenotype	category	ci_lower	ci_upper	count_under10
785	Abdominal pain	symptoms	1.6421	2.0389	FALSE
286.9	Abnormal coagulation profile	hematopoietic	1.70227	9.15966	FALSE
426.7	Abnormal electrocardiogram [ECG] [EKG]	circulatory system	1.14379	2.17145	FALSE
514	Abnormal findings examination of lungs	respiratory	0.711127	1.79081	FALSE
564.8	Abnormal findings on exam of gastrointestinal tract/ abdominal area	digestive	0.922286	3.00266	FALSE
611	Abnormal findings on mammogram or breast exam	genitourinary	1.48935	6.82971	FALSE
396	Abnormal heart sounds	circulatory system	1.23823	3.09895	FALSE
350.1	Abnormal involuntary movements	neurological	1.15318	3.06374	FALSE
611.1	Abnormal mammogram	genitourinary	1.46417	2.68668	FALSE
792	Abnormal Papanicolaou smear of cervix and cervical HPV	genitourinary	0.986582	1.69837	FALSE
573.7	Abnormal results of function study of liver	digestive	0.715152	2.45332	FALSE
246.7	Abnormal results of function study of thyroid	endocrine/metabolic	2.10015	4.95329	FALSE
655.1	Abnormality in fetal heart rate or rhythm	pregnancy complications	0.209485	0.288469	FALSE
654.1	Abnormality of organs and soft tissues of pelvis complicating pregnancy, childbirth, or the puerperium	pregnancy complications	0.304741	0.393242	FALSE
626.11	Absent or infrequent menstruation	genitourinary	2.32106	2.99813	FALSE
706.1	Acne	dermatologic	1.35689	2.08571	FALSE
244.2	Acquired hypothyroidism	endocrine/metabolic	1.18091	1.8933	FALSE
483	Acute bronchitis and bronchiolitis	respiratory	1.1949	2.23779	FALSE
498	Acute bronchospasm	respiratory	1.03387	3.85438	FALSE
592.11	Acute cystitis	genitourinary	1.269	2.16587	FALSE
535.1	Acute gastritis	digestive	1.07382	4.65629	FALSE
338.1	Acute pain	neurological	1.19077	2.00374	FALSE
465.2	Acute pharyngitis	respiratory	1.30031	1.89637	FALSE
285.1	Acute posthemorrhagic anemia	hematopoietic	0.40948	0.768197	FALSE
300.8	Acute reaction to stress	mental disorders	0.994815	3.57674	FALSE
464	Acute sinusitis	respiratory	1.56967	2.49681	FALSE
465	Acute upper respiratory infections of multiple or unspecified sites	respiratory	1.20113	1.68427	FALSE
304	Adjustment reaction	mental disorders	1.34252	2.32739	FALSE
300.12	Agorophobia, social phobia, and panic disorder	mental disorders	1.16768	2.62276	FALSE
317.1	Alcoholism	mental disorders	0.81166	3.54311	FALSE
371.21	Allergic conjunctivitis	sense organs	1.11398	3.47696	FALSE
476	Allergic rhinitis	respiratory	1.39352	1.981	FALSE
949	Allergies, other	injuries & poisonings	1.19969	2.24975	FALSE
704.1	Alopecia	dermatologic	1.56076	2.7469	FALSE
110.12	Althete's foot	infectious diseases	0.73173	2.81458	FALSE
565	Anal and rectal conditions	digestive	1.3065	2.67997	FALSE
644	Anemia during pregnancy	pregnancy complications	0.358685	0.521961	FALSE
635.2	Antepartum hemorrhage, abruptio placentae, and placenta previa	pregnancy complications	1.00745	1.33122	FALSE
300.1	Anxiety disorder	mental disorders	0.993148	1.36239	FALSE
427.5	Arrhythmia (cardiac) NOS	circulatory system	0.417969	1.27579	FALSE
526.42	Arthralgia/ankylosis of temporomandibular joint	digestive	1.59673	7.11079	FALSE
572	Ascites (non malignant)	digestive	0.670662	2.81903	FALSE
495	Asthma	respiratory	0.835057	1.20236	FALSE
495.2	Asthma with exacerbation	respiratory	0.970704	1.90583	FALSE
367.2	Astigmatism	sense organs	0.388897	0.983903	FALSE
939	Atopic/contact dermatitis due to other or unspecified	dermatologic	1.20022	1.68897	FALSE
535.2	Atrophic gastritis	digestive	0.747557	2.6032	FALSE
313.1	Attention deficit hyperactivity disorder	mental disorders	0.778825	2.23926	FALSE
760	Back pain	symptoms	1.05232	1.44033	FALSE
8.5	Bacterial enteritis	infectious diseases	1.71721	5.29398	FALSE
41	Bacterial infection NOS	infectious diseases	1.25057	2.24267	FALSE
172.21	Basal cell carcinoma	neoplasms	0.816817	3.97962	FALSE
610.4	Benign neoplasm of breast	genitourinary	0.869737	2.14316	FALSE
208	Benign neoplasm of colon	neoplasms	0.560396	2.41821	FALSE
220	Benign neoplasm of ovary	neoplasms	0.750807	2.08641	FALSE
227.3	Benign neoplasm of pituitary gland and craniopharyngeal duct (pouch)	neoplasms	1.83429	6.06072	FALSE
216	Benign neoplasm of skin	neoplasms	1.36043	1.93206	FALSE
296.1	Bipolar	mental disorders	0.851032	2.13242	FALSE
578.2	Blood in stool	digestive	1.21584	3.46883	FALSE
497	Bronchitis	respiratory	1.10804	3.24544	FALSE
726.3	Bursitis	musculoskeletal	1.5059	6.70542	FALSE
574.2	Calculus of bile duct	digestive	0.576344	2.38996	FALSE
594.1	Calculus of kidney	genitourinary	0.870858	2.21051	FALSE
112	Candidiasis	infectious diseases	1.08336	1.68265	FALSE
686.1	Carbuncle and furuncle	dermatologic	0.342081	0.809375	FALSE
747	Cardiac and circulatory congenital anomalies	congenital anomalies	0.419487	1.56608	FALSE
747.1	Cardiac congenital anomalies	congenital anomalies	0.53966	1.5101	FALSE
747.11	Cardiac shunt/ heart septal defect	congenital anomalies	0.547253	1.54299	FALSE
557.1	Celiac disease	digestive	1.00502	3.50537	FALSE
681.1	Cellulitis and abscess of fingers/toes	dermatologic	0.63454	2.11921	FALSE
681.5	Cellulitis and abscess of leg, except foot	dermatologic	1.43915	6.8403	FALSE
681.7	Cellulitis and abscess of trunk	dermatologic	0.973081	3.08744	FALSE
636.8	Cervical incompetence	pregnancy complications	2.20938	4.29535	FALSE
180.3	Cervical intraepithelial neoplasia [CIN] [Cervical dysplasia]	neoplasms	1.41438	2.66168	FALSE
765	Cervical radiculitis	symptoms	1.15574	3.2968	FALSE
761	Cervicalgia	symptoms	1.15139	1.83543	FALSE
614.51	Cervicitis and endocervicitis	genitourinary	1.3971	2.63801	FALSE
574.1	Cholelithiasis	digestive	0.527879	1.29387	FALSE
574.12	Cholelithiasis with other cholecystitis	digestive	0.408815	1.62707	FALSE
575.6	Cholesterolosis of gallbladder	digestive	0.800816	3.53549	FALSE
758.1	Chromosomal anomalies	congenital anomalies	1.47622	2.96726	FALSE
614.32	Chronic inflammatory pelvic disease	genitourinary	1.56896	6.01929	FALSE
245.21	Chronic lymphocytic thyroiditis	endocrine/metabolic	1.44367	2.4998	FALSE
338.2	Chronic pain	neurological	0.942405	1.44957	FALSE
472	Chronic pharyngitis and nasopharyngitis	respiratory	1.04641	3.11241	FALSE
475	Chronic sinusitis	respiratory	1.40423	2.6844	FALSE
474.2	Chronic tonsillitis and adenoiditis	respiratory	0.648142	2.40515	FALSE
286.3	Coagulation defects complicating pregnancy or postpartum	hematopoietic	0.469722	0.756173	FALSE
669	Complications of labor and delivery NEC	pregnancy complications	0.36813	0.53194	FALSE
1011	Complications of surgical and medical procedures	NULL	0.631435	1.46008	FALSE
751.11	Congenital anomalies of female genital organs	congenital anomalies	2.4282	4.44354	FALSE
691	Congenital anomalies of skin	dermatologic	1.2994	5.63917	FALSE
369.5	Conjunctivitis, infectious	sense organs	0.999066	2.00212	FALSE
563	Constipation	digestive	1.06762	1.62508	FALSE
916	Contusion	injuries & poisonings	0.831774	1.74245	FALSE
345.3	Convulsions	neurological	0.748686	3.17621	FALSE
700	Corns and callosities	dermatologic	1.52771	5.7111	FALSE
512.8	Cough	respiratory	1.19335	1.67867	FALSE
610.1	Cystic mastopathy	genitourinary	1.10117	2.1361	FALSE
592.1	Cystitis	genitourinary	1.42468	4.25064	FALSE
452.2	Deep vein thrombosis [DVT]	circulatory system	0.457446	1.85733	FALSE
722.6	Degeneration of intervertebral disc	musculoskeletal	0.855334	2.53762	FALSE
296.2	Depression	mental disorders	1.28541	2.16267	FALSE
110.2	Dermatomycoses	infectious diseases	0.829717	2.57833	FALSE
110.11	Dermatophytosis of nail	infectious diseases	0.930099	2.42277	FALSE
110.13	Dermatophytosis of the body	infectious diseases	1.00068	3.63864	FALSE
649.1	Diabetes or abnormal glucose tolerance complicating pregnancy	pregnancy complications	0.325964	0.435224	FALSE
561.1	Diarrhea	digestive	1.24426	2.01858	FALSE
704	Diseases of hair and hair follicles	dermatologic	1.20139	3.0769	FALSE
703	Diseases of nail, NOS	dermatologic	0.701337	2.27929	FALSE
526	Diseases of the jaws	digestive	1.07349	5.00529	FALSE
528	Diseases of the oral soft tissues, excluding lesions specific for gingiva and tongue	digestive	1.34842	4.07058	FALSE
830	Dislocation	injuries & poisonings	0.779704	2.60864	FALSE
689	Disorder of skin and subcutaneous tissue NOS	dermatologic	1.08718	1.91926	FALSE
277.4	Disorders of bilirubin excretion	endocrine/metabolic	1.89267	9.29749	FALSE
372	Disorders of conjunctiva	sense organs	0.764519	2.36235	FALSE
626	Disorders of menstruation and other abnormal bleeding from female genital tract	genitourinary	3.77059	5.32321	FALSE
728	Disorders of muscle, ligament, and fascia	musculoskeletal	0.44988	1.66815	FALSE
619.2	Disorders of uterus, NEC	genitourinary	2.37462	3.17532	FALSE
379.2	Disorders of vitreous body	sense organs	1.22802	3.1226	FALSE
617	Disorders secondary to childbirth, surgery, trauma	genitourinary	2.16882	3.12317	FALSE
722.1	Displacement of intervertebral disc	musculoskeletal	0.796404	1.93646	FALSE
687.4	Disturbance of skin sensation	dermatologic	1.03478	1.68901	FALSE
350.6	Disturbances of sensation of smell and taste	neurological	1.287	6.15592	FALSE
270.11	Disturbances of sulphur-bearing amino-acid metabolism	endocrine/metabolic	3.7184	9.71397	FALSE
386.9	Dizziness and giddiness (Light-headedness and vertigo)	sense organs	1.29148	1.92839	FALSE
375.1	Dry eyes	sense organs	1.28531	3.20371	FALSE
705.1	Dyshidrosis	dermatologic	0.889897	3.74073	FALSE
626.2	Dysmenorrhea	genitourinary	2.52749	4.29809	FALSE
277.7	Dysmetabolic syndrome X	endocrine/metabolic	3.25883	9.59352	FALSE
625.1	Dyspareunia	genitourinary	1.03736	1.92137	FALSE
536.8	Dyspepsia and other specified disorders of function of stomach	digestive	0.493771	1.98886	FALSE
532	Dysphagia	digestive	0.835356	2.53985	FALSE
300.4	Dysthymic disorder	mental disorders	0.521033	1.71551	FALSE
599.3	Dysuria	genitourinary	1.65933	2.32694	FALSE
636.2	Early onset of delivery	pregnancy complications	1.35376	2.69281	FALSE
636	Early or threatened labor; hemorrhage in early pregnancy	pregnancy complications	1.07771	1.50599	FALSE
782.3	Edema	symptoms	0.970275	1.78082	FALSE
1015	Effects of other external causes	NULL	0.815609	2.66446	FALSE
288.2	Elevated white blood cell count	hematopoietic	0.767814	1.91991	FALSE
615	Endometriosis	genitourinary	2.02094	3.18893	FALSE
726.1	Enthesopathy	musculoskeletal	1.1383	2.22551	FALSE
345	Epilepsy, recurrent seizures, convulsions	neurological	0.807848	3.19927	FALSE
477	Epistaxis or throat hemorrhage	respiratory	0.857403	3.07905	FALSE
401.1	Essential hypertension	circulatory system	0.9443	1.44338	FALSE
381.2	Eustachian tube disorders	sense organs	0.804158	1.98657	FALSE
626.12	Excessive or frequent menstruation	genitourinary	2.35141	3.80704	FALSE
643	Excessive vomiting in pregnancy	pregnancy complications	1.10033	1.85676	FALSE
369.2	Eye infection, viral	sense organs	0.896996	4.00034	FALSE
728.7	Fasciitis	musculoskeletal	1.03564	2.89021	FALSE
661	Fetal distress and abnormal forces of labor	pregnancy complications	0.271005	0.400819	FALSE
783	Fever of unknown origin	symptoms	0.88104	1.44606	FALSE
561.2	Flatulence	digestive	1.19081	2.2969	FALSE
1001	Foreign body injury	NULL	1.05861	3.38083	FALSE
801	Fracture of ankle and foot	injuries & poisonings	0.746347	2.36328	FALSE
801.1	Fracture of foot	injuries & poisonings	1.20806	6.49321	FALSE
599.5	Frequency of urination and polyuria	genitourinary	1.68588	2.71207	FALSE
612.1	Galactorrhea	genitourinary	2.2439	9.87138	FALSE
727.4	Ganglion and cyst of synovium, tendon, and bursa	musculoskeletal	0.778029	2.34417	FALSE
535.9	Gastritis and duodenitis, NOS	digestive	0.862445	2.33177	FALSE
300.11	Generalized anxiety disorder	mental disorders	1.21274	2.02663	FALSE
530.11	GERD	digestive	0.818997	1.14965	FALSE
365	Glaucoma	sense organs	0.69053	2.44471	FALSE
250.5	Glycosuria or Acetonuria	endocrine/metabolic	0.872626	3.37669	FALSE
242.1	Graves' disease	endocrine/metabolic	1.12934	2.75269	FALSE
41.8	H. pylori	infectious diseases	0.724721	2.79619	FALSE
735.3	Hallux valgus (Bunion)	musculoskeletal	1.1234	3.1984	FALSE
389	Hearing loss	sense organs	0.577447	1.71406	FALSE
530.9	Heartburn	digestive	0.582086	1.77182	FALSE
228	Hemangioma and lymphangioma, any site	neoplasms	1.16334	3.57307	FALSE
228.1	Hemangioma of skin and subcutaneous tissue	neoplasms	0.970087	2.88916	FALSE
593	Hematuria	genitourinary	1.10144	2.09749	FALSE
636.3	Hemorrhage in early pregnancy	pregnancy complications	5.19237	6.63498	FALSE
459.1	Hemorrhage NOS	circulatory system	1.50549	5.30834	FALSE
578.8	Hemorrhage of rectum and anus	digestive	1.35028	2.8204	FALSE
455	Hemorrhoids	circulatory system	0.939058	1.54758	FALSE
54	Herpes simplex	infectious diseases	0.950501	1.44413	FALSE
53	Herpes zoster	infectious diseases	1.06874	3.03683	FALSE
704.2	Hirsutism	dermatologic	0.979245	3.06649	FALSE
595	Hydronephrosis	genitourinary	0.359324	1.17223	FALSE
272.11	Hypercholesterolemia	endocrine/metabolic	1.83926	3.98868	FALSE
643.1	Hyperemesis gravidarum	pregnancy complications	1.10971	2.0611	FALSE
272.12	Hyperglyceridemia	endocrine/metabolic	0.567614	2.39381	FALSE
705.8	Hyperhidrosis	dermatologic	0.793569	2.20044	FALSE
272.1	Hyperlipidemia	endocrine/metabolic	1.67776	2.64888	FALSE
367.8	Hypermetropia	sense organs	1.55292	7.20841	FALSE
327.1	Hypersomnia	neurological	0.763349	2.83885	FALSE
642	Hypertension complicating pregnancy, childbirth, and the puerperium	pregnancy complications	0.320255	0.4726	FALSE
623	Hypertrophy of female genital organs	genitourinary	1.08902	2.68433	FALSE
275.51	Hypocalcemia	endocrine/metabolic	1.07051	4.74835	FALSE
276.14	Hypopotassemia	endocrine/metabolic	0.748491	2.06213	FALSE
276.12	Hyposmolality and/or hyponatremia	endocrine/metabolic	1.15372	3.87237	FALSE
458.9	Hypotension NOS	circulatory system	0.36335	1.19205	FALSE
244.4	Hypothyroidism NOS	endocrine/metabolic	1.38018	1.77422	FALSE
276.5	Hypovolemia	endocrine/metabolic	0.725675	1.70354	FALSE
380.4	Impacted cerumen	sense organs	0.88275	2.06683	FALSE
250.41	Impaired fasting glucose	endocrine/metabolic	1.13919	1.91058	FALSE
647.1	Infections of genitourinary tract during pregnancy	pregnancy complications	0.796429	1.32753	FALSE
647	Infectious and parasitic complications affecting pregnancy	pregnancy complications	0.323913	0.504046	FALSE
626.8	Infertility, female	genitourinary	6.95205	8.6397	FALSE
626.15	Infertility, female, associated with anovulation	genitourinary	3.0993	4.89638	FALSE
609.1	Infertility, male	genitourinary	1.92076	5.88575	FALSE
371.3	Inflammation of eyelids	sense organs	0.796177	1.86237	FALSE
613.1	Inflammatory disease of breast	genitourinary	0.416309	1.18753	FALSE
614.4	Inflammatory diseases of uterus, except cervix	genitourinary	7.66133	14.8453	FALSE
481	Influenza	respiratory	0.691662	1.93795	FALSE
1009	Injury, NOS	NULL	1.06737	1.6509	FALSE
912	Insect bite	injuries & poisonings	0.790441	2.72141	FALSE
327.4	Insomnia	neurological	1.46531	2.41362	FALSE
835	Internal derangement of knee	injuries & poisonings	1.07422	2.97117	FALSE
271.3	Intestinal disaccharidase deficiencies and disaccharide malabsorption	endocrine/metabolic	1.03824	1.83673	FALSE
8	Intestinal infection	infectious diseases	1.29369	3.43345	FALSE
557	Intestinal malabsorption (non-celiac)	digestive	1.48395	7.0137	FALSE
280.2	Iron deficiency anemia secondary to blood loss (chronic)	hematopoietic	0.799093	2.24253	FALSE
280.1	Iron deficiency anemias, unspecified or not due to blood loss	hematopoietic	0.990845	1.56693	FALSE
626.14	Irregular menstrual bleeding	genitourinary	2.6473	4.68495	FALSE
626.13	Irregular menstrual cycle	genitourinary	4.69626	6.06042	FALSE
626.1	Irregular menstrual cycle/bleeding	genitourinary	3.37224	6.12565	FALSE
564.1	Irritable Bowel Syndrome	digestive	0.734459	1.55692	FALSE
741.4	Joint effusions	musculoskeletal	1.4504	3.41716	FALSE
840.3	Joint/ligament sprain	injuries & poisonings	0.770705	1.692	FALSE
701.4	Keloid scar	dermatologic	0.563017	1.76362	FALSE
655	Known or suspected fetal abnormality affecting management of mother	pregnancy complications	0.563304	0.681891	FALSE
737.3	Kyphoscoliosis and scoliosis	musculoskeletal	0.579413	1.62871	FALSE
645	Late pregnancy and failed induction	pregnancy complications	0.183937	0.281098	FALSE
214	Lipoma	neoplasms	1.03868	3.6979	FALSE
214.1	Lipoma of skin and subcutaneous tissue	neoplasms	0.978805	4.6928	FALSE
277.51	Lipoprotein disorders	endocrine/metabolic	0.914738	3.85633	FALSE
687.2	Localized superficial swelling, mass, or lump	dermatologic	0.517161	1.219	FALSE
611.3	Lump or mass in breast	genitourinary	1.20313	1.79875	FALSE
289.4	Lymphadenitis	hematopoietic	1.0634	2.11945	FALSE
296.22	Major depressive disorder	mental disorders	1.1242	1.62942	FALSE
647.3	Major puerperal infection	pregnancy complications	0.514236	1.64583	FALSE
798	Malaise and fatigue	symptoms	1.6582	2.32504	FALSE
174.11	Malignant neoplasm of female breast	neoplasms	1.30489	4.12394	FALSE
652	Malposition and malpresentation of fetus or obstruction	pregnancy complications	0.369448	0.497534	FALSE
613.5	Mastodynia	genitourinary	1.22807	2.00722	FALSE
658	Maternal complication of pregnancy affecting fetus or newborn	pregnancy complications	0.442933	0.824313	FALSE
857	Mechanical complication of unspecified genitourinary device, implant, and graft	injuries & poisonings	1.12042	3.33432	FALSE
306.1	Mental disorders durring/after pregnancy	mental disorders	0.422529	0.630695	FALSE
593.2	Microscopic hematuria	genitourinary	0.566352	2.35219	FALSE
340.1	Migrain with aura	neurological	1.29971	2.63202	FALSE
340	Migraine	neurological	1.2599	1.83941	FALSE
262	Mineral deficiency NEC	endocrine/metabolic	0.701984	2.65418	FALSE
634	Miscarriage; stillbirth	pregnancy complications	944.16	3322.88	FALSE
272.13	Mixed hyperlipidemia	endocrine/metabolic	0.442589	1.80383	FALSE
296	Mood disorders	mental disorders	0.569659	1.96315	FALSE
278.11	Morbid obesity	endocrine/metabolic	0.783925	1.52094	FALSE
622.2	Mucous polyp of cervix	genitourinary	0.785923	1.88772	FALSE
651	Multiple gestation	pregnancy complications	1.69279	2.73705	FALSE
772.3	Muscle weakness	symptoms	1.38014	4.29909	FALSE
771	Musculoskeletal symptoms referable to limbs	symptoms	0.378988	1.34801	FALSE
770	Myalgia and myositis unspecified	symptoms	0.9787	2.04529	FALSE
200	Myeloproliferative disease	neoplasms	0.781284	3.45672	FALSE
367.1	Myopia	sense organs	0.74711	1.34479	FALSE
789	Nausea and vomiting	symptoms	1.12657	1.56338	FALSE
199	Neoplasm of uncertain behavior	neoplasms	1.05016	2.28352	FALSE
173	Neoplasm of uncertain behavior of skin	neoplasms	1.0852	1.91081	FALSE
766	Neuralgia, neuritis, and radiculitis NOS	symptoms	0.577611	1.78638	FALSE
217.1	Nevus, non-neoplastic	neoplasms	1.27496	2.24595	FALSE
558	Noninfectious gastroenteritis	digestive	1.35965	2.78065	FALSE
619.3	Noninflammatory disorders of cervix	genitourinary	0.899134	1.57236	FALSE
619.1	Noninflammatory disorders of ovary, fallopian tube, and broad ligament	genitourinary	2.14556	3.33837	FALSE
619.4	Noninflammatory disorders of vagina	genitourinary	2.03838	2.86282	FALSE
619.5	Noninflammatory disorders of vulva and perineum	genitourinary	0.953887	2.11526	FALSE
619	Noninflammatory female genital disorders	genitourinary	2.76554	5.27025	FALSE
395.1	Nonrheumatic mitral valve disorders	circulatory system	1.19142	3.00407	FALSE
579.8	Nonspecific abnormal findings in stool contents	digestive	0.727667	2.6478	FALSE
793	Nonspecific abnormal findings on radiological and other examination of musculoskeletal system	symptoms	0.743568	3.25602	FALSE
793.2	Nonspecific abnormal findings on radiological and other examination of other intrathoracic organs (echocardiogram, etc)	symptoms	0.749598	1.93024	FALSE
418	Nonspecific chest pain	circulatory system	1.18505	1.75354	FALSE
573.6	Nonspecific elevation of levels of transaminase or lactic acid dehydrogenase [LDH]	digestive	0.933323	2.7215	FALSE
241.2	Nontoxic multinodular goiter	endocrine/metabolic	1.16835	3.03438	FALSE
241	Nontoxic nodular goiter	endocrine/metabolic	1.33379	4.18239	FALSE
241.1	Nontoxic uninodular goiter	endocrine/metabolic	0.971233	1.93615	FALSE
650	Normal delivery	pregnancy complications	0.13732	0.217373	FALSE
278.1	Obesity	endocrine/metabolic	1.10093	1.5659	FALSE
665	Obstetrical/birth trauma	pregnancy complications	0.114708	0.15512	FALSE
575.2	Obstruction of bile duct	digestive	0.226839	0.683965	FALSE
327.32	Obstructive sleep apnea	neurological	1.14748	2.27694	FALSE
871.2	Open wound of finger(s)	injuries & poisonings	0.445865	1.42723	FALSE
870	Open wounds of head; neck; and trunk	injuries & poisonings	1.03305	3.73638	FALSE
740.9	Osteoarthrosis NOS	musculoskeletal	1.10347	3.23831	FALSE
740.11	Osteoarthrosis, localized, primary	musculoskeletal	0.70277	2.48281	FALSE
743.9	Osteopenia or other disorder of bone and cartilage	musculoskeletal	0.610905	2.05036	FALSE
382	Otalgia	sense organs	0.848923	1.7994	FALSE
790.6	Other abnormal blood chemistry	symptoms	1.73465	2.66361	FALSE
250.42	Other abnormal glucose	endocrine/metabolic	1.69282	2.64282	FALSE
599.9	Other abnormality of urination	genitourinary	1.70582	3.66113	FALSE
738	Other acquired musculoskeletal deformity	musculoskeletal	0.935622	4.26324	FALSE
795	Other and nonspecific abnormal cytological, histological and immunological findings	symptoms	0.697055	1.6367	FALSE
286.7	Other and unspecified coagulation defects	hematopoietic	1.35916	4.61331	FALSE
654	Other and unspecified complications of birth; puerperium affecting management of mother	pregnancy complications	0.191222	0.296188	FALSE
759	Other and unspecified congenital anomalies	congenital anomalies	0.697429	1.15519	FALSE
285	Other anemias	hematopoietic	0.63188	0.899525	FALSE
215	Other benign neoplasm of connective and other soft tissue	neoplasms	0.866306	1.55964	FALSE
571.5	Other chronic nonalcoholic liver disease	digestive	0.745545	1.67788	FALSE
646	Other complications of pregnancy NEC	pregnancy complications	0.623381	0.774086	FALSE
674	Other complications of the puerperium NEC	pregnancy complications	0.36438	0.642074	FALSE
348.9	Other conditions of brain, NOS	neurological	1.11269	4.14085	FALSE
649	Other conditions or status of the mother complicating pregnancy, childbirth, or the puerperium	pregnancy complications	0.355806	0.437286	FALSE
742.9	Other derangement of joint	musculoskeletal	0.585283	1.5362	FALSE
289	Other diseases of blood and blood-forming organs	hematopoietic	0.927138	3.0071	FALSE
510	Other diseases of lung	respiratory	0.717423	3.12107	FALSE
519.8	Other diseases of respiratory system, NEC	respiratory	1.07848	4.78849	FALSE
733	Other disorders of bone and cartilage	musculoskeletal	0.511567	1.60339	FALSE
723	Other disorders of cervical region	musculoskeletal	1.03992	5.1351	FALSE
388	Other disorders of ear	sense organs	1.0285	2.71338	FALSE
379	Other disorders of eye	sense organs	0.701512	2.76864	FALSE
374	Other disorders of eyelids	sense organs	0.795473	2.5354	FALSE
569	Other disorders of intestine	digestive	0.87067	2.89406	FALSE
573	Other disorders of liver	digestive	0.773212	2.08008	FALSE
277	Other disorders of metabolism	endocrine/metabolic	1.45165	5.31287	FALSE
568	Other disorders of peritoneum	digestive	2.01181	8.38698	FALSE
729	Other disorders of soft tissues	musculoskeletal	0.904185	2.05827	FALSE
537	Other disorders of stomach and duodenum	digestive	1.30256	3.9255	FALSE
676	Other disorders of the breast associated with childbirth and disorders of lactation	pregnancy complications	0.304961	0.64928	FALSE
586	Other disorders of the kidney and ureters	genitourinary	0.521648	1.31559	FALSE
246	Other disorders of thyroid	endocrine/metabolic	1.21219	1.96815	FALSE
694.2	Other dyschromia	dermatologic	1.15504	1.80861	FALSE
512.9	Other dyspnea	respiratory	1.3037	2.34902	FALSE
259	Other endocrine disorders	endocrine/metabolic	2.63584	6.84632	FALSE
414	Other forms of chronic heart disease	circulatory system	1.05468	2.90793	FALSE
339	Other headache syndromes	neurological	1.29065	1.8285	FALSE
282.8	Other hemoglobinopathies	hematopoietic	0.74773	1.5281	FALSE
638	Other high-risk pregnancy	pregnancy complications	0.562269	0.676514	FALSE
401.3	Other hypertensive complications	circulatory system	0.538096	1.76086	FALSE
701	Other hypertrophic and atrophic conditions of skin	dermatologic	1.14046	2.01658	FALSE
1019	Other ill-defined and unknown causes of morbidity and mortality	NULL	0.755394	0.904457	FALSE
279.7	Other immunological findings	endocrine/metabolic	2.07889	6.7043	FALSE
686	Other local infections of skin and subcutaneous tissue	dermatologic	0.844687	2.51251	FALSE
598.9	Other nonspecific findings on examination of urine	genitourinary	0.687858	1.2801	FALSE
656	Other perinatal conditions of fetus or newborn	pregnancy complications	0.621748	0.76826	FALSE
351	Other peripheral nerve disorders	neurological	0.894741	1.60582	FALSE
362	Other retinal disorders	sense organs	0.458495	1.846	FALSE
613.7	Other signs and symptoms in breast	genitourinary	0.518674	1.44233	FALSE
427.3	Other specified cardiac dysrhythmias	circulatory system	0.875703	1.77879	FALSE
704.8	Other specified diseases of hair and hair follicles	dermatologic	0.910754	2.33123	FALSE
706.8	Other specified diseases of sebaceous glands	dermatologic	1.37524	3.43989	FALSE
613.8	Other specified disorders of breast	genitourinary	0.802626	2.33519	FALSE
1005	Other symptoms	NULL	0.789762	1.7773	FALSE
579	Other symptoms involving abdomen and pelvis	digestive	0.942815	2.48445	FALSE
599.8	Other symptoms involving urinary system	genitourinary	1.3875	3.165	FALSE
724.8	Other symptoms referable to back	musculoskeletal	0.787119	3.20633	FALSE
599	Other symptoms/disorders or the urinary system	genitourinary	2.03417	6.56052	FALSE
1010	Other tests	NULL	0.507195	0.652475	FALSE
479	Other upper respiratory disease	respiratory	1.21185	1.9556	FALSE
380.1	Otitis externa	sense organs	0.607728	1.73589	FALSE
381.1	Otitis media	sense organs	1.52194	4.71415	FALSE
628	Ovarian cyst	genitourinary	2.49434	3.26925	FALSE
256	Ovarian dysfunction	endocrine/metabolic	3.40725	6.25793	FALSE
625	Pain and other symptoms associated with female genital organs	genitourinary	2.24343	3.36636	FALSE
745	Pain in joint	musculoskeletal	1.24614	1.65056	FALSE
773	Pain in limb	symptoms	1.20965	1.71522	FALSE
379.9	Pain, swelling or discharge of eye	sense organs	0.822901	2.13205	FALSE
512.2	Painful respiration	respiratory	1.12178	2.54979	FALSE
782.6	Pallor and flushing	symptoms	1.83625	6.67141	FALSE
427.9	Palpitations	circulatory system	1.56093	2.38225	FALSE
792.1	Papanicolaou smear of cervix or vagina with atypical squamous cells	genitourinary	1.21789	1.92439	FALSE
427.11	Paroxysmal supraventricular tachycardia	circulatory system	0.582445	2.10862	FALSE
614.33	Pelvic inflammatory disease, NOS	genitourinary	1.4974	6.79574	FALSE
614.1	Pelvic peritoneal adhesions, female (postoperative) (postinfection)	genitourinary	0.64185	1.43161	FALSE
726	Peripheral enthesopathies and allied syndromes	musculoskeletal	1.02899	2.36014	FALSE
386.2	Peripheral or central vertigo	sense organs	0.868866	2.424	FALSE
362.6	Peripheral retinal degenerations	sense organs	1.28708	6.03559	FALSE
300.13	Phobia	mental disorders	0.927841	4.41713	FALSE
253.1	Pituitary hyperfunction	endocrine/metabolic	3.13397	6.85783	FALSE
635.3	Placenta previa and abruptio placenta	pregnancy complications	0.370689	0.573292	FALSE
507	Pleurisy; pleural effusion	respiratory	0.639913	2.00132	FALSE
480	Pneumonia	respiratory	1.16157	2.72608	FALSE
256.4	Polycystic ovaries	endocrine/metabolic	2.54492	3.83826	FALSE
622.1	Polyp of corpus uteri	genitourinary	3.74036	5.81414	FALSE
627.3	Postmenopausal atrophic vaginitis	genitourinary	0.490296	1.91434	FALSE
475.9	Postnasal drip	respiratory	0.627627	1.95383	FALSE
300.9	Posttraumatic stress disorder	mental disorders	0.745451	2.03794	FALSE
418.1	Precordial pain	circulatory system	0.823352	3.68485	FALSE
642.1	Preeclampsia and eclampsia	pregnancy complications	0.312675	0.487189	FALSE
427.6	Premature beats	circulatory system	1.12507	3.15269	FALSE
627.5	Premature menopause and other ovarian failure	genitourinary	2.15688	3.96305	FALSE
627.4	Premenopausal menorrhagia	genitourinary	2.41811	8.45881	FALSE
626.4	Premenstrual tension syndromes	genitourinary	0.95393	3.00868	FALSE
286.81	Primary hypercoagulable state	hematopoietic	2.74949	4.90363	FALSE
287.31	Primary thrombocytopenia	hematopoietic	0.767182	2.721	FALSE
653	Problems associated with amniotic cavity and membranes	pregnancy complications	0.393268	0.537366	FALSE
618.1	Prolapse of vaginal walls	genitourinary	0.519279	1.738	FALSE
269	Proteinuria	endocrine/metabolic	0.844141	2.45263	FALSE
695.7	Prurigo and Lichen	dermatologic	1.45014	4.5692	FALSE
698	Pruritus and related conditions	dermatologic	0.992678	1.55479	FALSE
696.41	Psoriasis vulgaris	dermatologic	0.577292	1.77175	FALSE
508	Pulmonary collapse; interstitial and compensatory emphysema	respiratory	0.569331	2.04125	FALSE
415.11	Pulmonary embolism and infarction, acute	circulatory system	0.744822	3.34903	FALSE
590	Pyelonephritis	genitourinary	0.740545	1.97346	FALSE
687.1	Rash and other nonspecific skin eruption	dermatologic	1.14631	1.71248	FALSE
443.1	Raynaud's syndrome	circulatory system	0.854612	3.38669	FALSE
599.2	Retention of urine	genitourinary	0.329631	0.887837	FALSE
654.2	Rhesus isoimmunization in pregnancy	pregnancy complications	1.08941	2.15309	FALSE
714.1	Rheumatoid arthritis	musculoskeletal	0.717571	2.47495	FALSE
695.3	Rosacea	dermatologic	0.726401	1.80708	FALSE
701.2	Scar conditions and fibrosis of skin	dermatologic	0.740171	1.64942	FALSE
764	Sciatica	symptoms	0.893987	1.74793	FALSE
706.2	Sebaceous cyst	dermatologic	1.23619	2.35565	FALSE
690.1	Seborrheic dermatitis	dermatologic	1.79014	3.48239	FALSE
702.2	Seborrheic keratosis	dermatologic	1.11808	1.9756	FALSE
244.1	Secondary hypothyroidism	endocrine/metabolic	0.674652	1.83304	FALSE
287.32	Secondary thrombocytopenia	hematopoietic	0.227741	0.689931	FALSE
994.2	Sepsis	injuries & poisonings	0.687956	2.56853	FALSE
470	Septal Deviations/Turbinate Hypertrophy	respiratory	0.967971	2.3641	FALSE
38	Septicemia	infectious diseases	0.650392	2.5447	FALSE
637	Short gestation; low birth weight; and fetal growth retardation	pregnancy complications	0.298045	0.84836	FALSE
512.7	Shortness of breath	respiratory	1.04282	1.62	FALSE
240	Simple and unspecified goiter	endocrine/metabolic	0.984666	3.01428	FALSE
327.3	Sleep apnea	neurological	0.778625	1.86015	FALSE
327	Sleep disorders	neurological	0.932859	2.55918	FALSE
514.2	Solitary pulmonary nodule	respiratory	2.085	7.89299	FALSE
772.2	Spasm of muscle	symptoms	0.809509	2.12735	FALSE
721.1	Spondylosis without myelopathy	musculoskeletal	1.59727	4.10797	FALSE
840	Sprains and strains	injuries & poisonings	0.941556	1.61926	FALSE
841	Sprains and strains of back and neck	injuries & poisonings	1.04512	2.43993	FALSE
41.2	Streptococcus infection	infectious diseases	0.744021	1.50868	FALSE
624.9	stress incontinence, female	genitourinary	0.601553	1.4495	FALSE
368.9	Subjective visual disturbances	sense organs	0.83865	3.27376	FALSE
316	Substance addiction and disorders	mental disorders	0.401716	1.27371	FALSE
681	Superficial cellulitis and abscess	dermatologic	0.79697	1.97895	FALSE
915	Superficial injury without mention of infection	injuries & poisonings	0.699204	1.71381	FALSE
381.11	Suppurative and unspecified otitis media	sense organs	0.908436	2.30926	FALSE
427.61	Supraventricular premature beats	circulatory system	0.998567	4.10882	FALSE
771.1	Swelling of limb	symptoms	1.02841	2.06495	FALSE
293.1	Swelling, mass, or lump in head and neck [Space-occupying lesion, intracranial NOS]	mental disorders	0.905817	2.05575	FALSE
627.2	Symptomatic menopause	genitourinary	1.75108	9.06651	FALSE
687	Symptoms affecting skin	dermatologic	1.27511	3.8524	FALSE
741	Symptoms and disorders of the joints	musculoskeletal	1.09114	2.59689	FALSE
429.3	Symptoms involving cardiovascular system	circulatory system	0.451122	1.61916	FALSE
561	Symptoms involving digestive system	digestive	0.767753	1.95287	FALSE
624	Symptoms involving female genital tract	genitourinary	1.26439	2.97212	FALSE
519.9	Symptoms involving respiratory system and other chest symptoms	respiratory	1.08481	4.492	FALSE
772	Symptoms of the muscles	symptoms	0.324845	1.1087	FALSE
788	Syncope and collapse	symptoms	0.906216	1.70403	FALSE
727.1	Synovitis and tenosynovitis	musculoskeletal	0.713055	1.45118	FALSE
695.42	Systemic lupus erythematosus	dermatologic	0.921141	3.42769	FALSE
427.7	Tachycardia NOS	circulatory system	0.682114	1.27204	FALSE
526.41	Temporomandibular joint disorder, unspecified	digestive	0.860133	3.66663	FALSE
306.9	Tension headache	mental disorders	0.681385	2.28306	FALSE
763	Thoracic or lumbosacral neuritis or radiculitis, unspecified	symptoms	0.802325	2.22195	FALSE
636.1	Threatened premature labor	pregnancy complications	1.49909	2.94661	FALSE
478	Throat pain	respiratory	1.07724	2.84948	FALSE
287.3	Thrombocytopenia	hematopoietic	0.504145	0.906135	FALSE
193	Thyroid cancer	neoplasms	0.792183	2.84412	FALSE
245	Thyroiditis	endocrine/metabolic	1.00953	4.66946	FALSE
245.1	Thyroiditis, acute and subacute	endocrine/metabolic	1.44	7.95808	FALSE
242	Thyrotoxicosis with or without goiter	endocrine/metabolic	1.49458	2.85399	FALSE
389.4	Tinnitus	sense organs	0.824831	2.24086	FALSE
318	Tobacco use disorder	mental disorders	0.655891	1.65853	FALSE
291.1	Transient mental disorders due to conditions classified elsewhere	mental disorders	0.414619	1.45393	FALSE
250.1	Type 1 diabetes	endocrine/metabolic	0.661804	2.48045	FALSE
250.2	Type 2 diabetes	endocrine/metabolic	0.878766	1.45087	FALSE
663	Umbilical cord complications during labor and delivery	pregnancy complications	0.18829	0.280394	FALSE
709.7	Unspecified diffuse connective tissue disease	dermatologic	1.54318	4.89432	FALSE
695.9	Unspecified erythematous condition	dermatologic	1.33013	4.27994	FALSE
599.4	Urinary incontinence	genitourinary	0.533254	1.4319	FALSE
591	Urinary tract infection	genitourinary	1.27458	1.76216	FALSE
947	Urticaria	dermatologic	1.43736	2.6832	FALSE
218.1	Uterine leiomyoma	neoplasms	0.96773	1.27385	FALSE
614.52	Vaginitis and vulvovaginitis	genitourinary	1.58589	2.3378	FALSE
454.1	Varicose veins of lower extremity	circulatory system	0.331037	1.28458	FALSE
671	Venous/cerebrovascular complications embolism in pregnancy and the puerperium	pregnancy complications	0.361394	0.63971	FALSE
70.2	Viral hepatitis B	infectious diseases	0.441236	1.30399	FALSE
79	Viral infection	infectious diseases	1.22593	2.09365	FALSE
78	Viral warts & HPV	infectious diseases	1.07555	1.74807	FALSE
79.9	Viremia, NOS	infectious diseases	0.99648	2.48378	FALSE
368	Visual disturbances	sense organs	1.20864	2.42976	FALSE
261.2	Vitamin B-complex deficiencies	endocrine/metabolic	1.34943	3.5285	FALSE
261.4	Vitamin D deficiency	endocrine/metabolic	1.74472	2.40911	FALSE
473.4	Voice disturbance	respiratory	0.8343	2.91136	FALSE
512.1	Wheezing	respiratory	1.07191	2.93661	FALSE
442.11	Abdominal aortic aneurysm	circulatory system			TRUE
550	Abdominal hernia	digestive			TRUE
512.3	Abnormal chest sounds	respiratory			TRUE
346	Abnormal findings on study of brain and/or nervous system	neurological			TRUE
429.2	Abnormal function study of cardiovascular system	circulatory system			TRUE
701.5	Abnormal granulation tissue	dermatologic			TRUE
781.2	Abnormal posture	symptoms			TRUE
350.5	Abnormal reflex	neurological			TRUE
589	Abnormal results of function study of kidney	genitourinary			TRUE
514.1	Abnormal results of function study of pulmonary system	respiratory			TRUE
794	Abnormal results of other function studies (bladder, pancreas, placenta, spleen, etc)	symptoms			TRUE
609.2	Abnormal spermatozoa	genitourinary			TRUE
516	Abnormal sputum	respiratory			TRUE
350.2	Abnormality of gait	neurological			TRUE
289.9	Abnormality of red blood cells	hematopoietic			TRUE
614.54	Abscess or ulceration of vulva	genitourinary			TRUE
276.4	Acid-base balance disorder	endocrine/metabolic			TRUE
276.41	Acidosis	endocrine/metabolic			TRUE
175	Acquired absence of breast	neoplasms			TRUE
701.6	Acquired acanthosis nigricans	dermatologic			TRUE
286.4	Acquired coagulation factor deficiency	hematopoietic			TRUE
736.2	Acquired deformities of finger	musculoskeletal			TRUE
736.1	Acquired deformities of forearm	musculoskeletal			TRUE
736.3	Acquired deformities of hip	musculoskeletal			TRUE
736.5	Acquired deformities of knee	musculoskeletal			TRUE
735	Acquired foot deformities	musculoskeletal			TRUE
283	Acquired hemolytic anemias	hematopoietic			TRUE
738.4	Acquired spondylolisthesis	musculoskeletal			TRUE
735.2	Acquired toe deformities	musculoskeletal			TRUE
253.11	Acromegaly and gigantism	endocrine/metabolic			TRUE
702.1	Actinic keratosis	dermatologic			TRUE
323.2	Acute (transverse) myelitis	neurological			TRUE
474	Acute and chronic tonsillitis	respiratory			TRUE
573.4	Acute and subacute necrosis of liver	digestive			TRUE
540.11	Acute appendicitis	digestive			TRUE
938.1	Acute dermatitis due to solar radiation	dermatologic			TRUE
446.2	Acute febrile mucocutaneous lymph node syndrome (Kawasaki disease)	circulatory system			TRUE
81.11	Acute graft-versus-host disease	infectious diseases			TRUE
614.31	Acute inflammatory pelvic disease	genitourinary			TRUE
465.4	Acute laryngitis and tracheitis	respiratory			TRUE
710.11	Acute osteomyelitis	musculoskeletal			TRUE
577.1	Acute pancreatitis	digestive			TRUE
420.21	Acute pericarditis	circulatory system			TRUE
523.31	Acute periodontitis	digestive			TRUE
585.1	Acute renal failure	genitourinary			TRUE
394.4	Acute rheumatic heart disease	circulatory system			TRUE
474.1	Acute tonsillitis	respiratory			TRUE
441.1	Acute vascular insufficiency of intestine	circulatory system			TRUE
255.1	Adrenal hyperfunction	endocrine/metabolic			TRUE
255.3	Adrenogenital disorders	endocrine/metabolic			TRUE
260.3	Adult failure to thrive	endocrine/metabolic			TRUE
979	Adverse drug events and drug allergies	injuries & poisonings			TRUE
967	Adverse effects of sedatives or other central nervous system depressants and anesthetics	injuries & poisonings			TRUE
317	Alcohol-related disorders	mental disorders			TRUE
276.42	Alkalosis	endocrine/metabolic			TRUE
930	Allergic reaction to food	injuries & poisonings			TRUE
704.11	Alopecia Areata	dermatologic			TRUE
270.34	Alpha-1-antitrypsin deficiency	endocrine/metabolic			TRUE
291.8	Alteration of consciousness	mental disorders			TRUE
292.4	Altered mental status	mental disorders			TRUE
368.1	Amblyopia	sense organs			TRUE
270.33	Amyloidosis	endocrine/metabolic			TRUE
565.1	Anal and rectal polyp	digestive			TRUE
946	Anaphylactic shock NOS	injuries & poisonings			TRUE
285.21	Anemia in chronic kidney disease	hematopoietic			TRUE
285.22	Anemia in neoplastic disease	hematopoietic			TRUE
285.2	Anemia of chronic disease	hematopoietic			TRUE
411.41	Aneurysm and dissection of heart	circulatory system			TRUE
442.3	Aneurysm of artery of lower extremity	circulatory system			TRUE
442.2	Aneurysm of iliac artery	circulatory system			TRUE
442.8	Aneurysm of other specified artery	circulatory system			TRUE
411.3	Angina pectoris	circulatory system			TRUE
556.11	Angiodysplasia of intestine (without mention of hemorrhage)	digestive			TRUE
368.3	Anisometropia	sense organs			TRUE
715.2	Ankylosing spondylitis	musculoskeletal			TRUE
741.1	Ankylosis of joint	musculoskeletal			TRUE
759.1	Anomalies of endocrine glands, congenital	congenital anomalies			TRUE
526.3	Anomalies of jaw size/symmetry	digestive			TRUE
379.4	Anomalies of pupillary function	sense organs			TRUE
748	Anomalies of respiratory system, congenital	congenital anomalies			TRUE
524.3	Anomalies of tooth position/malocclusion	digestive			TRUE
426.4	Anomalous atrioventricular excitation	circulatory system			TRUE
260.6	Anorexia	endocrine/metabolic			TRUE
305.21	Anorexia nervosa	mental disorders			TRUE
334.2	Anterior horn cell disease	neurological			TRUE
253.4	Anterior pituitary disorders	endocrine/metabolic			TRUE
964.1	Anticoagulants causing adverse effects	injuries & poisonings			TRUE
963.1	Antineoplastic and immunosuppressive drugs causing adverse effects	injuries & poisonings			TRUE
965.2	Antirheumatics causing adverse effects in therapeutic use	injuries & poisonings			TRUE
301.2	Antisocial/borderline personality disorder	mental disorders			TRUE
300	Anxiety disorders	mental disorders			TRUE
442.1	Aortic aneurysm	circulatory system			TRUE
447.7	Aortic ectasia	circulatory system			TRUE
394.3	Aortic valve disease	circulatory system			TRUE
379.3	Aphakia and other disorders of lens	sense organs			TRUE
292.11	Aphasia	mental disorders			TRUE
292.1	Aphasia/speech disturbance	mental disorders			TRUE
284	Aplastic anemia	hematopoietic			TRUE
513.31	Apnea	respiratory			TRUE
540	Appendiceal conditions	digestive			TRUE
540.1	Appendicitis	digestive			TRUE
442.4	Arterial dissection	circulatory system			TRUE
444	Arterial embolism and thrombosis	circulatory system			TRUE
444.1	Arterial embolism and thrombosis of lower extremity artery	circulatory system			TRUE
446.9	Arteritis NOS	circulatory system			TRUE
711	Arthropathy associated with infections	musculoskeletal			TRUE
713	Arthropathy associated with other disorders classified elsewhere	musculoskeletal			TRUE
716.9	Arthropathy NOS	musculoskeletal			TRUE
133	Arthropod-borne diseases	infectious diseases			TRUE
742.8	Articular cartilage disorder	musculoskeletal			TRUE
733.4	Aseptic necrosis of bone	musculoskeletal			TRUE
117.4	Aspergillosis	infectious diseases			TRUE
1013	Asphyxia and hypoxemia	NULL			TRUE
440.9	Atherosclerosis of aorta	circulatory system			TRUE
440.22	Atherosclerosis of native arteries of the extremities with intermittent claudication	circulatory system			TRUE
440.1	Atherosclerosis of renal artery	circulatory system			TRUE
440.2	Atherosclerosis of the extremities	circulatory system			TRUE
427.21	Atrial fibrillation	circulatory system			TRUE
427.22	Atrial flutter	circulatory system			TRUE
426.2	Atrioventricular [AV] block	circulatory system			TRUE
426.24	Atrioventricular block, complete	circulatory system			TRUE
525.2	Atrophy of edentulous alveolar ridge	digestive			TRUE
624.2	Atrophy of female genital tract	genitourinary			TRUE
313.3	Autism	mental disorders			TRUE
279.2	Autoimmune disease NEC	endocrine/metabolic			TRUE
283.1	Autoimmune hemolytic anemias	hematopoietic			TRUE
609.11	Azoospermia and oligospermia	genitourinary			TRUE
38.3	Bacteremia	infectious diseases			TRUE
480.1	Bacterial pneumonia	respiratory			TRUE
539	Bariatric surgery	digestive			TRUE
530.13	Barrett's esophagus	digestive			TRUE
711.3	Behcet's syndrome	musculoskeletal			TRUE
227.1	Benign neoplasm of adrenal gland	neoplasms			TRUE
213	Benign neoplasm of bone and articular cartilage	neoplasms			TRUE
225.1	Benign neoplasm of brain, cranial nerves, meninges	neoplasms			TRUE
224	Benign neoplasm of eye	neoplasms			TRUE
224.1	Benign neoplasm of eye, uveal	neoplasms			TRUE
223	Benign neoplasm of kidney and other urinary organs	neoplasms			TRUE
210	Benign neoplasm of lip, oral cavity, and pharynx	neoplasms			TRUE
229.1	Benign neoplasm of lymph nodes	neoplasms			TRUE
221	Benign neoplasm of other female genital organs	neoplasms			TRUE
211	Benign neoplasm of other parts of digestive system	neoplasms			TRUE
212	Benign neoplasm of respiratory and intrathoracic organs	neoplasms			TRUE
225.2	Benign neoplasm of spinal cord, meninges	neoplasms			TRUE
226	Benign neoplasm of thyroid glands	neoplasms			TRUE
229	Benign neoplasm of unspecified sites	neoplasms			TRUE
367.9	Blindness and low vision	sense organs			TRUE
911	Blister	injuries & poisonings			TRUE
170.1	Bone cancer	neoplasms			TRUE
860	Bone marrow or stem cell transplant	neoplasms			TRUE
174.1	Breast cancer [female]	neoplasms			TRUE
174.2	Breast cancer [male]	neoplasms			TRUE
613.9	Breast disorder NOS	genitourinary			TRUE
873	Broken tooth	injuries & poisonings			TRUE
496.3	Bronchiectasis	respiratory			TRUE
480.5	Bronchopneumonia and lung abscess	respiratory			TRUE
426.3	Bundle branch block	circulatory system			TRUE
1000	Burns	NULL			TRUE
727.2	Bursitis disorders	musculoskeletal			TRUE
260.1	Cachexia	endocrine/metabolic			TRUE
726.4	Calcaneal spur; Exostosis NOS	musculoskeletal			TRUE
594.3	Calculus of ureter	genitourinary			TRUE
189.2	Cancer of bladder	neoplasms			TRUE
191.11	Cancer of brain	neoplasms			TRUE
170.2	Cancer of connective tissue	neoplasms			TRUE
164	Cancer of intrathoracic organs	neoplasms			TRUE
149.4	Cancer of larynx	neoplasms			TRUE
145.3	Cancer of major salivary glands	neoplasms			TRUE
149.2	Cancer of nasopharynx	neoplasms			TRUE
194	Cancer of other endocrine glands	neoplasms			TRUE
184	Cancer of other female genital organs	neoplasms			TRUE
184.2	Cancer of other female genital organs (excluding uterus and ovary)	neoplasms			TRUE
202	Cancer of other lymphoid, histiocytic tissue	neoplasms			TRUE
151	Cancer of stomach	neoplasms			TRUE
165	Cancer within the respiratory system	neoplasms			TRUE
195	Cancer, suspected or other	neoplasms			TRUE
112.3	Candidiasis of skin and nails	infectious diseases			TRUE
259.2	Carcinoid syndrome	endocrine/metabolic			TRUE
172.3	Carcinoma in situ of skin	neoplasms			TRUE
427.42	Cardiac arrest	circulatory system			TRUE
429.9	Cardiac complications, not elsewhere classified	circulatory system			TRUE
426	Cardiac conduction disorders	circulatory system			TRUE
797.1	Cardiogenic shock	symptoms			TRUE
416	Cardiomegaly	circulatory system			TRUE
347	Cataplexy and narcolepsy	neurological			TRUE
366	Cataract	sense organs			TRUE
681.3	Cellulitis and abscess of arm/hand	dermatologic			TRUE
681.2	Cellulitis and abscess of face/neck	dermatologic			TRUE
681.6	Cellulitis and abscess of foot, toe	dermatologic			TRUE
528.3	Cellulitis and abscess of oral soft tissues	digestive			TRUE
386.21	Central origin vertigo	sense organs			TRUE
327.31	Central/nonobstroctive sleep apnea	neurological			TRUE
433.5	Cerebral aneurysm	circulatory system			TRUE
433.21	Cerebral artery occlusion, with cerebral infarction	circulatory system			TRUE
433.12	Cerebral atherosclerosis	circulatory system			TRUE
348.4	Cerebral cysts	neurological			TRUE
331.9	Cerebral degeneration, unspecified	neurological			TRUE
348.2	Cerebral edema and compression of brain	neurological			TRUE
433.3	Cerebral ischemia	circulatory system			TRUE
816	Cerebral laceration and contusion	injuries & poisonings			TRUE
433	Cerebrovascular disease	circulatory system			TRUE
958	Certain early complications of trauma or procedure	injuries & poisonings			TRUE
180.1	Cervical cancer	neoplasms			TRUE
767	Cervicocranial/Cervicobrachial syndrome	symptoms			TRUE
687.3	Changes in skin texture	dermatologic			TRUE
197	Chemotherapy	neoplasms			TRUE
575.1	Cholangitis	digestive			TRUE
574.3	Cholecystitis without cholelithiasis	digestive			TRUE
574.11	Cholelithiasis with acute cholecystitis	digestive			TRUE
385.3	Cholesteatoma	sense organs			TRUE
733.9	Chondromalacia	musculoskeletal			TRUE
363	Chorioretinal inflammations, scars, and other disorders of choroid	sense organs			TRUE
363.3	Chorioretinal scars	sense organs			TRUE
758	Chromosomal anomalies and genetic disorders	congenital anomalies			TRUE
496	Chronic airway obstruction	respiratory			TRUE
496.2	Chronic bronchitis	respiratory			TRUE
592.12	Chronic cystitis	genitourinary			TRUE
938.2	Chronic dermatitis due to solar radiation	dermatologic			TRUE
798.1	Chronic fatigue syndrome	symptoms			TRUE
580.14	Chronic glomerulonephritis, NOS	genitourinary			TRUE
81.12	Chronic graft-versus-host disease	infectious diseases			TRUE
70.4	Chronic hepatitis	infectious diseases			TRUE
371.9	Chronic inflammatory disorders of orbit	sense organs			TRUE
592.13	Chronic interstitial cystitis	genitourinary			TRUE
585.4	Chronic kidney disease, Stage I or II	genitourinary			TRUE
585.33	Chronic Kidney Disease, Stage III	genitourinary			TRUE
585.34	Chronic Kidney Disease, Stage IV	genitourinary			TRUE
473.1	Chronic laryngitis	respiratory			TRUE
495.1	Chronic obstructive asthma	respiratory			TRUE
710.12	Chronic osteomyelitis	musculoskeletal			TRUE
355.1	Chronic pain syndrome	neurological			TRUE
577.2	Chronic pancreatitis	digestive			TRUE
573.1	Chronic passive congestion of liver	digestive			TRUE
420.22	Chronic pericarditis	circulatory system			TRUE
523.32	Chronic periodontitis	digestive			TRUE
415.2	Chronic pulmonary heart disease	circulatory system			TRUE
585.3	Chronic renal failure [CKD]	genitourinary			TRUE
245.2	Chronic thyroiditis	endocrine/metabolic			TRUE
707.2	Chronic ulcer of leg or foot	dermatologic			TRUE
707.3	Chronic ulcer of unspecified site	dermatologic			TRUE
456	Chronic venous insufficiency [CVI]	circulatory system			TRUE
327.6	Circadian rhythm sleep disorder	neurological			TRUE
459.9	Circulatory disease NEC	circulatory system			TRUE
701.3	Circumscribed scleroderma	dermatologic			TRUE
571.51	Cirrhosis of liver without mention of alcohol	digestive			TRUE
749.1	Cleft palate	congenital anomalies			TRUE
117.2	Coccidioidomycosis	infectious diseases			TRUE
803.21	Colles' fracture	injuries & poisonings			TRUE
153.2	Colon cancer	neoplasms			TRUE
368.5	Color vision deficiencies	sense organs			TRUE
348.7	Coma	neurological			TRUE
355	Complex regional/central pain syndrome	neurological			TRUE
859	Complication due to other implant and internal device	injuries & poisonings			TRUE
858	Complication of internal orthopedic device	injuries & poisonings			TRUE
855	Complication of nervous system device, implant, and graft	injuries & poisonings			TRUE
639	Complications following abortion or ectopic and molar pregnancies	pregnancy complications			TRUE
854	Complications of cardiac/vascular device, implant, and graft	injuries & poisonings			TRUE
536.7	Complications of gastrostomy, colostomy and enterostomy	digestive			TRUE
679	Complications of in utero procedures	pregnancy complications			TRUE
668	Complications of the administration of anesthetic or other sedation in labor and delivery	pregnancy complications			TRUE
851	Complications of transplants and reattached limbs	injuries & poisonings			TRUE
817	Concussion	injuries & poisonings			TRUE
656.7	Conditions involving the integument and temperature regulation of fetus and newborn	pregnancy complications			TRUE
389.2	Conductive hearing loss	sense organs			TRUE
756.1	Congenital anomalies of abdominal wall; diaphram	congenital anomalies			TRUE
612.3	Congenital anomalies of breast	genitourinary			TRUE
749	Congenital anomalies of face and neck	congenital anomalies			TRUE
751.1	Congenital anomalies of genital organs	congenital anomalies			TRUE
747.13	Congenital anomalies of great vessels	congenital anomalies			TRUE
750.21	Congenital anomalies of intestine	congenital anomalies			TRUE
755	Congenital anomalies of limbs	congenital anomalies			TRUE
751.12	Congenital anomalies of male genital organs	congenital anomalies			TRUE
750.13	Congenital anomalies of mouth/tongue	congenital anomalies			TRUE
756.3	Congenital anomalies of muscle, tendon, fascia, and connective tissue	congenital anomalies			TRUE
747.2	Congenital anomalies of peripheral vascular system	congenital anomalies			TRUE
753.2	Congenital anomalies of posterior segment of eye	congenital anomalies			TRUE
749.2	Congenital anomalies of skull and face bones	congenital anomalies			TRUE
750.15	Congenital anomalies of stomach	congenital anomalies			TRUE
753	Congenital anomalies of the eye	congenital anomalies			TRUE
757	Congenital anomalies of the integument	congenital anomalies			TRUE
755.4	Congenital anomalies of upper limb, including shoulder girdle	congenital anomalies			TRUE
751.2	Congenital anomalies of urinary system	congenital anomalies			TRUE
755.3	Congenital anomaly of fingers/toes	congenital anomalies			TRUE
750.22	Congenital anomaly of gallbladder, bile ducts, liver, pancreas	congenital anomalies			TRUE
753.1	Congenital cataract and lens anomalies	congenital anomalies			TRUE
286.1	Congenital coagulation defects	hematopoietic			TRUE
286.12	Congenital deficiency of other clotting factors (including factor VII)	hematopoietic			TRUE
755.1	Congenital deformities of feet	congenital anomalies			TRUE
286.13	Congenital factor VIII disorder	hematopoietic			TRUE
755.61	Congenital hip dysplasia and deformity	congenital anomalies			TRUE
244.5	Congenital hypothyroidism	endocrine/metabolic			TRUE
754	Congenital musculoskeletal deformities of spine	congenital anomalies			TRUE
756.5	Congenital osteodystrophies	congenital anomalies			TRUE
691.3	Congenital pigmentary anomalies of skin	dermatologic			TRUE
428.1	Congestive heart failure (CHF) NOS	circulatory system			TRUE
371.2	Conjunctivitis, noninfectious	sense organs			TRUE
284.2	Constitutional aplastic anemia	hematopoietic			TRUE
939.1	Contact and allergic dermatitis of eyelid	dermatologic			TRUE
931	Contact dermatitis and other eczema due to plants [except food]	dermatologic			TRUE
739	Contracture of joint	musculoskeletal			TRUE
728.71	Contracture of palmar fascia [Dupuytren's disease]	musculoskeletal			TRUE
364.9	Cornea replaced by transplant	sense organs			TRUE
364.4	Corneal degenerations	sense organs			TRUE
364.5	Corneal dystrophy	sense organs			TRUE
364.1	Corneal opacity	sense organs			TRUE
364	Corneal opacity and other disorders of cornea	sense organs			TRUE
370.1	Corneal ulcer	sense organs			TRUE
411.4	Coronary atherosclerosis	circulatory system			TRUE
733.6	Costochondritis	musculoskeletal			TRUE
771.2	Cramp of limb	symptoms			TRUE
1006	Crushing injury	NULL			TRUE
1008	Crushing or internal injury to organs	NULL			TRUE
737	Curvature of spine	musculoskeletal			TRUE
255.11	Cushing's syndrome	endocrine/metabolic			TRUE
695.41	Cutaneous lupus erythematosus	dermatologic			TRUE
577.3	Cyst and pseudocyst of pancreas	digestive			TRUE
733.2	Cyst of bone	musculoskeletal			TRUE
586.2	Cyst of kidney, acquired	genitourinary			TRUE
528.41	Cyst of the salivary gland	digestive			TRUE
614.53	Cyst or abscess of Bartholin's gland	genitourinary			TRUE
499	Cystic fibrosis	respiratory			TRUE
751.21	Cystic kidney disease	congenital anomalies			TRUE
362.23	Cystoid macular degeneration of retina	sense organs			TRUE
526.1	Cysts of the jaws	digestive			TRUE
799	Debility unspecified	symptoms			TRUE
302.1	Decreased libido	mental disorders			TRUE
288.1	Decreased white blood cell count	hematopoietic			TRUE
707.1	Decubitus ulcer	dermatologic			TRUE
286.6	Defibrination syndrome	hematopoietic			TRUE
281.9	Deficiency anemias	hematopoietic			TRUE
279.11	Deficiency of humoral immunity	endocrine/metabolic			TRUE
389.3	Degenerative and vascular disorders of ear	sense organs			TRUE
334	Degenerative disease of the spinal cord	neurological			TRUE
702.4	Degenerative skin disorders	dermatologic			TRUE
290	Delirium dementia and amnestic and other cognitive disorders	mental disorders			TRUE
290.2	Delirium due to conditions classified elsewhere	mental disorders			TRUE
521.1	Dental caries	digestive			TRUE
524	Dentofacial anomalies, including malocclusion	digestive			TRUE
509.8	Dependence on respirator [Ventilator] or supplemental oxygen	respiratory			TRUE
742	Derangement of joint, non-traumatic	musculoskeletal			TRUE
938	Dermatitis due to solar radiation	dermatologic			TRUE
695.21	Dermatitis herpetiformis	dermatologic			TRUE
374.6	Dermatochalasis	sense organs			TRUE
709.5	Dermatomyositis	dermatologic			TRUE
110.1	Dermatophytosis	infectious diseases			TRUE
315	Develomental delays and disorders	mental disorders			TRUE
253.3	Diabetes insipidus	endocrine/metabolic			TRUE
250	Diabetes mellitus	endocrine/metabolic			TRUE
250.25	Diabetes type 2 with peripheral circulatory disorders	endocrine/metabolic			TRUE
250.7	Diabetic retinopathy	endocrine/metabolic			TRUE
550.2	Diaphragmatic hernia	digestive			TRUE
741.3	Difficulty in walking	musculoskeletal			TRUE
368.2	Diplopia and disorders of binocular vision	sense organs			TRUE
448	Disease of capillaries	circulatory system			TRUE
394.7	Disease of tricuspid valve	circulatory system			TRUE
529	Diseases and other conditions of the tongue	digestive			TRUE
31	Diseases due to other mycobacteria	infectious diseases			TRUE
530	Diseases of esophagus	digestive			TRUE
521	Diseases of hard tissues of teeth	digestive			TRUE
528.5	Diseases of lips	digestive			TRUE
577	Diseases of pancreas	digestive			TRUE
522	Diseases of pulp and periapical tissues	digestive			TRUE
706	Diseases of sebaceous glands	dermatologic			TRUE
289.5	Diseases of spleen	hematopoietic			TRUE
473	Diseases of the larynx and vocal cords	respiratory			TRUE
527	Diseases of the salivary glands	digestive			TRUE
254	Diseases of thymus gland	endocrine/metabolic			TRUE
288	Diseases of white blood cells	hematopoietic			TRUE
279	Disorders involving the immune mechanism	endocrine/metabolic			TRUE
368.7	Disorders of accommodation	sense organs			TRUE
389.5	Disorders of acoustic nerve	sense organs			TRUE
255	Disorders of adrenal glands	endocrine/metabolic			TRUE
270.2	Disorders of amino-acid metabolism	endocrine/metabolic			TRUE
724.2	Disorders of coccyx	musculoskeletal			TRUE
275.2	Disorders of copper metabolism	endocrine/metabolic			TRUE
513.8	Disorders of diaphragm	respiratory			TRUE
530.5	Disorders of esophageal motility	digestive			TRUE
380	Disorders of external ear	sense organs			TRUE
379.5	Disorders of iris and ciliary body	sense organs			TRUE
275.1	Disorders of iron metabolism	hematopoietic			TRUE
375	Disorders of lacrimal system	sense organs			TRUE
275.3	Disorders of magnesium metabolism	endocrine/metabolic			TRUE
275	Disorders of mineral metabolism	endocrine/metabolic			TRUE
377	Disorders of optic nerve and visual pathways	sense organs			TRUE
352	Disorders of other cranial nerves	neurological			TRUE
275.53	Disorders of phosphorus metabolism	endocrine/metabolic			TRUE
367	Disorders of refraction and accommodation; blindness and low vision	sense organs			TRUE
724.1	Disorders of sacrum	musculoskeletal			TRUE
705	Disorders of sweat glands	dermatologic			TRUE
337	Disorders of the autonomic nervous system	neurological			TRUE
376	Disorders of the orbit	sense organs			TRUE
253	Disorders of the pituitary gland and its hypothalamic control	endocrine/metabolic			TRUE
270.21	Disorders of urea cycle metabolism	endocrine/metabolic			TRUE
588	Disorders resulting from impaired renal function	genitourinary			TRUE
303.1	Dissociative disorder	mental disorders			TRUE
527.7	Disturbance of salivary secretion	digestive			TRUE
520.2	Disturbances in tooth eruption	digestive			TRUE
562.2	Diverticulitis	digestive			TRUE
562.1	Diverticulosis	digestive			TRUE
362.27	Drusen (degenerative) of retina	sense organs			TRUE
531.3	Duodenal ulcer	digestive			TRUE
535.6	Duodenitis	digestive			TRUE
620	Dysplasia of female genital organs	genitourinary			TRUE
624.1	Dystrophy of female genital tract	genitourinary			TRUE
41.4	E. coli	infectious diseases			TRUE
305.2	Eating disorder	mental disorders			TRUE
634.3	Ectopic pregnancy	pregnancy complications			TRUE
374.1	Ectropion or entropion	sense organs			TRUE
1014	Effects of heat, cold and air pressure	NULL			TRUE
990	Effects radiation NOS	injuries & poisonings			TRUE
276.1	Electrolyte imbalance	endocrine/metabolic			TRUE
790.8	Elevated C-reactive protein (CRP)	symptoms			TRUE
795.82	Elevated cancer antigen 125 [CA 125]	symptoms			TRUE
790.1	Elevated sedimentation rate	symptoms			TRUE
496.1	Emphysema	respiratory			TRUE
506	Empyema and pneumothorax	respiratory			TRUE
323	Encephalitis	neurological			TRUE
323.8	Encephalitis, non-infectious	neurological			TRUE
348.8	Encephalopathy, not elsewhere classified	neurological			TRUE
585.32	End stage renal disease	genitourinary			TRUE
420.3	Endocarditis	circulatory system			TRUE
656.3	Endocrine and metabolic disturbances of fetus and newborn	pregnancy complications			TRUE
621	Endometrial hyperplasia	genitourinary			TRUE
288.3	Eosinophilia	hematopoietic			TRUE
530.15	Eosinophilic esophagitis	digestive			TRUE
345.1	Epilepsy	neurological			TRUE
375.2	Epiphora	sense organs			TRUE
605	Erectile dysfunction [ED]	genitourinary			TRUE
695.81	Erythema nodosum	dermatologic			TRUE
690	Erythematosquamous dermatosis	dermatologic			TRUE
750.11	Esophageal atresia/tracheoesophageal fistula	congenital anomalies			TRUE
530.2	Esophageal bleeding (varices/hemorrhage)	digestive			TRUE
530.1	Esophagitis, GERD and related diseases	digestive			TRUE
333.1	Essential tremor	neurological			TRUE
242.3	Exophthalmos	endocrine/metabolic			TRUE
526.8	Exostosis of jaw	digestive			TRUE
333	Extrapyramidal disease and abnormal movement disorders	neurological			TRUE
352.2	Facial nerve disorders [CN7]	neurological			TRUE
772.6	Facial weakness	symptoms			TRUE
264.2	Failure to thrive (childhood)	endocrine/metabolic			TRUE
610.2	Fibroadenosis of breast	genitourinary			TRUE
610.3	Fibrosclerosis of breast	genitourinary			TRUE
426.21	First degree AV block	circulatory system			TRUE
735.1	Flat foot	musculoskeletal			TRUE
276.6	Fluid overload	endocrine/metabolic			TRUE
803.3	Fracture of clavicle or scapula	injuries & poisonings			TRUE
804	Fracture of hand or wrist	injuries & poisonings			TRUE
803.1	Fracture of humerus	injuries & poisonings			TRUE
800	Fracture of lower limb	injuries & poisonings			TRUE
800.1	Fracture of neck of femur	injuries & poisonings			TRUE
800.4	Fracture of patella	injuries & poisonings			TRUE
802	Fracture of pelvis	injuries & poisonings			TRUE
803.2	Fracture of radius and ulna	injuries & poisonings			TRUE
807	Fracture of ribs	injuries & poisonings			TRUE
800.3	Fracture of tibia and fibula	injuries & poisonings			TRUE
809	Fracture of unspecified bones	injuries & poisonings			TRUE
800.2	Fracture of unspecified part of femur	injuries & poisonings			TRUE
803	Fracture of upper limb	injuries & poisonings			TRUE
805	Fracture of vertebral column without mention of spinal cord injury	injuries & poisonings			TRUE
564	Functional digestive disorders	digestive			TRUE
596.5	Functional disorders of bladder	genitourinary			TRUE
791	Gangrene	symptoms			TRUE
531.2	Gastric ulcer	digestive			TRUE
530.7	Gastroesophageal laceration-hemorrhage syndrome	digestive			TRUE
569.2	Gastrointestinal complications	digestive			TRUE
303.31	Gastrointestinal malfunction arising from mental factors	mental disorders			TRUE
531.5	Gastrojejunal ulcer	digestive			TRUE
536.3	Gastroparesis	digestive			TRUE
345.11	Generalized convulsive epilepsy	neurological			TRUE
618	Genital prolapse	genitourinary			TRUE
736.4	Genu valgum or varum (acquired)	musculoskeletal			TRUE
446.5	Giant cell arteritis	circulatory system			TRUE
523	Gingival and periodontal diseases	digestive			TRUE
523.1	Gingivitis	digestive			TRUE
529.1	Glossitis	digestive			TRUE
529.6	Glossodynia	digestive			TRUE
255.21	Glucocorticoid deficiency	endocrine/metabolic			TRUE
90.2	Gonococcal infections	infectious diseases			TRUE
274.1	Gout	endocrine/metabolic			TRUE
274.11	Gouty arthropathy	endocrine/metabolic			TRUE
81.1	Graft-versus-host disease	infectious diseases			TRUE
38.1	Gram negative septicemia	infectious diseases			TRUE
38.2	Gram positive septicemia	infectious diseases			TRUE
593.1	Gross hematuria	genitourinary			TRUE
292.6	Hallucinations	mental disorders			TRUE
735.23	Hallux rigidus	musculoskeletal			TRUE
735.21	Hammer toe (acquired)	musculoskeletal			TRUE
428.2	Heart failure NOS	circulatory system			TRUE
428.4	Heart failure with preserved EF [Diastolic heart failure]	circulatory system			TRUE
428.3	Heart failure with reduced EF [Systolic or combined heart failure]	circulatory system			TRUE
429.1	Heart transplant/surgery	circulatory system			TRUE
395.6	Heart valve replaced	circulatory system			TRUE
134	Helminthiases	infectious diseases			TRUE
578.1	Hematemesis	digestive			TRUE
656.5	Hematological disorders of newborn	pregnancy complications			TRUE
342	Hemiplegia	neurological			TRUE
285.8	Hemoglobinuria	hematopoietic			TRUE
516.1	Hemoptysis	respiratory			TRUE
635	Hemorrhage during pregnancy; childbirth and postpartum	pregnancy complications			TRUE
531.1	Hemorrhage from gastrointestinal ulcer	digestive			TRUE
656.4	Hemorrhage of fetus or newborn	pregnancy complications			TRUE
578.9	Hemorrhage of gastrointestinal tract	digestive			TRUE
850	Hemorrhage or hematoma complicating a procedure	injuries & poisonings			TRUE
286.5	Hemorrhagic disorder due to intrinsic circulating anticoagulants	hematopoietic			TRUE
70.9	Hepatitis NOS	infectious diseases			TRUE
573.3	Hepatomegaly	digestive			TRUE
356	Hereditary and idiopathic peripheral neuropathy	neurological			TRUE
520.1	Hereditary disturbances in tooth structure	digestive			TRUE
275.11	Hereditary hemochromatosis	hematopoietic			TRUE
362.7	Hereditary retinal dystrophies	sense organs			TRUE
53.1	Herpes zoster with nervous system complications	infectious diseases			TRUE
705.3	Hidradenitis	dermatologic			TRUE
71.1	HIV infection, symptomatic	infectious diseases			TRUE
201	Hodgkin's disease	neoplasms			TRUE
962.3	Hormones and synthetic substitutes causing adverse effects in therapeutic use	injuries & poisonings			TRUE
71	Human immunodeficiency virus [HIV] disease	infectious diseases			TRUE
603.1	Hydrocele	genitourinary			TRUE
331.1	Hydrocephalus	neurological			TRUE
255.12	Hyperaldosteronism	endocrine/metabolic			TRUE
275.6	Hypercalcemia	endocrine/metabolic			TRUE
286.8	Hypercoagulable state	hematopoietic			TRUE
256.1	Hyperestrogenism	endocrine/metabolic			TRUE
276.11	Hyperosmolality and/or hypernatremia	endocrine/metabolic			TRUE
252.1	Hyperparathyroidism	endocrine/metabolic			TRUE
276.13	Hyperpotassemia	endocrine/metabolic			TRUE
446.3	Hypersensitivity angiitis	circulatory system			TRUE
401	Hypertension	circulatory system			TRUE
401.22	Hypertensive chronic kidney disease	circulatory system			TRUE
401.2	Hypertensive heart and/or renal disease	circulatory system			TRUE
401.21	Hypertensive heart disease	circulatory system			TRUE
425.11	Hypertrophic obstructive cardiomyopathy	circulatory system			TRUE
612.2	Hypertrophy of breast (Gynecomastia)	genitourinary			TRUE
527.1	Hypertrophy of salivary gland	digestive			TRUE
513.4	Hyperventilation	respiratory			TRUE
251.1	Hypoglycemia	endocrine/metabolic			TRUE
252.2	Hypoparathyroidism	endocrine/metabolic			TRUE
458	Hypotension	circulatory system			TRUE
780	Hypothermia/Chills	symptoms			TRUE
513.3	Hypoventilation	respiratory			TRUE
458.2	Iatrogenic hypotension	circulatory system			TRUE
452.1	Iatrogenic pulmonary embolism and infarction	circulatory system			TRUE
691.1	Ichthyosis congenita	dermatologic			TRUE
504.1	Idiopathic fibrosing alveolitis	respiratory			TRUE
279.1	Immunity deficiency	endocrine/metabolic			TRUE
560.2	Impaction of intestine	digestive			TRUE
686.2	Impetigo	dermatologic			TRUE
312.3	Impulse control disorder	mental disorders			TRUE
550.6	Incisional hernia	digestive			TRUE
343	Infantile cerebral palsy	neurological			TRUE
369	Infection of the eye	sense organs			TRUE
41.9	Infection with drug-resistant microorganisms	infectious diseases			TRUE
81	Infection/inflammation of internal prosthetic device; implant; and graft	infectious diseases			TRUE
657	Infections specific to the perinatal period	pregnancy complications			TRUE
79.2	Infectious mononucleosis	infectious diseases			TRUE
712	Infective connective tissue disorders	musculoskeletal			TRUE
132	Infestation (lice, mites)	infectious diseases			TRUE
371	Inflammation of the eye	sense organs			TRUE
357	Inflammatory and toxic neuropathy	neurological			TRUE
526.5	Inflammatory conditions of jaw	digestive			TRUE
614.5	Inflammatory disease of cervix, vagina, and vulva	genitourinary			TRUE
614	Inflammatory diseases of female pelvic organs	genitourinary			TRUE
942	Infusion and transfusion reaction	injuries & poisonings			TRUE
703.1	Ingrowing nail	dermatologic			TRUE
550.1	Inguinal hernia	digestive			TRUE
907	Injuries to the nervous system	injuries & poisonings			TRUE
1007	Injury to blood vessels	NULL			TRUE
957	Injury to other and unspecified nerves	injuries & poisonings			TRUE
656.22	Interstitial emphysema and related conditions of newborn	pregnancy complications			TRUE
722.7	Intervertebral disc disorder with myelopathy	musculoskeletal			TRUE
134.1	Intestinal helminthiases	infectious diseases			TRUE
8.52	Intestinal infection due to C. difficile	infectious diseases			TRUE
8.7	Intestinal infection due to protozoa	infectious diseases			TRUE
430.2	Intracerebral hemorrhage	circulatory system			TRUE
430	Intracranial hemorrhage	circulatory system			TRUE
818	Intracranial hemorrhage (injury)	injuries & poisonings			TRUE
656.1	Isoimmunization of fetus or newborn	pregnancy complications			TRUE
573.5	Jaundice (not of newborn)	digestive			TRUE
526.9	Jaw disease NOS	digestive			TRUE
732.1	Juvenile osteochondrosis	musculoskeletal			TRUE
714.2	Juvenile rheumatoid arthritis	musculoskeletal			TRUE
370	Keratitis	sense organs			TRUE
370.3	Keratoconjunctivitis	sense organs			TRUE
370.31	Keratoconjunctivitis sicca	sense organs			TRUE
364.41	Keratoconus	sense organs			TRUE
701.1	Keratoderma, acquired	dermatologic			TRUE
587	Kidney replaced by transpant	genitourinary			TRUE
260.21	Kwashiorkor	endocrine/metabolic			TRUE
737.1	Kyphosis (acquired)	musculoskeletal			TRUE
386.3	Labyrinthitis	sense organs			TRUE
350.3	Lack of coordination	neurological			TRUE
264.9	Lack of normal physiological development, unspecified	endocrine/metabolic			TRUE
374.2	Lagophthalmos	sense organs			TRUE
1012	Late effect	NULL			TRUE
433.8	Late effects of cerebrovascular disease	circulatory system			TRUE
728.2	Laxity of ligament or hypermobility syndrome	musculoskeletal			TRUE
315.1	Learning disorder	mental disorders			TRUE
426.32	Left bundle branch block	circulatory system			TRUE
537.1	Lesions of stomach and duodenum	digestive			TRUE
204	Leukemia	neoplasms			TRUE
528.6	Leukoplakia of oral mucosa	digestive			TRUE
571.8	Liver abscess and sequelae of chronic liver disease	digestive			TRUE
573.2	Liver replaced by transplant	digestive			TRUE
278.3	Localized adiposity	endocrine/metabolic			TRUE
742.1	Loose body in joint	musculoskeletal			TRUE
737.2	Lordosis (acquired)	musculoskeletal			TRUE
525.1	Loss of teeth or edentulism	digestive			TRUE
500	Lung disease due to external agents	respiratory			TRUE
130.1	Lyme disease	infectious diseases			TRUE
204.1	Lymphoid leukemia	neoplasms			TRUE
204.11	Lymphoid leukemia, acute	neoplasms			TRUE
204.12	Lymphoid leukemia, chronic	neoplasms			TRUE
362.29	Macular degeneration (senile) of retina NOS	sense organs			TRUE
362.26	Macular puckering of retina	sense organs			TRUE
189.21	Malignant neoplasm of bladder	neoplasms			TRUE
195.3	Malignant neoplasm of head, face, and neck	neoplasms			TRUE
189.11	Malignant neoplasm of kidney, except pelvis	neoplasms			TRUE
155.1	Malignant neoplasm of liver, primary	neoplasms			TRUE
184.11	Malignant neoplasm of ovary	neoplasms			TRUE
184.1	Malignant neoplasm of ovary and other uterine adnexa	neoplasms			TRUE
153.3	Malignant neoplasm of rectum, rectosigmoid junction, and anus	neoplasms			TRUE
159.2	Malignant neoplasm of small intestine, including duodenum	neoplasms			TRUE
182	Malignant neoplasm of uterus	neoplasms			TRUE
195.1	Malignant neoplasm, other	neoplasms			TRUE
733.8	Malunion and nonunion of fracture	musculoskeletal			TRUE
611.11	Mammographic microcalcification	genitourinary			TRUE
191	Manlignant and unknown neoplasms of brain and nervous system	neoplasms			TRUE
381.3	Mastoiditis & related conditions	sense organs			TRUE
281.1	Megaloblastic anemia	hematopoietic			TRUE
172.11	Melanomas of skin	neoplasms			TRUE
292.3	Memory loss	mental disorders			TRUE
386.1	Meniere's disease	sense organs			TRUE
320	Meningitis	neurological			TRUE
627	Menopausal and postmenopausal disorders	genitourinary			TRUE
315.3	Mental retardation	mental disorders			TRUE
41.12	Methicillin resistant Staphylococcus aureus	infectious diseases			TRUE
41.11	Methicillin sensitive Staphylococcus aureus	infectious diseases			TRUE
292.2	Mild cognitive impairment	mental disorders			TRUE
634.1	Missed abortion/Hydatidiform mole	pregnancy complications			TRUE
394.2	Mitral valve disease	circulatory system			TRUE
394.1	Mitral valve stenosis and aortic valve stenosis	circulatory system			TRUE
626.21	Mittelschmerz	genitourinary			TRUE
426.22	Mobitz II AV block	circulatory system			TRUE
433.32	Moyamoya disease	circulatory system			TRUE
204.4	Multiple myeloma	neoplasms			TRUE
335	Multiple sclerosis	neurological			TRUE
840.1	Muscle/tendon sprain	injuries & poisonings			TRUE
728.1	Muscular calcification and ossification	musculoskeletal			TRUE
359.1	Muscular dystrophies	neurological			TRUE
772.1	Muscular wasting and disuse atrophy	symptoms			TRUE
358.1	Myasthenia gravis	neurological			TRUE
117	Mycoses	infectious diseases			TRUE
289.1	Myelofibrosis	hematopoietic			TRUE
204.2	Myeloid leukemia	neoplasms			TRUE
204.21	Myeloid leukemia, acute	neoplasms			TRUE
411.2	Myocardial infarction	circulatory system			TRUE
420.1	Myocarditis	circulatory system			TRUE
333.2	Myoclonus	neurological			TRUE
358	Myoneural disorders	neurological			TRUE
359.2	Myopathy	neurological			TRUE
384.1	Myringitis	sense organs			TRUE
471	Nasal polyps	respiratory			TRUE
656.9	Neonatal bradycardia or tachycardia	pregnancy complications			TRUE
174.3	Neoplasm of uncertain behavior of breast	neoplasms			TRUE
158	Neoplasm of unspecified nature of digestive system	neoplasms			TRUE
580.31	Nephritis and nephropathy in diseases classified elsewhere	genitourinary			TRUE
580.32	Nephritis and nephropathy with pathological lesion	genitourinary			TRUE
580.2	Nephrotic syndrome without mention of glomerulonephritis	genitourinary			TRUE
353.1	Nerve plexus lesions	neurological			TRUE
353	Nerve root and plexus disorders	neurological			TRUE
752	Nervous system congenital anomalies	congenital anomalies			TRUE
752.1	Neural tube defects	congenital anomalies			TRUE
209	Neuroendocrine tumors	neoplasms			TRUE
199.4	Neurofibromatosis	neoplasms			TRUE
292	Neurological disorders	mental disorders			TRUE
288.11	Neutropenia	hematopoietic			TRUE
202.21	Nodular lymphoma	neoplasms			TRUE
283.2	Non-autoimmune hemolytic anemias	hematopoietic			TRUE
875	Non-healing surgical wound	injuries & poisonings			TRUE
202.2	Non-Hodgkins lymphoma	neoplasms			TRUE
580.12	Non-proliferative glomerulonephritis	genitourinary			TRUE
769	Nonallopathic lesions NEC	symptoms			TRUE
371.33	Noninfectious dermatoses of eyelid	sense organs			TRUE
450	Noninfectious disorders of lymphatic channels	circulatory system			TRUE
395.2	Nonrheumatic aortic valve disorders	circulatory system			TRUE
395.4	Nonrheumatic pulmonary valve disorders	circulatory system			TRUE
395.3	Nonrheumatic tricuspid valve disorders	circulatory system			TRUE
366.1	Nonsenile Cataract	sense organs			TRUE
346.3	Nonspecific abnormal findings in cerebrospinal fluid	neurological			TRUE
575.9	Nonspecific abnormal findings on radiological and other examination of biliary tract	digestive			TRUE
346.1	Nonspecific abnormal findings on radiological and other examination of skull and head	neurological			TRUE
346.2	Nonspecific abnormal results of function study of brain and central nervous system	neurological			TRUE
259.1	Nonspecific abnormal results of other endocrine function study	endocrine/metabolic			TRUE
790	Nonspecific findings on examination of blood	symptoms			TRUE
729.7	Nontraumatic compartment syndrome	musculoskeletal			TRUE
260.22	Nutritional marasmus	endocrine/metabolic			TRUE
378.2	Nystagmus and other irregular eye movements	sense organs			TRUE
300.3	Obsessive-compulsive disorders	mental disorders			TRUE
496.21	Obstructive chronic bronchitis	respiratory			TRUE
751.3	Obstructive genitourinary defect	congenital anomalies			TRUE
433.1	Occlusion and stenosis of precerebral arteries	circulatory system			TRUE
433.2	Occlusion of cerebral arteries	circulatory system			TRUE
433.11	Occlusion of cerebral arteries, with cerebral infarction	circulatory system			TRUE
599.6	Oliguria and anuria	genitourinary			TRUE
870.2	Open wound of ear	injuries & poisonings			TRUE
871.3	Open wound of foot except toe(s) alone	injuries & poisonings			TRUE
870.8	Open wound of genital organs	injuries & poisonings			TRUE
871.1	Open wound of hand except finger(s)	injuries & poisonings			TRUE
870.5	Open wound of lip and mouth	injuries & poisonings			TRUE
870.6	Open wound of neck	injuries & poisonings			TRUE
871.4	Open wound of toe(s)	injuries & poisonings			TRUE
871	Open wounds of extremities	injuries & poisonings			TRUE
365.1	Open-angle glaucoma	sense organs			TRUE
377.1	Optic atrophy	sense organs			TRUE
377.3	Optic neuritis/neuropathy	sense organs			TRUE
528.12	Oral aphthae	digestive			TRUE
601.3	Orchitis and epididymitis	genitourinary			TRUE
327.41	Organic or persistent insomnia	neurological			TRUE
513.32	Orthopnea	respiratory			TRUE
458.1	Orthostatic hypotension	circulatory system			TRUE
731	Osteitis deformans and osteopathies associated with other disorders classified elsewhere	musculoskeletal			TRUE
740.1	Osteoarthritis; localized	musculoskeletal			TRUE
740.3	Osteoarthrosis involving more than one site, but not specified as generalized	musculoskeletal			TRUE
740.2	Osteoarthrosis, generalized	musculoskeletal			TRUE
740.12	Osteoarthrosis, localized, secondary	musculoskeletal			TRUE
732.7	Osteochondritis dissecans	musculoskeletal			TRUE
732	Osteochondropathies	musculoskeletal			TRUE
710	Osteomyelitis, periostitis, and other infections involving bone	musculoskeletal			TRUE
743.11	Osteoporosis NOS	musculoskeletal			TRUE
736	Other acquired deformities of limbs	musculoskeletal			TRUE
411.9	Other acute and subacute forms of ischemic heart disease	circulatory system			TRUE
721.8	Other allied disorders of spine	musculoskeletal			TRUE
504	Other alveolar and parietoalveolar pneumonopathy	respiratory			TRUE
722.9	Other and unspecified disc disorder	musculoskeletal			TRUE
349	Other and unspecified disorders of the nervous system	neurological			TRUE
442	Other aneurysm	circulatory system			TRUE
716	Other arthropathies	musculoskeletal			TRUE
218.2	Other benign neoplasm of uterus	neoplasms			TRUE
426.8	Other cardiac conduction disorders	circulatory system			TRUE
425.8	Other cardiomyopathy	circulatory system			TRUE
331	Other cerebral degenerations	neurological			TRUE
411.8	Other chronic ischemic heart disease, unspecified	circulatory system			TRUE
324	Other CNS infection and poliomyelitis	neurological			TRUE
348	Other conditions of brain	neurological			TRUE
755.6	Other congenital anomalies of lower limb, including pelvic girdle	congenital anomalies			TRUE
756	Other congenital musculoskeletal anomalies	congenital anomalies			TRUE
277.6	Other deficiencies of circulating enzymes	endocrine/metabolic			TRUE
281	Other deficiency anemia	hematopoietic			TRUE
341	Other demyelinating diseases of central nervous system	neurological			TRUE
519	Other diseases of respiratory system, not elsewhere classified	respiratory			TRUE
525	Other diseases of the teeth and supporting structures	digestive			TRUE
447	Other disorders of arteries and arterioles	circulatory system			TRUE
575.8	Other disorders of biliary tract	digestive			TRUE
596	Other disorders of bladder	genitourinary			TRUE
271.9	Other disorders of carbohydrate transport and metabolism	endocrine/metabolic			TRUE
459	Other disorders of circulatory system	circulatory system			TRUE
575.7	Other disorders of gallbladder	digestive			TRUE
277.5	Other disorders of lipoid metabolism	endocrine/metabolic			TRUE
608	Other disorders of male genital organs	genitourinary			TRUE
385	Other disorders of middle ear and mastoid	sense organs			TRUE
253.7	Other disorders of neurohypophysis	endocrine/metabolic			TRUE
251	Other disorders of pancreatic internal secretion	endocrine/metabolic			TRUE
727	Other disorders of synovium, tendon, and bursa	musculoskeletal			TRUE
603	Other disorders of testis	genitourinary			TRUE
384	Other disorders of tympanic membrane	sense organs			TRUE
597	Other disorders of urethra and urinary tract	genitourinary			TRUE
426.25	Other heart block	circulatory system			TRUE
282.9	Other hereditary hemolytic anemias	hematopoietic			TRUE
425.12	Other hypertrophic cardiomyopathy	circulatory system			TRUE
136	Other infectious and parasitic diseases	infectious diseases			TRUE
715	Other inflammatory spondylopathies	musculoskeletal			TRUE
560.4	Other intestinal obstruction	digestive			TRUE
306	Other mental disorder	mental disorders			TRUE
172.2	Other non-epithelial cancer of skin	neoplasms			TRUE
362.3	Other nondiabetic retinopathy	sense organs			TRUE
613	Other nonmalignant breast conditions	genitourinary			TRUE
263	Other nutritional deficiency	endocrine/metabolic			TRUE
870.3	Other open wound of head and face	injuries & poisonings			TRUE
344	Other paralytic syndromes	neurological			TRUE
290.3	Other persistent mental disorders due to conditions classified elsewhere	mental disorders			TRUE
505	Other pulmonary inflamation or edema	respiratory			TRUE
1004	Other signs and symptoms involving emotional state	NULL			TRUE
610.8	Other specified benign mammary dysplasias	genitourinary			TRUE
751.22	Other specified congenital anomalies of kidney	congenital anomalies			TRUE
752.2	Other specified congenital anomalies of nervous system	congenital anomalies			TRUE
709.6	Other specified diffuse diseases of connective tissue	dermatologic			TRUE
527.8	Other specified diseases of the salivary glands	digestive			TRUE
279.8	Other specified disorders involving the immune mechanism	endocrine/metabolic			TRUE
270.38	Other specified disorders of plasma protein metabolism	endocrine/metabolic			TRUE
695.8	Other specified erythematous conditions	dermatologic			TRUE
535.8	Other specified gastritis	digestive			TRUE
743.13	Other specified osteoporosis	musculoskeletal			TRUE
443.8	Other specified peripheral vascular diseases	circulatory system			TRUE
842	Other sprains and strains	injuries & poisonings			TRUE
724.9	Other unspecified back disorders	musculoskeletal			TRUE
452	Other venous embolism and thrombosis	circulatory system			TRUE
281.12	Other vitamin B12 deficiency anemia	hematopoietic			TRUE
381.9	Otorrhea	sense organs			TRUE
383	Otosclerosis	sense organs			TRUE
278	Overweight, obesity and other hyperalimentation	endocrine/metabolic			TRUE
716.8	Palindromic rheumatism	musculoskeletal			TRUE
157	Pancreatic cancer	neoplasms			TRUE
284.1	Pancytopenia	hematopoietic			TRUE
729.3	Panniculitis	musculoskeletal			TRUE
473.3	Paralysis/spasm of vocal cords or larynx	respiratory			TRUE
560.1	Paralytic ileus	digestive			TRUE
378.5	Paralytic strabismus	sense organs			TRUE
295.2	Paranoid disorders	mental disorders			TRUE
270.32	Paraproteinemia	endocrine/metabolic			TRUE
696.2	Parapsoriasis	dermatologic			TRUE
327.5	Parasomnia	neurological			TRUE
332	Parkinson's disease	neurological			TRUE
427.12	Paroxysmal ventricular tachycardia	circulatory system			TRUE
345.12	Partial epilepsy	neurological			TRUE
743.2	Pathologic fracture	musculoskeletal			TRUE
743.21	Pathologic fracture of vertebrae	musculoskeletal			TRUE
742.2	Pathological, developmental or recurrent dislocation	musculoskeletal			TRUE
756.21	Pectus excavatum	congenital anomalies			TRUE
132.1	Pediculosis and phthirus infestation	infectious diseases			TRUE
614.3	Pelvic inflammatory disease (PID)	genitourinary			TRUE
695.22	Pemphigus and pemphigoid	dermatologic			TRUE
531.4	Peptic ulcer, site unspecified	digestive			TRUE
384.4	Perforation of tympanic membrane	sense organs			TRUE
522.5	Periapical abscess	digestive			TRUE
420.2	Pericarditis	circulatory system			TRUE
656.6	Perinatal disorders of digestive system	pregnancy complications			TRUE
443.7	Peripheral angiopathy in diseases classified elsewhere	circulatory system			TRUE
337.1	Peripheral autonomic neuropathy	neurological			TRUE
443.9	Peripheral vascular disease, unspecified	circulatory system			TRUE
568.1	Peritoneal adhesions (postoperative) (postinfection)	digestive			TRUE
560.3	Peritoneal or intestinal adhesions	digestive			TRUE
567	Peritonitis and retroperitoneal infections	digestive			TRUE
281.11	Pernicious anemia	hematopoietic			TRUE
789.1	Persistent vomiting	symptoms			TRUE
301	Personality disorders	mental disorders			TRUE
313	Pervasive developmental disorders	mental disorders			TRUE
270.12	Phenylketonuria [PKU]	endocrine/metabolic			TRUE
451	Phlebitis and thrombophlebitis	circulatory system			TRUE
325	Phlebitis and thrombophlebitis of intracranial venous sinuses	neurological			TRUE
451.2	Phlebitis and thrombophlebitis of lower extremities	circulatory system			TRUE
379.51	Pigmentary iris degeneration	sense organs			TRUE
686.3	Pilonidal cyst	dermatologic			TRUE
253.2	Pituitary hypofunction	endocrine/metabolic			TRUE
696.3	Pityriasis	dermatologic			TRUE
727.8	Plica syndrome	musculoskeletal			TRUE
480.11	Pneumococcal pneumonia	respiratory			TRUE
480.3	Pneumonia due to fungus (mycoses)	respiratory			TRUE
501	Pneumonitis due to inhalation of food or vomitus	respiratory			TRUE
975	Poisoning by agents primarily acting on the smooth and skeletal muscles and respiratory system	injuries & poisonings			TRUE
964	Poisoning by agents primarily affecting blood constituents	injuries & poisonings			TRUE
976	Poisoning by agents primarily affecting skin & mucous membrane, ophthalmological, otorhinolaryngological, & dental drugs	injuries & poisonings			TRUE
972	Poisoning by agents primarily affecting the cardiovascular system	injuries & poisonings			TRUE
965	Poisoning by analgesics, antipyretics, and antirheumatics	injuries & poisonings			TRUE
960	Poisoning by antibiotics	injuries & poisonings			TRUE
966	Poisoning by anticonvulsants and anti-Parkinsonism drugs	injuries & poisonings			TRUE
971	Poisoning by drugs primarily affecting the autonomic nervous system	injuries & poisonings			TRUE
962	Poisoning by hormones and synthetic substitutes	injuries & poisonings			TRUE
961	Poisoning by other anti-infectives	injuries & poisonings			TRUE
963	Poisoning by primarily systemic agents	injuries & poisonings			TRUE
969	Poisoning by psychotropic agents	injuries & poisonings			TRUE
446.6	Polyarteritis nodosa	circulatory system			TRUE
270.31	Polyclonal hypergammaglobulinemia	endocrine/metabolic			TRUE
200.1	Polycythemia vera	neoplasms			TRUE
289.8	Polycythemia, secondary	hematopoietic			TRUE
276.8	Polydipsia	endocrine/metabolic			TRUE
259.8	Polyglandular activity in multiple endocrine adenomatosis	endocrine/metabolic			TRUE
316.1	Polyneuropathy due to drugs	mental disorders			TRUE
250.6	Polyneuropathy in diabetes	endocrine/metabolic			TRUE
622	Polyp of female genital organs	genitourinary			TRUE
571.81	Portal hypertension	digestive			TRUE
258.1	Postablative ovarian failure	endocrine/metabolic			TRUE
502	Postinflammatory pulmonary fibrosis	respiratory			TRUE
627.1	Postmenopausal bleeding	genitourinary			TRUE
80	Postoperative infection	infectious diseases			TRUE
958.1	Postoperative shock	injuries & poisonings			TRUE
783.1	Postprocedural fever	symptoms			TRUE
876	Posttraumatic wound infection not elsewhere classified	injuries & poisonings			TRUE
367.4	Presbyopia	sense organs			TRUE
365.2	Primary angle-closure glaucoma	sense organs			TRUE
415.21	Primary pulmonary hypertension	circulatory system			TRUE
425.1	Primary/intrinsic cardiomyopathies	circulatory system			TRUE
360.2	Progressive myopia	sense organs			TRUE
580.11	Proliferative glomerulonephritis	genitourinary			TRUE
260	Protein-calorie malnutrition	endocrine/metabolic			TRUE
131	Protozoan infection	infectious diseases			TRUE
696.4	Psoriasis	dermatologic			TRUE
696.42	Psoriatic arthropathy	dermatologic			TRUE
303.3	Psychogenic disorder	mental disorders			TRUE
368.91	Psychophysical visual disturbances	sense organs			TRUE
295.3	Psychosis	mental disorders			TRUE
374.3	Ptosis of eyelid	sense organs			TRUE
503	Pulmonary congestion and hypostasis	respiratory			TRUE
415	Pulmonary heart disease	circulatory system			TRUE
509.3	Pulmonary insufficiency or respiratory failure following trauma and surgery	respiratory			TRUE
522.1	Pulpitis and necrosis of tooth pulp	digestive			TRUE
287	Purpura and other hemorrhagic conditions	hematopoietic			TRUE
686.5	Pyoderma	dermatologic			TRUE
711.1	Pyogenic arthritis	musculoskeletal			TRUE
686.4	Pyogenic granuloma	dermatologic			TRUE
287.4	Qualitative platelet defects	hematopoietic			TRUE
530.14	Reflux esophagitis	digestive			TRUE
555.1	Regional enteritis	digestive			TRUE
711.2	Reiter's disease	musculoskeletal			TRUE
594.8	Renal colic	genitourinary			TRUE
585.2	Renal failure NOS	genitourinary			TRUE
580.4	Renal sclerosis, NOS	genitourinary			TRUE
513	Respiratory abnormalities	respiratory			TRUE
519.2	Respiratory complications	respiratory			TRUE
656.2	Respiratory conditions of fetus and newborn	pregnancy complications			TRUE
509.1	Respiratory failure	respiratory			TRUE
509	Respiratory failure, insufficiency, arrest	respiratory			TRUE
509.2	Respiratory insufficiency	respiratory			TRUE
327.71	Restless legs syndrome	neurological			TRUE
202.22	Reticulosarcoma	neoplasms			TRUE
361.1	Retinal detachment with retinal defect	sense organs			TRUE
361	Retinal detachments and defects	sense organs			TRUE
362.9	Retinal edema	sense organs			TRUE
362.8	Retinal hemorrhage/ischemia	sense organs			TRUE
362.4	Retinal vascular changes and abnomalities	sense organs			TRUE
361.2	Retinoschisis and retinal cysts	sense organs			TRUE
772.4	Rhabdomyolysis	symptoms			TRUE
394	Rheumatic disease of the heart valves	circulatory system			TRUE
41.21	Rheumatic fever / chorea	infectious diseases			TRUE
714	Rheumatoid arthritis and other inflammatory polyarthropathies	musculoskeletal			TRUE
261.41	Rickets or osteomalacia	endocrine/metabolic			TRUE
426.31	Right bundle branch block	circulatory system			TRUE
840.2	Rotator cuff (capsule) sprain	injuries & poisonings			TRUE
727.5	Rupture of synovium	musculoskeletal			TRUE
727.6	Rupture of tendon, nontraumatic	musculoskeletal			TRUE
715.1	Sacroiliitis NEC	musculoskeletal			TRUE
697	Sarcoidosis	dermatologic			TRUE
301.1	Schizoid personality disorder	mental disorders			TRUE
295.1	Schizophrenia	mental disorders			TRUE
295	Schizophrenia and other psychotic disorders	mental disorders			TRUE
379.1	Scleritis and episcleritis	sense organs			TRUE
706.3	Seborrhea	dermatologic			TRUE
426.23	Second degree AV block	circulatory system			TRUE
249	Secondary diabetes mellitus	endocrine/metabolic			TRUE
588.2	Secondary hyperparathyroidism (of renal origin)	genitourinary			TRUE
198.6	Secondary malignancy of bone	neoplasms			TRUE
198.5	Secondary malignancy of brain/spine	neoplasms			TRUE
198.1	Secondary malignancy of lymph nodes	neoplasms			TRUE
198.2	Secondary malignancy of respiratory organs	neoplasms			TRUE
198	Secondary malignant neoplasm	neoplasms			TRUE
198.4	Secondary malignant neoplasm of liver	neoplasms			TRUE
425.2	Secondary/extrinsic cardiomyopathies	circulatory system			TRUE
366.2	Senile cataract	sense organs			TRUE
743.12	Senile osteoporosis	musculoskeletal			TRUE
389.1	Sensorineural hearing loss	sense organs			TRUE
362.31	Separation of retinal layers	sense organs			TRUE
994.21	Septic shock	injuries & poisonings			TRUE
260.2	severe protein-calorie malnutrition	endocrine/metabolic			TRUE
302	Sexual and gender identity disorders	mental disorders			TRUE
90	Sexually transmitted infections (not HIV or hepatitis)	infectious diseases			TRUE
797	Shock	symptoms			TRUE
264.1	Short stature	endocrine/metabolic			TRUE
527.2	Sialoadenitis	digestive			TRUE
528.7	Sialolithiasis	digestive			TRUE
709.2	Sicca syndrome	dermatologic			TRUE
282.5	Sickle cell anemia	hematopoietic			TRUE
427.8	Sinoatrial node dysfunction (Bradycardia)	circulatory system			TRUE
819	Skull and face fracture and other intercranial injury	injuries & poisonings			TRUE
327.72	Sleep related leg cramps	neurological			TRUE
327.7	Sleep related movement disorders	neurological			TRUE
303.4	Somatoform disorder	mental disorders			TRUE
291.4	Specific nonpsychotic mental disorders due to brain damage	mental disorders			TRUE
315.2	Speech and language disorder	mental disorders			TRUE
752.11	Spina bifida	congenital anomalies			TRUE
952	Spinal cord injury without evidence of spinal bone injury	injuries & poisonings			TRUE
720	Spinal stenosis	musculoskeletal			TRUE
720.1	Spinal stenosis of lumbar region	musculoskeletal			TRUE
334.1	Spinocerebellar disease	neurological			TRUE
130	Spirochetal infection	infectious diseases			TRUE
579.2	Splenomegaly	digestive			TRUE
754.2	Spondylolisthesis, congenital	congenital anomalies			TRUE
721.2	Spondylosis with myelopathy	musculoskeletal			TRUE
287.1	Spontaneous ecchymoses	hematopoietic			TRUE
172.22	Squamous cell carcinoma	neoplasms			TRUE
41.1	Staphylococcus infections	infectious diseases			TRUE
741.2	Stiffness of joint	musculoskeletal			TRUE
528.1	Stomatitis and mucositis	digestive			TRUE
528.11	Stomatitis and mucositis (ulcerative)	digestive			TRUE
378.1	Strabismus (not specified as paralytic)	sense organs			TRUE
378	Strabismus and other disorders of binocular eye movements	sense organs			TRUE
743.4	Stress fracture	musculoskeletal			TRUE
530.3	Stricture and stenosis of esophagus	digestive			TRUE
447.1	Stricture of artery	circulatory system			TRUE
586.4	Stricture/obstruction of ureter	genitourinary			TRUE
430.1	Subarachnoid hemorrhage	circulatory system			TRUE
818.2	Subarachnoid hemorrhage (injury)	injuries & poisonings			TRUE
430.3	Subdural hemorrhage	circulatory system			TRUE
818.1	Subdural hemorrhage (injury)	injuries & poisonings			TRUE
297.1	Suicidal ideation	mental disorders			TRUE
297	Suicidal ideation or attempt	mental disorders			TRUE
297.2	Suicide or self-inflicted injury	mental disorders			TRUE
910	Superficial injury, infected	injuries & poisonings			TRUE
370.2	Superficial keratitis	sense organs			TRUE
292.12	Symbolic dysfunction	mental disorders			TRUE
293	Symptoms involving head and neck	mental disorders			TRUE
781	Symptoms involving nervous and musculoskeletal systems	symptoms			TRUE
726.2	Synoviopathy	musculoskeletal			TRUE
994.1	Systemic inflammatory response syndrome (SIRS)	injuries & poisonings			TRUE
709.3	Systemic sclerosis	dermatologic			TRUE
704.12	Telogen effluvium	dermatologic			TRUE
526.4	Temporomandibular joint disorders	digestive			TRUE
257.1	Testicular hypofunction	endocrine/metabolic			TRUE
446.8	Thrombotic microangiopathy	circulatory system			TRUE
246.2	Thyroid cyst	endocrine/metabolic			TRUE
242.31	Thyrotoxic exophthalmos	endocrine/metabolic			TRUE
313.2	Tics and stuttering	mental disorders			TRUE
521.4	Tooth complications likely association with other diseases	digestive			TRUE
333.4	Torsion dystonia	neurological			TRUE
723.1	Torticollis	musculoskeletal			TRUE
983	Toxic effect of corrosive aromatics, acids, and caustic alkalis	injuries & poisonings			TRUE
988	Toxic effect of noxious substances eaten as food	injuries & poisonings			TRUE
985	Toxic effect of other metals	injuries & poisonings			TRUE
989	Toxic effect of other substances, chiefly nonmedicinal as to source	injuries & poisonings			TRUE
913	Toxic effect of venom	injuries & poisonings			TRUE
695.1	Toxic erythema	dermatologic			TRUE
569.1	Toxic gastroenteritis and colitis	digestive			TRUE
242.2	Toxic multinodular goiter	endocrine/metabolic			TRUE
519.1	Tracheostomy complications	respiratory			TRUE
292.5	Transient alteration of awareness	mental disorders			TRUE
433.31	Transient cerebral ischemia	circulatory system			TRUE
872	Traumatic amputation	injuries & poisonings			TRUE
958.2	Traumatic and surgical subcutaneous emphysema	injuries & poisonings			TRUE
836	Traumatic arthropathy	injuries & poisonings			TRUE
366.3	Traumatic cataract	sense organs			TRUE
352.1	Trigeminal nerve disorders [CN5]	neurological			TRUE
10	Tuberculosis	infectious diseases			TRUE
385.5	Tympanosclerosis and middle ear disease related to otitis media	sense organs			TRUE
250.11	Type 1 diabetes with ketoacidosis	endocrine/metabolic			TRUE
250.14	Type 1 diabetes with neurological manifestations	endocrine/metabolic			TRUE
250.13	Type 1 diabetes with ophthalmic manifestations	endocrine/metabolic			TRUE
250.12	Type 1 diabetes with renal manifestations	endocrine/metabolic			TRUE
250.21	Type 2 diabetes with ketoacidosis	endocrine/metabolic			TRUE
250.24	Type 2 diabetes with neurological manifestations	endocrine/metabolic			TRUE
250.23	Type 2 diabetes with ophthalmic manifestations	endocrine/metabolic			TRUE
250.22	Type 2 diabetes with renal manifestations	endocrine/metabolic			TRUE
530.12	Ulcer of esophagus	digestive			TRUE
556.1	Ulceration of intestine	digestive			TRUE
555.2	Ulcerative colitis	digestive			TRUE
555.21	Ulcerative colitis (chronic)	digestive			TRUE
550.4	Umbilical hernia	digestive			TRUE
736.6	Unequal leg length (acquired)	musculoskeletal			TRUE
272.9	Unspecified disorder of lipoid metabolism	endocrine/metabolic			TRUE
716.2	Unspecified monoarthritis	musculoskeletal			TRUE
710.19	Unspecified osteomyelitis	musculoskeletal			TRUE
716.1	Unspecified polyarthropathy or polyarthritis	musculoskeletal			TRUE
411.1	Unstable angina (intermediate coronary syndrome)	circulatory system			TRUE
599.7	Urethral discharge	genitourinary			TRUE
597.8	Urethral hypermobility/ISD	genitourinary			TRUE
597.1	Urethral stricture (not specified as infectious)	genitourinary			TRUE
592.3	Urethral stricture due to infecton	genitourinary			TRUE
592.21	Urethral syndrome	genitourinary			TRUE
592.2	Urethritis and urethral syndrome	genitourinary			TRUE
594	Urinary calculus	genitourinary			TRUE
597.2	Urinary complications NEC	genitourinary			TRUE
599.1	Urinary obstruction	genitourinary			TRUE
618.2	Uterine/Uterovaginal prolapse	genitourinary			TRUE
371.1	Uveitis, noninfectious or NOS	sense organs			TRUE
747.12	Valvular heart disease/ heart chambers	congenital anomalies			TRUE
79.1	Varicella infection	infectious diseases			TRUE
454	Varicose veins	circulatory system			TRUE
454.11	Varicose veins of lower extremity, symptomtic	circulatory system			TRUE
856	Vascular complications of surgery and medical procedures	injuries & poisonings			TRUE
586.3	Vascular disorders of kidney/hypertrophy	genitourinary			TRUE
694.3	Vascular disorders of skin	dermatologic			TRUE
217	Vascular hamartomas and non-neoplastic nevi	neoplasms			TRUE
441	Vascular insufficiency of intestine	circulatory system			TRUE
90.3	Venereal diseases due to Chlamydia trachomatis	infectious diseases			TRUE
550.5	Ventral hernia	digestive			TRUE
427.41	Ventricular fibrillation and flutter	circulatory system			TRUE
386	Vertiginous syndromes and other disorders of vestibular system	sense organs			TRUE
586.12	Vesicoureteral reflux	genitourinary			TRUE
741.6	Villonodular synovitis	musculoskeletal			TRUE
8.6	Viral Enteritis	infectious diseases			TRUE
70	Viral hepatitis	infectious diseases			TRUE
70.1	Viral hepatitis A	infectious diseases			TRUE
70.3	Viral hepatitis C	infectious diseases			TRUE
480.2	Viral pneumonia	respiratory			TRUE
368.4	Visual field defects	sense organs			TRUE
261.1	Vitamin A deficiency	endocrine/metabolic			TRUE
261	Vitamin deficiency	endocrine/metabolic			TRUE
694.1	Vitiligo	dermatologic			TRUE
286.11	Von willebrand's disease	hematopoietic			TRUE
446.4	Wegener's granulomatosis	circulatory system			TRUE

## Sheet: Stanford utilization CIs
phecode	phenotype	category	ci_lower	ci_upper	count_under10
785	Abdominal pain	symptoms	1.21465	1.42282	FALSE
286.9	Abnormal coagulation profile	hematopoietic	1.40437	4.69798	FALSE
426.7	Abnormal electrocardiogram [ECG] [EKG]	circulatory system	0.609878	1.00348	FALSE
514	Abnormal findings examination of lungs	respiratory	0.355835	0.748842	FALSE
564.8	Abnormal findings on exam of gastrointestinal tract/ abdominal area	digestive	0.614222	1.52697	FALSE
611	Abnormal findings on mammogram or breast exam	genitourinary	0.45892	2.15186	FALSE
701.5	Abnormal granulation tissue	dermatologic	0.203675	0.767981	FALSE
396	Abnormal heart sounds	circulatory system	0.716881	1.43908	FALSE
350.1	Abnormal involuntary movements	neurological	0.461013	1.04048	FALSE
611.1	Abnormal mammogram	genitourinary	0.685711	1.22491	FALSE
792	Abnormal Papanicolaou smear of cervix and cervical HPV	genitourinary	0.732102	1.1177	FALSE
573.7	Abnormal results of function study of liver	digestive	0.437738	1.1128	FALSE
246.7	Abnormal results of function study of thyroid	endocrine/metabolic	1.21212	2.29058	FALSE
655.1	Abnormality in fetal heart rate or rhythm	pregnancy complications	0.192053	0.24156	FALSE
654.1	Abnormality of organs and soft tissues of pelvis complicating pregnancy, childbirth, or the puerperium	pregnancy complications	0.365089	0.444687	FALSE
614.54	Abscess or ulceration of vulva	genitourinary	0.424074	1.58306	FALSE
626.11	Absent or infrequent menstruation	genitourinary	1.86394	2.22245	FALSE
276.41	Acidosis	endocrine/metabolic	0.145532	0.727193	FALSE
706.1	Acne	dermatologic	0.73417	1.00396	FALSE
701.6	Acquired acanthosis nigricans	dermatologic	1.11439	3.76436	FALSE
735	Acquired foot deformities	musculoskeletal	0.469124	2.37442	FALSE
244.2	Acquired hypothyroidism	endocrine/metabolic	0.777503	1.14056	FALSE
702.1	Actinic keratosis	dermatologic	0.521375	2.03481	FALSE
540.11	Acute appendicitis	digestive	0.49562	1.59411	FALSE
483	Acute bronchitis and bronchiolitis	respiratory	0.545715	0.9319	FALSE
498	Acute bronchospasm	respiratory	0.372817	1.22058	FALSE
592.11	Acute cystitis	genitourinary	0.989087	1.42559	FALSE
535.1	Acute gastritis	digestive	0.658001	2.00031	FALSE
614.31	Acute inflammatory pelvic disease	genitourinary	0.667017	2.53428	FALSE
465.4	Acute laryngitis and tracheitis	respiratory	0.233117	1.16602	FALSE
338.1	Acute pain	neurological	0.768414	1.14098	FALSE
577.1	Acute pancreatitis	digestive	0.413709	1.7067	FALSE
465.2	Acute pharyngitis	respiratory	0.800069	1.06083	FALSE
285.1	Acute posthemorrhagic anemia	hematopoietic	0.395904	0.63254	FALSE
300.8	Acute reaction to stress	mental disorders	0.814082	2.27508	FALSE
585.1	Acute renal failure	genitourinary	0.185595	0.661054	FALSE
464	Acute sinusitis	respiratory	0.765156	1.12275	FALSE
474.1	Acute tonsillitis	respiratory	0.381159	1.28122	FALSE
465	Acute upper respiratory infections of multiple or unspecified sites	respiratory	0.731493	0.94954	FALSE
304	Adjustment reaction	mental disorders	0.886783	1.35211	FALSE
979	Adverse drug events and drug allergies	injuries & poisonings	0.330403	1.53534	FALSE
967	Adverse effects of sedatives or other central nervous system depressants and anesthetics	injuries & poisonings	0.237412	1.02421	FALSE
300.12	Agorophobia, social phobia, and panic disorder	mental disorders	0.683529	1.25375	FALSE
317	Alcohol-related disorders	mental disorders	0.722493	2.71965	FALSE
317.1	Alcoholism	mental disorders	0.746743	1.93553	FALSE
371.21	Allergic conjunctivitis	sense organs	0.498659	1.25761	FALSE
476	Allergic rhinitis	respiratory	0.697241	0.930933	FALSE
949	Allergies, other	injuries & poisonings	0.58976	0.971652	FALSE
704.1	Alopecia	dermatologic	0.780518	1.21502	FALSE
291.8	Alteration of consciousness	mental disorders	0.543642	2.04478	FALSE
110.12	Althete's foot	infectious diseases	0.50596	1.48965	FALSE
565	Anal and rectal conditions	digestive	0.657664	1.16967	FALSE
946	Anaphylactic shock NOS	injuries & poisonings	0.13499	0.650667	FALSE
644	Anemia during pregnancy	pregnancy complications	0.353544	0.462375	FALSE
635.2	Antepartum hemorrhage, abruptio placentae, and placenta previa	pregnancy complications	1.04327	1.27284	FALSE
300.1	Anxiety disorder	mental disorders	0.768396	0.974196	FALSE
292.1	Aphasia/speech disturbance	mental disorders	0.384448	2.21261	FALSE
427.5	Arrhythmia (cardiac) NOS	circulatory system	0.395997	0.831529	FALSE
526.42	Arthralgia/ankylosis of temporomandibular joint	digestive	0.742644	2.33854	FALSE
716.9	Arthropathy NOS	musculoskeletal	0.220092	1.05379	FALSE
572	Ascites (non malignant)	digestive	0.769964	1.95485	FALSE
495	Asthma	respiratory	0.620538	0.820979	FALSE
495.2	Asthma with exacerbation	respiratory	0.581973	0.968682	FALSE
367.2	Astigmatism	sense organs	0.314133	0.619624	FALSE
939	Atopic/contact dermatitis due to other or unspecified	dermatologic	0.628933	0.830158	FALSE
427.21	Atrial fibrillation	circulatory system	0.286354	1.30856	FALSE
535.2	Atrophic gastritis	digestive	0.525678	1.34483	FALSE
313.1	Attention deficit hyperactivity disorder	mental disorders	0.515344	1.13692	FALSE
760	Back pain	symptoms	0.742756	0.935889	FALSE
38.3	Bacteremia	infectious diseases	0.554108	2.12841	FALSE
8.5	Bacterial enteritis	infectious diseases	0.837425	2.05285	FALSE
41	Bacterial infection NOS	infectious diseases	0.862642	1.30047	FALSE
539	Bariatric surgery	digestive	0.219915	0.950888	FALSE
172.21	Basal cell carcinoma	neoplasms	0.493468	2.00855	FALSE
610.4	Benign neoplasm of breast	genitourinary	0.528774	1.10365	FALSE
208	Benign neoplasm of colon	neoplasms	0.231937	0.948986	FALSE
211	Benign neoplasm of other parts of digestive system	neoplasms	0.506604	2.39957	FALSE
220	Benign neoplasm of ovary	neoplasms	0.532552	1.21205	FALSE
227.3	Benign neoplasm of pituitary gland and craniopharyngeal duct (pouch)	neoplasms	0.831129	2.12095	FALSE
216	Benign neoplasm of skin	neoplasms	0.611989	0.82296	FALSE
229	Benign neoplasm of unspecified sites	neoplasms	0.387453	1.48586	FALSE
296.1	Bipolar	mental disorders	0.526426	1.09558	FALSE
367.9	Blindness and low vision	sense organs	0.18992	0.893665	FALSE
578.2	Blood in stool	digestive	0.793265	1.58617	FALSE
613.9	Breast disorder NOS	genitourinary	0.150571	0.609797	FALSE
497	Bronchitis	respiratory	0.668206	1.60187	FALSE
1000	Burns	NULL	0.571572	1.63448	FALSE
726.3	Bursitis	musculoskeletal	0.525102	1.83871	FALSE
726.4	Calcaneal spur; Exostosis NOS	musculoskeletal	0.933279	4.67424	FALSE
574.2	Calculus of bile duct	digestive	0.70577	1.74867	FALSE
594.1	Calculus of kidney	genitourinary	0.803296	1.5451	FALSE
594.3	Calculus of ureter	genitourinary	0.47293	2.03371	FALSE
112	Candidiasis	infectious diseases	0.806744	1.09945	FALSE
686.1	Carbuncle and furuncle	dermatologic	0.289998	0.524274	FALSE
747	Cardiac and circulatory congenital anomalies	congenital anomalies	0.370356	1.01708	FALSE
747.1	Cardiac congenital anomalies	congenital anomalies	0.43813	0.93322	FALSE
747.11	Cardiac shunt/ heart septal defect	congenital anomalies	0.402477	0.9284	FALSE
416	Cardiomegaly	circulatory system	0.202911	0.69558	FALSE
366	Cataract	sense organs	0.38705	2.89781	FALSE
557.1	Celiac disease	digestive	0.731747	1.86565	FALSE
681.3	Cellulitis and abscess of arm/hand	dermatologic	0.596719	1.9979	FALSE
681.2	Cellulitis and abscess of face/neck	dermatologic	0.393126	1.73599	FALSE
681.1	Cellulitis and abscess of fingers/toes	dermatologic	0.3921	0.957727	FALSE
681.5	Cellulitis and abscess of leg, except foot	dermatologic	0.551037	1.7916	FALSE
681.7	Cellulitis and abscess of trunk	dermatologic	0.521464	1.35064	FALSE
433.21	Cerebral artery occlusion, with cerebral infarction	circulatory system	0.985371	3.74438	FALSE
348.2	Cerebral edema and compression of brain	neurological	0.712071	2.71428	FALSE
636.8	Cervical incompetence	pregnancy complications	3.32277	5.14905	FALSE
180.3	Cervical intraepithelial neoplasia [CIN] [Cervical dysplasia]	neoplasms	0.889268	1.45907	FALSE
765	Cervical radiculitis	symptoms	0.532178	1.33843	FALSE
761	Cervicalgia	symptoms	0.692265	0.994471	FALSE
614.51	Cervicitis and endocervicitis	genitourinary	0.718999	1.16569	FALSE
687.3	Changes in skin texture	dermatologic	0.514361	2.45545	FALSE
574.3	Cholecystitis without cholelithiasis	digestive	0.481692	1.45693	FALSE
574.1	Cholelithiasis	digestive	0.709681	1.25706	FALSE
574.11	Cholelithiasis with acute cholecystitis	digestive	0.746337	2.79486	FALSE
574.12	Cholelithiasis with other cholecystitis	digestive	0.349659	0.98344	FALSE
575.6	Cholesterolosis of gallbladder	digestive	0.41244	1.51588	FALSE
758.1	Chromosomal anomalies	congenital anomalies	1.88911	3.24712	FALSE
798.1	Chronic fatigue syndrome	symptoms	0.596118	1.90732	FALSE
614.32	Chronic inflammatory pelvic disease	genitourinary	2.24393	6.22417	FALSE
245.21	Chronic lymphocytic thyroiditis	endocrine/metabolic	0.983494	1.52473	FALSE
338.2	Chronic pain	neurological	0.595098	0.836969	FALSE
472	Chronic pharyngitis and nasopharyngitis	respiratory	0.58139	1.31666	FALSE
585.3	Chronic renal failure [CKD]	genitourinary	0.241158	1.08139	FALSE
475	Chronic sinusitis	respiratory	0.655034	1.12085	FALSE
474.2	Chronic tonsillitis and adenoiditis	respiratory	0.377156	1.01467	FALSE
459.9	Circulatory disease NEC	circulatory system	0.368734	1.57157	FALSE
701.3	Circumscribed scleroderma	dermatologic	0.700138	3.20754	FALSE
286.3	Coagulation defects complicating pregnancy or postpartum	hematopoietic	0.392648	0.55894	FALSE
639	Complications following abortion or ectopic and molar pregnancies	pregnancy complications	9.06845	37.5591	FALSE
669	Complications of labor and delivery NEC	pregnancy complications	0.33578	0.443126	FALSE
1011	Complications of surgical and medical procedures	NULL	0.514494	0.926615	FALSE
851	Complications of transplants and reattached limbs	injuries & poisonings	0.0730742	0.393247	FALSE
817	Concussion	injuries & poisonings	0.496074	1.62238	FALSE
751.11	Congenital anomalies of female genital organs	congenital anomalies	2.87101	4.4234	FALSE
747.13	Congenital anomalies of great vessels	congenital anomalies	0.44751	1.52769	FALSE
691	Congenital anomalies of skin	dermatologic	0.369292	1.22138	FALSE
286.12	Congenital deficiency of other clotting factors (including factor VII)	hematopoietic	0.549247	2.79962	FALSE
756.5	Congenital osteodystrophies	congenital anomalies	0.300991	1.07139	FALSE
428.1	Congestive heart failure (CHF) NOS	circulatory system	0.133225	0.601364	FALSE
369.5	Conjunctivitis, infectious	sense organs	0.477721	0.84223	FALSE
563	Constipation	digestive	0.624016	0.859193	FALSE
916	Contusion	injuries & poisonings	0.585725	1.02277	FALSE
345.3	Convulsions	neurological	0.344301	1.09289	FALSE
700	Corns and callosities	dermatologic	0.638644	1.94116	FALSE
411.4	Coronary atherosclerosis	circulatory system	0.303996	1.29448	FALSE
512.8	Cough	respiratory	0.731641	0.958679	FALSE
1008	Crushing or internal injury to organs	NULL	0.382702	1.49411	FALSE
586.2	Cyst of kidney, acquired	genitourinary	0.505449	2.30776	FALSE
614.53	Cyst or abscess of Bartholin's gland	genitourinary	0.603136	1.85606	FALSE
751.21	Cystic kidney disease	congenital anomalies	0.636745	2.72512	FALSE
610.1	Cystic mastopathy	genitourinary	0.708492	1.23013	FALSE
592.1	Cystitis	genitourinary	1.00432	2.11446	FALSE
302.1	Decreased libido	mental disorders	0.30865	1.21106	FALSE
288.1	Decreased white blood cell count	hematopoietic	0.323422	1.06491	FALSE
452.2	Deep vein thrombosis [DVT]	circulatory system	0.238347	0.784115	FALSE
722.6	Degeneration of intervertebral disc	musculoskeletal	0.553269	1.34575	FALSE
296.2	Depression	mental disorders	0.822992	1.24038	FALSE
110.2	Dermatomycoses	infectious diseases	0.559509	1.31057	FALSE
110.1	Dermatophytosis	infectious diseases	0.412061	1.72837	FALSE
110.11	Dermatophytosis of nail	infectious diseases	0.454202	1.03619	FALSE
110.13	Dermatophytosis of the body	infectious diseases	0.546442	1.49704	FALSE
649.1	Diabetes or abnormal glucose tolerance complicating pregnancy	pregnancy complications	0.335132	0.418346	FALSE
550.2	Diaphragmatic hernia	digestive	0.563053	2.06427	FALSE
561.1	Diarrhea	digestive	0.842915	1.18959	FALSE
704	Diseases of hair and hair follicles	dermatologic	0.610197	1.2909	FALSE
528.5	Diseases of lips	digestive	0.278887	0.929267	FALSE
703	Diseases of nail, NOS	dermatologic	0.439173	1.0996	FALSE
526	Diseases of the jaws	digestive	0.304135	1.16125	FALSE
473	Diseases of the larynx and vocal cords	respiratory	0.291422	1.17155	FALSE
528	Diseases of the oral soft tissues, excluding lesions specific for gingiva and tongue	digestive	0.549325	1.40801	FALSE
288	Diseases of white blood cells	hematopoietic	0.791575	3.77906	FALSE
830	Dislocation	injuries & poisonings	0.372081	1.00807	FALSE
689	Disorder of skin and subcutaneous tissue NOS	dermatologic	0.588527	0.9323	FALSE
255	Disorders of adrenal glands	endocrine/metabolic	0.919439	4.45175	FALSE
277.4	Disorders of bilirubin excretion	endocrine/metabolic	0.820321	3.08938	FALSE
724.2	Disorders of coccyx	musculoskeletal	0.49699	2.38234	FALSE
372	Disorders of conjunctiva	sense organs	0.320905	0.858585	FALSE
275.1	Disorders of iron metabolism	hematopoietic	0.190305	1.09712	FALSE
275.3	Disorders of magnesium metabolism	endocrine/metabolic	0.248176	0.949702	FALSE
626	Disorders of menstruation and other abnormal bleeding from female genital tract	genitourinary	2.91116	3.70019	FALSE
728	Disorders of muscle, ligament, and fascia	musculoskeletal	0.354722	1.01719	FALSE
377	Disorders of optic nerve and visual pathways	sense organs	0.6071	2.6101	FALSE
275.53	Disorders of phosphorus metabolism	endocrine/metabolic	0.30934	1.69746	FALSE
253	Disorders of the pituitary gland and its hypothalamic control	endocrine/metabolic	0.471831	2.12987	FALSE
619.2	Disorders of uterus, NEC	genitourinary	2.21287	2.76889	FALSE
379.2	Disorders of vitreous body	sense organs	0.502756	1.14038	FALSE
617	Disorders secondary to childbirth, surgery, trauma	genitourinary	1.39953	1.81457	FALSE
722.1	Displacement of intervertebral disc	musculoskeletal	0.523222	1.10012	FALSE
687.4	Disturbance of skin sensation	dermatologic	0.591377	0.879215	FALSE
350.6	Disturbances of sensation of smell and taste	neurological	0.595866	2.17972	FALSE
270.11	Disturbances of sulphur-bearing amino-acid metabolism	endocrine/metabolic	4.73224	9.82093	FALSE
562.1	Diverticulosis	digestive	0.663298	2.94065	FALSE
386.9	Dizziness and giddiness (Light-headedness and vertigo)	sense organs	0.899896	1.20692	FALSE
375.1	Dry eyes	sense organs	0.432625	0.964814	FALSE
705.1	Dyshidrosis	dermatologic	0.447422	1.45944	FALSE
626.2	Dysmenorrhea	genitourinary	1.514	2.2336	FALSE
277.7	Dysmetabolic syndrome X	endocrine/metabolic	3.34015	7.31935	FALSE
625.1	Dyspareunia	genitourinary	0.695084	1.08971	FALSE
536.8	Dyspepsia and other specified disorders of function of stomach	digestive	0.378356	0.950153	FALSE
532	Dysphagia	digestive	0.572791	1.25711	FALSE
300.4	Dysthymic disorder	mental disorders	0.46903	1.11701	FALSE
599.3	Dysuria	genitourinary	0.961296	1.23616	FALSE
41.4	E. coli	infectious diseases	0.5178	1.29319	FALSE
636.2	Early onset of delivery	pregnancy complications	1.92329	3.06415	FALSE
636	Early or threatened labor; hemorrhage in early pregnancy	pregnancy complications	0.987706	1.23961	FALSE
305.2	Eating disorder	mental disorders	0.354218	1.53494	FALSE
782.3	Edema	symptoms	0.487911	0.816406	FALSE
1015	Effects of other external causes	NULL	0.52164	1.3224	FALSE
288.2	Elevated white blood cell count	hematopoietic	0.540989	1.02503	FALSE
615	Endometriosis	genitourinary	1.53766	2.24158	FALSE
726.1	Enthesopathy	musculoskeletal	0.624159	1.08666	FALSE
345	Epilepsy, recurrent seizures, convulsions	neurological	0.630272	1.59719	FALSE
477	Epistaxis or throat hemorrhage	respiratory	0.457591	1.15852	FALSE
401.1	Essential hypertension	circulatory system	0.672458	0.953767	FALSE
381.2	Eustachian tube disorders	sense organs	0.425023	0.89859	FALSE
626.12	Excessive or frequent menstruation	genitourinary	1.59966	2.29945	FALSE
643	Excessive vomiting in pregnancy	pregnancy complications	0.985336	1.36279	FALSE
369.2	Eye infection, viral	sense organs	0.410853	1.58999	FALSE
728.7	Fasciitis	musculoskeletal	0.6192	1.42555	FALSE
661	Fetal distress and abnormal forces of labor	pregnancy complications	0.241435	0.323608	FALSE
783	Fever of unknown origin	symptoms	0.674062	0.952115	FALSE
735.1	Flat foot	musculoskeletal	0.41608	2.02017	FALSE
561.2	Flatulence	digestive	0.744957	1.21888	FALSE
1001	Foreign body injury	NULL	0.626325	1.6228	FALSE
801	Fracture of ankle and foot	injuries & poisonings	0.408927	1.0588	FALSE
801.1	Fracture of foot	injuries & poisonings	0.557344	2.57335	FALSE
804	Fracture of hand or wrist	injuries & poisonings	0.415533	1.29989	FALSE
803.2	Fracture of radius and ulna	injuries & poisonings	0.582619	2.24795	FALSE
599.5	Frequency of urination and polyuria	genitourinary	0.955785	1.364	FALSE
596.5	Functional disorders of bladder	genitourinary	0.501525	1.94944	FALSE
612.1	Galactorrhea	genitourinary	1.08856	3.02212	FALSE
727.4	Ganglion and cyst of synovium, tendon, and bursa	musculoskeletal	0.460811	1.08257	FALSE
535.9	Gastritis and duodenitis, NOS	digestive	0.524794	1.10447	FALSE
300.11	Generalized anxiety disorder	mental disorders	0.787387	1.15638	FALSE
618	Genital prolapse	genitourinary	0.142208	0.540572	FALSE
530.11	GERD	digestive	0.523634	0.687311	FALSE
365	Glaucoma	sense organs	0.479545	1.30273	FALSE
250.5	Glycosuria or Acetonuria	endocrine/metabolic	0.323335	0.985976	FALSE
242.1	Graves' disease	endocrine/metabolic	0.666478	1.38465	FALSE
593.1	Gross hematuria	genitourinary	0.525093	2.15172	FALSE
41.8	H. pylori	infectious diseases	0.494826	1.48065	FALSE
735.3	Hallux valgus (Bunion)	musculoskeletal	0.62698	1.51513	FALSE
389	Hearing loss	sense organs	0.355065	0.845479	FALSE
530.9	Heartburn	digestive	0.585838	1.21629	FALSE
228	Hemangioma and lymphangioma, any site	neoplasms	0.994163	2.27643	FALSE
228.1	Hemangioma of skin and subcutaneous tissue	neoplasms	0.680345	1.58213	FALSE
578.1	Hematemesis	digestive	0.61824	3.03801	FALSE
593	Hematuria	genitourinary	0.64016	1.04219	FALSE
636.3	Hemorrhage in early pregnancy	pregnancy complications	4.89867	5.78279	FALSE
459.1	Hemorrhage NOS	circulatory system	1.02191	2.79767	FALSE
578.8	Hemorrhage of rectum and anus	digestive	0.674739	1.17905	FALSE
850	Hemorrhage or hematoma complicating a procedure	injuries & poisonings	0.91348	2.86503	FALSE
455	Hemorrhoids	circulatory system	0.620178	0.909403	FALSE
573.3	Hepatomegaly	digestive	0.605302	1.84967	FALSE
54	Herpes simplex	infectious diseases	0.697235	0.981118	FALSE
53	Herpes zoster	infectious diseases	0.587725	1.37958	FALSE
705.3	Hidradenitis	dermatologic	0.732849	2.65225	FALSE
704.2	Hirsutism	dermatologic	0.691446	1.54772	FALSE
595	Hydronephrosis	genitourinary	0.277594	0.652864	FALSE
272.11	Hypercholesterolemia	endocrine/metabolic	0.904155	1.75966	FALSE
643.1	Hyperemesis gravidarum	pregnancy complications	0.932518	1.37518	FALSE
272.12	Hyperglyceridemia	endocrine/metabolic	0.940609	2.39021	FALSE
705.8	Hyperhidrosis	dermatologic	0.535547	1.15413	FALSE
272.1	Hyperlipidemia	endocrine/metabolic	1.15646	1.66927	FALSE
367.8	Hypermetropia	sense organs	0.577744	2.11707	FALSE
327.1	Hypersomnia	neurological	0.342285	0.983619	FALSE
642	Hypertension complicating pregnancy, childbirth, and the puerperium	pregnancy complications	0.31199	0.416563	FALSE
623	Hypertrophy of female genital organs	genitourinary	0.700378	1.427	FALSE
275.51	Hypocalcemia	endocrine/metabolic	0.286844	1.13577	FALSE
251.1	Hypoglycemia	endocrine/metabolic	0.692364	2.18205	FALSE
276.14	Hypopotassemia	endocrine/metabolic	0.7246	1.36107	FALSE
276.12	Hyposmolality and/or hyponatremia	endocrine/metabolic	0.460185	1.15722	FALSE
458.9	Hypotension NOS	circulatory system	0.284398	0.708268	FALSE
780	Hypothermia/Chills	symptoms	0.778777	1.87158	FALSE
244.4	Hypothyroidism NOS	endocrine/metabolic	1.29135	1.56572	FALSE
276.5	Hypovolemia	endocrine/metabolic	0.646663	1.13336	FALSE
279.1	Immunity deficiency	endocrine/metabolic	0.365196	1.66235	FALSE
380.4	Impacted cerumen	sense organs	0.511767	1.00203	FALSE
250.41	Impaired fasting glucose	endocrine/metabolic	0.785423	1.19324	FALSE
686.2	Impetigo	dermatologic	0.363032	1.37804	FALSE
647.1	Infections of genitourinary tract during pregnancy	pregnancy complications	0.840774	1.15725	FALSE
647	Infectious and parasitic complications affecting pregnancy	pregnancy complications	0.342315	0.463419	FALSE
626.8	Infertility, female	genitourinary	6.57745	7.84876	FALSE
626.15	Infertility, female, associated with anovulation	genitourinary	2.32536	3.37115	FALSE
609.1	Infertility, male	genitourinary	1.95088	5.0071	FALSE
371.3	Inflammation of eyelids	sense organs	0.502054	0.952059	FALSE
357	Inflammatory and toxic neuropathy	neurological	0.33984	1.174	FALSE
613.1	Inflammatory disease of breast	genitourinary	0.299332	0.666099	FALSE
614.4	Inflammatory diseases of uterus, except cervix	genitourinary	5.95878	9.26636	FALSE
481	Influenza	respiratory	0.437768	0.932527	FALSE
703.1	Ingrowing nail	dermatologic	0.342352	1.09023	FALSE
1009	Injury, NOS	NULL	0.671281	0.935451	FALSE
912	Insect bite	injuries & poisonings	0.31844	0.87722	FALSE
327.4	Insomnia	neurological	0.691654	1.04026	FALSE
835	Internal derangement of knee	injuries & poisonings	0.684792	1.5155	FALSE
271.3	Intestinal disaccharidase deficiencies and disaccharide malabsorption	endocrine/metabolic	0.754701	1.17592	FALSE
8	Intestinal infection	infectious diseases	0.613792	1.28868	FALSE
557	Intestinal malabsorption (non-celiac)	digestive	0.632428	1.88914	FALSE
280.2	Iron deficiency anemia secondary to blood loss (chronic)	hematopoietic	0.795197	1.64985	FALSE
280.1	Iron deficiency anemias, unspecified or not due to blood loss	hematopoietic	0.735153	1.02587	FALSE
626.14	Irregular menstrual bleeding	genitourinary	1.85349	2.73586	FALSE
626.13	Irregular menstrual cycle	genitourinary	3.1216	3.74908	FALSE
626.1	Irregular menstrual cycle/bleeding	genitourinary	2.31143	3.58265	FALSE
564.1	Irritable Bowel Syndrome	digestive	0.694453	1.19019	FALSE
573.5	Jaundice (not of newborn)	digestive	0.578336	2.45422	FALSE
741.4	Joint effusions	musculoskeletal	0.67757	1.34268	FALSE
840.3	Joint/ligament sprain	injuries & poisonings	0.54902	0.992491	FALSE
701.4	Keloid scar	dermatologic	0.282345	0.740721	FALSE
655	Known or suspected fetal abnormality affecting management of mother	pregnancy complications	0.517568	0.595297	FALSE
737.3	Kyphoscoliosis and scoliosis	musculoskeletal	0.432478	0.949444	FALSE
1012	Late effect	NULL	0.832573	4.52726	FALSE
645	Late pregnancy and failed induction	pregnancy complications	0.155363	0.211361	FALSE
214	Lipoma	neoplasms	0.453405	1.52794	FALSE
214.1	Lipoma of skin and subcutaneous tissue	neoplasms	0.44473	1.74456	FALSE
277.51	Lipoprotein disorders	endocrine/metabolic	0.996464	2.72142	FALSE
687.2	Localized superficial swelling, mass, or lump	dermatologic	0.332747	0.637643	FALSE
611.3	Lump or mass in breast	genitourinary	0.745177	1.02718	FALSE
289.4	Lymphadenitis	hematopoietic	0.592232	0.994409	FALSE
296.22	Major depressive disorder	mental disorders	0.850149	1.12294	FALSE
647.3	Major puerperal infection	pregnancy complications	0.438824	1.0071	FALSE
798	Malaise and fatigue	symptoms	0.943314	1.22554	FALSE
174.11	Malignant neoplasm of female breast	neoplasms	0.328506	1.00783	FALSE
652	Malposition and malpresentation of fetus or obstruction	pregnancy complications	0.358608	0.445756	FALSE
613.5	Mastodynia	genitourinary	0.695831	1.02499	FALSE
658	Maternal complication of pregnancy affecting fetus or newborn	pregnancy complications	0.396527	0.634262	FALSE
857	Mechanical complication of unspecified genitourinary device, implant, and graft	injuries & poisonings	0.729166	1.50519	FALSE
292.3	Memory loss	mental disorders	0.668485	2.67409	FALSE
306.1	Mental disorders durring/after pregnancy	mental disorders	0.346443	0.464786	FALSE
593.2	Microscopic hematuria	genitourinary	0.662621	1.72865	FALSE
340.1	Migrain with aura	neurological	0.815689	1.39888	FALSE
340	Migraine	neurological	0.896182	1.18275	FALSE
262	Mineral deficiency NEC	endocrine/metabolic	0.487464	1.3294	FALSE
634	Miscarriage; stillbirth	pregnancy complications	1264.99	2484.4	FALSE
626.21	Mittelschmerz	genitourinary	1.38427	5.89657	FALSE
272.13	Mixed hyperlipidemia	endocrine/metabolic	0.45904	1.32749	FALSE
296	Mood disorders	mental disorders	0.399377	0.992389	FALSE
278.11	Morbid obesity	endocrine/metabolic	0.696719	1.10883	FALSE
622.2	Mucous polyp of cervix	genitourinary	0.63495	1.33902	FALSE
651	Multiple gestation	pregnancy complications	1.54774	2.21765	FALSE
335	Multiple sclerosis	neurological	0.289682	1.15671	FALSE
772.3	Muscle weakness	symptoms	0.505277	1.27805	FALSE
771	Musculoskeletal symptoms referable to limbs	symptoms	0.206921	0.585966	FALSE
770	Myalgia and myositis unspecified	symptoms	0.527272	0.916305	FALSE
117	Mycoses	infectious diseases	0.18316	0.82198	FALSE
200	Myeloproliferative disease	neoplasms	0.478661	1.49412	FALSE
367.1	Myopia	sense organs	0.513029	0.797934	FALSE
471	Nasal polyps	respiratory	0.436209	1.89325	FALSE
789	Nausea and vomiting	symptoms	0.791204	0.998827	FALSE
199	Neoplasm of uncertain behavior	neoplasms	0.537113	1.03556	FALSE
173	Neoplasm of uncertain behavior of skin	neoplasms	0.47855	0.783839	FALSE
766	Neuralgia, neuritis, and radiculitis NOS	symptoms	0.273165	0.735366	FALSE
288.11	Neutropenia	hematopoietic	0.189389	0.877212	FALSE
217.1	Nevus, non-neoplastic	neoplasms	0.512865	0.84182	FALSE
769	Nonallopathic lesions NEC	symptoms	0.619989	2.9328	FALSE
558	Noninfectious gastroenteritis	digestive	0.677253	1.13631	FALSE
619.3	Noninflammatory disorders of cervix	genitourinary	0.989067	1.46807	FALSE
619.1	Noninflammatory disorders of ovary, fallopian tube, and broad ligament	genitourinary	1.47687	2.15298	FALSE
619.4	Noninflammatory disorders of vagina	genitourinary	1.44605	1.82666	FALSE
619.5	Noninflammatory disorders of vulva and perineum	genitourinary	0.526282	1.01707	FALSE
619	Noninflammatory female genital disorders	genitourinary	1.7057	2.68266	FALSE
395.1	Nonrheumatic mitral valve disorders	circulatory system	0.564582	1.25588	FALSE
579.8	Nonspecific abnormal findings in stool contents	digestive	0.306885	0.856722	FALSE
793	Nonspecific abnormal findings on radiological and other examination of musculoskeletal system	symptoms	0.339664	1.21469	FALSE
793.2	Nonspecific abnormal findings on radiological and other examination of other intrathoracic organs (echocardiogram, etc)	symptoms	0.527131	1.11704	FALSE
418	Nonspecific chest pain	circulatory system	0.786221	1.05696	FALSE
573.6	Nonspecific elevation of levels of transaminase or lactic acid dehydrogenase [LDH]	digestive	0.548418	1.18912	FALSE
790	Nonspecific findings on examination of blood	symptoms	0.48815	2.18513	FALSE
241.2	Nontoxic multinodular goiter	endocrine/metabolic	0.656259	1.44131	FALSE
241	Nontoxic nodular goiter	endocrine/metabolic	0.863804	2.02139	FALSE
241.1	Nontoxic uninodular goiter	endocrine/metabolic	0.633819	1.11067	FALSE
650	Normal delivery	pregnancy complications	0.137984	0.189273	FALSE
278.1	Obesity	endocrine/metabolic	1.00656	1.29774	FALSE
300.3	Obsessive-compulsive disorders	mental disorders	0.444931	1.71922	FALSE
665	Obstetrical/birth trauma	pregnancy complications	0.105907	0.131499	FALSE
575.2	Obstruction of bile duct	digestive	0.242533	0.532493	FALSE
327.32	Obstructive sleep apnea	neurological	0.599873	1.07819	FALSE
871.2	Open wound of finger(s)	injuries & poisonings	0.396108	0.936475	FALSE
871	Open wounds of extremities	injuries & poisonings	0.380504	1.46731	FALSE
870	Open wounds of head; neck; and trunk	injuries & poisonings	0.636661	1.79198	FALSE
528.12	Oral aphthae	digestive	0.286326	1.20374	FALSE
327.41	Organic or persistent insomnia	neurological	0.278307	1.11935	FALSE
458.1	Orthostatic hypotension	circulatory system	0.314231	1.11118	FALSE
740.9	Osteoarthrosis NOS	musculoskeletal	0.370907	1.0393	FALSE
740.11	Osteoarthrosis, localized, primary	musculoskeletal	0.387738	1.10427	FALSE
743.9	Osteopenia or other disorder of bone and cartilage	musculoskeletal	0.275508	0.751054	FALSE
382	Otalgia	sense organs	0.589622	1.00443	FALSE
790.6	Other abnormal blood chemistry	symptoms	1.13717	1.57088	FALSE
250.42	Other abnormal glucose	endocrine/metabolic	1.12521	1.59465	FALSE
599.9	Other abnormality of urination	genitourinary	0.865223	1.50683	FALSE
738	Other acquired musculoskeletal deformity	musculoskeletal	0.407622	1.43555	FALSE
795	Other and nonspecific abnormal cytological, histological and immunological findings	symptoms	0.460339	0.909962	FALSE
286.7	Other and unspecified coagulation defects	hematopoietic	1.00247	2.45351	FALSE
654	Other and unspecified complications of birth; puerperium affecting management of mother	pregnancy complications	0.222398	0.33485	FALSE
759	Other and unspecified congenital anomalies	congenital anomalies	0.710439	1.03566	FALSE
285	Other anemias	hematopoietic	0.51545	0.668168	FALSE
215	Other benign neoplasm of connective and other soft tissue	neoplasms	0.642875	1.06268	FALSE
571.5	Other chronic nonalcoholic liver disease	digestive	0.531234	0.958647	FALSE
646	Other complications of pregnancy NEC	pregnancy complications	0.50435	0.591146	FALSE
674	Other complications of the puerperium NEC	pregnancy complications	0.319703	0.481989	FALSE
348.9	Other conditions of brain, NOS	neurological	0.475637	1.36212	FALSE
649	Other conditions or status of the mother complicating pregnancy, childbirth, or the puerperium	pregnancy complications	0.303335	0.354544	FALSE
742.9	Other derangement of joint	musculoskeletal	0.403818	0.826914	FALSE
289	Other diseases of blood and blood-forming organs	hematopoietic	0.533042	1.33937	FALSE
510	Other diseases of lung	respiratory	0.288202	1.00489	FALSE
519.8	Other diseases of respiratory system, NEC	respiratory	0.303971	1.13868	FALSE
525	Other diseases of the teeth and supporting structures	digestive	0.794841	2.09298	FALSE
575.8	Other disorders of biliary tract	digestive	0.353513	1.25548	FALSE
733	Other disorders of bone and cartilage	musculoskeletal	0.252728	0.634588	FALSE
723	Other disorders of cervical region	musculoskeletal	0.533105	1.92328	FALSE
388	Other disorders of ear	sense organs	0.403708	0.944456	FALSE
379	Other disorders of eye	sense organs	0.206733	0.729492	FALSE
374	Other disorders of eyelids	sense organs	0.518435	1.27277	FALSE
575.7	Other disorders of gallbladder	digestive	0.430335	1.8362	FALSE
569	Other disorders of intestine	digestive	0.192558	0.63632	FALSE
573	Other disorders of liver	digestive	0.443267	0.98668	FALSE
277	Other disorders of metabolism	endocrine/metabolic	0.688287	1.81625	FALSE
568	Other disorders of peritoneum	digestive	1.18396	3.37913	FALSE
729	Other disorders of soft tissues	musculoskeletal	0.514259	0.970654	FALSE
537	Other disorders of stomach and duodenum	digestive	0.40264	1.01822	FALSE
727	Other disorders of synovium, tendon, and bursa	musculoskeletal	0.371471	1.82544	FALSE
676	Other disorders of the breast associated with childbirth and disorders of lactation	pregnancy complications	0.255935	0.441336	FALSE
586	Other disorders of the kidney and ureters	genitourinary	0.402796	0.792587	FALSE
246	Other disorders of thyroid	endocrine/metabolic	0.78745	1.1592	FALSE
694.2	Other dyschromia	dermatologic	0.650951	0.937433	FALSE
512.9	Other dyspnea	respiratory	0.624399	1.0182	FALSE
259	Other endocrine disorders	endocrine/metabolic	1.8511	3.79571	FALSE
414	Other forms of chronic heart disease	circulatory system	0.397107	0.937306	FALSE
339	Other headache syndromes	neurological	0.839107	1.08518	FALSE
282.8	Other hemoglobinopathies	hematopoietic	0.579792	1.0244	FALSE
638	Other high-risk pregnancy	pregnancy complications	0.889705	1.02204	FALSE
401.3	Other hypertensive complications	circulatory system	0.321143	0.841123	FALSE
701	Other hypertrophic and atrophic conditions of skin	dermatologic	0.515849	0.846336	FALSE
1019	Other ill-defined and unknown causes of morbidity and mortality	NULL	0.678567	0.774318	FALSE
279.7	Other immunological findings	endocrine/metabolic	2.07536	4.43809	FALSE
136	Other infectious and parasitic diseases	infectious diseases	0.460142	1.51302	FALSE
686	Other local infections of skin and subcutaneous tissue	dermatologic	0.499051	1.13363	FALSE
598.9	Other nonspecific findings on examination of urine	genitourinary	0.649404	0.981861	FALSE
870.3	Other open wound of head and face	injuries & poisonings	0.463496	1.90361	FALSE
656	Other perinatal conditions of fetus or newborn	pregnancy complications	0.610806	0.712743	FALSE
351	Other peripheral nerve disorders	neurological	0.452901	0.746546	FALSE
505	Other pulmonary inflamation or edema	respiratory	0.20447	1.14275	FALSE
362	Other retinal disorders	sense organs	0.297337	0.846082	FALSE
613.7	Other signs and symptoms in breast	genitourinary	0.422484	0.926688	FALSE
427.3	Other specified cardiac dysrhythmias	circulatory system	0.571893	0.957202	FALSE
751.22	Other specified congenital anomalies of kidney	congenital anomalies	0.421676	1.42916	FALSE
704.8	Other specified diseases of hair and hair follicles	dermatologic	0.549371	1.14815	FALSE
706.8	Other specified diseases of sebaceous glands	dermatologic	0.596794	1.29203	FALSE
279.8	Other specified disorders involving the immune mechanism	endocrine/metabolic	0.16299	0.782327	FALSE
613.8	Other specified disorders of breast	genitourinary	0.43115	1.10598	FALSE
695.8	Other specified erythematous conditions	dermatologic	0.736355	2.58329	FALSE
535.8	Other specified gastritis	digestive	0.339337	1.7559	FALSE
842	Other sprains and strains	injuries & poisonings	0.425933	1.4091	FALSE
1005	Other symptoms	NULL	0.594104	1.05189	FALSE
579	Other symptoms involving abdomen and pelvis	digestive	0.597015	1.29009	FALSE
599.8	Other symptoms involving urinary system	genitourinary	1.00878	1.75238	FALSE
724.8	Other symptoms referable to back	musculoskeletal	0.540813	1.59999	FALSE
599	Other symptoms/disorders or the urinary system	genitourinary	1.59016	3.53977	FALSE
1010	Other tests	NULL	0.438763	0.530018	FALSE
479	Other upper respiratory disease	respiratory	0.65109	0.951658	FALSE
452	Other venous embolism and thrombosis	circulatory system	0.323903	1.08315	FALSE
281.12	Other vitamin B12 deficiency anemia	hematopoietic	0.375482	1.52684	FALSE
380.1	Otitis externa	sense organs	0.312786	0.729518	FALSE
381.1	Otitis media	sense organs	0.670277	1.55077	FALSE
628	Ovarian cyst	genitourinary	1.93462	2.37097	FALSE
256	Ovarian dysfunction	endocrine/metabolic	2.06139	3.58964	FALSE
625	Pain and other symptoms associated with female genital organs	genitourinary	1.39422	1.85872	FALSE
745	Pain in joint	musculoskeletal	0.694619	0.874689	FALSE
773	Pain in limb	symptoms	0.65786	0.874764	FALSE
379.9	Pain, swelling or discharge of eye	sense organs	0.550309	1.15105	FALSE
512.2	Painful respiration	respiratory	0.553481	1.04503	FALSE
782.6	Pallor and flushing	symptoms	0.76088	2.40208	FALSE
427.9	Palpitations	circulatory system	0.806398	1.1275	FALSE
792.1	Papanicolaou smear of cervix or vagina with atypical squamous cells	genitourinary	0.800806	1.14189	FALSE
327.5	Parasomnia	neurological	0.876713	4.37426	FALSE
427.11	Paroxysmal supraventricular tachycardia	circulatory system	0.370912	0.923735	FALSE
427.12	Paroxysmal ventricular tachycardia	circulatory system	0.358495	1.37408	FALSE
345.12	Partial epilepsy	neurological	0.199682	0.964309	FALSE
614.33	Pelvic inflammatory disease, NOS	genitourinary	2.25867	5.65722	FALSE
614.1	Pelvic peritoneal adhesions, female (postoperative) (postinfection)	genitourinary	0.598252	1.15174	FALSE
531.4	Peptic ulcer, site unspecified	digestive	1.07184	4.30267	FALSE
522.5	Periapical abscess	digestive	0.558694	2.65332	FALSE
420.2	Pericarditis	circulatory system	0.384146	1.70206	FALSE
726	Peripheral enthesopathies and allied syndromes	musculoskeletal	0.517316	1.12103	FALSE
386.2	Peripheral or central vertigo	sense organs	0.492423	1.10533	FALSE
362.6	Peripheral retinal degenerations	sense organs	0.556563	2.03598	FALSE
568.1	Peritoneal adhesions (postoperative) (postinfection)	digestive	0.290038	0.937466	FALSE
313	Pervasive developmental disorders	mental disorders	0.459322	1.64977	FALSE
451	Phlebitis and thrombophlebitis	circulatory system	0.475187	2.29051	FALSE
300.13	Phobia	mental disorders	0.486066	1.55036	FALSE
253.1	Pituitary hyperfunction	endocrine/metabolic	1.90833	3.49839	FALSE
696.3	Pityriasis	dermatologic	0.385478	1.54105	FALSE
635.3	Placenta previa and abruptio placenta	pregnancy complications	0.376579	0.516435	FALSE
507	Pleurisy; pleural effusion	respiratory	0.374634	0.920287	FALSE
480	Pneumonia	respiratory	0.627771	1.2947	FALSE
256.4	Polycystic ovaries	endocrine/metabolic	2.28287	2.99526	FALSE
622.1	Polyp of corpus uteri	genitourinary	2.83778	4.1363	FALSE
627.3	Postmenopausal atrophic vaginitis	genitourinary	0.336403	0.997787	FALSE
475.9	Postnasal drip	respiratory	0.392095	0.966315	FALSE
80	Postoperative infection	infectious diseases	0.383817	1.42959	FALSE
300.9	Posttraumatic stress disorder	mental disorders	0.671662	1.4394	FALSE
418.1	Precordial pain	circulatory system	0.827356	2.29897	FALSE
642.1	Preeclampsia and eclampsia	pregnancy complications	0.263468	0.373518	FALSE
427.6	Premature beats	circulatory system	0.435879	1.01896	FALSE
627.5	Premature menopause and other ovarian failure	genitourinary	1.27766	2.2992	FALSE
627.4	Premenopausal menorrhagia	genitourinary	0.910849	2.57828	FALSE
626.4	Premenstrual tension syndromes	genitourinary	0.710141	1.83515	FALSE
286.81	Primary hypercoagulable state	hematopoietic	3.05278	4.65025	FALSE
287.31	Primary thrombocytopenia	hematopoietic	0.38468	1.08655	FALSE
425.1	Primary/intrinsic cardiomyopathies	circulatory system	0.14509	0.590255	FALSE
653	Problems associated with amniotic cavity and membranes	pregnancy complications	0.359854	0.450564	FALSE
360.2	Progressive myopia	sense organs	0.573993	2.42103	FALSE
618.1	Prolapse of vaginal walls	genitourinary	0.385045	1.01861	FALSE
269	Proteinuria	endocrine/metabolic	0.513045	1.15334	FALSE
131	Protozoan infection	infectious diseases	0.892262	3.47373	FALSE
695.7	Prurigo and Lichen	dermatologic	0.588742	1.49707	FALSE
698	Pruritus and related conditions	dermatologic	0.61143	0.856389	FALSE
696.41	Psoriasis vulgaris	dermatologic	0.557301	1.2327	FALSE
303.3	Psychogenic disorder	mental disorders	0.297582	1.19864	FALSE
508	Pulmonary collapse; interstitial and compensatory emphysema	respiratory	0.229094	0.728386	FALSE
415.11	Pulmonary embolism and infarction, acute	circulatory system	0.239338	1.00196	FALSE
287	Purpura and other hemorrhagic conditions	hematopoietic	1.48421	9.03027	FALSE
590	Pyelonephritis	genitourinary	1.04742	1.83091	FALSE
687.1	Rash and other nonspecific skin eruption	dermatologic	0.661004	0.902178	FALSE
443.1	Raynaud's syndrome	circulatory system	0.590517	1.64203	FALSE
530.14	Reflux esophagitis	digestive	0.361933	1.16502	FALSE
555.1	Regional enteritis	digestive	0.27384	1.07867	FALSE
594.8	Renal colic	genitourinary	0.740301	2.01329	FALSE
599.2	Retention of urine	genitourinary	0.185195	0.40692	FALSE
361	Retinal detachments and defects	sense organs	0.424486	1.84568	FALSE
654.2	Rhesus isoimmunization in pregnancy	pregnancy complications	1.03695	1.66252	FALSE
714.1	Rheumatoid arthritis	musculoskeletal	0.30593	0.93915	FALSE
695.3	Rosacea	dermatologic	0.347507	0.767063	FALSE
701.2	Scar conditions and fibrosis of skin	dermatologic	0.427169	0.805063	FALSE
764	Sciatica	symptoms	0.479953	0.810851	FALSE
706.2	Sebaceous cyst	dermatologic	0.544832	0.938874	FALSE
690.1	Seborrheic dermatitis	dermatologic	0.778895	1.31247	FALSE
702.2	Seborrheic keratosis	dermatologic	0.524736	0.876514	FALSE
244.1	Secondary hypothyroidism	endocrine/metabolic	0.457991	1.01279	FALSE
287.32	Secondary thrombocytopenia	hematopoietic	0.194077	0.452008	FALSE
389.1	Sensorineural hearing loss	sense organs	0.15578	0.694392	FALSE
994.2	Sepsis	injuries & poisonings	0.435955	1.22054	FALSE
470	Septal Deviations/Turbinate Hypertrophy	respiratory	0.437351	0.928254	FALSE
38	Septicemia	infectious diseases	0.364889	1.09712	FALSE
90	Sexually transmitted infections (not HIV or hepatitis)	infectious diseases	0.645576	1.9146	FALSE
637	Short gestation; low birth weight; and fetal growth retardation	pregnancy complications	0.318676	0.636395	FALSE
512.7	Shortness of breath	respiratory	0.698452	0.975688	FALSE
709.2	Sicca syndrome	dermatologic	0.299002	1.1286	FALSE
240	Simple and unspecified goiter	endocrine/metabolic	0.750874	1.69649	FALSE
819	Skull and face fracture and other intercranial injury	injuries & poisonings	0.617487	2.28746	FALSE
327.3	Sleep apnea	neurological	0.43276	0.896747	FALSE
327	Sleep disorders	neurological	0.453256	1.05506	FALSE
514.2	Solitary pulmonary nodule	respiratory	1.34854	4.08494	FALSE
772.2	Spasm of muscle	symptoms	0.460181	0.998698	FALSE
291.4	Specific nonpsychotic mental disorders due to brain damage	mental disorders	0.684547	2.78143	FALSE
721.1	Spondylosis without myelopathy	musculoskeletal	0.670834	1.49643	FALSE
287.1	Spontaneous ecchymoses	hematopoietic	0.556641	3.34685	FALSE
840	Sprains and strains	injuries & poisonings	0.550808	0.851232	FALSE
841	Sprains and strains of back and neck	injuries & poisonings	0.725947	1.41597	FALSE
741.2	Stiffness of joint	musculoskeletal	0.524325	1.65044	FALSE
41.2	Streptococcus infection	infectious diseases	0.542175	0.933478	FALSE
624.9	stress incontinence, female	genitourinary	0.417608	0.88095	FALSE
368.9	Subjective visual disturbances	sense organs	0.782144	1.85432	FALSE
316	Substance addiction and disorders	mental disorders	0.553679	1.07261	FALSE
297.1	Suicidal ideation	mental disorders	0.798172	2.13643	FALSE
681	Superficial cellulitis and abscess	dermatologic	0.650037	1.20151	FALSE
915	Superficial injury without mention of infection	injuries & poisonings	0.522022	1.02323	FALSE
381.11	Suppurative and unspecified otitis media	sense organs	0.60034	1.15009	FALSE
427.61	Supraventricular premature beats	circulatory system	0.495	1.6249	FALSE
771.1	Swelling of limb	symptoms	0.511561	0.886182	FALSE
293.1	Swelling, mass, or lump in head and neck [Space-occupying lesion, intracranial NOS]	mental disorders	0.549358	1.03513	FALSE
627.2	Symptomatic menopause	genitourinary	0.639705	2.88488	FALSE
687	Symptoms affecting skin	dermatologic	0.62485	1.51858	FALSE
741	Symptoms and disorders of the joints	musculoskeletal	0.399349	0.88114	FALSE
429.3	Symptoms involving cardiovascular system	circulatory system	0.555314	1.40111	FALSE
561	Symptoms involving digestive system	digestive	0.450902	0.932096	FALSE
624	Symptoms involving female genital tract	genitourinary	0.833263	1.47721	FALSE
519.9	Symptoms involving respiratory system and other chest symptoms	respiratory	0.506329	1.58461	FALSE
772	Symptoms of the muscles	symptoms	0.27652	0.657765	FALSE
788	Syncope and collapse	symptoms	0.723475	1.12298	FALSE
727.1	Synovitis and tenosynovitis	musculoskeletal	0.367163	0.651144	FALSE
695.42	Systemic lupus erythematosus	dermatologic	0.581441	1.41022	FALSE
427.7	Tachycardia NOS	circulatory system	0.576213	0.867046	FALSE
704.12	Telogen effluvium	dermatologic	0.398789	1.30021	FALSE
526.41	Temporomandibular joint disorder, unspecified	digestive	0.375776	1.2007	FALSE
306.9	Tension headache	mental disorders	0.479465	1.15867	FALSE
763	Thoracic or lumbosacral neuritis or radiculitis, unspecified	symptoms	0.494597	1.14317	FALSE
636.1	Threatened premature labor	pregnancy complications	1.3828	2.15213	FALSE
478	Throat pain	respiratory	0.788229	1.58604	FALSE
287.3	Thrombocytopenia	hematopoietic	0.344357	0.548874	FALSE
193	Thyroid cancer	neoplasms	0.479411	1.36046	FALSE
245	Thyroiditis	endocrine/metabolic	0.732274	2.49003	FALSE
245.1	Thyroiditis, acute and subacute	endocrine/metabolic	0.743289	3.20246	FALSE
242	Thyrotoxicosis with or without goiter	endocrine/metabolic	0.858751	1.44548	FALSE
389.4	Tinnitus	sense organs	0.313877	0.740666	FALSE
318	Tobacco use disorder	mental disorders	0.757688	1.37608	FALSE
291.1	Transient mental disorders due to conditions classified elsewhere	mental disorders	0.365902	0.864279	FALSE
10	Tuberculosis	infectious diseases	0.737074	2.66977	FALSE
250.1	Type 1 diabetes	endocrine/metabolic	0.418251	1.16428	FALSE
250.2	Type 2 diabetes	endocrine/metabolic	0.692634	1.00956	FALSE
555.2	Ulcerative colitis	digestive	0.181141	0.733704	FALSE
663	Umbilical cord complications during labor and delivery	pregnancy complications	0.195033	0.260977	FALSE
550.4	Umbilical hernia	digestive	0.423141	1.20827	FALSE
709.7	Unspecified diffuse connective tissue disease	dermatologic	0.814984	1.87128	FALSE
695.9	Unspecified erythematous condition	dermatologic	0.398391	1.0687	FALSE
599.4	Urinary incontinence	genitourinary	0.268915	0.61556	FALSE
591	Urinary tract infection	genitourinary	0.903229	1.13803	FALSE
947	Urticaria	dermatologic	0.778557	1.27315	FALSE
218.1	Uterine leiomyoma	neoplasms	0.895503	1.12823	FALSE
614.52	Vaginitis and vulvovaginitis	genitourinary	1.07782	1.4255	FALSE
747.12	Valvular heart disease/ heart chambers	congenital anomalies	0.392279	1.38025	FALSE
454.1	Varicose veins of lower extremity	circulatory system	0.301442	0.943152	FALSE
454.11	Varicose veins of lower extremity, symptomtic	circulatory system	0.481546	1.72693	FALSE
671	Venous/cerebrovascular complications embolism in pregnancy and the puerperium	pregnancy complications	0.280212	0.429159	FALSE
550.5	Ventral hernia	digestive	0.254463	1.08769	FALSE
8.6	Viral Enteritis	infectious diseases	0.361029	1.29372	FALSE
70.2	Viral hepatitis B	infectious diseases	0.479511	1.15212	FALSE
79	Viral infection	infectious diseases	0.740935	1.10266	FALSE
78	Viral warts & HPV	infectious diseases	0.692752	1.01067	FALSE
79.9	Viremia, NOS	infectious diseases	0.511615	1.04574	FALSE
368	Visual disturbances	sense organs	0.593876	1.01463	FALSE
368.4	Visual field defects	sense organs	0.34102	1.49317	FALSE
261.2	Vitamin B-complex deficiencies	endocrine/metabolic	0.710236	1.4827	FALSE
261.4	Vitamin D deficiency	endocrine/metabolic	1.274	1.62578	FALSE
694.1	Vitiligo	dermatologic	0.428748	1.85633	FALSE
473.4	Voice disturbance	respiratory	0.405903	1.12686	FALSE
512.1	Wheezing	respiratory	0.684286	1.50619	FALSE
442.11	Abdominal aortic aneurysm	circulatory system			TRUE
550	Abdominal hernia	digestive			TRUE
790.9	Abnormal arterial blood gases	symptoms			TRUE
512.3	Abnormal chest sounds	respiratory			TRUE
598	Abnormal findings on examination of urine	genitourinary			TRUE
346	Abnormal findings on study of brain and/or nervous system	neurological			TRUE
429.2	Abnormal function study of cardiovascular system	circulatory system			TRUE
781.2	Abnormal posture	symptoms			TRUE
350.5	Abnormal reflex	neurological			TRUE
589	Abnormal results of function study of kidney	genitourinary			TRUE
514.1	Abnormal results of function study of pulmonary system	respiratory			TRUE
794	Abnormal results of other function studies (bladder, pancreas, placenta, spleen, etc)	symptoms			TRUE
609.2	Abnormal spermatozoa	genitourinary			TRUE
516	Abnormal sputum	respiratory			TRUE
350.2	Abnormality of gait	neurological			TRUE
289.9	Abnormality of red blood cells	hematopoietic			TRUE
251.8	Abnormality of secretion of glucagon or gastrin	endocrine/metabolic			TRUE
276.4	Acid-base balance disorder	endocrine/metabolic			TRUE
175	Acquired absence of breast	neoplasms			TRUE
286.4	Acquired coagulation factor deficiency	hematopoietic			TRUE
736.2	Acquired deformities of finger	musculoskeletal			TRUE
736.1	Acquired deformities of forearm	musculoskeletal			TRUE
736.3	Acquired deformities of hip	musculoskeletal			TRUE
736.5	Acquired deformities of knee	musculoskeletal			TRUE
283	Acquired hemolytic anemias	hematopoietic			TRUE
738.4	Acquired spondylolisthesis	musculoskeletal			TRUE
735.2	Acquired toe deformities	musculoskeletal			TRUE
253.11	Acromegaly and gigantism	endocrine/metabolic			TRUE
323.2	Acute (transverse) myelitis	neurological			TRUE
474	Acute and chronic tonsillitis	respiratory			TRUE
573.4	Acute and subacute necrosis of liver	digestive			TRUE
938.1	Acute dermatitis due to solar radiation	dermatologic			TRUE
446.2	Acute febrile mucocutaneous lymph node syndrome (Kawasaki disease)	circulatory system			TRUE
580.13	Acute glomerulonephritis, NOS	genitourinary			TRUE
81.11	Acute graft-versus-host disease	infectious diseases			TRUE
710.11	Acute osteomyelitis	musculoskeletal			TRUE
420.21	Acute pericarditis	circulatory system			TRUE
523.31	Acute periodontitis	digestive			TRUE
394.4	Acute rheumatic heart disease	circulatory system			TRUE
441.1	Acute vascular insufficiency of intestine	circulatory system			TRUE
433.6	Acute, but ill-defined cerebrovascular disease	circulatory system			TRUE
255.1	Adrenal hyperfunction	endocrine/metabolic			TRUE
255.2	Adrenal hypofunction	endocrine/metabolic			TRUE
255.3	Adrenogenital disorders	endocrine/metabolic			TRUE
260.3	Adult failure to thrive	endocrine/metabolic			TRUE
960.1	Adverse effects of antibacterials (not penicillins)	injuries & poisonings			TRUE
941	Adverse reaction to serum or vaccine	injuries & poisonings			TRUE
317.11	Alcoholic liver damage	mental disorders			TRUE
276.42	Alkalosis	endocrine/metabolic			TRUE
287.2	Allergic purpura	hematopoietic			TRUE
930	Allergic reaction to food	injuries & poisonings			TRUE
960.2	Allergy/adverse effect of penicillin	injuries & poisonings			TRUE
704.11	Alopecia Areata	dermatologic			TRUE
270.34	Alpha-1-antitrypsin deficiency	endocrine/metabolic			TRUE
292.4	Altered mental status	mental disorders			TRUE
368.1	Amblyopia	sense organs			TRUE
270.33	Amyloidosis	endocrine/metabolic			TRUE
565.1	Anal and rectal polyp	digestive			TRUE
285.21	Anemia in chronic kidney disease	hematopoietic			TRUE
285.22	Anemia in neoplastic disease	hematopoietic			TRUE
285.2	Anemia of chronic disease	hematopoietic			TRUE
411.41	Aneurysm and dissection of heart	circulatory system			TRUE
442.3	Aneurysm of artery of lower extremity	circulatory system			TRUE
442.2	Aneurysm of iliac artery	circulatory system			TRUE
442.8	Aneurysm of other specified artery	circulatory system			TRUE
411.3	Angina pectoris	circulatory system			TRUE
556.11	Angiodysplasia of intestine (without mention of hemorrhage)	digestive			TRUE
368.3	Anisometropia	sense organs			TRUE
715.2	Ankylosing spondylitis	musculoskeletal			TRUE
741.1	Ankylosis of joint	musculoskeletal			TRUE
759.1	Anomalies of endocrine glands, congenital	congenital anomalies			TRUE
526.3	Anomalies of jaw size/symmetry	digestive			TRUE
379.4	Anomalies of pupillary function	sense organs			TRUE
748	Anomalies of respiratory system, congenital	congenital anomalies			TRUE
524.3	Anomalies of tooth position/malocclusion	digestive			TRUE
426.4	Anomalous atrioventricular excitation	circulatory system			TRUE
260.6	Anorexia	endocrine/metabolic			TRUE
305.21	Anorexia nervosa	mental disorders			TRUE
334.2	Anterior horn cell disease	neurological			TRUE
253.4	Anterior pituitary disorders	endocrine/metabolic			TRUE
964.1	Anticoagulants causing adverse effects	injuries & poisonings			TRUE
963.1	Antineoplastic and immunosuppressive drugs causing adverse effects	injuries & poisonings			TRUE
965.2	Antirheumatics causing adverse effects in therapeutic use	injuries & poisonings			TRUE
301.2	Antisocial/borderline personality disorder	mental disorders			TRUE
300	Anxiety disorders	mental disorders			TRUE
442.1	Aortic aneurysm	circulatory system			TRUE
447.7	Aortic ectasia	circulatory system			TRUE
394.3	Aortic valve disease	circulatory system			TRUE
379.3	Aphakia and other disorders of lens	sense organs			TRUE
292.11	Aphasia	mental disorders			TRUE
284	Aplastic anemia	hematopoietic			TRUE
513.31	Apnea	respiratory			TRUE
540	Appendiceal conditions	digestive			TRUE
540.1	Appendicitis	digestive			TRUE
442.4	Arterial dissection	circulatory system			TRUE
444	Arterial embolism and thrombosis	circulatory system			TRUE
444.1	Arterial embolism and thrombosis of lower extremity artery	circulatory system			TRUE
446.9	Arteritis NOS	circulatory system			TRUE
711	Arthropathy associated with infections	musculoskeletal			TRUE
713	Arthropathy associated with other disorders classified elsewhere	musculoskeletal			TRUE
133	Arthropod-borne diseases	infectious diseases			TRUE
742.8	Articular cartilage disorder	musculoskeletal			TRUE
414.2	ASCVD	circulatory system			TRUE
733.4	Aseptic necrosis of bone	musculoskeletal			TRUE
117.4	Aspergillosis	infectious diseases			TRUE
1013	Asphyxia and hypoxemia	NULL			TRUE
440	Atherosclerosis	circulatory system			TRUE
440.9	Atherosclerosis of aorta	circulatory system			TRUE
440.22	Atherosclerosis of native arteries of the extremities with intermittent claudication	circulatory system			TRUE
440.21	Atherosclerosis of native arteries of the extremities with ulceration or gangrene	circulatory system			TRUE
440.1	Atherosclerosis of renal artery	circulatory system			TRUE
440.2	Atherosclerosis of the extremities	circulatory system			TRUE
427.22	Atrial flutter	circulatory system			TRUE
426.2	Atrioventricular [AV] block	circulatory system			TRUE
426.24	Atrioventricular block, complete	circulatory system			TRUE
525.2	Atrophy of edentulous alveolar ridge	digestive			TRUE
624.2	Atrophy of female genital tract	genitourinary			TRUE
313.3	Autism	mental disorders			TRUE
279.2	Autoimmune disease NEC	endocrine/metabolic			TRUE
283.1	Autoimmune hemolytic anemias	hematopoietic			TRUE
609.11	Azoospermia and oligospermia	genitourinary			TRUE
480.1	Bacterial pneumonia	respiratory			TRUE
530.13	Barrett's esophagus	digestive			TRUE
711.3	Behcet's syndrome	musculoskeletal			TRUE
227.1	Benign neoplasm of adrenal gland	neoplasms			TRUE
213	Benign neoplasm of bone and articular cartilage	neoplasms			TRUE
225.1	Benign neoplasm of brain, cranial nerves, meninges	neoplasms			TRUE
224	Benign neoplasm of eye	neoplasms			TRUE
224.1	Benign neoplasm of eye, uveal	neoplasms			TRUE
223	Benign neoplasm of kidney and other urinary organs	neoplasms			TRUE
210	Benign neoplasm of lip, oral cavity, and pharynx	neoplasms			TRUE
229.1	Benign neoplasm of lymph nodes	neoplasms			TRUE
221	Benign neoplasm of other female genital organs	neoplasms			TRUE
227.2	Benign neoplasm of parathyroid gland	neoplasms			TRUE
212	Benign neoplasm of respiratory and intrathoracic organs	neoplasms			TRUE
225.2	Benign neoplasm of spinal cord, meninges	neoplasms			TRUE
226	Benign neoplasm of thyroid glands	neoplasms			TRUE
596.1	Bladder neck obstruction	genitourinary			TRUE
911	Blister	injuries & poisonings			TRUE
170.1	Bone cancer	neoplasms			TRUE
860	Bone marrow or stem cell transplant	neoplasms			TRUE
174.1	Breast cancer [female]	neoplasms			TRUE
174.2	Breast cancer [male]	neoplasms			TRUE
612	Breast conditions, congenital or relating to hormones	genitourinary			TRUE
873	Broken tooth	injuries & poisonings			TRUE
496.3	Bronchiectasis	respiratory			TRUE
480.5	Bronchopneumonia and lung abscess	respiratory			TRUE
695.2	Bullous dermatoses	dermatologic			TRUE
426.3	Bundle branch block	circulatory system			TRUE
727.2	Bursitis disorders	musculoskeletal			TRUE
260.1	Cachexia	endocrine/metabolic			TRUE
594.2	Calculus of lower urinary tract	genitourinary			TRUE
189.2	Cancer of bladder	neoplasms			TRUE
191.11	Cancer of brain	neoplasms			TRUE
191.1	Cancer of brain and nervous system	neoplasms			TRUE
165.1	Cancer of bronchus; lung	neoplasms			TRUE
170.2	Cancer of connective tissue	neoplasms			TRUE
190	Cancer of eye	neoplasms			TRUE
164	Cancer of intrathoracic organs	neoplasms			TRUE
149.4	Cancer of larynx	neoplasms			TRUE
145.3	Cancer of major salivary glands	neoplasms			TRUE
145	Cancer of mouth	neoplasms			TRUE
149.2	Cancer of nasopharynx	neoplasms			TRUE
149.9	Cancer of of nasal cavities	neoplasms			TRUE
194	Cancer of other endocrine glands	neoplasms			TRUE
184	Cancer of other female genital organs	neoplasms			TRUE
184.2	Cancer of other female genital organs (excluding uterus and ovary)	neoplasms			TRUE
202	Cancer of other lymphoid, histiocytic tissue	neoplasms			TRUE
151	Cancer of stomach	neoplasms			TRUE
145.4	Cancer of the gums	neoplasms			TRUE
145.2	Cancer of tongue	neoplasms			TRUE
165	Cancer within the respiratory system	neoplasms			TRUE
195	Cancer, suspected or other	neoplasms			TRUE
112.3	Candidiasis of skin and nails	infectious diseases			TRUE
259.2	Carcinoid syndrome	endocrine/metabolic			TRUE
172.3	Carcinoma in situ of skin	neoplasms			TRUE
427.42	Cardiac arrest	circulatory system			TRUE
429.9	Cardiac complications, not elsewhere classified	circulatory system			TRUE
426	Cardiac conduction disorders	circulatory system			TRUE
426.91	Cardiac pacemaker in situ	circulatory system			TRUE
797.1	Cardiogenic shock	symptoms			TRUE
277.8	Carnitine deficiencies	endocrine/metabolic			TRUE
347	Cataplexy and narcolepsy	neurological			TRUE
681.6	Cellulitis and abscess of foot, toe	dermatologic			TRUE
528.3	Cellulitis and abscess of oral soft tissues	digestive			TRUE
386.21	Central origin vertigo	sense organs			TRUE
327.31	Central/nonobstroctive sleep apnea	neurological			TRUE
433.5	Cerebral aneurysm	circulatory system			TRUE
433.12	Cerebral atherosclerosis	circulatory system			TRUE
348.4	Cerebral cysts	neurological			TRUE
331.9	Cerebral degeneration, unspecified	neurological			TRUE
433.3	Cerebral ischemia	circulatory system			TRUE
816	Cerebral laceration and contusion	injuries & poisonings			TRUE
433	Cerebrovascular disease	circulatory system			TRUE
958	Certain early complications of trauma or procedure	injuries & poisonings			TRUE
180.1	Cervical cancer	neoplasms			TRUE
767	Cervicocranial/Cervicobrachial syndrome	symptoms			TRUE
197	Chemotherapy	neoplasms			TRUE
575.1	Cholangitis	digestive			TRUE
385.3	Cholesteatoma	sense organs			TRUE
733.9	Chondromalacia	musculoskeletal			TRUE
363	Chorioretinal inflammations, scars, and other disorders of choroid	sense organs			TRUE
363.3	Chorioretinal scars	sense organs			TRUE
758	Chromosomal anomalies and genetic disorders	congenital anomalies			TRUE
496	Chronic airway obstruction	respiratory			TRUE
496.2	Chronic bronchitis	respiratory			TRUE
592.12	Chronic cystitis	genitourinary			TRUE
938.2	Chronic dermatitis due to solar radiation	dermatologic			TRUE
580.14	Chronic glomerulonephritis, NOS	genitourinary			TRUE
81.12	Chronic graft-versus-host disease	infectious diseases			TRUE
70.4	Chronic hepatitis	infectious diseases			TRUE
371.9	Chronic inflammatory disorders of orbit	sense organs			TRUE
592.13	Chronic interstitial cystitis	genitourinary			TRUE
585.4	Chronic kidney disease, Stage I or II	genitourinary			TRUE
585.33	Chronic Kidney Disease, Stage III	genitourinary			TRUE
585.34	Chronic Kidney Disease, Stage IV	genitourinary			TRUE
473.1	Chronic laryngitis	respiratory			TRUE
495.1	Chronic obstructive asthma	respiratory			TRUE
710.12	Chronic osteomyelitis	musculoskeletal			TRUE
355.1	Chronic pain syndrome	neurological			TRUE
577.2	Chronic pancreatitis	digestive			TRUE
573.1	Chronic passive congestion of liver	digestive			TRUE
420.22	Chronic pericarditis	circulatory system			TRUE
523.32	Chronic periodontitis	digestive			TRUE
415.2	Chronic pulmonary heart disease	circulatory system			TRUE
245.2	Chronic thyroiditis	endocrine/metabolic			TRUE
707.2	Chronic ulcer of leg or foot	dermatologic			TRUE
707.3	Chronic ulcer of unspecified site	dermatologic			TRUE
441.2	Chronic vascular insufficiency of intestine	circulatory system			TRUE
456	Chronic venous insufficiency [CVI]	circulatory system			TRUE
327.6	Circadian rhythm sleep disorder	neurological			TRUE
571.51	Cirrhosis of liver without mention of alcohol	digestive			TRUE
735.22	Claw toe (acquired)	musculoskeletal			TRUE
749.1	Cleft palate	congenital anomalies			TRUE
117.2	Coccidioidomycosis	infectious diseases			TRUE
803.21	Colles' fracture	injuries & poisonings			TRUE
153.2	Colon cancer	neoplasms			TRUE
368.5	Color vision deficiencies	sense organs			TRUE
348.7	Coma	neurological			TRUE
355	Complex regional/central pain syndrome	neurological			TRUE
859	Complication due to other implant and internal device	injuries & poisonings			TRUE
874	Complication of amputation stump	injuries & poisonings			TRUE
853	Complication of colostomy or enterostomy	injuries & poisonings			TRUE
858	Complication of internal orthopedic device	injuries & poisonings			TRUE
855	Complication of nervous system device, implant, and graft	injuries & poisonings			TRUE
854	Complications of cardiac/vascular device, implant, and graft	injuries & poisonings			TRUE
536.7	Complications of gastrostomy, colostomy and enterostomy	digestive			TRUE
679	Complications of in utero procedures	pregnancy complications			TRUE
668	Complications of the administration of anesthetic or other sedation in labor and delivery	pregnancy complications			TRUE
656.7	Conditions involving the integument and temperature regulation of fetus and newborn	pregnancy complications			TRUE
312	Conduct disorders	mental disorders			TRUE
389.2	Conductive hearing loss	sense organs			TRUE
756.1	Congenital anomalies of abdominal wall; diaphram	congenital anomalies			TRUE
612.3	Congenital anomalies of breast	genitourinary			TRUE
749	Congenital anomalies of face and neck	congenital anomalies			TRUE
751.1	Congenital anomalies of genital organs	congenital anomalies			TRUE
750.21	Congenital anomalies of intestine	congenital anomalies			TRUE
755	Congenital anomalies of limbs	congenital anomalies			TRUE
751.12	Congenital anomalies of male genital organs	congenital anomalies			TRUE
750.13	Congenital anomalies of mouth/tongue	congenital anomalies			TRUE
756.3	Congenital anomalies of muscle, tendon, fascia, and connective tissue	congenital anomalies			TRUE
747.2	Congenital anomalies of peripheral vascular system	congenital anomalies			TRUE
753.2	Congenital anomalies of posterior segment of eye	congenital anomalies			TRUE
749.2	Congenital anomalies of skull and face bones	congenital anomalies			TRUE
750.15	Congenital anomalies of stomach	congenital anomalies			TRUE
753	Congenital anomalies of the eye	congenital anomalies			TRUE
757	Congenital anomalies of the integument	congenital anomalies			TRUE
755.4	Congenital anomalies of upper limb, including shoulder girdle	congenital anomalies			TRUE
751.2	Congenital anomalies of urinary system	congenital anomalies			TRUE
755.3	Congenital anomaly of fingers/toes	congenital anomalies			TRUE
750.22	Congenital anomaly of gallbladder, bile ducts, liver, pancreas	congenital anomalies			TRUE
753.1	Congenital cataract and lens anomalies	congenital anomalies			TRUE
286.1	Congenital coagulation defects	hematopoietic			TRUE
755.1	Congenital deformities of feet	congenital anomalies			TRUE
286.13	Congenital factor VIII disorder	hematopoietic			TRUE
755.61	Congenital hip dysplasia and deformity	congenital anomalies			TRUE
244.5	Congenital hypothyroidism	endocrine/metabolic			TRUE
754	Congenital musculoskeletal deformities of spine	congenital anomalies			TRUE
691.3	Congenital pigmentary anomalies of skin	dermatologic			TRUE
371.2	Conjunctivitis, noninfectious	sense organs			TRUE
284.2	Constitutional aplastic anemia	hematopoietic			TRUE
939.1	Contact and allergic dermatitis of eyelid	dermatologic			TRUE
931	Contact dermatitis and other eczema due to plants [except food]	dermatologic			TRUE
739	Contracture of joint	musculoskeletal			TRUE
728.71	Contracture of palmar fascia [Dupuytren's disease]	musculoskeletal			TRUE
727.7	Contracture of tendon (sheath)	musculoskeletal			TRUE
364.9	Cornea replaced by transplant	sense organs			TRUE
364.4	Corneal degenerations	sense organs			TRUE
364.5	Corneal dystrophy	sense organs			TRUE
364.2	Corneal edema	sense organs			TRUE
364.1	Corneal opacity	sense organs			TRUE
364	Corneal opacity and other disorders of cornea	sense organs			TRUE
370.1	Corneal ulcer	sense organs			TRUE
733.6	Costochondritis	musculoskeletal			TRUE
771.2	Cramp of limb	symptoms			TRUE
1006	Crushing injury	NULL			TRUE
737	Curvature of spine	musculoskeletal			TRUE
255.11	Cushing's syndrome	endocrine/metabolic			TRUE
695.41	Cutaneous lupus erythematosus	dermatologic			TRUE
577.3	Cyst and pseudocyst of pancreas	digestive			TRUE
733.2	Cyst of bone	musculoskeletal			TRUE
528.41	Cyst of the salivary gland	digestive			TRUE
499	Cystic fibrosis	respiratory			TRUE
362.23	Cystoid macular degeneration of retina	sense organs			TRUE
528.4	Cysts of oral soft tissues	digestive			TRUE
526.1	Cysts of the jaws	digestive			TRUE
799	Debility unspecified	symptoms			TRUE
707.1	Decubitus ulcer	dermatologic			TRUE
286.6	Defibrination syndrome	hematopoietic			TRUE
281.9	Deficiency anemias	hematopoietic			TRUE
279.11	Deficiency of humoral immunity	endocrine/metabolic			TRUE
389.3	Degenerative and vascular disorders of ear	sense organs			TRUE
334	Degenerative disease of the spinal cord	neurological			TRUE
702	Degenerative skin conditions and other dermatoses	dermatologic			TRUE
702.4	Degenerative skin disorders	dermatologic			TRUE
290	Delirium dementia and amnestic and other cognitive disorders	mental disorders			TRUE
290.2	Delirium due to conditions classified elsewhere	mental disorders			TRUE
290.1	Dementias	mental disorders			TRUE
521.2	Dental abrasion, erosion and attrition	digestive			TRUE
521.1	Dental caries	digestive			TRUE
524	Dentofacial anomalies, including malocclusion	digestive			TRUE
509.8	Dependence on respirator [Ventilator] or supplemental oxygen	respiratory			TRUE
742	Derangement of joint, non-traumatic	musculoskeletal			TRUE
938	Dermatitis due to solar radiation	dermatologic			TRUE
695.21	Dermatitis herpetiformis	dermatologic			TRUE
374.6	Dermatochalasis	sense organs			TRUE
709.5	Dermatomyositis	dermatologic			TRUE
315	Develomental delays and disorders	mental disorders			TRUE
253.3	Diabetes insipidus	endocrine/metabolic			TRUE
250	Diabetes mellitus	endocrine/metabolic			TRUE
250.15	Diabetes type 1 with peripheral circulatory disorders	endocrine/metabolic			TRUE
250.25	Diabetes type 2 with peripheral circulatory disorders	endocrine/metabolic			TRUE
250.7	Diabetic retinopathy	endocrine/metabolic			TRUE
741.3	Difficulty in walking	musculoskeletal			TRUE
368.2	Diplopia and disorders of binocular vision	sense organs			TRUE
448	Disease of capillaries	circulatory system			TRUE
394.7	Disease of tricuspid valve	circulatory system			TRUE
529	Diseases and other conditions of the tongue	digestive			TRUE
31	Diseases due to other mycobacteria	infectious diseases			TRUE
530	Diseases of esophagus	digestive			TRUE
521	Diseases of hard tissues of teeth	digestive			TRUE
577	Diseases of pancreas	digestive			TRUE
522	Diseases of pulp and periapical tissues	digestive			TRUE
706	Diseases of sebaceous glands	dermatologic			TRUE
289.5	Diseases of spleen	hematopoietic			TRUE
527	Diseases of the salivary glands	digestive			TRUE
254	Diseases of thymus gland	endocrine/metabolic			TRUE
279	Disorders involving the immune mechanism	endocrine/metabolic			TRUE
368.7	Disorders of accommodation	sense organs			TRUE
389.5	Disorders of acoustic nerve	sense organs			TRUE
270.2	Disorders of amino-acid metabolism	endocrine/metabolic			TRUE
275.5	Disorders of calcium/phosphorus metabolism	endocrine/metabolic			TRUE
275.2	Disorders of copper metabolism	endocrine/metabolic			TRUE
513.8	Disorders of diaphragm	respiratory			TRUE
530.5	Disorders of esophageal motility	digestive			TRUE
380	Disorders of external ear	sense organs			TRUE
379.5	Disorders of iris and ciliary body	sense organs			TRUE
375	Disorders of lacrimal system	sense organs			TRUE
275	Disorders of mineral metabolism	endocrine/metabolic			TRUE
352	Disorders of other cranial nerves	neurological			TRUE
252	Disorders of parathyroid gland	endocrine/metabolic			TRUE
604	Disorders of penis	genitourinary			TRUE
367	Disorders of refraction and accommodation; blindness and low vision	sense organs			TRUE
724.1	Disorders of sacrum	musculoskeletal			TRUE
705	Disorders of sweat glands	dermatologic			TRUE
337	Disorders of the autonomic nervous system	neurological			TRUE
360	Disorders of the globe	sense organs			TRUE
376	Disorders of the orbit	sense organs			TRUE
270.21	Disorders of urea cycle metabolism	endocrine/metabolic			TRUE
588	Disorders resulting from impaired renal function	genitourinary			TRUE
303.1	Dissociative disorder	mental disorders			TRUE
527.7	Disturbance of salivary secretion	digestive			TRUE
520.2	Disturbances in tooth eruption	digestive			TRUE
270.1	Disturbances of amino-acid transport	endocrine/metabolic			TRUE
562.2	Diverticulitis	digestive			TRUE
362.27	Drusen (degenerative) of retina	sense organs			TRUE
531.3	Duodenal ulcer	digestive			TRUE
535.6	Duodenitis	digestive			TRUE
620	Dysplasia of female genital organs	genitourinary			TRUE
624.1	Dystrophy of female genital tract	genitourinary			TRUE
634.3	Ectopic pregnancy	pregnancy complications			TRUE
374.1	Ectropion or entropion	sense organs			TRUE
1014	Effects of heat, cold and air pressure	NULL			TRUE
990	Effects radiation NOS	injuries & poisonings			TRUE
276.1	Electrolyte imbalance	endocrine/metabolic			TRUE
790.8	Elevated C-reactive protein (CRP)	symptoms			TRUE
795.82	Elevated cancer antigen 125 [CA 125]	symptoms			TRUE
790.1	Elevated sedimentation rate	symptoms			TRUE
496.1	Emphysema	respiratory			TRUE
506	Empyema and pneumothorax	respiratory			TRUE
323	Encephalitis	neurological			TRUE
323.8	Encephalitis, non-infectious	neurological			TRUE
348.8	Encephalopathy, not elsewhere classified	neurological			TRUE
585.32	End stage renal disease	genitourinary			TRUE
420.3	Endocarditis	circulatory system			TRUE
656.3	Endocrine and metabolic disturbances of fetus and newborn	pregnancy complications			TRUE
621	Endometrial hyperplasia	genitourinary			TRUE
288.3	Eosinophilia	hematopoietic			TRUE
530.15	Eosinophilic esophagitis	digestive			TRUE
345.1	Epilepsy	neurological			TRUE
375.2	Epiphora	sense organs			TRUE
605	Erectile dysfunction [ED]	genitourinary			TRUE
695.81	Erythema nodosum	dermatologic			TRUE
690	Erythematosquamous dermatosis	dermatologic			TRUE
750.11	Esophageal atresia/tracheoesophageal fistula	congenital anomalies			TRUE
530.2	Esophageal bleeding (varices/hemorrhage)	digestive			TRUE
530.1	Esophagitis, GERD and related diseases	digestive			TRUE
333.1	Essential tremor	neurological			TRUE
242.3	Exophthalmos	endocrine/metabolic			TRUE
526.8	Exostosis of jaw	digestive			TRUE
333	Extrapyramidal disease and abnormal movement disorders	neurological			TRUE
500.1	Extrinsic allergic alveolitis	respiratory			TRUE
352.2	Facial nerve disorders [CN7]	neurological			TRUE
772.6	Facial weakness	symptoms			TRUE
264.2	Failure to thrive (childhood)	endocrine/metabolic			TRUE
550.3	Femoral hernia	digestive			TRUE
610.2	Fibroadenosis of breast	genitourinary			TRUE
610.3	Fibrosclerosis of breast	genitourinary			TRUE
426.21	First degree AV block	circulatory system			TRUE
276.6	Fluid overload	endocrine/metabolic			TRUE
803.3	Fracture of clavicle or scapula	injuries & poisonings			TRUE
803.1	Fracture of humerus	injuries & poisonings			TRUE
800	Fracture of lower limb	injuries & poisonings			TRUE
800.1	Fracture of neck of femur	injuries & poisonings			TRUE
800.4	Fracture of patella	injuries & poisonings			TRUE
802	Fracture of pelvis	injuries & poisonings			TRUE
807	Fracture of ribs	injuries & poisonings			TRUE
800.3	Fracture of tibia and fibula	injuries & poisonings			TRUE
809	Fracture of unspecified bones	injuries & poisonings			TRUE
800.2	Fracture of unspecified part of femur	injuries & poisonings			TRUE
803	Fracture of upper limb	injuries & poisonings			TRUE
805	Fracture of vertebral column without mention of spinal cord injury	injuries & poisonings			TRUE
564	Functional digestive disorders	digestive			TRUE
791	Gangrene	symptoms			TRUE
531.2	Gastric ulcer	digestive			TRUE
530.7	Gastroesophageal laceration-hemorrhage syndrome	digestive			TRUE
569.2	Gastrointestinal complications	digestive			TRUE
303.31	Gastrointestinal malfunction arising from mental factors	mental disorders			TRUE
531.5	Gastrojejunal ulcer	digestive			TRUE
536.3	Gastroparesis	digestive			TRUE
345.11	Generalized convulsive epilepsy	neurological			TRUE
736.4	Genu valgum or varum (acquired)	musculoskeletal			TRUE
446.5	Giant cell arteritis	circulatory system			TRUE
523	Gingival and periodontal diseases	digestive			TRUE
523.1	Gingivitis	digestive			TRUE
529.1	Glossitis	digestive			TRUE
529.6	Glossodynia	digestive			TRUE
255.21	Glucocorticoid deficiency	endocrine/metabolic			TRUE
90.2	Gonococcal infections	infectious diseases			TRUE
274.1	Gout	endocrine/metabolic			TRUE
274.11	Gouty arthropathy	endocrine/metabolic			TRUE
81.1	Graft-versus-host disease	infectious diseases			TRUE
38.1	Gram negative septicemia	infectious diseases			TRUE
38.2	Gram positive septicemia	infectious diseases			TRUE
292.6	Hallucinations	mental disorders			TRUE
735.23	Hallux rigidus	musculoskeletal			TRUE
735.21	Hammer toe (acquired)	musculoskeletal			TRUE
428.2	Heart failure NOS	circulatory system			TRUE
428.4	Heart failure with preserved EF [Diastolic heart failure]	circulatory system			TRUE
428.3	Heart failure with reduced EF [Systolic or combined heart failure]	circulatory system			TRUE
429.1	Heart transplant/surgery	circulatory system			TRUE
395	Heart valve disorders	circulatory system			TRUE
395.6	Heart valve replaced	circulatory system			TRUE
134	Helminthiases	infectious diseases			TRUE
741.5	Hemarthrosis	musculoskeletal			TRUE
656.5	Hematological disorders of newborn	pregnancy complications			TRUE
342	Hemiplegia	neurological			TRUE
285.8	Hemoglobinuria	hematopoietic			TRUE
283.21	Hemolytic-uremic syndrome	hematopoietic			TRUE
516.1	Hemoptysis	respiratory			TRUE
635	Hemorrhage during pregnancy; childbirth and postpartum	pregnancy complications			TRUE
531.1	Hemorrhage from gastrointestinal ulcer	digestive			TRUE
656.4	Hemorrhage of fetus or newborn	pregnancy complications			TRUE
578.9	Hemorrhage of gastrointestinal tract	digestive			TRUE
286.5	Hemorrhagic disorder due to intrinsic circulating anticoagulants	hematopoietic			TRUE
70.9	Hepatitis NOS	infectious diseases			TRUE
356	Hereditary and idiopathic peripheral neuropathy	neurological			TRUE
520.1	Hereditary disturbances in tooth structure	digestive			TRUE
275.11	Hereditary hemochromatosis	hematopoietic			TRUE
362.7	Hereditary retinal dystrophies	sense organs			TRUE
53.1	Herpes zoster with nervous system complications	infectious diseases			TRUE
71.1	HIV infection, symptomatic	infectious diseases			TRUE
201	Hodgkin's disease	neoplasms			TRUE
962.3	Hormones and synthetic substitutes causing adverse effects in therapeutic use	injuries & poisonings			TRUE
71	Human immunodeficiency virus [HIV] disease	infectious diseases			TRUE
603.1	Hydrocele	genitourinary			TRUE
331.1	Hydrocephalus	neurological			TRUE
255.12	Hyperaldosteronism	endocrine/metabolic			TRUE
275.6	Hypercalcemia	endocrine/metabolic			TRUE
286.8	Hypercoagulable state	hematopoietic			TRUE
256.1	Hyperestrogenism	endocrine/metabolic			TRUE
276.11	Hyperosmolality and/or hypernatremia	endocrine/metabolic			TRUE
252.1	Hyperparathyroidism	endocrine/metabolic			TRUE
276.13	Hyperpotassemia	endocrine/metabolic			TRUE
446.3	Hypersensitivity angiitis	circulatory system			TRUE
401	Hypertension	circulatory system			TRUE
401.22	Hypertensive chronic kidney disease	circulatory system			TRUE
401.2	Hypertensive heart and/or renal disease	circulatory system			TRUE
401.21	Hypertensive heart disease	circulatory system			TRUE
425.11	Hypertrophic obstructive cardiomyopathy	circulatory system			TRUE
612.2	Hypertrophy of breast (Gynecomastia)	genitourinary			TRUE
527.1	Hypertrophy of salivary gland	digestive			TRUE
513.4	Hyperventilation	respiratory			TRUE
252.2	Hypoparathyroidism	endocrine/metabolic			TRUE
458	Hypotension	circulatory system			TRUE
360.3	Hypotony of eye	sense organs			TRUE
513.3	Hypoventilation	respiratory			TRUE
258	Iatrogenic endocrine disorders	endocrine/metabolic			TRUE
458.2	Iatrogenic hypotension	circulatory system			TRUE
452.1	Iatrogenic pulmonary embolism and infarction	circulatory system			TRUE
691.1	Ichthyosis congenita	dermatologic			TRUE
504.1	Idiopathic fibrosing alveolitis	respiratory			TRUE
559	Ileostomy status	digestive			TRUE
560.2	Impaction of intestine	digestive			TRUE
312.3	Impulse control disorder	mental disorders			TRUE
550.6	Incisional hernia	digestive			TRUE
343	Infantile cerebral palsy	neurological			TRUE
369	Infection of the eye	sense organs			TRUE
41.9	Infection with drug-resistant microorganisms	infectious diseases			TRUE
81	Infection/inflammation of internal prosthetic device; implant; and graft	infectious diseases			TRUE
657	Infections specific to the perinatal period	pregnancy complications			TRUE
79.2	Infectious mononucleosis	infectious diseases			TRUE
712	Infective connective tissue disorders	musculoskeletal			TRUE
132	Infestation (lice, mites)	infectious diseases			TRUE
371	Inflammation of the eye	sense organs			TRUE
526.5	Inflammatory conditions of jaw	digestive			TRUE
614.5	Inflammatory disease of cervix, vagina, and vulva	genitourinary			TRUE
614	Inflammatory diseases of female pelvic organs	genitourinary			TRUE
942	Infusion and transfusion reaction	injuries & poisonings			TRUE
550.1	Inguinal hernia	digestive			TRUE
907	Injuries to the nervous system	injuries & poisonings			TRUE
1007	Injury to blood vessels	NULL			TRUE
957	Injury to other and unspecified nerves	injuries & poisonings			TRUE
962.2	Insulins and antidiabetic agents causing adverse effects in therapeutic use	injuries & poisonings			TRUE
656.22	Interstitial emphysema and related conditions of newborn	pregnancy complications			TRUE
722.7	Intervertebral disc disorder with myelopathy	musculoskeletal			TRUE
8.51	Intestinal e.coli	infectious diseases			TRUE
134.1	Intestinal helminthiases	infectious diseases			TRUE
8.52	Intestinal infection due to C. difficile	infectious diseases			TRUE
8.7	Intestinal infection due to protozoa	infectious diseases			TRUE
430.2	Intracerebral hemorrhage	circulatory system			TRUE
430	Intracranial hemorrhage	circulatory system			TRUE
818	Intracranial hemorrhage (injury)	injuries & poisonings			TRUE
656.1	Isoimmunization of fetus or newborn	pregnancy complications			TRUE
526.9	Jaw disease NOS	digestive			TRUE
732.1	Juvenile osteochondrosis	musculoskeletal			TRUE
714.2	Juvenile rheumatoid arthritis	musculoskeletal			TRUE
370	Keratitis	sense organs			TRUE
370.3	Keratoconjunctivitis	sense organs			TRUE
370.31	Keratoconjunctivitis sicca	sense organs			TRUE
364.41	Keratoconus	sense organs			TRUE
701.1	Keratoderma, acquired	dermatologic			TRUE
587	Kidney replaced by transpant	genitourinary			TRUE
260.21	Kwashiorkor	endocrine/metabolic			TRUE
737.1	Kyphosis (acquired)	musculoskeletal			TRUE
386.3	Labyrinthitis	sense organs			TRUE
350.3	Lack of coordination	neurological			TRUE
264.9	Lack of normal physiological development, unspecified	endocrine/metabolic			TRUE
374.2	Lagophthalmos	sense organs			TRUE
202.24	Large cell lymphoma	neoplasms			TRUE
433.8	Late effects of cerebrovascular disease	circulatory system			TRUE
728.2	Laxity of ligament or hypermobility syndrome	musculoskeletal			TRUE
315.1	Learning disorder	mental disorders			TRUE
426.32	Left bundle branch block	circulatory system			TRUE
537.1	Lesions of stomach and duodenum	digestive			TRUE
204	Leukemia	neoplasms			TRUE
528.6	Leukoplakia of oral mucosa	digestive			TRUE
571.8	Liver abscess and sequelae of chronic liver disease	digestive			TRUE
573.2	Liver replaced by transplant	digestive			TRUE
278.3	Localized adiposity	endocrine/metabolic			TRUE
742.1	Loose body in joint	musculoskeletal			TRUE
737.2	Lordosis (acquired)	musculoskeletal			TRUE
525.1	Loss of teeth or edentulism	digestive			TRUE
754.1	Lumbosacral spondylolysis, congenital	congenital anomalies			TRUE
500	Lung disease due to external agents	respiratory			TRUE
510.2	Lung transplant	respiratory			TRUE
130.1	Lyme disease	infectious diseases			TRUE
204.1	Lymphoid leukemia	neoplasms			TRUE
204.11	Lymphoid leukemia, acute	neoplasms			TRUE
204.12	Lymphoid leukemia, chronic	neoplasms			TRUE
362.29	Macular degeneration (senile) of retina NOS	sense organs			TRUE
362.26	Macular puckering of retina	sense organs			TRUE
189.21	Malignant neoplasm of bladder	neoplasms			TRUE
195.3	Malignant neoplasm of head, face, and neck	neoplasms			TRUE
189.11	Malignant neoplasm of kidney, except pelvis	neoplasms			TRUE
155.1	Malignant neoplasm of liver, primary	neoplasms			TRUE
184.11	Malignant neoplasm of ovary	neoplasms			TRUE
184.1	Malignant neoplasm of ovary and other uterine adnexa	neoplasms			TRUE
153.3	Malignant neoplasm of rectum, rectosigmoid junction, and anus	neoplasms			TRUE
159.4	Malignant neoplasm of retroperitoneum and peritoneum	neoplasms			TRUE
159.2	Malignant neoplasm of small intestine, including duodenum	neoplasms			TRUE
182	Malignant neoplasm of uterus	neoplasms			TRUE
195.1	Malignant neoplasm, other	neoplasms			TRUE
733.8	Malunion and nonunion of fracture	musculoskeletal			TRUE
611.11	Mammographic microcalcification	genitourinary			TRUE
191	Manlignant and unknown neoplasms of brain and nervous system	neoplasms			TRUE
381.3	Mastoiditis & related conditions	sense organs			TRUE
255.13	Medulloadrenal hyperfunction	endocrine/metabolic			TRUE
281.1	Megaloblastic anemia	hematopoietic			TRUE
172.11	Melanomas of skin	neoplasms			TRUE
386.1	Meniere's disease	sense organs			TRUE
320	Meningitis	neurological			TRUE
627	Menopausal and postmenopausal disorders	genitourinary			TRUE
315.3	Mental retardation	mental disorders			TRUE
41.12	Methicillin resistant Staphylococcus aureus	infectious diseases			TRUE
41.11	Methicillin sensitive Staphylococcus aureus	infectious diseases			TRUE
292.2	Mild cognitive impairment	mental disorders			TRUE
634.1	Missed abortion/Hydatidiform mole	pregnancy complications			TRUE
394.2	Mitral valve disease	circulatory system			TRUE
394.1	Mitral valve stenosis and aortic valve stenosis	circulatory system			TRUE
426.22	Mobitz II AV block	circulatory system			TRUE
433.32	Moyamoya disease	circulatory system			TRUE
480.13	MRSA pneumonia	respiratory			TRUE
204.4	Multiple myeloma	neoplasms			TRUE
840.1	Muscle/tendon sprain	injuries & poisonings			TRUE
728.1	Muscular calcification and ossification	musculoskeletal			TRUE
359.1	Muscular dystrophies	neurological			TRUE
772.1	Muscular wasting and disuse atrophy	symptoms			TRUE
358.1	Myasthenia gravis	neurological			TRUE
289.1	Myelofibrosis	hematopoietic			TRUE
204.2	Myeloid leukemia	neoplasms			TRUE
204.21	Myeloid leukemia, acute	neoplasms			TRUE
204.22	Myeloid leukemia, chronic	neoplasms			TRUE
411.2	Myocardial infarction	circulatory system			TRUE
420.1	Myocarditis	circulatory system			TRUE
333.2	Myoclonus	neurological			TRUE
358	Myoneural disorders	neurological			TRUE
359.2	Myopathy	neurological			TRUE
384.1	Myringitis	sense organs			TRUE
656.9	Neonatal bradycardia or tachycardia	pregnancy complications			TRUE
174.3	Neoplasm of uncertain behavior of breast	neoplasms			TRUE
158	Neoplasm of unspecified nature of digestive system	neoplasms			TRUE
580.31	Nephritis and nephropathy in diseases classified elsewhere	genitourinary			TRUE
580.32	Nephritis and nephropathy with pathological lesion	genitourinary			TRUE
580.3	Nephritis and nephropathy without mention of glomerulonephritis	genitourinary			TRUE
580.2	Nephrotic syndrome without mention of glomerulonephritis	genitourinary			TRUE
353.1	Nerve plexus lesions	neurological			TRUE
353	Nerve root and plexus disorders	neurological			TRUE
353.2	Nerve root lesions	neurological			TRUE
752	Nervous system congenital anomalies	congenital anomalies			TRUE
752.1	Neural tube defects	congenital anomalies			TRUE
209	Neuroendocrine tumors	neoplasms			TRUE
199.4	Neurofibromatosis	neoplasms			TRUE
292	Neurological disorders	mental disorders			TRUE
202.21	Nodular lymphoma	neoplasms			TRUE
283.2	Non-autoimmune hemolytic anemias	hematopoietic			TRUE
875	Non-healing surgical wound	injuries & poisonings			TRUE
202.2	Non-Hodgkins lymphoma	neoplasms			TRUE
580.12	Non-proliferative glomerulonephritis	genitourinary			TRUE
371.33	Noninfectious dermatoses of eyelid	sense organs			TRUE
450	Noninfectious disorders of lymphatic channels	circulatory system			TRUE
395.2	Nonrheumatic aortic valve disorders	circulatory system			TRUE
395.4	Nonrheumatic pulmonary valve disorders	circulatory system			TRUE
395.3	Nonrheumatic tricuspid valve disorders	circulatory system			TRUE
366.1	Nonsenile Cataract	sense organs			TRUE
346.3	Nonspecific abnormal findings in cerebrospinal fluid	neurological			TRUE
575.9	Nonspecific abnormal findings on radiological and other examination of biliary tract	digestive			TRUE
346.1	Nonspecific abnormal findings on radiological and other examination of skull and head	neurological			TRUE
346.2	Nonspecific abnormal results of function study of brain and central nervous system	neurological			TRUE
259.1	Nonspecific abnormal results of other endocrine function study	endocrine/metabolic			TRUE
729.7	Nontraumatic compartment syndrome	musculoskeletal			TRUE
260.22	Nutritional marasmus	endocrine/metabolic			TRUE
378.2	Nystagmus and other irregular eye movements	sense organs			TRUE
496.21	Obstructive chronic bronchitis	respiratory			TRUE
751.3	Obstructive genitourinary defect	congenital anomalies			TRUE
433.1	Occlusion and stenosis of precerebral arteries	circulatory system			TRUE
433.2	Occlusion of cerebral arteries	circulatory system			TRUE
433.11	Occlusion of cerebral arteries, with cerebral infarction	circulatory system			TRUE
599.6	Oliguria and anuria	genitourinary			TRUE
870.2	Open wound of ear	injuries & poisonings			TRUE
871.3	Open wound of foot except toe(s) alone	injuries & poisonings			TRUE
870.8	Open wound of genital organs	injuries & poisonings			TRUE
871.1	Open wound of hand except finger(s)	injuries & poisonings			TRUE
870.5	Open wound of lip and mouth	injuries & poisonings			TRUE
870.6	Open wound of neck	injuries & poisonings			TRUE
870.4	Open wound of nose and sinus	injuries & poisonings			TRUE
871.4	Open wound of toe(s)	injuries & poisonings			TRUE
870.1	Open wound or laceration of eye or eyelid	injuries & poisonings			TRUE
365.1	Open-angle glaucoma	sense organs			TRUE
965.1	Opiates and related narcotics causing adverse effects in therapeutic use	injuries & poisonings			TRUE
377.1	Optic atrophy	sense organs			TRUE
377.3	Optic neuritis/neuropathy	sense organs			TRUE
601.3	Orchitis and epididymitis	genitourinary			TRUE
513.32	Orthopnea	respiratory			TRUE
731	Osteitis deformans and osteopathies associated with other disorders classified elsewhere	musculoskeletal			TRUE
740.1	Osteoarthritis; localized	musculoskeletal			TRUE
740.3	Osteoarthrosis involving more than one site, but not specified as generalized	musculoskeletal			TRUE
740.2	Osteoarthrosis, generalized	musculoskeletal			TRUE
740.12	Osteoarthrosis, localized, secondary	musculoskeletal			TRUE
732.7	Osteochondritis dissecans	musculoskeletal			TRUE
732	Osteochondropathies	musculoskeletal			TRUE
710	Osteomyelitis, periostitis, and other infections involving bone	musculoskeletal			TRUE
743.11	Osteoporosis NOS	musculoskeletal			TRUE
736	Other acquired deformities of limbs	musculoskeletal			TRUE
411.9	Other acute and subacute forms of ischemic heart disease	circulatory system			TRUE
721.8	Other allied disorders of spine	musculoskeletal			TRUE
504	Other alveolar and parietoalveolar pneumonopathy	respiratory			TRUE
722.9	Other and unspecified disc disorder	musculoskeletal			TRUE
349	Other and unspecified disorders of the nervous system	neurological			TRUE
442	Other aneurysm	circulatory system			TRUE
716	Other arthropathies	musculoskeletal			TRUE
218.2	Other benign neoplasm of uterus	neoplasms			TRUE
426.8	Other cardiac conduction disorders	circulatory system			TRUE
425.8	Other cardiomyopathy	circulatory system			TRUE
598.4	Other cells and casts in urine	genitourinary			TRUE
331	Other cerebral degenerations	neurological			TRUE
411.8	Other chronic ischemic heart disease, unspecified	circulatory system			TRUE
324	Other CNS infection and poliomyelitis	neurological			TRUE
348	Other conditions of brain	neurological			TRUE
755.6	Other congenital anomalies of lower limb, including pelvic girdle	congenital anomalies			TRUE
756	Other congenital musculoskeletal anomalies	congenital anomalies			TRUE
277.6	Other deficiencies of circulating enzymes	endocrine/metabolic			TRUE
281	Other deficiency anemia	hematopoietic			TRUE
333.8	Other degenerative diseases of the basal ganglia	neurological			TRUE
341	Other demyelinating diseases of central nervous system	neurological			TRUE
519	Other diseases of respiratory system, not elsewhere classified	respiratory			TRUE
447	Other disorders of arteries and arterioles	circulatory system			TRUE
596	Other disorders of bladder	genitourinary			TRUE
271.9	Other disorders of carbohydrate transport and metabolism	endocrine/metabolic			TRUE
459	Other disorders of circulatory system	circulatory system			TRUE
277.5	Other disorders of lipoid metabolism	endocrine/metabolic			TRUE
608	Other disorders of male genital organs	genitourinary			TRUE
385	Other disorders of middle ear and mastoid	sense organs			TRUE
253.7	Other disorders of neurohypophysis	endocrine/metabolic			TRUE
251	Other disorders of pancreatic internal secretion	endocrine/metabolic			TRUE
603	Other disorders of testis	genitourinary			TRUE
384	Other disorders of tympanic membrane	sense organs			TRUE
597	Other disorders of urethra and urinary tract	genitourinary			TRUE
426.25	Other heart block	circulatory system			TRUE
282.9	Other hereditary hemolytic anemias	hematopoietic			TRUE
425.12	Other hypertrophic cardiomyopathy	circulatory system			TRUE
715	Other inflammatory spondylopathies	musculoskeletal			TRUE
560.4	Other intestinal obstruction	digestive			TRUE
306	Other mental disorder	mental disorders			TRUE
172.2	Other non-epithelial cancer of skin	neoplasms			TRUE
362.3	Other nondiabetic retinopathy	sense organs			TRUE
613	Other nonmalignant breast conditions	genitourinary			TRUE
263	Other nutritional deficiency	endocrine/metabolic			TRUE
344	Other paralytic syndromes	neurological			TRUE
290.3	Other persistent mental disorders due to conditions classified elsewhere	mental disorders			TRUE
1004	Other signs and symptoms involving emotional state	NULL			TRUE
610.8	Other specified benign mammary dysplasias	genitourinary			TRUE
752.2	Other specified congenital anomalies of nervous system	congenital anomalies			TRUE
709.6	Other specified diffuse diseases of connective tissue	dermatologic			TRUE
527.8	Other specified diseases of the salivary glands	digestive			TRUE
270.38	Other specified disorders of plasma protein metabolism	endocrine/metabolic			TRUE
743.13	Other specified osteoporosis	musculoskeletal			TRUE
443.8	Other specified peripheral vascular diseases	circulatory system			TRUE
724.9	Other unspecified back disorders	musculoskeletal			TRUE
381.9	Otorrhea	sense organs			TRUE
383	Otosclerosis	sense organs			TRUE
278	Overweight, obesity and other hyperalimentation	endocrine/metabolic			TRUE
716.8	Palindromic rheumatism	musculoskeletal			TRUE
157	Pancreatic cancer	neoplasms			TRUE
284.1	Pancytopenia	hematopoietic			TRUE
729.3	Panniculitis	musculoskeletal			TRUE
[truncated: 278 more rows]
