# Supplementary material for: Leveraging health records to identify diagnoses associated with recurrent pregnancy loss across two medical centers
Source: iScience. 2026 Jan 7;29(2):114633. doi: 10.1016/j.isci.2026.114633 (PMC12877842; doi:10.1016/j.isci.2026.114633)
Supplement: Data S6. Coefficient z-tests for UCSF age-stratified analysis [file mmc7.xlsx]

## Sheet: UCSF age ztest
phecode	phenotype	category	z_score	z_pval	z_pval_bh
638	Other high-risk pregnancy	pregnancy complications	21.3701	2.53585e-101	3.59837e-98
626.8	Infertility, female	genitourinary	6.18957	6.03268e-10	4.28019e-07
622.1	Polyp of corpus uteri	genitourinary	5.83438	5.39925e-09	2.55384e-06
627.5	Premature menopause and other ovarian failure	genitourinary	4.72651	2.28407e-06	0.000810274
635.2	Antepartum hemorrhage, abruptio placentae, and placenta previa	pregnancy complications	4.43504	9.2055e-06	0.0025439
626	Disorders of menstruation and other abnormal bleeding from female genital tract	genitourinary	4.40138	1.07565e-05	0.0025439
655	Known or suspected fetal abnormality affecting management of mother	pregnancy complications	4.22974	2.33961e-05	0.00438688
649	Other conditions or status of the mother complicating pregnancy, childbirth, or the puerperium	pregnancy complications	4.21723	2.47323e-05	0.00438688
656	Other perinatal conditions of fetus or newborn	pregnancy complications	4.08236	4.458e-05	0.00702878
654	Other and unspecified complications of birth; puerperium affecting management of mother	pregnancy complications	4.04887	5.14663e-05	0.00730307
654.1	Abnormality of organs and soft tissues of pelvis complicating pregnancy, childbirth, or the puerperium	pregnancy complications	3.7959	0.000147111	0.0182929
758.1	Chromosomal anomalies	congenital anomalies	3.76344	0.000167589	0.0182929
306.1	Mental disorders durring/after pregnancy	mental disorders	3.77009	0.000163187	0.0182929
636.3	Hemorrhage in early pregnancy	pregnancy complications	3.63698	0.000275856	0.0279599
747	Cardiac and circulatory congenital anomalies	congenital anomalies	3.38715	0.000706232	0.059819
851	Complications of transplants and reattached limbs	injuries & poisonings	3.38313	0.000716647	0.059819
615	Endometriosis	genitourinary	3.38338	0.000715985	0.059819
1011	Complications of surgical and medical procedures	NULL	3.27745	0.00104748	0.0825767
646	Other complications of pregnancy NEC	pregnancy complications	3.2464	0.00116874	0.0872863
571.5	Other chronic nonalcoholic liver disease	digestive	3.10491	0.00190336	0.135044
563	Constipation	digestive	3.01667	0.00255571	0.172693
946	Anaphylactic shock NOS	injuries & poisonings	2.90976	0.00361709	0.213861
459.1	Hemorrhage NOS	circulatory system	2.92399	0.00345573	0.213861
740.11	Osteoarthrosis, localized, primary	musculoskeletal	2.9199	0.00350141	0.213861
652	Malposition and malpresentation of fetus or obstruction	pregnancy complications	2.84881	0.0043883	0.24908
916	Contusion	injuries & poisonings	2.83092	0.00464137	0.253312
626.14	Irregular menstrual bleeding	genitourinary	2.80021	0.00510689	0.268395
276.41	Acidosis	endocrine/metabolic	2.78518	0.00534981	0.271121
270.11	Disturbances of sulphur-bearing amino-acid metabolism	endocrine/metabolic	2.75965	0.00578632	0.28313
649.1	Diabetes or abnormal glucose tolerance complicating pregnancy	pregnancy complications	2.74298	0.00608848	0.287985
477	Epistaxis or throat hemorrhage	respiratory	2.69625	0.00701246	0.301536
278.11	Morbid obesity	endocrine/metabolic	2.71476	0.00663247	0.301536
512.7	Shortness of breath	respiratory	2.70434	0.00684408	0.301536
573.7	Abnormal results of function study of liver	digestive	2.64526	0.00816275	0.336452
300.1	Anxiety disorder	mental disorders	2.63648	0.0083772	0.336452
428.2	Heart failure NOS	circulatory system	2.61407	0.00894695	0.336452
643.1	Hyperemesis gravidarum	pregnancy complications	2.61717	0.00886616	0.336452
8	Intestinal infection	infectious diseases	2.61167	0.00900999	0.336452
285.2	Anemia of chronic disease	hematopoietic	2.57944	0.00989606	0.347647
756.5	Congenital osteodystrophies	congenital anomalies	2.58372	0.00977414	0.347647
947	Urticaria	dermatologic	2.57428	0.0100448	0.347647
304	Adjustment reaction	mental disorders	2.55169	0.0107202	0.36219
568	Other disorders of peritoneum	digestive	2.53681	0.0111869	0.369166
585.1	Acute renal failure	genitourinary	2.5154	0.0118896	0.380045
401.1	Essential hypertension	circulatory system	2.50284	0.01232	0.380045
642	Hypertension complicating pregnancy, childbirth, and the puerperium	pregnancy complications	2.50458	0.0122598	0.380045
644	Anemia during pregnancy	pregnancy complications	2.47414	0.0133557	0.394827
636.2	Early onset of delivery	pregnancy complications	2.47721	0.0132413	0.394827
636.8	Cervical incompetence	pregnancy complications	2.46017	0.0138871	0.402159
785	Abdominal pain	symptoms	2.43335	0.0149599	0.424561
338.2	Chronic pain	neurological	2.42478	0.0153178	0.426196
751.11	Congenital anomalies of female genital organs	congenital anomalies	2.37394	0.0175992	0.475633
244.4	Hypothyroidism NOS	endocrine/metabolic	2.36916	0.0178287	0.475633
242	Thyrotoxicosis with or without goiter	endocrine/metabolic	2.36356	0.0181002	0.475633
798	Malaise and fatigue	symptoms	2.34747	0.0189014	0.485878
569	Other disorders of intestine	digestive	2.34211	0.0191749	0.485878
745	Pain in joint	musculoskeletal	2.33008	0.0198017	0.492958
529	Diseases and other conditions of the tongue	digestive	2.32292	0.0201837	0.49302
789	Nausea and vomiting	symptoms	2.31075	0.0208465	0.49302
575.9	Nonspecific abnormal findings on radiological and other examination of biliary tract	digestive	2.31479	0.0206242	0.49302
578.2	Blood in stool	digestive	2.24125	0.0250097	0.547381
681.2	Cellulitis and abscess of face/neck	dermatologic	2.26035	0.0237993	0.547381
286.3	Coagulation defects complicating pregnancy or postpartum	hematopoietic	2.2446	0.0247936	0.547381
292.3	Memory loss	mental disorders	2.24026	0.0250738	0.547381
771	Musculoskeletal symptoms referable to limbs	symptoms	2.24588	0.0247114	0.547381
426.7	Abnormal electrocardiogram [ECG] [EKG]	circulatory system	2.2249	0.0260881	0.559339
1009	Injury, NOS	NULL	2.22013	0.0264099	0.559339
801	Fracture of ankle and foot	injuries & poisonings	2.18517	0.0288764	0.602318
701.4	Keloid scar	dermatologic	2.17959	0.0292882	0.602318
790.6	Other abnormal blood chemistry	symptoms	2.16187	0.030628	0.612657
218.2	Other benign neoplasm of uterus	neoplasms	2.16153	0.0306544	0.612657
496.2	Chronic bronchitis	respiratory	2.15028	0.0315327	0.621457
642.1	Preeclampsia and eclampsia	pregnancy complications	2.12353	0.0337095	0.655257
300.12	Agorophobia, social phobia, and panic disorder	mental disorders	2.11088	0.0347825	0.66355
626.12	Excessive or frequent menstruation	genitourinary	2.10656	0.0351556	0.66355
512.9	Other dyspnea	respiratory	2.10216	0.035539	0.66355
782.3	Edema	symptoms	2.09589	0.0360916	0.665116
681.7	Cellulitis and abscess of trunk	dermatologic	2.07113	0.0383468	0.688786
654.2	Rhesus isoimmunization in pregnancy	pregnancy complications	2.07319	0.0381547	0.688786
871.2	Open wound of finger(s)	injuries & poisonings	2.06201	0.0392063	0.695422
859	Complication due to other implant and internal device	injuries & poisonings	2.05652	0.0397322	0.69605
599	Other symptoms/disorders or the urinary system	genitourinary	2.04148	0.0412034	0.713019
783	Fever of unknown origin	symptoms	2.03366	0.0419857	0.717804
1001	Foreign body injury	NULL	2.02349	0.0430231	0.722875
132	Infestation (lice, mites)	infectious diseases	2.00855	0.0445851	0.722875
394.2	Mitral valve disease	circulatory system	2.02063	0.0433179	0.722875
961	Poisoning by other anti-infectives	injuries & poisonings	2.0129	0.0441248	0.722875
530.14	Reflux esophagitis	digestive	2.00625	0.0448294	0.722875
526	Diseases of the jaws	digestive	1.99635	0.0458954	0.723393
420.3	Endocarditis	circulatory system	1.99464	0.0460827	0.723393
503	Pulmonary congestion and hypostasis	respiratory	1.99182	0.046391	0.723393
598.9	Other nonspecific findings on examination of urine	genitourinary	1.9855	0.047089	0.726296
38	Septicemia	infectious diseases	1.97506	0.0482612	0.736372
949	Allergies, other	injuries & poisonings	1.94153	0.0521938	0.74063
760	Back pain	symptoms	1.94539	0.0517278	0.74063
110.2	Dermatomycoses	infectious diseases	1.96288	0.0496597	0.74063
506	Empyema and pneumothorax	respiratory	1.94942	0.0512448	0.74063
275.51	Hypocalcemia	endocrine/metabolic	1.94836	0.0513719	0.74063
573	Other disorders of liver	digestive	1.94993	0.0511848	0.74063
695.3	Rosacea	dermatologic	1.96373	0.0495614	0.74063
619.2	Disorders of uterus, NEC	genitourinary	1.91812	0.0550956	0.769958
357	Inflammatory and toxic neuropathy	neurological	1.91615	0.0553458	0.769958
415.11	Pulmonary embolism and infarction, acute	circulatory system	1.90485	0.0567992	0.782506
302.1	Decreased libido	mental disorders	1.90016	0.0574127	0.783352
655.1	Abnormality in fetal heart rate or rhythm	pregnancy complications	1.88205	0.0598297	0.785832
539	Bariatric surgery	digestive	1.89109	0.0586124	0.785832
626.2	Dysmenorrhea	genitourinary	1.8894	0.0588377	0.785832
793.2	Nonspecific abnormal findings on radiological and other examination of other intrathoracic organs (echocardiogram, etc)	symptoms	1.87553	0.06072	0.785832
870.8	Open wound of genital organs	injuries & poisonings	1.8741	0.0609172	0.785832
218.1	Uterine leiomyoma	neoplasms	1.87869	0.0602875	0.785832
272.12	Hyperglyceridemia	endocrine/metabolic	1.86945	0.0615604	0.786975
296	Mood disorders	mental disorders	1.84969	0.0643583	0.80519
599.8	Other symptoms involving urinary system	genitourinary	1.84741	0.0646876	0.80519
706.2	Sebaceous cyst	dermatologic	1.85329	0.0638413	0.80519
701.6	Acquired acanthosis nigricans	dermatologic	1.82351	0.0682261	0.810983
172.21	Basal cell carcinoma	neoplasms	1.83597	0.0663623	0.810983
626.15	Infertility, female, associated with anovulation	genitourinary	1.83051	0.0671731	0.810983
634	Miscarriage; stillbirth	pregnancy complications	1.83837	0.0660076	0.810983
303.3	Psychogenic disorder	mental disorders	1.82603	0.0678462	0.810983
327.3	Sleep apnea	neurological	1.82116	0.0685821	0.810983
359.2	Myopathy	neurological	1.81388	0.0696959	0.817205
619.1	Noninflammatory disorders of ovary, fallopian tube, and broad ligament	genitourinary	1.81023	0.07026	0.817205
805	Fracture of vertebral column without mention of spinal cord injury	injuries & poisonings	1.78238	0.0746872	0.861635
345	Epilepsy, recurrent seizures, convulsions	neurological	1.77402	0.0760595	0.863428
759	Other and unspecified congenital anomalies	congenital anomalies	1.77673	0.0756119	0.863428
994.2	Sepsis	injuries & poisonings	1.7688	0.0769268	0.866342
495	Asthma	respiratory	1.75573	0.0791341	0.870475
313.1	Attention deficit hyperactivity disorder	mental disorders	1.76058	0.078309	0.870475
214	Lipoma	neoplasms	1.7569	0.0789354	0.870475
41.4	E. coli	infectious diseases	1.75213	0.079752	0.870523
561	Symptoms involving digestive system	digestive	1.74524	0.0809438	0.876788
626.13	Irregular menstrual cycle	genitourinary	1.73666	0.0824478	0.886314
614.54	Abscess or ulceration of vulva	genitourinary	1.70735	0.0877577	0.895887
592.11	Acute cystitis	genitourinary	1.71016	0.0872367	0.895887
704.1	Alopecia	dermatologic	1.71417	0.0864967	0.895887
221	Benign neoplasm of other female genital organs	neoplasms	1.72229	0.0850163	0.895887
624.1	Dystrophy of female genital tract	genitourinary	1.70971	0.0873196	0.895887
428.4	Heart failure with preserved EF [Diastolic heart failure]	circulatory system	1.71799	0.0857992	0.895887
173	Neoplasm of uncertain behavior of skin	neoplasms	1.70751	0.0877282	0.895887
174.11	Malignant neoplasm of female breast	neoplasms	1.7038	0.0884182	0.896182
473	Diseases of the larynx and vocal cords	respiratory	1.69264	0.0905235	0.908609
352.2	Facial nerve disorders [CN7]	neurological	1.69054	0.090925	0.908609
531.2	Gastric ulcer	digestive	1.6868	0.0916413	0.909364
651	Multiple gestation	pregnancy complications	1.68129	0.0927072	0.909512
447	Other disorders of arteries and arterioles	circulatory system	1.6801	0.0929382	0.909512
626.11	Absent or infrequent menstruation	genitourinary	1.65095	0.0987489	0.927978
938	Dermatitis due to solar radiation	dermatologic	1.66083	0.0967486	0.927978
272.11	Hypercholesterolemia	endocrine/metabolic	1.66463	0.0959858	0.927978
278.1	Obesity	endocrine/metabolic	1.65377	0.0981747	0.927978
286.7	Other and unspecified coagulation defects	hematopoietic	1.65822	0.0972725	0.927978
635.3	Placenta previa and abruptio placenta	pregnancy complications	1.65718	0.0974824	0.927978
695.1	Toxic erythema	dermatologic	1.64481	0.100009	0.933633
285	Other anemias	hematopoietic	1.64067	0.100867	0.935491
614.1	Pelvic peritoneal adhesions, female (postoperative) (postinfection)	genitourinary	1.63468	0.102116	0.940926
458	Hypotension	circulatory system	1.62422	0.104329	0.955117
573.3	Hepatomegaly	digestive	1.6171	0.105856	0.96288
550	Abdominal hernia	digestive	-7.69646e-07	1	1
512.3	Abnormal chest sounds	respiratory	1.11343e-07	1	1
286.9	Abnormal coagulation profile	hematopoietic	0.614874	0.538638	1
514	Abnormal findings examination of lungs	respiratory	1.14313	0.252985	1
564.8	Abnormal findings on exam of gastrointestinal tract/ abdominal area	digestive	1.38594	0.165764	1
346	Abnormal findings on study of brain and/or nervous system	neurological	6.90482e-07	0.999999	1
429.2	Abnormal function study of cardiovascular system	circulatory system	-2.36113e-06	1	1
701.5	Abnormal granulation tissue	dermatologic	-1.07801	1.71897	1
396	Abnormal heart sounds	circulatory system	-0.666767	1.49508	1
350.1	Abnormal involuntary movements	neurological	0.399811	0.689296	1
611.1	Abnormal mammogram	genitourinary	1.06036	0.28898	1
792	Abnormal Papanicolaou smear of cervix and cervical HPV	genitourinary	-1.40435	1.83979	1
781.2	Abnormal posture	symptoms	1.11131e-07	1	1
350.5	Abnormal reflex	neurological	-7.66159e-07	1	1
589	Abnormal results of function study of kidney	genitourinary	0.391454	0.695462	1
514.1	Abnormal results of function study of pulmonary system	respiratory	-2.00751e-06	1	1
246.7	Abnormal results of function study of thyroid	endocrine/metabolic	0.122727	0.902323	1
794	Abnormal results of other function studies (bladder, pancreas, placenta, spleen, etc)	symptoms	9.02459e-08	1	1
516	Abnormal sputum	respiratory	1.07481e-07	1	1
289.9	Abnormality of red blood cells	hematopoietic	0.583672	0.559441	1
276.4	Acid-base balance disorder	endocrine/metabolic	1.20419e-06	0.999999	1
706.1	Acne	dermatologic	0.629463	0.529046	1
175	Acquired absence of breast	neoplasms	1.20951	0.226466	1
286.4	Acquired coagulation factor deficiency	hematopoietic	1.17994e-07	1	1
736.2	Acquired deformities of finger	musculoskeletal	1.63382e-06	0.999999	1
736.3	Acquired deformities of hip	musculoskeletal	9.3351e-08	1	1
735	Acquired foot deformities	musculoskeletal	-1.86145e-06	1	1
283	Acquired hemolytic anemias	hematopoietic	8.79462e-08	1	1
244.2	Acquired hypothyroidism	endocrine/metabolic	1.07333	0.283122	1
738.4	Acquired spondylolisthesis	musculoskeletal	0.566301	0.571189	1
735.2	Acquired toe deformities	musculoskeletal	-7.78398e-07	1	1
702.1	Actinic keratosis	dermatologic	0.271002	0.786389	1
573.4	Acute and subacute necrosis of liver	digestive	1.05155	0.293006	1
540.11	Acute appendicitis	digestive	1.57326	0.115659	1
483	Acute bronchitis and bronchiolitis	respiratory	0.962173	0.335963	1
498	Acute bronchospasm	respiratory	-1.70263e-06	1	1
938.1	Acute dermatitis due to solar radiation	dermatologic	-0.664195	1.49343	1
446.2	Acute febrile mucocutaneous lymph node syndrome (Kawasaki disease)	circulatory system	6.91498e-07	0.999999	1
535.1	Acute gastritis	digestive	-0.0140376	1.0112	1
614.31	Acute inflammatory pelvic disease	genitourinary	0.983254	0.325483	1
465.4	Acute laryngitis and tracheitis	respiratory	-0.887405	1.62514	1
338.1	Acute pain	neurological	1.41686	0.156525	1
577.1	Acute pancreatitis	digestive	0.201054	0.840657	1
420.21	Acute pericarditis	circulatory system	9.27216e-07	0.999999	1
523.31	Acute periodontitis	digestive	9.49816e-07	0.999999	1
465.2	Acute pharyngitis	respiratory	0.333923	0.738438	1
285.1	Acute posthemorrhagic anemia	hematopoietic	1.19076	0.23375	1
300.8	Acute reaction to stress	mental disorders	0.955889	0.339128	1
394.4	Acute rheumatic heart disease	circulatory system	0.882729	0.377383	1
464	Acute sinusitis	respiratory	0.0762808	0.939196	1
474.1	Acute tonsillitis	respiratory	0.959867	0.337122	1
465	Acute upper respiratory infections of multiple or unspecified sites	respiratory	0.895163	0.3707	1
441.1	Acute vascular insufficiency of intestine	circulatory system	-5.21256e-07	1	1
255.1	Adrenal hyperfunction	endocrine/metabolic	-5.46784e-07	1	1
255.3	Adrenogenital disorders	endocrine/metabolic	-1.27134e-06	1	1
260.3	Adult failure to thrive	endocrine/metabolic	8.16233e-08	1	1
979	Adverse drug events and drug allergies	injuries & poisonings	-0.255248	1.20147	1
967	Adverse effects of sedatives or other central nervous system depressants and anesthetics	injuries & poisonings	-1.92076	1.94524	1
317	Alcohol-related disorders	mental disorders	-0.184456	1.14634	1
317.11	Alcoholic liver damage	mental disorders	-9.31408e-07	1	1
317.1	Alcoholism	mental disorders	1.54554	0.122215	1
276.42	Alkalosis	endocrine/metabolic	1.50617e-06	0.999999	1
371.21	Allergic conjunctivitis	sense organs	-0.0538818	1.04297	1
287.2	Allergic purpura	hematopoietic	-9.58917e-07	1	1
930	Allergic reaction to food	injuries & poisonings	-0.362549	1.28306	1
476	Allergic rhinitis	respiratory	-0.445897	1.34433	1
704.11	Alopecia Areata	dermatologic	-0.279683	1.22028	1
291.8	Alteration of consciousness	mental disorders	2.20935e-06	0.999998	1
292.4	Altered mental status	mental disorders	-0.515086	1.39351	1
110.12	Althete's foot	infectious diseases	-0.00422414	1.00337	1
368.1	Amblyopia	sense organs	8.4396e-08	1	1
270.33	Amyloidosis	endocrine/metabolic	0.948066	0.343096	1
565	Anal and rectal conditions	digestive	0.873204	0.382552	1
565.1	Anal and rectal polyp	digestive	0.352219	0.724674	1
285.21	Anemia in chronic kidney disease	hematopoietic	0.329844	0.741518	1
285.22	Anemia in neoplastic disease	hematopoietic	0.546544	0.584692	1
411.41	Aneurysm and dissection of heart	circulatory system	1.19746e-06	0.999999	1
442.8	Aneurysm of other specified artery	circulatory system	9.77215e-08	1	1
411.3	Angina pectoris	circulatory system	-1.39055e-06	1	1
368.3	Anisometropia	sense organs	-1.38746e-06	1	1
715.2	Ankylosing spondylitis	musculoskeletal	-0.464566	1.35776	1
759.1	Anomalies of endocrine glands, congenital	congenital anomalies	-7.72902e-07	1	1
526.3	Anomalies of jaw size/symmetry	digestive	-1.09423e-06	1	1
379.4	Anomalies of pupillary function	sense organs	-1.72671	1.91578	1
748	Anomalies of respiratory system, congenital	congenital anomalies	-0.525966	1.40109	1
524.3	Anomalies of tooth position/malocclusion	digestive	9.95461e-08	1	1
426.4	Anomalous atrioventricular excitation	circulatory system	1.8696e-07	1	1
260.6	Anorexia	endocrine/metabolic	0.897254	0.369583	1
305.21	Anorexia nervosa	mental disorders	9.03215e-07	0.999999	1
334.2	Anterior horn cell disease	neurological	-1.54895e-06	1	1
253.4	Anterior pituitary disorders	endocrine/metabolic	-0.602578	1.45321	1
963.1	Antineoplastic and immunosuppressive drugs causing adverse effects	injuries & poisonings	1.76048e-06	0.999999	1
301.2	Antisocial/borderline personality disorder	mental disorders	0.476082	0.634016	1
300	Anxiety disorders	mental disorders	0.738258	0.460358	1
442.1	Aortic aneurysm	circulatory system	0.6317	0.527583	1
447.7	Aortic ectasia	circulatory system	0.130451	0.89621	1
394.3	Aortic valve disease	circulatory system	9.12188e-07	0.999999	1
379.3	Aphakia and other disorders of lens	sense organs	9.05028e-08	1	1
292.11	Aphasia	mental disorders	-1.91548e-06	1	1
292.1	Aphasia/speech disturbance	mental disorders	0.608813	0.542648	1
284	Aplastic anemia	hematopoietic	1.4329e-07	1	1
513.31	Apnea	respiratory	-0.661322	1.49159	1
540	Appendiceal conditions	digestive	0.74274	0.457639	1
540.1	Appendicitis	digestive	-0.632318	1.47282	1
427.5	Arrhythmia (cardiac) NOS	circulatory system	1.419	0.155899	1
444	Arterial embolism and thrombosis	circulatory system	-1.08649e-06	1	1
444.1	Arterial embolism and thrombosis of lower extremity artery	circulatory system	9.56958e-08	1	1
446.9	Arteritis NOS	circulatory system	1.3222	0.186102	1
526.42	Arthralgia/ankylosis of temporomandibular joint	digestive	1.09422	0.273859	1
713	Arthropathy associated with other disorders classified elsewhere	musculoskeletal	-1.16679e-06	1	1
716.9	Arthropathy NOS	musculoskeletal	-0.38716	1.30136	1
133	Arthropod-borne diseases	infectious diseases	1.01457e-07	1	1
742.8	Articular cartilage disorder	musculoskeletal	-1.28408e-06	1	1
572	Ascites (non malignant)	digestive	1.02076	0.307369	1
733.4	Aseptic necrosis of bone	musculoskeletal	1.40202	0.160909	1
117.4	Aspergillosis	infectious diseases	-1.07016e-06	1	1
1013	Asphyxia and hypoxemia	NULL	1.17137	0.241451	1
495.2	Asthma with exacerbation	respiratory	0.582333	0.560343	1
367.2	Astigmatism	sense organs	0.921093	0.357002	1
440.9	Atherosclerosis of aorta	circulatory system	1.01329e-07	1	1
440.22	Atherosclerosis of native arteries of the extremities with intermittent claudication	circulatory system	0.136184	0.891676	1
440.2	Atherosclerosis of the extremities	circulatory system	8.79651e-07	0.999999	1
939	Atopic/contact dermatitis due to other or unspecified	dermatologic	1.1228	0.261522	1
427.21	Atrial fibrillation	circulatory system	-0.294117	1.23133	1
427.22	Atrial flutter	circulatory system	-1.50448e-06	1	1
426.2	Atrioventricular [AV] block	circulatory system	9.23384e-08	1	1
426.24	Atrioventricular block, complete	circulatory system	1.49282e-07	1	1
535.2	Atrophic gastritis	digestive	-0.397016	1.30864	1
624.2	Atrophy of female genital tract	genitourinary	1.55257e-07	1	1
313.3	Autism	mental disorders	1.4898e-07	1	1
279.2	Autoimmune disease NEC	endocrine/metabolic	0.162864	0.870626	1
283.1	Autoimmune hemolytic anemias	hematopoietic	9.40789e-07	0.999999	1
609.11	Azoospermia and oligospermia	genitourinary	-8.20005e-07	1	1
38.3	Bacteremia	infectious diseases	0.876652	0.380676	1
8.5	Bacterial enteritis	infectious diseases	-0.122231	1.09728	1
41	Bacterial infection NOS	infectious diseases	0.456134	0.648294	1
480.1	Bacterial pneumonia	respiratory	-0.111638	1.08889	1
530.13	Barrett's esophagus	digestive	-7.72537e-07	1	1
711.3	Behcet's syndrome	musculoskeletal	-5.29302e-07	1	1
227.1	Benign neoplasm of adrenal gland	neoplasms	-1.14705e-06	1	1
213	Benign neoplasm of bone and articular cartilage	neoplasms	-1.68997e-06	1	1
225.1	Benign neoplasm of brain, cranial nerves, meninges	neoplasms	0.548526	0.583331	1
610.4	Benign neoplasm of breast	genitourinary	1.15151	0.249522	1
208	Benign neoplasm of colon	neoplasms	-0.752019	1.54796	1
224	Benign neoplasm of eye	neoplasms	1.47734e-06	0.999999	1
224.1	Benign neoplasm of eye, uveal	neoplasms	1.04643	0.295363	1
223	Benign neoplasm of kidney and other urinary organs	neoplasms	-5.13915e-07	1	1
210	Benign neoplasm of lip, oral cavity, and pharynx	neoplasms	-1.14383e-06	1	1
229.1	Benign neoplasm of lymph nodes	neoplasms	8.9893e-08	1	1
211	Benign neoplasm of other parts of digestive system	neoplasms	-0.169068	1.13426	1
220	Benign neoplasm of ovary	neoplasms	0.691176	0.489455	1
227.3	Benign neoplasm of pituitary gland and craniopharyngeal duct (pouch)	neoplasms	-0.919165	1.64199	1
216	Benign neoplasm of skin	neoplasms	1.53069	0.125846	1
225.2	Benign neoplasm of spinal cord, meninges	neoplasms	-7.97724e-07	1	1
226	Benign neoplasm of thyroid glands	neoplasms	-1.5702e-06	1	1
229	Benign neoplasm of unspecified sites	neoplasms	-0.58211	1.43951	1
296.1	Bipolar	mental disorders	1.15121	0.249646	1
596.1	Bladder neck obstruction	genitourinary	9.62451e-08	1	1
367.9	Blindness and low vision	sense organs	-0.945261	1.65547	1
911	Blister	injuries & poisonings	0.776619	0.437383	1
170.1	Bone cancer	neoplasms	-1.15577e-06	1	1
860	Bone marrow or stem cell transplant	neoplasms	9.25714e-07	0.999999	1
174.1	Breast cancer [female]	neoplasms	0.421599	0.673318	1
612	Breast conditions, congenital or relating to hormones	genitourinary	8.0347e-08	1	1
613.9	Breast disorder NOS	genitourinary	0.293133	0.769421	1
873	Broken tooth	injuries & poisonings	6.93162e-07	0.999999	1
496.3	Bronchiectasis	respiratory	-1.46377e-06	1	1
497	Bronchitis	respiratory	0.33653	0.736472	1
480.5	Bronchopneumonia and lung abscess	respiratory	-5.46577e-07	1	1
426.3	Bundle branch block	circulatory system	-8.62523e-07	1	1
1000	Burns	NULL	1.42153	0.155162	1
726.3	Bursitis	musculoskeletal	0.417476	0.67633	1
727.2	Bursitis disorders	musculoskeletal	6.82822e-07	0.999999	1
260.1	Cachexia	endocrine/metabolic	9.43375e-08	1	1
726.4	Calcaneal spur; Exostosis NOS	musculoskeletal	-0.376802	1.29368	1
574.2	Calculus of bile duct	digestive	-0.738966	1.54007	1
594.1	Calculus of kidney	genitourinary	-0.493213	1.37814	1
594.2	Calculus of lower urinary tract	genitourinary	6.98282e-07	0.999999	1
594.3	Calculus of ureter	genitourinary	-0.222474	1.17606	1
191.11	Cancer of brain	neoplasms	-1.56515e-06	1	1
191.1	Cancer of brain and nervous system	neoplasms	-1.3102e-06	1	1
165.1	Cancer of bronchus; lung	neoplasms	8.95077e-07	0.999999	1
170.2	Cancer of connective tissue	neoplasms	1.03863	0.298976	1
190	Cancer of eye	neoplasms	9.83204e-08	1	1
164	Cancer of intrathoracic organs	neoplasms	9.28005e-08	1	1
145.3	Cancer of major salivary glands	neoplasms	9.04973e-08	1	1
194	Cancer of other endocrine glands	neoplasms	-7.79719e-07	1	1
184	Cancer of other female genital organs	neoplasms	1.74739e-07	1	1
184.2	Cancer of other female genital organs (excluding uterus and ovary)	neoplasms	1.70469e-07	1	1
195	Cancer, suspected or other	neoplasms	1.57632	0.114953	1
112	Candidiasis	infectious diseases	-0.484323	1.37184	1
112.3	Candidiasis of skin and nails	infectious diseases	-0.755089	1.5498	1
686.1	Carbuncle and furuncle	dermatologic	0.271022	0.786374	1
427.42	Cardiac arrest	circulatory system	-1.38481e-06	1	1
429.9	Cardiac complications, not elsewhere classified	circulatory system	1.4612e-06	0.999999	1
426	Cardiac conduction disorders	circulatory system	1.62753e-07	1	1
747.1	Cardiac congenital anomalies	congenital anomalies	1.52369	0.127586	1
426.91	Cardiac pacemaker in situ	circulatory system	9.27754e-08	1	1
747.11	Cardiac shunt/ heart septal defect	congenital anomalies	1.06413	0.287269	1
797.1	Cardiogenic shock	symptoms	-1.12687e-06	1	1
416	Cardiomegaly	circulatory system	0.437093	0.662044	1
277.8	Carnitine deficiencies	endocrine/metabolic	-7.83302e-07	1	1
347	Cataplexy and narcolepsy	neurological	1.13321e-06	0.999999	1
366	Cataract	sense organs	-1.41001e-06	1	1
557.1	Celiac disease	digestive	-0.0720653	1.05745	1
681.3	Cellulitis and abscess of arm/hand	dermatologic	0.536039	0.591932	1
681.1	Cellulitis and abscess of fingers/toes	dermatologic	1.13845	0.254931	1
681.6	Cellulitis and abscess of foot, toe	dermatologic	-1.14008e-06	1	1
681.5	Cellulitis and abscess of leg, except foot	dermatologic	1.36559	0.172069	1
528.3	Cellulitis and abscess of oral soft tissues	digestive	8.56343e-08	1	1
327.31	Central/nonobstroctive sleep apnea	neurological	-9.61304e-07	1	1
433.5	Cerebral aneurysm	circulatory system	-1.5778e-06	1	1
433.21	Cerebral artery occlusion, with cerebral infarction	circulatory system	1.21509	0.224333	1
348.4	Cerebral cysts	neurological	-1.177	1.7608	1
348.2	Cerebral edema and compression of brain	neurological	0.716672	0.473576	1
433.3	Cerebral ischemia	circulatory system	9.32674e-08	1	1
816	Cerebral laceration and contusion	injuries & poisonings	9.98455e-08	1	1
433	Cerebrovascular disease	circulatory system	9.55636e-07	0.999999	1
958	Certain early complications of trauma or procedure	injuries & poisonings	0.35937	0.719318	1
180.1	Cervical cancer	neoplasms	0.301526	0.763014	1
180.3	Cervical intraepithelial neoplasia [CIN] [Cervical dysplasia]	neoplasms	1.4543	0.145862	1
765	Cervical radiculitis	symptoms	0.925828	0.354536	1
761	Cervicalgia	symptoms	1.01827	0.308551	1
614.51	Cervicitis and endocervicitis	genitourinary	0.339772	0.734028	1
687.3	Changes in skin texture	dermatologic	-0.411251	1.31911	1
575.1	Cholangitis	digestive	-0.546302	1.41514	1
574.3	Cholecystitis without cholelithiasis	digestive	1.51844	0.128903	1
574.1	Cholelithiasis	digestive	0.909109	0.363293	1
574.11	Cholelithiasis with acute cholecystitis	digestive	1.32471	0.185268	1
574.12	Cholelithiasis with other cholecystitis	digestive	0.987025	0.323631	1
575.6	Cholesterolosis of gallbladder	digestive	-0.0602247	1.04802	1
363	Chorioretinal inflammations, scars, and other disorders of choroid	sense organs	8.03037e-08	1	1
363.3	Chorioretinal scars	sense organs	1.14481e-06	0.999999	1
758	Chromosomal anomalies and genetic disorders	congenital anomalies	0.468231	0.63962	1
496	Chronic airway obstruction	respiratory	-0.00943014	1.00752	1
938.2	Chronic dermatitis due to solar radiation	dermatologic	-1.58915	1.88797	1
798.1	Chronic fatigue syndrome	symptoms	1.4903	0.136146	1
580.14	Chronic glomerulonephritis, NOS	genitourinary	1.15299e-06	0.999999	1
81.12	Chronic graft-versus-host disease	infectious diseases	7.02713e-07	0.999999	1
70.4	Chronic hepatitis	infectious diseases	0.0802427	0.936044	1
614.32	Chronic inflammatory pelvic disease	genitourinary	1.0813	0.279563	1
592.13	Chronic interstitial cystitis	genitourinary	-0.819753	1.58764	1
585.4	Chronic kidney disease, Stage I or II	genitourinary	0.382079	0.702403	1
585.33	Chronic Kidney Disease, Stage III	genitourinary	-0.453841	1.35006	1
585.34	Chronic Kidney Disease, Stage IV	genitourinary	-0.62821	1.47013	1
245.21	Chronic lymphocytic thyroiditis	endocrine/metabolic	0.474379	0.63523	1
495.1	Chronic obstructive asthma	respiratory	0.400794	0.688572	1
355.1	Chronic pain syndrome	neurological	0.0281063	0.977577	1
577.2	Chronic pancreatitis	digestive	0.685028	0.493326	1
573.1	Chronic passive congestion of liver	digestive	-5.47134e-07	1	1
420.22	Chronic pericarditis	circulatory system	-5.25893e-07	1	1
472	Chronic pharyngitis and nasopharyngitis	respiratory	1.19629	0.231583	1
415.2	Chronic pulmonary heart disease	circulatory system	-1.13541	1.7438	1
585.3	Chronic renal failure [CKD]	genitourinary	0.00226445	0.998193	1
475	Chronic sinusitis	respiratory	-1.06911	1.71498	1
245.2	Chronic thyroiditis	endocrine/metabolic	-0.00322494	1.00257	1
474.2	Chronic tonsillitis and adenoiditis	respiratory	0.706247	0.480035	1
707.2	Chronic ulcer of leg or foot	dermatologic	1.01073e-07	1	1
707.3	Chronic ulcer of unspecified site	dermatologic	0.131881	0.895078	1
456	Chronic venous insufficiency [CVI]	circulatory system	-2.48059e-06	1	1
327.6	Circadian rhythm sleep disorder	neurological	-0.263148	1.20756	1
459.9	Circulatory disease NEC	circulatory system	0.0202422	0.98385	1
701.3	Circumscribed scleroderma	dermatologic	0.129292	0.897127	1
571.51	Cirrhosis of liver without mention of alcohol	digestive	0.504479	0.613925	1
749.1	Cleft palate	congenital anomalies	-0.284235	1.22377	1
803.21	Colles' fracture	injuries & poisonings	1.04916e-07	1	1
153.2	Colon cancer	neoplasms	1.55694e-07	1	1
368.5	Color vision deficiencies	sense organs	8.96693e-08	1	1
153	Colorectal cancer	neoplasms	9.12082e-08	1	1
355	Complex regional/central pain syndrome	neurological	1.45484e-07	1	1
853	Complication of colostomy or enterostomy	injuries & poisonings	-6.57113e-07	1	1
858	Complication of internal orthopedic device	injuries & poisonings	0.537294	0.591065	1
639	Complications following abortion or ectopic and molar pregnancies	pregnancy complications	0.450324	0.652477	1
854	Complications of cardiac/vascular device, implant, and graft	injuries & poisonings	0.00358048	0.997143	1
536.7	Complications of gastrostomy, colostomy and enterostomy	digestive	8.92937e-07	0.999999	1
679	Complications of in utero procedures	pregnancy complications	-3.48448e-06	1	1
669	Complications of labor and delivery NEC	pregnancy complications	1.04565	0.295724	1
668	Complications of the administration of anesthetic or other sedation in labor and delivery	pregnancy complications	-0.829205	1.59301	1
817	Concussion	injuries & poisonings	1.29325	0.195924	1
656.7	Conditions involving the integument and temperature regulation of fetus and newborn	pregnancy complications	0.326307	0.744192	1
312	Conduct disorders	mental disorders	6.95732e-07	0.999999	1
389.2	Conductive hearing loss	sense organs	-0.169962	1.13496	1
756.1	Congenital anomalies of abdominal wall; diaphram	congenital anomalies	-0.700092	1.51613	1
612.3	Congenital anomalies of breast	genitourinary	-0.271044	1.21364	1
749	Congenital anomalies of face and neck	congenital anomalies	-0.31537	1.24752	1
751.1	Congenital anomalies of genital organs	congenital anomalies	0.71809	0.472702	1
747.13	Congenital anomalies of great vessels	congenital anomalies	-1.30839	1.80926	1
750.21	Congenital anomalies of intestine	congenital anomalies	0.587289	0.55701	1
751.12	Congenital anomalies of male genital organs	congenital anomalies	9.71359e-08	1	1
750.13	Congenital anomalies of mouth/tongue	congenital anomalies	9.9629e-08	1	1
756.3	Congenital anomalies of muscle, tendon, fascia, and connective tissue	congenital anomalies	1.02235	0.306616	1
747.2	Congenital anomalies of peripheral vascular system	congenital anomalies	0.976657	0.328739	1
753.2	Congenital anomalies of posterior segment of eye	congenital anomalies	-9.6053e-07	1	1
691	Congenital anomalies of skin	dermatologic	-0.370257	1.28881	1
749.2	Congenital anomalies of skull and face bones	congenital anomalies	1.31844e-06	0.999999	1
750.15	Congenital anomalies of stomach	congenital anomalies	9.29083e-08	1	1
753	Congenital anomalies of the eye	congenital anomalies	-1.12499e-06	1	1
757	Congenital anomalies of the integument	congenital anomalies	1.1826	0.236968	1
755.4	Congenital anomalies of upper limb, including shoulder girdle	congenital anomalies	1.06072e-07	1	1
751.2	Congenital anomalies of urinary system	congenital anomalies	0.825592	0.409036	1
755.3	Congenital anomaly of fingers/toes	congenital anomalies	6.73457e-07	0.999999	1
750.22	Congenital anomaly of gallbladder, bile ducts, liver, pancreas	congenital anomalies	1.1151e-06	0.999999	1
753.1	Congenital cataract and lens anomalies	congenital anomalies	1.02477e-07	1	1
286.1	Congenital coagulation defects	hematopoietic	1.72111e-07	1	1
286.12	Congenital deficiency of other clotting factors (including factor VII)	hematopoietic	1.4808	0.138659	1
755.1	Congenital deformities of feet	congenital anomalies	-0.137771	1.10958	1
286.13	Congenital factor VIII disorder	hematopoietic	-1.35308e-06	1	1
755.61	Congenital hip dysplasia and deformity	congenital anomalies	0.754011	0.450843	1
244.5	Congenital hypothyroidism	endocrine/metabolic	-7.69798e-07	1	1
754	Congenital musculoskeletal deformities of spine	congenital anomalies	0.0918917	0.926784	1
691.3	Congenital pigmentary anomalies of skin	dermatologic	-5.46835e-07	1	1
428.1	Congestive heart failure (CHF) NOS	circulatory system	0.535531	0.592283	1
369.5	Conjunctivitis, infectious	sense organs	1.05099	0.293264	1
371.2	Conjunctivitis, noninfectious	sense organs	0.507243	0.611984	1
284.2	Constitutional aplastic anemia	hematopoietic	9.50291e-08	1	1
939.1	Contact and allergic dermatitis of eyelid	dermatologic	0.138246	0.890046	1
931	Contact dermatitis and other eczema due to plants [except food]	dermatologic	0.680098	0.496442	1
739	Contracture of joint	musculoskeletal	-7.67304e-07	1	1
728.71	Contracture of palmar fascia [Dupuytren's disease]	musculoskeletal	9.95856e-08	1	1
345.3	Convulsions	neurological	0.860929	0.389277	1
364.9	Cornea replaced by transplant	sense organs	8.67929e-08	1	1
364.4	Corneal degenerations	sense organs	-7.87929e-07	1	1
364.2	Corneal edema	sense organs	9.99504e-08	1	1
364.1	Corneal opacity	sense organs	0.484227	0.628225	1
364	Corneal opacity and other disorders of cornea	sense organs	0.748863	0.45394	1
370.1	Corneal ulcer	sense organs	1.49922e-07	1	1
700	Corns and callosities	dermatologic	-0.819026	1.58723	1
411.4	Coronary atherosclerosis	circulatory system	1.38956	0.164664	1
733.6	Costochondritis	musculoskeletal	-0.708592	1.52142	1
512.8	Cough	respiratory	0.401079	0.688362	1
771.2	Cramp of limb	symptoms	1.00262	0.316043	1
1006	Crushing injury	NULL	-0.866486	1.61378	1
1008	Crushing or internal injury to organs	NULL	-0.236974	1.18732	1
737	Curvature of spine	musculoskeletal	-1.13574e-06	1	1
255.11	Cushing's syndrome	endocrine/metabolic	0.845648	0.397749	1
695.41	Cutaneous lupus erythematosus	dermatologic	0.59495	0.551877	1
577.3	Cyst and pseudocyst of pancreas	digestive	1.13921e-07	1	1
733.2	Cyst of bone	musculoskeletal	-7.74497e-07	1	1
586.2	Cyst of kidney, acquired	genitourinary	0.499143	0.617679	1
614.53	Cyst or abscess of Bartholin's gland	genitourinary	0.795875	0.426105	1
499	Cystic fibrosis	respiratory	-2.01856e-06	1	1
751.21	Cystic kidney disease	congenital anomalies	-1.8924e-06	1	1
610.1	Cystic mastopathy	genitourinary	0.988153	0.323078	1
592.1	Cystitis	genitourinary	0.186446	0.852095	1
362.23	Cystoid macular degeneration of retina	sense organs	1.63771e-06	0.999999	1
526.1	Cysts of the jaws	digestive	-9.46291e-07	1	1
288.1	Decreased white blood cell count	hematopoietic	-0.474922	1.36516	1
707.1	Decubitus ulcer	dermatologic	-5.43212e-07	1	1
452.2	Deep vein thrombosis [DVT]	circulatory system	0.401234	0.688248	1
286.6	Defibrination syndrome	hematopoietic	0.351697	0.725065	1
281.9	Deficiency anemias	hematopoietic	-2.77927e-06	1	1
279.11	Deficiency of humoral immunity	endocrine/metabolic	-0.132553	1.10545	1
722.6	Degeneration of intervertebral disc	musculoskeletal	1.20422	0.228505	1
334	Degenerative disease of the spinal cord	neurological	-1.6635	1.90379	1
702	Degenerative skin conditions and other dermatoses	dermatologic	-7.56287e-07	1	1
259.3	Delay in sexual development and puberty NEC	endocrine/metabolic	1.0613e-07	1	1
290	Delirium dementia and amnestic and other cognitive disorders	mental disorders	1.008e-06	0.999999	1
290.2	Delirium due to conditions classified elsewhere	mental disorders	1.32976e-06	0.999999	1
521.1	Dental caries	digestive	1.12507e-06	0.999999	1
509.8	Dependence on respirator [Ventilator] or supplemental oxygen	respiratory	1.2414	0.214457	1
296.2	Depression	mental disorders	-0.227682	1.18011	1
695.21	Dermatitis herpetiformis	dermatologic	-1.05665e-06	1	1
709.5	Dermatomyositis	dermatologic	1.31399e-06	0.999999	1
110.1	Dermatophytosis	infectious diseases	-0.636757	1.47572	1
110.11	Dermatophytosis of nail	infectious diseases	-0.570509	1.43167	1
110.13	Dermatophytosis of the body	infectious diseases	0.428323	0.668416	1
315	Develomental delays and disorders	mental disorders	0.226359	0.820922	1
253.3	Diabetes insipidus	endocrine/metabolic	8.56925e-08	1	1
250	Diabetes mellitus	endocrine/metabolic	0.207788	0.835395	1
250.7	Diabetic retinopathy	endocrine/metabolic	-1.06135	1.71147	1
550.2	Diaphragmatic hernia	digestive	-0.781415	1.56544	1
561.1	Diarrhea	digestive	0.344144	0.730738	1
741.3	Difficulty in walking	musculoskeletal	1.3389e-06	0.999999	1
368.2	Diplopia and disorders of binocular vision	sense organs	0.438678	0.660895	1
448	Disease of capillaries	circulatory system	-0.557072	1.42252	1
394.7	Disease of tricuspid valve	circulatory system	1.72704e-06	0.999999	1
530	Diseases of esophagus	digestive	0.64033	0.521958	1
704	Diseases of hair and hair follicles	dermatologic	0.490996	0.623429	1
528.5	Diseases of lips	digestive	-1.74182	1.91846	1
703	Diseases of nail, NOS	dermatologic	-0.304089	1.23894	1
577	Diseases of pancreas	digestive	0.46893	0.639119	1
706	Diseases of sebaceous glands	dermatologic	8.02422e-08	1	1
289.5	Diseases of spleen	hematopoietic	-0.193778	1.15365	1
528	Diseases of the oral soft tissues, excluding lesions specific for gingiva and tongue	digestive	0.515068	0.606505	1
254	Diseases of thymus gland	endocrine/metabolic	9.33899e-08	1	1
288	Diseases of white blood cells	hematopoietic	0.933487	0.350568	1
830	Dislocation	injuries & poisonings	0.95401	0.340078	1
689	Disorder of skin and subcutaneous tissue NOS	dermatologic	1.10482	0.269237	1
279	Disorders involving the immune mechanism	endocrine/metabolic	0.924838	0.35505	1
368.7	Disorders of accommodation	sense organs	-8.64366e-07	1	1
389.5	Disorders of acoustic nerve	sense organs	-1.77364e-06	1	1
255	Disorders of adrenal glands	endocrine/metabolic	-1.81917e-06	1	1
270.2	Disorders of amino-acid metabolism	endocrine/metabolic	9.77483e-08	1	1
277.4	Disorders of bilirubin excretion	endocrine/metabolic	0.239821	0.810469	1
275.5	Disorders of calcium/phosphorus metabolism	endocrine/metabolic	-1.26599e-06	1	1
724.2	Disorders of coccyx	musculoskeletal	-1.44807e-06	1	1
372	Disorders of conjunctiva	sense organs	0.0739715	0.941033	1
513.8	Disorders of diaphragm	respiratory	-6.6161e-07	1	1
530.5	Disorders of esophageal motility	digestive	1.22547e-07	1	1
380	Disorders of external ear	sense organs	1.13297	0.257226	1
379.5	Disorders of iris and ciliary body	sense organs	-9.20332e-07	1	1
275.1	Disorders of iron metabolism	hematopoietic	0.738721	0.460076	1
375	Disorders of lacrimal system	sense organs	-0.0121199	1.00967	1
275.3	Disorders of magnesium metabolism	endocrine/metabolic	0.846187	0.397448	1
275	Disorders of mineral metabolism	endocrine/metabolic	-6.58774e-07	1	1
728	Disorders of muscle, ligament, and fascia	musculoskeletal	-1.96806	1.95094	1
377	Disorders of optic nerve and visual pathways	sense organs	-0.791383	1.57128	1
352	Disorders of other cranial nerves	neurological	6.77154e-07	0.999999	1
252	Disorders of parathyroid gland	endocrine/metabolic	-8.59595e-07	1	1
275.53	Disorders of phosphorus metabolism	endocrine/metabolic	0.0229807	0.981666	1
270.3	Disorders of plasma protein metabolism	endocrine/metabolic	9.86066e-08	1	1
367	Disorders of refraction and accommodation; blindness and low vision	sense organs	-1.50627e-06	1	1
724.1	Disorders of sacrum	musculoskeletal	-1.84312e-06	1	1
705	Disorders of sweat glands	dermatologic	0.253644	0.799771	1
337	Disorders of the autonomic nervous system	neurological	1.18623e-07	1	1
360	Disorders of the globe	sense organs	-9.96125e-07	1	1
253	Disorders of the pituitary gland and its hypothalamic control	endocrine/metabolic	-0.0729348	1.05814	1
379.2	Disorders of vitreous body	sense organs	-1.49248	1.86443	1
588	Disorders resulting from impaired renal function	genitourinary	-0.246478	1.19469	1
617	Disorders secondary to childbirth, surgery, trauma	genitourinary	-1.55664	1.88044	1
722.1	Displacement of intervertebral disc	musculoskeletal	1.0172	0.309061	1
527.7	Disturbance of salivary secretion	digestive	0.516537	0.60548	1
687.4	Disturbance of skin sensation	dermatologic	-0.156356	1.12425	1
520.2	Disturbances in tooth eruption	digestive	9.60246e-08	1	1
270.1	Disturbances of amino-acid transport	endocrine/metabolic	-9.47257e-07	1	1
350.6	Disturbances of sensation of smell and taste	neurological	-1.72714e-06	1	1
562.2	Diverticulitis	digestive	-9.5499e-07	1	1
562.1	Diverticulosis	digestive	-1.28324e-06	1	1
386.9	Dizziness and giddiness (Light-headedness and vertigo)	sense organs	1.53756	0.124156	1
362.27	Drusen (degenerative) of retina	sense organs	-7.75895e-07	1	1
375.1	Dry eyes	sense organs	-0.42053	1.3259	1
531.3	Duodenal ulcer	digestive	1.08715e-07	1	1
535.6	Duodenitis	digestive	-0.217629	1.17228	1
705.1	Dyshidrosis	dermatologic	-1.37743	1.83162	1
277.7	Dysmetabolic syndrome X	endocrine/metabolic	0.806535	0.419934	1
625.1	Dyspareunia	genitourinary	-0.517988	1.39553	1
536.8	Dyspepsia and other specified disorders of function of stomach	digestive	-1.01349	1.68917	1
532	Dysphagia	digestive	1.43793	0.150455	1
620	Dysplasia of female genital organs	genitourinary	-1.35241e-06	1	1
300.4	Dysthymic disorder	mental disorders	-1.56443	1.88228	1
599.3	Dysuria	genitourinary	0.82865	0.407303	1
636	Early or threatened labor; hemorrhage in early pregnancy	pregnancy complications	1.24896	0.21168	1
305.2	Eating disorder	mental disorders	-1.20636	1.77232	1
634.3	Ectopic pregnancy	pregnancy complications	0.716167	0.473889	1
374.1	Ectropion or entropion	sense organs	-9.37508e-07	1	1
1014	Effects of heat, cold and air pressure	NULL	-1.72901e-06	1	1
1015	Effects of other external causes	NULL	0.809253	0.418369	1
990	Effects radiation NOS	injuries & poisonings	-1.1587e-06	1	1
276.1	Electrolyte imbalance	endocrine/metabolic	-0.89934	1.63153	1
790.8	Elevated C-reactive protein (CRP)	symptoms	0.00726274	0.994205	1
790.1	Elevated sedimentation rate	symptoms	0.939519	0.347465	1
288.2	Elevated white blood cell count	hematopoietic	1.29566	0.195094	1
496.1	Emphysema	respiratory	8.4327e-08	1	1
323	Encephalitis	neurological	0.588096	0.556468	1
323.8	Encephalitis, non-infectious	neurological	1.40589e-07	1	1
348.8	Encephalopathy, not elsewhere classified	neurological	-0.443976	1.34294	1
585.32	End stage renal disease	genitourinary	0.641889	0.520946	1
621	Endometrial hyperplasia	genitourinary	0.245542	0.806037	1
726.1	Enthesopathy	musculoskeletal	1.33598	0.181557	1
288.3	Eosinophilia	hematopoietic	0.912787	0.361354	1
530.15	Eosinophilic esophagitis	digestive	0.661749	0.508132	1
345.1	Epilepsy	neurological	1.102	0.27046	1
375.2	Epiphora	sense organs	-1.27646e-06	1	1
695.81	Erythema nodosum	dermatologic	0.686605	0.492331	1
530.2	Esophageal bleeding (varices/hemorrhage)	digestive	-1.05164	1.70704	1
530.1	Esophagitis, GERD and related diseases	digestive	-0.0257014	1.0205	1
381.2	Eustachian tube disorders	sense organs	-0.175585	1.13938	1
643	Excessive vomiting in pregnancy	pregnancy complications	0.919101	0.358043	1
242.3	Exophthalmos	endocrine/metabolic	-1.6292e-06	1	1
333	Extrapyramidal disease and abnormal movement disorders	neurological	1.35479e-06	0.999999	1
369.2	Eye infection, viral	sense organs	-0.60143	1.45245	1
772.6	Facial weakness	symptoms	1.89377e-06	0.999998	1
264.2	Failure to thrive (childhood)	endocrine/metabolic	8.64867e-08	1	1
728.7	Fasciitis	musculoskeletal	1.21189	0.225554	1
661	Fetal distress and abnormal forces of labor	pregnancy complications	0.842611	0.399446	1
610.2	Fibroadenosis of breast	genitourinary	0.437311	0.661886	1
610.3	Fibrosclerosis of breast	genitourinary	-7.89036e-07	1	1
426.21	First degree AV block	circulatory system	9.30011e-08	1	1
735.1	Flat foot	musculoskeletal	-0.270058	1.21288	1
561.2	Flatulence	digestive	0.162326	0.871049	1
276.6	Fluid overload	endocrine/metabolic	1.5712	0.116136	1
803.3	Fracture of clavicle or scapula	injuries & poisonings	0.408361	0.683008	1
801.1	Fracture of foot	injuries & poisonings	0.599441	0.548879	1
804	Fracture of hand or wrist	injuries & poisonings	0.819226	0.412657	1
803.1	Fracture of humerus	injuries & poisonings	-0.953221	1.65952	1
800	Fracture of lower limb	injuries & poisonings	0.149574	0.881101	1
800.1	Fracture of neck of femur	injuries & poisonings	1.32393e-06	0.999999	1
800.4	Fracture of patella	injuries & poisonings	7.90139e-08	1	1
802	Fracture of pelvis	injuries & poisonings	1.57098e-07	1	1
803.2	Fracture of radius and ulna	injuries & poisonings	-0.148445	1.11801	1
807	Fracture of ribs	injuries & poisonings	1.12737e-06	0.999999	1
800.3	Fracture of tibia and fibula	injuries & poisonings	1.01629	0.30949	1
809	Fracture of unspecified bones	injuries & poisonings	-9.43405e-07	1	1
800.2	Fracture of unspecified part of femur	injuries & poisonings	-1.24233e-06	1	1
803	Fracture of upper limb	injuries & poisonings	1.48458e-06	0.999999	1
599.5	Frequency of urination and polyuria	genitourinary	0.941787	0.346301	1
564	Functional digestive disorders	digestive	1.97033e-06	0.999998	1
596.5	Functional disorders of bladder	genitourinary	0.439174	0.660535	1
612.1	Galactorrhea	genitourinary	-0.0905684	1.07216	1
727.4	Ganglion and cyst of synovium, tendon, and bursa	musculoskeletal	0.716557	0.473647	1
791	Gangrene	symptoms	-1.14148e-06	1	1
535.9	Gastritis and duodenitis, NOS	digestive	1.55043	0.121039	1
530.7	Gastroesophageal laceration-hemorrhage syndrome	digestive	-1.28088e-06	1	1
569.2	Gastrointestinal complications	digestive	0.8322	0.405296	1
303.31	Gastrointestinal malfunction arising from mental factors	mental disorders	-0.0367134	1.02929	1
536.3	Gastroparesis	digestive	-0.512198	1.39149	1
300.11	Generalized anxiety disorder	mental disorders	-0.0460945	1.03677	1
345.11	Generalized convulsive epilepsy	neurological	1.28943	0.197249	1
618	Genital prolapse	genitourinary	-0.662159	1.49213	1
736.4	Genu valgum or varum (acquired)	musculoskeletal	1.02978e-07	1	1
530.11	GERD	digestive	-0.212449	1.16824	1
523	Gingival and periodontal diseases	digestive	-0.183985	1.14597	1
523.1	Gingivitis	digestive	1.19856e-06	0.999999	1
365	Glaucoma	sense organs	0.6991	0.48449	1
529.1	Glossitis	digestive	-7.92269e-07	1	1
529.6	Glossodynia	digestive	8.33224e-08	1	1
255.21	Glucocorticoid deficiency	endocrine/metabolic	2.25054e-06	0.999998	1
250.5	Glycosuria or Acetonuria	endocrine/metabolic	0.997942	0.318308	1
90.2	Gonococcal infections	infectious diseases	-0.733123	1.53652	1
274.1	Gout	endocrine/metabolic	0.22224	0.824127	1
274.11	Gouty arthropathy	endocrine/metabolic	9.79842e-08	1	1
81.1	Graft-versus-host disease	infectious diseases	6.958e-07	0.999999	1
38.1	Gram negative septicemia	infectious diseases	0.164872	0.869045	1
38.2	Gram positive septicemia	infectious diseases	1.03065e-07	1	1
242.1	Graves' disease	endocrine/metabolic	0.647942	0.517022	1
593.1	Gross hematuria	genitourinary	1.21939	0.222695	1
41.8	H. pylori	infectious diseases	0.0936319	0.925402	1
292.6	Hallucinations	mental disorders	-1.86241e-06	1	1
735.3	Hallux valgus (Bunion)	musculoskeletal	0.444594	0.656613	1
389	Hearing loss	sense organs	-0.5465	1.41528	1
428.3	Heart failure with reduced EF [Systolic or combined heart failure]	circulatory system	-2.36772e-06	1	1
429.1	Heart transplant/surgery	circulatory system	-0.0237423	1.01894	1
395	Heart valve disorders	circulatory system	8.93817e-07	0.999999	1
395.6	Heart valve replaced	circulatory system	0.576904	0.564004	1
530.9	Heartburn	digestive	0.0708133	0.943546	1
134	Helminthiases	infectious diseases	1.36068e-06	0.999999	1
228	Hemangioma and lymphangioma, any site	neoplasms	1.13535	0.256229	1
228.1	Hemangioma of skin and subcutaneous tissue	neoplasms	1.24703	0.212387	1
578.1	Hematemesis	digestive	1.41182	0.158003	1
656.5	Hematological disorders of newborn	pregnancy complications	-1.15577e-06	1	1
593	Hematuria	genitourinary	0.0874669	0.9303	1
342	Hemiplegia	neurological	-1.92883e-06	1	1
285.8	Hemoglobinuria	hematopoietic	9.37108e-08	1	1
516.1	Hemoptysis	respiratory	-0.83473	1.59613	1
635	Hemorrhage during pregnancy; childbirth and postpartum	pregnancy complications	-0.361599	1.28235	1
656.4	Hemorrhage of fetus or newborn	pregnancy complications	1.10386e-07	1	1
578.9	Hemorrhage of gastrointestinal tract	digestive	0.992082	0.321158	1
578.8	Hemorrhage of rectum and anus	digestive	0.544562	0.586055	1
850	Hemorrhage or hematoma complicating a procedure	injuries & poisonings	1.13093	0.258083	1
286.5	Hemorrhagic disorder due to intrinsic circulating anticoagulants	hematopoietic	8.54737e-08	1	1
455	Hemorrhoids	circulatory system	-0.0431605	1.03443	1
70.9	Hepatitis NOS	infectious diseases	-0.113265	1.09018	1
356	Hereditary and idiopathic peripheral neuropathy	neurological	-2.10436e-06	1	1
275.11	Hereditary hemochromatosis	hematopoietic	-9.85937e-07	1	1
362.7	Hereditary retinal dystrophies	sense organs	-0.132774	1.10563	1
54	Herpes simplex	infectious diseases	0.575537	0.564928	1
53	Herpes zoster	infectious diseases	0.949199	0.34252	1
53.1	Herpes zoster with nervous system complications	infectious diseases	9.1931e-07	0.999999	1
705.3	Hidradenitis	dermatologic	-0.0705822	1.05627	1
704.2	Hirsutism	dermatologic	-0.36806	1.28717	1
71.1	HIV infection, symptomatic	infectious diseases	-1.70362	1.91155	1
201	Hodgkin's disease	neoplasms	-0.00138374	1.0011	1
71	Human immunodeficiency virus [HIV] disease	infectious diseases	-1.62424e-06	1	1
603.1	Hydrocele	genitourinary	9.59655e-08	1	1
331.1	Hydrocephalus	neurological	1.57488e-06	0.999999	1
595	Hydronephrosis	genitourinary	0.211019	0.832872	1
275.6	Hypercalcemia	endocrine/metabolic	1.16132	0.245513	1
272.14	Hyperchylomicronemia	endocrine/metabolic	9.93382e-08	1	1
286.8	Hypercoagulable state	hematopoietic	1.10029e-06	0.999999	1
705.8	Hyperhidrosis	dermatologic	0.948951	0.342646	1
272.1	Hyperlipidemia	endocrine/metabolic	0.826558	0.408487	1
367.8	Hypermetropia	sense organs	-1.53857	1.87609	1
276.11	Hyperosmolality and/or hypernatremia	endocrine/metabolic	1.25742e-06	0.999999	1
252.1	Hyperparathyroidism	endocrine/metabolic	-1.13717e-06	1	1
276.13	Hyperpotassemia	endocrine/metabolic	0.143003	0.886287	1
446.3	Hypersensitivity angiitis	circulatory system	-1.28984e-06	1	1
327.1	Hypersomnia	neurological	0.572988	0.566653	1
401.22	Hypertensive chronic kidney disease	circulatory system	-0.0997179	1.07943	1
401.2	Hypertensive heart and/or renal disease	circulatory system	-0.25268	1.19948	1
401.21	Hypertensive heart disease	circulatory system	0.681719	0.495416	1
425.11	Hypertrophic obstructive cardiomyopathy	circulatory system	-1.10724e-06	1	1
612.2	Hypertrophy of breast (Gynecomastia)	genitourinary	1.49109	0.135939	1
623	Hypertrophy of female genital organs	genitourinary	-1.92176	1.94536	1
513.4	Hyperventilation	respiratory	2.41273e-06	0.999998	1
251.1	Hypoglycemia	endocrine/metabolic	0.329186	0.742015	1
252.2	Hypoparathyroidism	endocrine/metabolic	-1.1445e-06	1	1
276.14	Hypopotassemia	endocrine/metabolic	1.09331	0.274256	1
276.12	Hyposmolality and/or hyponatremia	endocrine/metabolic	-0.119028	1.09475	1
458.9	Hypotension NOS	circulatory system	-2.17089	1.97006	1
780	Hypothermia/Chills	symptoms	-0.764888	1.55566	1
276.5	Hypovolemia	endocrine/metabolic	1.06305	0.287757	1
258	Iatrogenic endocrine disorders	endocrine/metabolic	9.08439e-07	0.999999	1
458.2	Iatrogenic hypotension	circulatory system	1.40368	0.160415	1
691.1	Ichthyosis congenita	dermatologic	7.77101e-08	1	1
504.1	Idiopathic fibrosing alveolitis	respiratory	1.12493e-07	1	1
559	Ileostomy status	digestive	1.4563e-06	0.999999	1
279.1	Immunity deficiency	endocrine/metabolic	0.656493	0.511507	1
380.4	Impacted cerumen	sense organs	-1.20772	1.77285	1
560.2	Impaction of intestine	digestive	9.58739e-07	0.999999	1
250.41	Impaired fasting glucose	endocrine/metabolic	1.52152	0.128128	1
686.2	Impetigo	dermatologic	-0.664384	1.49356	1
312.3	Impulse control disorder	mental disorders	9.46126e-08	1	1
550.6	Incisional hernia	digestive	1.05349	0.292117	1
343	Infantile cerebral palsy	neurological	9.59529e-08	1	1
369	Infection of the eye	sense organs	-1.17275e-06	1	1
41.9	Infection with drug-resistant microorganisms	infectious diseases	-2.71272e-06	1	1
81	Infection/inflammation of internal prosthetic device; implant; and graft	infectious diseases	-1.41931e-06	1	1
647.1	Infections of genitourinary tract during pregnancy	pregnancy complications	0.839111	0.401407	1
647	Infectious and parasitic complications affecting pregnancy	pregnancy complications	0.603889	0.545917	1
79.2	Infectious mononucleosis	infectious diseases	6.63157e-07	0.999999	1
712	Infective connective tissue disorders	musculoskeletal	6.80385e-07	0.999999	1
609.1	Infertility, male	genitourinary	-0.470532	1.36202	1
371.3	Inflammation of eyelids	sense organs	0.470377	0.638086	1
526.5	Inflammatory conditions of jaw	digestive	-5.46934e-07	1	1
613.1	Inflammatory disease of breast	genitourinary	-0.862234	1.61144	1
614.5	Inflammatory disease of cervix, vagina, and vulva	genitourinary	0.117734	0.906278	1
614	Inflammatory diseases of female pelvic organs	genitourinary	-7.99033e-07	1	1
614.4	Inflammatory diseases of uterus, except cervix	genitourinary	-0.515069	1.3935	1
481	Influenza	respiratory	0.25491	0.798793	1
942	Infusion and transfusion reaction	injuries & poisonings	0.241886	0.808868	1
703.1	Ingrowing nail	dermatologic	0.11842	0.905735	1
550.1	Inguinal hernia	digestive	-0.769179	1.55821	1
907	Injuries to the nervous system	injuries & poisonings	0.678486	0.497464	1
1007	Injury to blood vessels	NULL	1.80312e-07	1	1
912	Insect bite	injuries & poisonings	-0.864388	1.61263	1
327.4	Insomnia	neurological	0.804391	0.421171	1
835	Internal derangement of knee	injuries & poisonings	0.225008	0.821973	1
722.7	Intervertebral disc disorder with myelopathy	musculoskeletal	9.43771e-07	0.999999	1
271.3	Intestinal disaccharidase deficiencies and disaccharide malabsorption	endocrine/metabolic	0.84167	0.399973	1
134.1	Intestinal helminthiases	infectious diseases	8.82003e-08	1	1
8.52	Intestinal infection due to C. difficile	infectious diseases	0.607921	0.54324	1
8.7	Intestinal infection due to protozoa	infectious diseases	-1.07767e-06	1	1
557	Intestinal malabsorption (non-celiac)	digestive	0.116876	0.906958	1
430.2	Intracerebral hemorrhage	circulatory system	0.639681	0.52238	1
430	Intracranial hemorrhage	circulatory system	8.51206e-08	1	1
818	Intracranial hemorrhage (injury)	injuries & poisonings	-1.12358e-06	1	1
280.2	Iron deficiency anemia secondary to blood loss (chronic)	hematopoietic	0.807318	0.419483	1
280.1	Iron deficiency anemias, unspecified or not due to blood loss	hematopoietic	0.147022	0.883115	1
626.1	Irregular menstrual cycle/bleeding	genitourinary	-0.148492	1.11805	1
564.1	Irritable Bowel Syndrome	digestive	0.754359	0.450634	1
656.1	Isoimmunization of fetus or newborn	pregnancy complications	1.07202	0.28371	1
573.5	Jaundice (not of newborn)	digestive	0.436086	0.662774	1
741.4	Joint effusions	musculoskeletal	-0.95053	1.65816	1
840.3	Joint/ligament sprain	injuries & poisonings	0.644427	0.519298	1
732.1	Juvenile osteochondrosis	musculoskeletal	-6.77305e-07	1	1
370	Keratitis	sense organs	0.833021	0.404833	1
370.3	Keratoconjunctivitis	sense organs	1.11055e-06	0.999999	1
364.41	Keratoconus	sense organs	-0.167426	1.13296	1
701.1	Keratoderma, acquired	dermatologic	0.523543	0.600596	1
587	Kidney replaced by transpant	genitourinary	1.58356	0.113293	1
737.3	Kyphoscoliosis and scoliosis	musculoskeletal	-0.191315	1.15172	1
737.1	Kyphosis (acquired)	musculoskeletal	-1.56629e-06	1	1
386.3	Labyrinthitis	sense organs	8.81052e-07	0.999999	1
350.3	Lack of coordination	neurological	-1.55531e-06	1	1
264.9	Lack of normal physiological development, unspecified	endocrine/metabolic	9.16827e-07	0.999999	1
374.2	Lagophthalmos	sense organs	1.23646	0.216288	1
202.24	Large cell lymphoma	neoplasms	9.44697e-08	1	1
1012	Late effect	NULL	-1.8258e-06	1	1
433.8	Late effects of cerebrovascular disease	circulatory system	-1.67642e-06	1	1
645	Late pregnancy and failed induction	pregnancy complications	-0.868734	1.61501	1
728.2	Laxity of ligament or hypermobility syndrome	musculoskeletal	0.129929	0.896622	1
315.1	Learning disorder	mental disorders	-6.82112e-07	1	1
426.32	Left bundle branch block	circulatory system	0.495841	0.620006	1
528.6	Leukoplakia of oral mucosa	digestive	1.15108e-07	1	1
214.1	Lipoma of skin and subcutaneous tissue	neoplasms	-0.0416058	1.03319	1
277.51	Lipoprotein disorders	endocrine/metabolic	1.471	0.141291	1
571.8	Liver abscess and sequelae of chronic liver disease	digestive	-0.210226	1.16651	1
278.3	Localized adiposity	endocrine/metabolic	-7.38011e-07	1	1
687.2	Localized superficial swelling, mass, or lump	dermatologic	0.200661	0.840964	1
742.1	Loose body in joint	musculoskeletal	-7.59153e-07	1	1
754.1	Lumbosacral spondylolysis, congenital	congenital anomalies	-7.97519e-07	1	1
611.3	Lump or mass in breast	genitourinary	-0.0700388	1.05584	1
500	Lung disease due to external agents	respiratory	-9.83077e-07	1	1
510.2	Lung transplant	respiratory	-5.34009e-07	1	1
130.1	Lyme disease	infectious diseases	-1.24024e-06	1	1
289.4	Lymphadenitis	hematopoietic	-0.107019	1.08523	1
204.11	Lymphoid leukemia, acute	neoplasms	9.19949e-07	0.999999	1
362.26	Macular puckering of retina	sense organs	9.58356e-08	1	1
296.22	Major depressive disorder	mental disorders	1.08425	0.278256	1
647.3	Major puerperal infection	pregnancy complications	0.590195	0.55506	1
189.21	Malignant neoplasm of bladder	neoplasms	6.87823e-07	0.999999	1
189.11	Malignant neoplasm of kidney, except pelvis	neoplasms	9.09094e-07	0.999999	1
184.11	Malignant neoplasm of ovary	neoplasms	1.60889e-07	1	1
153.3	Malignant neoplasm of rectum, rectosigmoid junction, and anus	neoplasms	0.28299	0.777184	1
159.2	Malignant neoplasm of small intestine, including duodenum	neoplasms	1.02153e-07	1	1
182	Malignant neoplasm of uterus	neoplasms	-0.0502679	1.04009	1
195.1	Malignant neoplasm, other	neoplasms	1.06231	0.288095	1
733.8	Malunion and nonunion of fracture	musculoskeletal	-1.5753e-06	1	1
611.11	Mammographic microcalcification	genitourinary	-9.00485e-07	1	1
191	Manlignant and unknown neoplasms of brain and nervous system	neoplasms	0.351309	0.725357	1
613.5	Mastodynia	genitourinary	-0.671096	1.49784	1
381.3	Mastoiditis & related conditions	sense organs	9.1135e-08	1	1
658	Maternal complication of pregnancy affecting fetus or newborn	pregnancy complications	0.0401302	0.967989	1
857	Mechanical complication of unspecified genitourinary device, implant, and graft	injuries & poisonings	0.874347	0.38193	1
172.11	Melanomas of skin	neoplasms	-0.178312	1.14152	1
386.1	Meniere's disease	sense organs	-0.181462	1.14399	1
320	Meningitis	neurological	1.4017	0.161004	1
315.3	Mental retardation	mental disorders	-1.39577e-06	1	1
41.12	Methicillin resistant Staphylococcus aureus	infectious diseases	0.0033734	0.997308	1
41.11	Methicillin sensitive Staphylococcus aureus	infectious diseases	0.0435176	0.965289	1
593.2	Microscopic hematuria	genitourinary	1.28685	0.198146	1
340.1	Migrain with aura	neurological	-0.0763887	1.06089	1
340	Migraine	neurological	1.23744	0.215923	1
292.2	Mild cognitive impairment	mental disorders	1.41881e-07	1	1
262	Mineral deficiency NEC	endocrine/metabolic	1.33528	0.181786	1
634.1	Missed abortion/Hydatidiform mole	pregnancy complications	-1.02303e-06	1	1
394.1	Mitral valve stenosis and aortic valve stenosis	circulatory system	0.980807	0.326688	1
626.21	Mittelschmerz	genitourinary	1.06436	0.287167	1
272.13	Mixed hyperlipidemia	endocrine/metabolic	-1.5268e-06	1	1
433.32	Moyamoya disease	circulatory system	8.69569e-08	1	1
480.13	MRSA pneumonia	respiratory	8.66256e-08	1	1
622.2	Mucous polyp of cervix	genitourinary	0.263403	0.79224	1
204.4	Multiple myeloma	neoplasms	9.23916e-07	0.999999	1
335	Multiple sclerosis	neurological	-1.89131	1.94142	1
772.3	Muscle weakness	symptoms	-0.442892	1.34216	1
359.1	Muscular dystrophies	neurological	8.95913e-07	0.999999	1
772.1	Muscular wasting and disuse atrophy	symptoms	-7.59482e-07	1	1
770	Myalgia and myositis unspecified	symptoms	0.556959	0.577555	1
358.1	Myasthenia gravis	neurological	1.02877e-07	1	1
117	Mycoses	infectious diseases	-0.232252	1.18366	1
204.21	Myeloid leukemia, acute	neoplasms	8.65338e-08	1	1
204.22	Myeloid leukemia, chronic	neoplasms	8.91376e-08	1	1
200	Myeloproliferative disease	neoplasms	1.44469	0.148546	1
411.2	Myocardial infarction	circulatory system	-2.75959e-06	1	1
420.1	Myocarditis	circulatory system	-1.14116e-06	1	1
333.2	Myoclonus	neurological	-1.15908e-06	1	1
367.1	Myopia	sense organs	0.628769	0.5295	1
384.1	Myringitis	sense organs	-5.50309e-07	1	1
471	Nasal polyps	respiratory	-0.833783	1.5956	1
199	Neoplasm of uncertain behavior	neoplasms	-0.29561	1.23247	1
174.3	Neoplasm of uncertain behavior of breast	neoplasms	-7.96651e-07	1	1
158	Neoplasm of unspecified nature of digestive system	neoplasms	1.14129e-07	1	1
580.31	Nephritis and nephropathy in diseases classified elsewhere	genitourinary	0.230399	0.817782	1
580.32	Nephritis and nephropathy with pathological lesion	genitourinary	-0.0193062	1.0154	1
580.2	Nephrotic syndrome without mention of glomerulonephritis	genitourinary	1.16207	0.245208	1
353.1	Nerve plexus lesions	neurological	0.775896	0.43781	1
353	Nerve root and plexus disorders	neurological	-5.42007e-07	1	1
752	Nervous system congenital anomalies	congenital anomalies	8.85481e-07	0.999999	1
752.1	Neural tube defects	congenital anomalies	1.10003e-06	0.999999	1
766	Neuralgia, neuritis, and radiculitis NOS	symptoms	0.544019	0.586428	1
209	Neuroendocrine tumors	neoplasms	8.86631e-08	1	1
199.4	Neurofibromatosis	neoplasms	0.0593923	0.95264	1
292	Neurological disorders	mental disorders	1.17123	0.241507	1
288.11	Neutropenia	hematopoietic	0.95608	0.339032	1
217.1	Nevus, non-neoplastic	neoplasms	-0.251473	1.19855	1
202.21	Nodular lymphoma	neoplasms	1.08494e-07	1	1
283.2	Non-autoimmune hemolytic anemias	hematopoietic	8.50817e-08	1	1
875	Non-healing surgical wound	injuries & poisonings	-1.10856e-06	1	1
202.2	Non-Hodgkins lymphoma	neoplasms	0.0642749	0.948751	1
580.12	Non-proliferative glomerulonephritis	genitourinary	-9.20231e-07	1	1
769	Nonallopathic lesions NEC	symptoms	-1.71888e-06	1	1
371.33	Noninfectious dermatoses of eyelid	sense organs	0.0261288	0.979155	1
450	Noninfectious disorders of lymphatic channels	circulatory system	-0.439621	1.33979	1
558	Noninfectious gastroenteritis	digestive	1.35239	0.176252	1
619.3	Noninflammatory disorders of cervix	genitourinary	1.25757	0.208546	1
619.4	Noninflammatory disorders of vagina	genitourinary	0.957518	0.338306	1
619.5	Noninflammatory disorders of vulva and perineum	genitourinary	-1.4874	1.86309	1
619	Noninflammatory female genital disorders	genitourinary	-3.04506	1.99767	1
395.2	Nonrheumatic aortic valve disorders	circulatory system	0.227616	0.819945	1
395.1	Nonrheumatic mitral valve disorders	circulatory system	1.27599	0.201958	1
395.4	Nonrheumatic pulmonary valve disorders	circulatory system	1.27181e-06	0.999999	1
395.3	Nonrheumatic tricuspid valve disorders	circulatory system	1.09679	0.272731	1
346.3	Nonspecific abnormal findings in cerebrospinal fluid	neurological	9.44042e-08	1	1
579.8	Nonspecific abnormal findings in stool contents	digestive	0.124701	0.900761	1
793	Nonspecific abnormal findings on radiological and other examination of musculoskeletal system	symptoms	0.676782	0.498544	1
346.1	Nonspecific abnormal findings on radiological and other examination of skull and head	neurological	1.28226	0.199752	1
346.2	Nonspecific abnormal results of function study of brain and central nervous system	neurological	-1.76007e-06	1	1
418	Nonspecific chest pain	circulatory system	0.433116	0.66493	1
573.6	Nonspecific elevation of levels of transaminase or lactic acid dehydrogenase [LDH]	digestive	1.31095	0.189874	1
790	Nonspecific findings on examination of blood	symptoms	0.252615	0.800565	1
241.2	Nontoxic multinodular goiter	endocrine/metabolic	0.338423	0.735044	1
241	Nontoxic nodular goiter	endocrine/metabolic	0.0666423	0.946866	1
241.1	Nontoxic uninodular goiter	endocrine/metabolic	-1.26005	1.79235	1
729.7	Nontraumatic compartment syndrome	musculoskeletal	-8.61231e-07	1	1
650	Normal delivery	pregnancy complications	-1.48362	1.86209	1
260.22	Nutritional marasmus	endocrine/metabolic	1.01232e-07	1	1
378.2	Nystagmus and other irregular eye movements	sense organs	1.34943e-06	0.999999	1
300.3	Obsessive-compulsive disorders	mental disorders	-1.05512	1.70863	1
665	Obstetrical/birth trauma	pregnancy complications	-3.4568	1.99945	1
575.2	Obstruction of bile duct	digestive	1.16372	0.244537	1
751.3	Obstructive genitourinary defect	congenital anomalies	-1.18663e-06	1	1
327.32	Obstructive sleep apnea	neurological	0.0567132	0.954774	1
433.1	Occlusion and stenosis of precerebral arteries	circulatory system	-1.25636e-06	1	1
433.2	Occlusion of cerebral arteries	circulatory system	1.14808e-06	0.999999	1
599.6	Oliguria and anuria	genitourinary	1.71183e-07	1	1
870.2	Open wound of ear	injuries & poisonings	-1.10783e-06	1	1
871.3	Open wound of foot except toe(s) alone	injuries & poisonings	-1.57577e-06	1	1
871.1	Open wound of hand except finger(s)	injuries & poisonings	0.565333	0.571847	1
870.5	Open wound of lip and mouth	injuries & poisonings	-1.4748e-06	1	1
871.4	Open wound of toe(s)	injuries & poisonings	1.30575e-07	1	1
870.1	Open wound or laceration of eye or eyelid	injuries & poisonings	9.46021e-08	1	1
871	Open wounds of extremities	injuries & poisonings	-1.11858	1.73668	1
870	Open wounds of head; neck; and trunk	injuries & poisonings	0.349663	0.726592	1
365.1	Open-angle glaucoma	sense organs	0.21272	0.831546	1
377.1	Optic atrophy	sense organs	-6.78672e-07	1	1
377.3	Optic neuritis/neuropathy	sense organs	0.627189	0.530535	1
528.12	Oral aphthae	digestive	1.68699e-06	0.999999	1
327.41	Organic or persistent insomnia	neurological	-0.656682	1.48861	1
513.32	Orthopnea	respiratory	-1.50663e-06	1	1
458.1	Orthostatic hypotension	circulatory system	0.546754	0.584547	1
740.1	Osteoarthritis; localized	musculoskeletal	-1.38297e-06	1	1
740.3	Osteoarthrosis involving more than one site, but not specified as generalized	musculoskeletal	9.46525e-08	1	1
740.9	Osteoarthrosis NOS	musculoskeletal	0.343463	0.73125	1
740.12	Osteoarthrosis, localized, secondary	musculoskeletal	-7.54522e-07	1	1
732.7	Osteochondritis dissecans	musculoskeletal	-7.76712e-07	1	1
732	Osteochondropathies	musculoskeletal	9.98627e-08	1	1
743.9	Osteopenia or other disorder of bone and cartilage	musculoskeletal	-0.39047	1.30381	1
743.11	Osteoporosis NOS	musculoskeletal	1.19464	0.232229	1
382	Otalgia	sense organs	0.663023	0.507316	1
250.42	Other abnormal glucose	endocrine/metabolic	0.137368	0.89074	1
599.9	Other abnormality of urination	genitourinary	0.751916	0.452102	1
736	Other acquired deformities of limbs	musculoskeletal	0.659023	0.509881	1
738	Other acquired musculoskeletal deformity	musculoskeletal	0.041351	0.967016	1
411.9	Other acute and subacute forms of ischemic heart disease	circulatory system	-9.5849e-07	1	1
721.8	Other allied disorders of spine	musculoskeletal	0.739608	0.459538	1
504	Other alveolar and parietoalveolar pneumonopathy	respiratory	-1.21739e-06	1	1
795	Other and nonspecific abnormal cytological, histological and immunological findings	symptoms	0.488406	0.625262	1
722.9	Other and unspecified disc disorder	musculoskeletal	1.08272	0.278934	1
349	Other and unspecified disorders of the nervous system	neurological	-0.30691	1.24109	1
442	Other aneurysm	circulatory system	-1.5276e-06	1	1
716	Other arthropathies	musculoskeletal	9.33021e-08	1	1
215	Other benign neoplasm of connective and other soft tissue	neoplasms	0.434205	0.66414	1
426.8	Other cardiac conduction disorders	circulatory system	-2.26413e-06	1	1
425.8	Other cardiomyopathy	circulatory system	-5.47187e-07	1	1
331	Other cerebral degenerations	neurological	6.83905e-07	0.999999	1
411.8	Other chronic ischemic heart disease, unspecified	circulatory system	9.95684e-08	1	1
324	Other CNS infection and poliomyelitis	neurological	1.02495e-07	1	1
674	Other complications of the puerperium NEC	pregnancy complications	0.878917	0.379446	1
348	Other conditions of brain	neurological	8.86167e-07	0.999999	1
348.9	Other conditions of brain, NOS	neurological	0.842073	0.399747	1
756	Other congenital musculoskeletal anomalies	congenital anomalies	9.13697e-08	1	1
277.6	Other deficiencies of circulating enzymes	endocrine/metabolic	-9.41784e-07	1	1
281	Other deficiency anemia	hematopoietic	-6.57826e-07	1	1
341	Other demyelinating diseases of central nervous system	neurological	-0.633294	1.47346	1
742.9	Other derangement of joint	musculoskeletal	-0.0666068	1.05311	1
289	Other diseases of blood and blood-forming organs	hematopoietic	0.361882	0.71744	1
510	Other diseases of lung	respiratory	-0.128734	1.10243	1
519.8	Other diseases of respiratory system, NEC	respiratory	0.95063	0.341792	1
525	Other diseases of the teeth and supporting structures	digestive	1.40211	0.160881	1
575.8	Other disorders of biliary tract	digestive	0.677724	0.497947	1
596	Other disorders of bladder	genitourinary	1.24502	0.213126	1
733	Other disorders of bone and cartilage	musculoskeletal	-0.54319	1.413	1
271.9	Other disorders of carbohydrate transport and metabolism	endocrine/metabolic	0.65199	0.514407	1
723	Other disorders of cervical region	musculoskeletal	1.06643	0.28623	1
459	Other disorders of circulatory system	circulatory system	1.33947	0.180419	1
388	Other disorders of ear	sense organs	1.04969	0.293859	1
379	Other disorders of eye	sense organs	0.746431	0.455407	1
374	Other disorders of eyelids	sense organs	-1.12977	1.74143	1
575.7	Other disorders of gallbladder	digestive	1.00476	0.315011	1
277.5	Other disorders of lipoid metabolism	endocrine/metabolic	-1.10444e-06	1	1
277	Other disorders of metabolism	endocrine/metabolic	-2.44903e-06	1	1
385	Other disorders of middle ear and mastoid	sense organs	1.02174e-07	1	1
253.7	Other disorders of neurohypophysis	endocrine/metabolic	6.91198e-07	0.999999	1
729	Other disorders of soft tissues	musculoskeletal	0.844278	0.398514	1
537	Other disorders of stomach and duodenum	digestive	1.09573	0.273199	1
727	Other disorders of synovium, tendon, and bursa	musculoskeletal	0.773879	0.439002	1
676	Other disorders of the breast associated with childbirth and disorders of lactation	pregnancy complications	-0.0606863	1.04839	1
586	Other disorders of the kidney and ureters	genitourinary	1.43184	0.152189	1
246	Other disorders of thyroid	endocrine/metabolic	1.06641	0.286237	1
384	Other disorders of tympanic membrane	sense organs	1.48106e-06	0.999999	1
597	Other disorders of urethra and urinary tract	genitourinary	0.15395	0.877649	1
694.2	Other dyschromia	dermatologic	0.0909896	0.927501	1
259	Other endocrine disorders	endocrine/metabolic	0.265676	0.790489	1
414	Other forms of chronic heart disease	circulatory system	0.937786	0.348355	1
339	Other headache syndromes	neurological	-0.238374	1.18841	1
426.25	Other heart block	circulatory system	1.43248e-07	1	1
282.8	Other hemoglobinopathies	hematopoietic	-0.564381	1.42751	1
282.9	Other hereditary hemolytic anemias	hematopoietic	0.983089	0.325564	1
401.3	Other hypertensive complications	circulatory system	-0.449745	1.34711	1
701	Other hypertrophic and atrophic conditions of skin	dermatologic	1.05815	0.289987	1
425.12	Other hypertrophic cardiomyopathy	circulatory system	-9.75376e-07	1	1
1019	Other ill-defined and unknown causes of morbidity and mortality	NULL	0.782169	0.434115	1
279.7	Other immunological findings	endocrine/metabolic	-1.2786	1.79896	1
136	Other infectious and parasitic diseases	infectious diseases	1.41068	0.15834	1
715	Other inflammatory spondylopathies	musculoskeletal	-0.12811	1.10194	1
560.4	Other intestinal obstruction	digestive	-0.0282868	1.02257	1
686	Other local infections of skin and subcutaneous tissue	dermatologic	0.164123	0.869634	1
306	Other mental disorder	mental disorders	-1.62862e-06	1	1
172.2	Other non-epithelial cancer of skin	neoplasms	-7.47591e-07	1	1
362.3	Other nondiabetic retinopathy	sense organs	1.52686e-06	0.999999	1
613	Other nonmalignant breast conditions	genitourinary	9.40594e-08	1	1
263	Other nutritional deficiency	endocrine/metabolic	-0.318008	1.24952	1
870.3	Other open wound of head and face	injuries & poisonings	0.776076	0.437704	1
344	Other paralytic syndromes	neurological	0.889368	0.373805	1
351	Other peripheral nerve disorders	neurological	0.416679	0.676913	1
290.3	Other persistent mental disorders due to conditions classified elsewhere	mental disorders	1.33741e-06	0.999999	1
505	Other pulmonary inflamation or edema	respiratory	1.09216	0.274763	1
362	Other retinal disorders	sense organs	-5.45037e-07	1	1
613.7	Other signs and symptoms in breast	genitourinary	0.730271	0.465225	1
1004	Other signs and symptoms involving emotional state	NULL	-0.427452	1.33095	1
610.8	Other specified benign mammary dysplasias	genitourinary	0.207638	0.835512	1
427.3	Other specified cardiac dysrhythmias	circulatory system	-1.9514	1.94899	1
751.22	Other specified congenital anomalies of kidney	congenital anomalies	1.11351	0.265488	1
752.2	Other specified congenital anomalies of nervous system	congenital anomalies	0.520511	0.602708	1
709.6	Other specified diffuse diseases of connective tissue	dermatologic	1.11025e-07	1	1
704.8	Other specified diseases of hair and hair follicles	dermatologic	0.00601903	0.995198	1
706.8	Other specified diseases of sebaceous glands	dermatologic	-0.353081	1.27597	1
527.8	Other specified diseases of the salivary glands	digestive	9.96808e-08	1	1
279.8	Other specified disorders involving the immune mechanism	endocrine/metabolic	0.196045	0.844575	1
613.8	Other specified disorders of breast	genitourinary	0.735029	0.462322	1
270.38	Other specified disorders of plasma protein metabolism	endocrine/metabolic	1.32085	0.18655	1
695.8	Other specified erythematous conditions	dermatologic	0.980338	0.326919	1
535.8	Other specified gastritis	digestive	0.16045	0.872527	1
842	Other sprains and strains	injuries & poisonings	0.500292	0.61687	1
1005	Other symptoms	NULL	1.06003	0.289132	1
579	Other symptoms involving abdomen and pelvis	digestive	0.669544	0.503148	1
724.8	Other symptoms referable to back	musculoskeletal	0.755961	0.449672	1
1010	Other tests	NULL	0.155256	0.87662	1
724.9	Other unspecified back disorders	musculoskeletal	0.0554159	0.955807	1
479	Other upper respiratory disease	respiratory	0.411783	0.680498	1
452	Other venous embolism and thrombosis	circulatory system	0.735638	0.461951	1
281.12	Other vitamin B12 deficiency anemia	hematopoietic	-1.93196e-06	1	1
380.1	Otitis externa	sense organs	-0.244185	1.19291	1
381.1	Otitis media	sense organs	-3.28887e-06	1	1
381.9	Otorrhea	sense organs	0.399758	0.689335	1
383	Otosclerosis	sense organs	1.27809e-07	1	1
628	Ovarian cyst	genitourinary	0.717262	0.473213	1
256	Ovarian dysfunction	endocrine/metabolic	1.37704	0.168501	1
278	Overweight, obesity and other hyperalimentation	endocrine/metabolic	-1.11773e-06	1	1
625	Pain and other symptoms associated with female genital organs	genitourinary	1.13728	0.255423	1
773	Pain in limb	symptoms	0.828482	0.407398	1
379.9	Pain, swelling or discharge of eye	sense organs	-1.05818	1.71003	1
512.2	Painful respiration	respiratory	0.591466	0.554208	1
782.6	Pallor and flushing	symptoms	1.07812	0.280981	1
427.9	Palpitations	circulatory system	1.20096	0.229767	1
284.1	Pancytopenia	hematopoietic	0.785876	0.43194	1
729.3	Panniculitis	musculoskeletal	1.13629e-06	0.999999	1
792.1	Papanicolaou smear of cervix or vagina with atypical squamous cells	genitourinary	0.641447	0.521232	1
473.3	Paralysis/spasm of vocal cords or larynx	respiratory	0.746529	0.455348	1
560.1	Paralytic ileus	digestive	3.47273e-06	0.999997	1
378.5	Paralytic strabismus	sense organs	1.31226e-06	0.999999	1
295.2	Paranoid disorders	mental disorders	1.27254e-07	1	1
270.32	Paraproteinemia	endocrine/metabolic	0.107401	0.914471	1
696.2	Parapsoriasis	dermatologic	9.20198e-08	1	1
327.5	Parasomnia	neurological	-2.35351e-06	1	1
332	Parkinson's disease	neurological	-8.73343e-07	1	1
427.11	Paroxysmal supraventricular tachycardia	circulatory system	0.874692	0.381741	1
427.1	Paroxysmal tachycardia, unspecified	circulatory system	9.49818e-08	1	1
427.12	Paroxysmal ventricular tachycardia	circulatory system	-0.759618	1.55252	1
345.12	Partial epilepsy	neurological	0.799638	0.423921	1
743.2	Pathologic fracture	musculoskeletal	1.43117e-07	1	1
743.22	Pathologic fracture of femur	musculoskeletal	9.48244e-08	1	1
742.2	Pathological, developmental or recurrent dislocation	musculoskeletal	-1.7039e-06	1	1
756.2	Pectus and other congenital anomalies of ribs/sternum	congenital anomalies	1.03579e-07	1	1
756.21	Pectus excavatum	congenital anomalies	-9.66557e-07	1	1
132.1	Pediculosis and phthirus infestation	infectious diseases	9.41281e-08	1	1
614.3	Pelvic inflammatory disease (PID)	genitourinary	1.74024e-07	1	1
614.33	Pelvic inflammatory disease, NOS	genitourinary	1.35178	0.176445	1
695.22	Pemphigus and pemphigoid	dermatologic	1.01119e-07	1	1
531.4	Peptic ulcer, site unspecified	digestive	0.933093	0.350772	1
384.4	Perforation of tympanic membrane	sense organs	-0.207686	1.16453	1
522.5	Periapical abscess	digestive	0.43934	0.660415	1
420.2	Pericarditis	circulatory system	0.0174603	0.986069	1
337.1	Peripheral autonomic neuropathy	neurological	-1.07115e-06	1	1
726	Peripheral enthesopathies and allied syndromes	musculoskeletal	0.650628	0.515286	1
386.2	Peripheral or central vertigo	sense organs	0.3121	0.754964	1
362.6	Peripheral retinal degenerations	sense organs	0.165718	0.868379	1
443.9	Peripheral vascular disease, unspecified	circulatory system	9.06152e-07	0.999999	1
568.1	Peritoneal adhesions (postoperative) (postinfection)	digestive	1.54124	0.123257	1
567	Peritonitis and retroperitoneal infections	digestive	1.51195	0.130547	1
281.11	Pernicious anemia	hematopoietic	-1.00816e-06	1	1
789.1	Persistent vomiting	symptoms	9.18677e-07	0.999999	1
301	Personality disorders	mental disorders	1.12445e-07	1	1
313	Pervasive developmental disorders	mental disorders	1.28128	0.200095	1
270.12	Phenylketonuria [PKU]	endocrine/metabolic	0.413885	0.678958	1
451	Phlebitis and thrombophlebitis	circulatory system	0.102565	0.918308	1
325	Phlebitis and thrombophlebitis of intracranial venous sinuses	neurological	9.27486e-07	0.999999	1
451.2	Phlebitis and thrombophlebitis of lower extremities	circulatory system	1.1318	0.257719	1
300.13	Phobia	mental disorders	-1.57062	1.88373	1
686.3	Pilonidal cyst	dermatologic	6.72168e-07	0.999999	1
253.1	Pituitary hyperfunction	endocrine/metabolic	1.13915	0.254639	1
253.2	Pituitary hypofunction	endocrine/metabolic	0.362883	0.716692	1
696.3	Pityriasis	dermatologic	0.0538683	0.95704	1
507	Pleurisy; pleural effusion	respiratory	0.654709	0.512655	1
480.11	Pneumococcal pneumonia	respiratory	-1.26578e-06	1	1
480	Pneumonia	respiratory	-0.155135	1.12329	1
480.3	Pneumonia due to fungus (mycoses)	respiratory	-1.14704e-06	1	1
501	Pneumonitis due to inhalation of food or vomitus	respiratory	9.22166e-07	0.999999	1
965	Poisoning by analgesics, antipyretics, and antirheumatics	injuries & poisonings	-6.46157e-07	1	1
966	Poisoning by anticonvulsants and anti-Parkinsonism drugs	injuries & poisonings	-1.00825e-06	1	1
963	Poisoning by primarily systemic agents	injuries & poisonings	-0.123241	1.09808	1
969	Poisoning by psychotropic agents	injuries & poisonings	0.811616	0.417012	1
446.6	Polyarteritis nodosa	circulatory system	8.6905e-07	0.999999	1
256.4	Polycystic ovaries	endocrine/metabolic	1.26235	0.206824	1
200.1	Polycythemia vera	neoplasms	-5.45321e-07	1	1
289.8	Polycythemia, secondary	hematopoietic	-1.32223e-06	1	1
276.8	Polydipsia	endocrine/metabolic	-1.6332e-06	1	1
717	Polymyalgia Rheumatica	musculoskeletal	8.87741e-08	1	1
316.1	Polyneuropathy due to drugs	mental disorders	1.34306e-06	0.999999	1
250.6	Polyneuropathy in diabetes	endocrine/metabolic	-1.13906e-06	1	1
622	Polyp of female genital organs	genitourinary	0.0601013	0.952075	1
571.81	Portal hypertension	digestive	-1.91514e-06	1	1
258.1	Postablative ovarian failure	endocrine/metabolic	9.74958e-08	1	1
502	Postinflammatory pulmonary fibrosis	respiratory	-1.63984e-06	1	1
722.8	Postlaminectomy syndrome	musculoskeletal	1.02475e-07	1	1
627.3	Postmenopausal atrophic vaginitis	genitourinary	-0.292246	1.2299	1
475.9	Postnasal drip	respiratory	-0.871894	1.61673	1
80	Postoperative infection	infectious diseases	-1.6435e-06	1	1
958.1	Postoperative shock	injuries & poisonings	1.21375e-07	1	1
783.1	Postprocedural fever	symptoms	1.89744e-06	0.999998	1
300.9	Posttraumatic stress disorder	mental disorders	1.55571	0.119777	1
876	Posttraumatic wound infection not elsewhere classified	injuries & poisonings	-1.25699e-06	1	1
418.1	Precordial pain	circulatory system	-0.0446185	1.03559	1
427.6	Premature beats	circulatory system	1.54687	0.121894	1
627.4	Premenopausal menorrhagia	genitourinary	-1.12962e-06	1	1
626.4	Premenstrual tension syndromes	genitourinary	-1.38929	1.83526	1
367.4	Presbyopia	sense organs	0.757613	0.448683	1
571.6	Primary biliary cirrhosis	digestive	-9.80849e-07	1	1
286.81	Primary hypercoagulable state	hematopoietic	1.40532	0.159925	1
415.21	Primary pulmonary hypertension	circulatory system	-0.545776	1.41478	1
287.31	Primary thrombocytopenia	hematopoietic	1.09166	0.274984	1
425.1	Primary/intrinsic cardiomyopathies	circulatory system	0.780876	0.434876	1
653	Problems associated with amniotic cavity and membranes	pregnancy complications	1.07055	0.284374	1
618.1	Prolapse of vaginal walls	genitourinary	-1.21105	1.77413	1
580.11	Proliferative glomerulonephritis	genitourinary	-6.63087e-07	1	1
260	Protein-calorie malnutrition	endocrine/metabolic	1.10377	0.269695	1
269	Proteinuria	endocrine/metabolic	0.176977	0.859526	1
131	Protozoan infection	infectious diseases	0.842463	0.399529	1
695.7	Prurigo and Lichen	dermatologic	-0.702616	1.5177	1
698	Pruritus and related conditions	dermatologic	0.311676	0.755287	1
480.12	Pseudomonal pneumonia	respiratory	6.70115e-07	0.999999	1
696.4	Psoriasis	dermatologic	9.06308e-08	1	1
696.41	Psoriasis vulgaris	dermatologic	-0.922125	1.64354	1
696.42	Psoriatic arthropathy	dermatologic	0.0831558	0.933728	1
368.91	Psychophysical visual disturbances	sense organs	8.88504e-07	0.999999	1
295.3	Psychosis	mental disorders	-0.0134642	1.01074	1
374.3	Ptosis of eyelid	sense organs	0.023217	0.981477	1
508	Pulmonary collapse; interstitial and compensatory emphysema	respiratory	0.477479	0.633021	1
415	Pulmonary heart disease	circulatory system	-2.06156e-06	1	1
509.3	Pulmonary insufficiency or respiratory failure following trauma and surgery	respiratory	-2.36567e-06	1	1
287	Purpura and other hemorrhagic conditions	hematopoietic	-1.41555	1.84309	1
590	Pyelonephritis	genitourinary	1.55462	0.120037	1
686.5	Pyoderma	dermatologic	8.51099e-08	1	1
711.1	Pyogenic arthritis	musculoskeletal	9.4601e-08	1	1
686.4	Pyogenic granuloma	dermatologic	0.100363	0.920056	1
287.4	Qualitative platelet defects	hematopoietic	0.120386	0.904177	1
687.1	Rash and other nonspecific skin eruption	dermatologic	0.0882682	0.929664	1
443.1	Raynaud's syndrome	circulatory system	0.0428905	0.965789	1
555.1	Regional enteritis	digestive	-0.381403	1.2971	1
594.8	Renal colic	genitourinary	-1.49441e-06	1	1
585.2	Renal failure NOS	genitourinary	1.34052e-06	0.999999	1
580.4	Renal sclerosis, NOS	genitourinary	0.993351	0.320539	1
513	Respiratory abnormalities	respiratory	-1.06498e-06	1	1
519.2	Respiratory complications	respiratory	0.790456	0.429262	1
509.1	Respiratory failure	respiratory	0.709117	0.478252	1
509.2	Respiratory insufficiency	respiratory	2.30023e-06	0.999998	1
327.71	Restless legs syndrome	neurological	-1.40718	1.84063	1
599.2	Retention of urine	genitourinary	-0.618086	1.46348	1
202.22	Reticulosarcoma	neoplasms	1.08143e-07	1	1
361.1	Retinal detachment with retinal defect	sense organs	-8.05755e-07	1	1
361	Retinal detachments and defects	sense organs	0.156094	0.875959	1
362.9	Retinal edema	sense organs	1.13734e-07	1	1
362.8	Retinal hemorrhage/ischemia	sense organs	-1.21728e-06	1	1
362.4	Retinal vascular changes and abnomalities	sense organs	9.27517e-07	0.999999	1
362.1	Retinopathy of prematurity	sense organs	-8.61415e-07	1	1
772.4	Rhabdomyolysis	symptoms	8.71054e-08	1	1
394	Rheumatic disease of the heart valves	circulatory system	1.17483	0.240063	1
729.1	Rheumatism, unspecified and fibrositis	musculoskeletal	0.720794	0.471036	1
714.1	Rheumatoid arthritis	musculoskeletal	1.42487	0.154196	1
714	Rheumatoid arthritis and other inflammatory polyarthropathies	musculoskeletal	-0.987235	1.67647	1
426.31	Right bundle branch block	circulatory system	-1.8856e-06	1	1
840.2	Rotator cuff (capsule) sprain	injuries & poisonings	-1.46423e-06	1	1
727.5	Rupture of synovium	musculoskeletal	-9.30843e-07	1	1
715.1	Sacroiliitis NEC	musculoskeletal	0.460465	0.645183	1
697	Sarcoidosis	dermatologic	8.21057e-08	1	1
701.2	Scar conditions and fibrosis of skin	dermatologic	0.871429	0.38352	1
295.1	Schizophrenia	mental disorders	0.742251	0.457935	1
722.3	Schmorl's nodes	musculoskeletal	8.67705e-08	1	1
764	Sciatica	symptoms	1.32291	0.185864	1
379.1	Scleritis and episcleritis	sense organs	1.45077	0.146844	1
706.3	Seborrhea	dermatologic	6.91937e-07	0.999999	1
690.1	Seborrheic dermatitis	dermatologic	1.36346	0.172738	1
702.2	Seborrheic keratosis	dermatologic	-0.166832	1.1325	1
426.23	Second degree AV block	circulatory system	6.62477e-07	0.999999	1
249	Secondary diabetes mellitus	endocrine/metabolic	-0.138414	1.11009	1
588.2	Secondary hyperparathyroidism (of renal origin)	genitourinary	-9.11399e-07	1	1
244.1	Secondary hypothyroidism	endocrine/metabolic	-0.0555163	1.04427	1
198.6	Secondary malignancy of bone	neoplasms	-1.16214e-06	1	1
198.5	Secondary malignancy of brain/spine	neoplasms	1.02063e-07	1	1
198.1	Secondary malignancy of lymph nodes	neoplasms	-0.0377723	1.03013	1
198.2	Secondary malignancy of respiratory organs	neoplasms	1.07771e-07	1	1
198	Secondary malignant neoplasm	neoplasms	1.45511e-06	0.999999	1
287.32	Secondary thrombocytopenia	hematopoietic	0.845067	0.398074	1
425.2	Secondary/extrinsic cardiomyopathies	circulatory system	1.57597e-06	0.999999	1
366.2	Senile cataract	sense organs	-0.0445308	1.03552	1
389.1	Sensorineural hearing loss	sense organs	-0.526401	1.40139	1
362.31	Separation of retinal layers	sense organs	1.40013e-07	1	1
470	Septal Deviations/Turbinate Hypertrophy	respiratory	0.863928	0.387627	1
994.21	Septic shock	injuries & poisonings	0.706195	0.480067	1
260.2	severe protein-calorie malnutrition	endocrine/metabolic	9.775e-08	1	1
302	Sexual and gender identity disorders	mental disorders	0.273253	0.784659	1
90	Sexually transmitted infections (not HIV or hepatitis)	infectious diseases	0.953991	0.340088	1
797	Shock	symptoms	1.22138	0.221941	1
637	Short gestation; low birth weight; and fetal growth retardation	pregnancy complications	0.353608	0.723632	1
527.2	Sialoadenitis	digestive	-0.745481	1.54402	1
528.7	Sialolithiasis	digestive	-9.77647e-07	1	1
709.2	Sicca syndrome	dermatologic	0.525985	0.598899	1
282.5	Sickle cell anemia	hematopoietic	-1.07372	1.71705	1
240	Simple and unspecified goiter	endocrine/metabolic	0.348873	0.727185	1
427.8	Sinoatrial node dysfunction (Bradycardia)	circulatory system	1.32292e-07	1	1
819	Skull and face fracture and other intercranial injury	injuries & poisonings	-0.384514	1.2994	1
327	Sleep disorders	neurological	0.472169	0.636806	1
327.7	Sleep related movement disorders	neurological	1.49656e-07	1	1
514.2	Solitary pulmonary nodule	respiratory	-0.67044	1.49742	1
303.4	Somatoform disorder	mental disorders	0.154273	0.877394	1
772.2	Spasm of muscle	symptoms	-1.93947	1.94756	1
291.4	Specific nonpsychotic mental disorders due to brain damage	mental disorders	-0.281603	1.22175	1
315.2	Speech and language disorder	mental disorders	1.3711e-07	1	1
752.11	Spina bifida	congenital anomalies	-0.0833803	1.06645	1
952	Spinal cord injury without evidence of spinal bone injury	injuries & poisonings	0.144861	0.88482	1
720	Spinal stenosis	musculoskeletal	-1.01766	1.69116	1
720.1	Spinal stenosis of lumbar region	musculoskeletal	0.505926	0.612909	1
130	Spirochetal infection	infectious diseases	9.58955e-08	1	1
579.2	Splenomegaly	digestive	-0.587671	1.44325	1
721.2	Spondylosis with myelopathy	musculoskeletal	-1.01495e-06	1	1
721.1	Spondylosis without myelopathy	musculoskeletal	0.40837	0.683002	1
287.1	Spontaneous ecchymoses	hematopoietic	-0.819062	1.58725	1
840	Sprains and strains	injuries & poisonings	1.36491	0.172282	1
841	Sprains and strains of back and neck	injuries & poisonings	0.131097	0.895699	1
172.22	Squamous cell carcinoma	neoplasms	1.07248e-07	1	1
41.1	Staphylococcus infections	infectious diseases	0.200303	0.841244	1
741.2	Stiffness of joint	musculoskeletal	-0.450826	1.34789	1
528.1	Stomatitis and mucositis	digestive	0.648987	0.516347	1
528.11	Stomatitis and mucositis (ulcerative)	digestive	0.495514	0.620237	1
378.1	Strabismus (not specified as paralytic)	sense organs	-0.43534	1.33668	1
378	Strabismus and other disorders of binocular eye movements	sense organs	-1.49845e-06	1	1
41.2	Streptococcus infection	infectious diseases	1.17561	0.239749	1
743.4	Stress fracture	musculoskeletal	0.150279	0.880544	1
624.9	stress incontinence, female	genitourinary	0.739901	0.45936	1
530.3	Stricture and stenosis of esophagus	digestive	1.0288	0.303576	1
447.1	Stricture of artery	circulatory system	9.4186e-08	1	1
586.4	Stricture/obstruction of ureter	genitourinary	0.914724	0.360337	1
430.1	Subarachnoid hemorrhage	circulatory system	9.66363e-08	1	1
368.9	Subjective visual disturbances	sense organs	-1.66581	1.90425	1
316	Substance addiction and disorders	mental disorders	1.51935	0.128674	1
1003	Sudden death	NULL	6.78936e-07	0.999999	1
297.1	Suicidal ideation	mental disorders	-0.0404948	1.0323	1
297	Suicidal ideation or attempt	mental disorders	-9.63909e-07	1	1
297.2	Suicide or self-inflicted injury	mental disorders	-9.12756e-07	1	1
681	Superficial cellulitis and abscess	dermatologic	1.13566	0.256098	1
915	Superficial injury without mention of infection	injuries & poisonings	1.04562	0.295736	1
370.2	Superficial keratitis	sense organs	1.18281e-06	0.999999	1
381.11	Suppurative and unspecified otitis media	sense organs	-0.91667	1.64068	1
427.61	Supraventricular premature beats	circulatory system	1.07716	0.281407	1
771.1	Swelling of limb	symptoms	1.45517	0.145622	1
293.1	Swelling, mass, or lump in head and neck [Space-occupying lesion, intracranial NOS]	mental disorders	-1.66605	1.9043	1
627.2	Symptomatic menopause	genitourinary	-0.224468	1.17761	1
687	Symptoms affecting skin	dermatologic	-1.89223	1.94154	1
741	Symptoms and disorders of the joints	musculoskeletal	0.420285	0.674277	1
429.3	Symptoms involving cardiovascular system	circulatory system	0.161402	0.871777	1
624	Symptoms involving female genital tract	genitourinary	-0.0430081	1.0343	1
293	Symptoms involving head and neck	mental disorders	0.351108	0.725508	1
781	Symptoms involving nervous and musculoskeletal systems	symptoms	-0.249979	1.1974	1
519.9	Symptoms involving respiratory system and other chest symptoms	respiratory	-0.0584023	1.04657	1
772	Symptoms of the muscles	symptoms	0.737777	0.46065	1
788	Syncope and collapse	symptoms	0.799332	0.424098	1
726.2	Synoviopathy	musculoskeletal	0.0101113	0.991932	1
727.1	Synovitis and tenosynovitis	musculoskeletal	-0.234429	1.18535	1
994.1	Systemic inflammatory response syndrome (SIRS)	injuries & poisonings	-0.259664	1.20488	1
695.42	Systemic lupus erythematosus	dermatologic	1.13731	0.255409	1
709.3	Systemic sclerosis	dermatologic	-1.49416e-06	1	1
427.7	Tachycardia NOS	circulatory system	0.399437	0.689571	1
446.7	Takayasu's disease	circulatory system	8.99132e-08	1	1
704.12	Telogen effluvium	dermatologic	-1.04282	1.70297	1
526.41	Temporomandibular joint disorder, unspecified	digestive	0.695101	0.486992	1
526.4	Temporomandibular joint disorders	digestive	-8.60389e-07	1	1
306.9	Tension headache	mental disorders	-0.369184	1.28801	1
257.1	Testicular hypofunction	endocrine/metabolic	9.68153e-08	1	1
763	Thoracic or lumbosacral neuritis or radiculitis, unspecified	symptoms	0.56896	0.569383	1
636.1	Threatened premature labor	pregnancy complications	1.20547	0.228023	1
478	Throat pain	respiratory	0.298784	0.765105	1
287.3	Thrombocytopenia	hematopoietic	0.710181	0.477592	1
446.8	Thrombotic microangiopathy	circulatory system	9.1099e-08	1	1
193	Thyroid cancer	neoplasms	-0.223301	1.1767	1
246.2	Thyroid cyst	endocrine/metabolic	1.18298e-06	0.999999	1
245	Thyroiditis	endocrine/metabolic	0.0283592	0.977376	1
245.1	Thyroiditis, acute and subacute	endocrine/metabolic	9.05865e-07	0.999999	1
242.31	Thyrotoxic exophthalmos	endocrine/metabolic	-1.24768e-06	1	1
389.4	Tinnitus	sense organs	-1.18618	1.76445	1
318	Tobacco use disorder	mental disorders	0.360453	0.718508	1
333.4	Torsion dystonia	neurological	-0.448766	1.3464	1
723.1	Torticollis	musculoskeletal	-0.413128	1.32049	1
985	Toxic effect of other metals	injuries & poisonings	5.88183e-07	1	1
989	Toxic effect of other substances, chiefly nonmedicinal as to source	injuries & poisonings	1.08894e-07	1	1
913	Toxic effect of venom	injuries & poisonings	-0.969416	1.66766	1
569.1	Toxic gastroenteritis and colitis	digestive	1.00283e-07	1	1
362.5	Toxic maculopathy of retina	sense organs	-7.78196e-07	1	1
242.2	Toxic multinodular goiter	endocrine/metabolic	-1.20407e-06	1	1
519.1	Tracheostomy complications	respiratory	9.91198e-08	1	1
292.5	Transient alteration of awareness	mental disorders	8.88467e-07	0.999999	1
433.31	Transient cerebral ischemia	circulatory system	-1.73025e-06	1	1
291.1	Transient mental disorders due to conditions classified elsewhere	mental disorders	0.343055	0.731557	1
872	Traumatic amputation	injuries & poisonings	9.55991e-08	1	1
958.2	Traumatic and surgical subcutaneous emphysema	injuries & poisonings	-5.3274e-07	1	1
352.1	Trigeminal nerve disorders [CN5]	neurological	-0.169925	1.13493	1
10	Tuberculosis	infectious diseases	2.11044e-06	0.999998	1
385.5	Tympanosclerosis and middle ear disease related to otitis media	sense organs	-1.0205e-06	1	1
250.1	Type 1 diabetes	endocrine/metabolic	-0.552212	1.4192	1
250.11	Type 1 diabetes with ketoacidosis	endocrine/metabolic	-0.539157	1.41022	1
250.14	Type 1 diabetes with neurological manifestations	endocrine/metabolic	-0.194083	1.15389	1
250.13	Type 1 diabetes with ophthalmic manifestations	endocrine/metabolic	-0.973344	1.66962	1
250.12	Type 1 diabetes with renal manifestations	endocrine/metabolic	-1.08606	1.72255	1
250.2	Type 2 diabetes	endocrine/metabolic	0.218692	0.82689	1
250.21	Type 2 diabetes with ketoacidosis	endocrine/metabolic	6.79857e-07	0.999999	1
250.24	Type 2 diabetes with neurological manifestations	endocrine/metabolic	-1.43434e-06	1	1
250.23	Type 2 diabetes with ophthalmic manifestations	endocrine/metabolic	-1.2894e-06	1	1
250.22	Type 2 diabetes with renal manifestations	endocrine/metabolic	-1.24246	1.78593	1
530.12	Ulcer of esophagus	digestive	0.915687	0.359831	1
556.1	Ulceration of intestine	digestive	0.940723	0.346847	1
556	Ulceration of the lower GI tract	digestive	1.3579e-06	0.999999	1
555.2	Ulcerative colitis	digestive	0.205878	0.836886	1
555.21	Ulcerative colitis (chronic)	digestive	0.214979	0.829784	1
663	Umbilical cord complications during labor and delivery	pregnancy complications	-0.136114	1.10827	1
550.4	Umbilical hernia	digestive	-0.914922	1.63977	1
709.7	Unspecified diffuse connective tissue disease	dermatologic	-1.39969	1.83839	1
272.9	Unspecified disorder of lipoid metabolism	endocrine/metabolic	1.05547	0.291212	1
695.9	Unspecified erythematous condition	dermatologic	-0.461173	1.35533	1
716.2	Unspecified monoarthritis	musculoskeletal	1.05587e-07	1	1
710.19	Unspecified osteomyelitis	musculoskeletal	1.30436e-06	0.999999	1
597.8	Urethral hypermobility/ISD	genitourinary	-5.43947e-07	1	1
597.1	Urethral stricture (not specified as infectious)	genitourinary	-8.66614e-07	1	1
592.21	Urethral syndrome	genitourinary	-1.94891e-06	1	1
592.2	Urethritis and urethral syndrome	genitourinary	1.69898e-07	1	1
594	Urinary calculus	genitourinary	9.56074e-08	1	1
597.2	Urinary complications NEC	genitourinary	-0.370811	1.28922	1
599.4	Urinary incontinence	genitourinary	1.50371	0.132656	1
599.1	Urinary obstruction	genitourinary	9.33111e-08	1	1
591	Urinary tract infection	genitourinary	1.0649	0.286923	1
618.2	Uterine/Uterovaginal prolapse	genitourinary	0.65009	0.515634	1
371.1	Uveitis, noninfectious or NOS	sense organs	0.79803	0.424853	1
614.52	Vaginitis and vulvovaginitis	genitourinary	0.44792	0.654211	1
747.12	Valvular heart disease/ heart chambers	congenital anomalies	-0.283176	1.22296	1
79.1	Varicella infection	infectious diseases	0.358918	0.719656	1
454	Varicose veins	circulatory system	-1.05827	1.71007	1
454.1	Varicose veins of lower extremity	circulatory system	-1.88662	1.94079	1
454.11	Varicose veins of lower extremity, symptomtic	circulatory system	-1.56795	1.88311	1
856	Vascular complications of surgery and medical procedures	injuries & poisonings	1.06851e-07	1	1
586.3	Vascular disorders of kidney/hypertrophy	genitourinary	6.96574e-07	0.999999	1
694.3	Vascular disorders of skin	dermatologic	-9.64496e-07	1	1
217	Vascular hamartomas and non-neoplastic nevi	neoplasms	-0.20185	1.15997	1
671	Venous/cerebrovascular complications embolism in pregnancy and the puerperium	pregnancy complications	0.787758	0.430838	1
550.5	Ventral hernia	digestive	-0.235128	1.18589	1
427.41	Ventricular fibrillation and flutter	circulatory system	1.20463e-07	1	1
386	Vertiginous syndromes and other disorders of vestibular system	sense organs	-7.78949e-07	1	1
586.12	Vesicoureteral reflux	genitourinary	6.92858e-07	0.999999	1
8.6	Viral Enteritis	infectious diseases	0.0906206	0.927794	1
70	Viral hepatitis	infectious diseases	-0.159664	1.12685	1
70.2	Viral hepatitis B	infectious diseases	0.023971	0.980876	1
70.3	Viral hepatitis C	infectious diseases	1.34508	0.178599	1
79	Viral infection	infectious diseases	-1.20495	1.77178	1
480.2	Viral pneumonia	respiratory	1.29384e-06	0.999999	1
78	Viral warts & HPV	infectious diseases	-0.868955	1.61513	1
79.9	Viremia, NOS	infectious diseases	0.0387483	0.969091	1
368	Visual disturbances	sense organs	0.384001	0.700978	1
368.4	Visual field defects	sense organs	-0.541907	1.41212	1
261.2	Vitamin B-complex deficiencies	endocrine/metabolic	1.21439	0.224597	1
261.4	Vitamin D deficiency	endocrine/metabolic	-0.209369	1.16584	1
261	Vitamin deficiency	endocrine/metabolic	-0.167692	1.13317	1
694.1	Vitiligo	dermatologic	-2.16079e-06	1	1
473.4	Voice disturbance	respiratory	-0.977345	1.6716	1
286.11	Von willebrand's disease	hematopoietic	1.32604	0.184826	1
446.4	Wegener's granulomatosis	circulatory system	1.22707e-07	1	1
512.1	Wheezing	respiratory	0.381662	0.702712	1
