# Supplementary material for: Leveraging health records to identify diagnoses associated with recurrent pregnancy loss across two medical centers
Source: iScience. 2026 Jan 7;29(2):114633. doi: 10.1016/j.isci.2026.114633 (PMC12877842; doi:10.1016/j.isci.2026.114633)
Supplement: Data S7. Coefficient z-tests for Stanford age-stratified analysis [file mmc8.xlsx]

## Sheet: Stanford age ztest
phecode	phenotype	category	z_score	z_pval	z_pval_bh
638	Other high-risk pregnancy	pregnancy complications	19.1457	1.05059e-81	1.58849e-78
654	Other and unspecified complications of birth; puerperium affecting management of mother	pregnancy complications	6.5794	4.72342e-11	3.57091e-08
626.8	Infertility, female	genitourinary	6.28943	3.18641e-10	1.60595e-07
654.1	Abnormality of organs and soft tissues of pelvis complicating pregnancy, childbirth, or the puerperium	pregnancy complications	6.1193	9.3988e-10	3.55275e-07
619.3	Noninflammatory disorders of cervix	genitourinary	3.9153	9.02937e-05	0.0273048
619.2	Disorders of uterus, NEC	genitourinary	3.75708	0.000171906	0.0374248
244.4	Hypothyroidism NOS	endocrine/metabolic	3.75511	0.000173263	0.0374248
626.15	Infertility, female, associated with anovulation	genitourinary	3.46713	0.000526056	0.0994246
635.2	Antepartum hemorrhage, abruptio placentae, and placenta previa	pregnancy complications	3.256	0.00112995	0.161372
300.1	Anxiety disorder	mental disorders	3.28708	0.00101231	0.161372
636.8	Cervical incompetence	pregnancy complications	3.24512	0.001174	0.161372
218.1	Uterine leiomyoma	neoplasms	3.20043	0.00137225	0.172903
574.1	Cholelithiasis	digestive	3.07123	0.0021318	0.201455
647	Infectious and parasitic complications affecting pregnancy	pregnancy complications	3.07583	0.0020992	0.201455
564.1	Irritable Bowel Syndrome	digestive	3.10447	0.00190623	0.201455
622.1	Polyp of corpus uteri	genitourinary	3.11024	0.00186934	0.201455
539	Bariatric surgery	digestive	2.98788	0.00280922	0.249856
758.1	Chromosomal anomalies	congenital anomalies	2.9696	0.00298192	0.250481
649.1	Diabetes or abnormal glucose tolerance complicating pregnancy	pregnancy complications	2.89177	0.00383073	0.284268
780	Hypothermia/Chills	symptoms	2.88227	0.00394817	0.284268
649	Other conditions or status of the mother complicating pregnancy, childbirth, or the puerperium	pregnancy complications	2.90057	0.00372482	0.284268
272.12	Hyperglyceridemia	endocrine/metabolic	2.82011	0.00480072	0.329941
751.11	Congenital anomalies of female genital organs	congenital anomalies	2.80308	0.00506167	0.33275
306.1	Mental disorders durring/after pregnancy	mental disorders	2.77805	0.00546866	0.344525
609.1	Infertility, male	genitourinary	2.70764	0.00677635	0.380763
652	Malposition and malpresentation of fetus or obstruction	pregnancy complications	2.72652	0.00640053	0.380763
303.3	Psychogenic disorder	mental disorders	2.69442	0.00705116	0.380763
590	Pyelonephritis	genitourinary	2.69627	0.00701215	0.380763
277.7	Dysmetabolic syndrome X	endocrine/metabolic	2.67667	0.0074357	0.387682
292.1	Aphasia/speech disturbance	mental disorders	2.61644	0.00888516	0.41503
614.32	Chronic inflammatory pelvic disease	genitourinary	2.61905	0.00881742	0.41503
642	Hypertension complicating pregnancy, childbirth, and the puerperium	pregnancy complications	2.58385	0.0097703	0.41503
278.1	Obesity	endocrine/metabolic	2.60159	0.0092793	0.41503
452	Other venous embolism and thrombosis	circulatory system	2.57994	0.00988166	0.41503
286.81	Primary hypercoagulable state	hematopoietic	2.60294	0.00924276	0.41503
429.3	Symptoms involving cardiovascular system	circulatory system	2.58186	0.00982681	0.41503
272.13	Mixed hyperlipidemia	endocrine/metabolic	2.54533	0.0109176	0.446145
586.2	Cyst of kidney, acquired	genitourinary	2.50506	0.0122431	0.487148
644	Anemia during pregnancy	pregnancy complications	2.39639	0.0165576	0.598386
300.4	Dysthymic disorder	mental disorders	2.40925	0.0159853	0.598386
656	Other perinatal conditions of fetus or newborn	pregnancy complications	2.40392	0.0162203	0.598386
530.14	Reflux esophagitis	digestive	2.39497	0.0166218	0.598386
655	Known or suspected fetal abnormality affecting management of mother	pregnancy complications	2.37113	0.0177339	0.623572
427.5	Arrhythmia (cardiac) NOS	circulatory system	2.27066	0.0231678	0.761517
256.4	Polycystic ovaries	endocrine/metabolic	2.28651	0.0222247	0.761517
555.2	Ulcerative colitis	digestive	2.27215	0.0230776	0.761517
304	Adjustment reaction	mental disorders	2.24161	0.0249864	0.787072
357	Inflammatory and toxic neuropathy	neurological	2.24203	0.0249594	0.787072
296.22	Major depressive disorder	mental disorders	2.22312	0.0262078	0.808699
1005	Other symptoms	NULL	2.21519	0.0267467	0.80882
574.11	Cholelithiasis with acute cholecystitis	digestive	2.19338	0.0282798	0.829853
621	Endometrial hyperplasia	genitourinary	2.18978	0.0285399	0.829853
636.2	Early onset of delivery	pregnancy complications	2.17932	0.0293079	0.836105
800.3	Fracture of tibia and fibula	injuries & poisonings	2.17171	0.0298773	0.836565
276.14	Hypopotassemia	endocrine/metabolic	2.15703	0.0310034	0.843294
300.9	Posttraumatic stress disorder	mental disorders	2.15409	0.0312331	0.843294
627.5	Premature menopause and other ovarian failure	genitourinary	2.14495	0.0319565	0.847688
636.3	Hemorrhage in early pregnancy	pregnancy complications	2.13168	0.0330329	0.861134
10	Tuberculosis	infectious diseases	2.12377	0.033689	0.863352
574.3	Cholecystitis without cholelithiasis	digestive	2.08361	0.0371956	0.933204
261.4	Vitamin D deficiency	endocrine/metabolic	2.07865	0.0376491	0.933204
442.11	Abdominal aortic aneurysm	circulatory system	2.59781e-08	1	1
550	Abdominal hernia	digestive	0.045538	0.963678	1
785	Abdominal pain	symptoms	0.482483	0.629463	1
512.3	Abnormal chest sounds	respiratory	0.586287	0.557683	1
286.9	Abnormal coagulation profile	hematopoietic	0.862512	0.388406	1
426.7	Abnormal electrocardiogram [ECG] [EKG]	circulatory system	0.621763	0.534098	1
514	Abnormal findings examination of lungs	respiratory	0.276293	0.782323	1
564.8	Abnormal findings on exam of gastrointestinal tract/ abdominal area	digestive	0.920595	0.357262	1
611	Abnormal findings on mammogram or breast exam	genitourinary	-0.0991658	1.07899	1
346	Abnormal findings on study of brain and/or nervous system	neurological	6.956e-09	1	1
429.2	Abnormal function study of cardiovascular system	circulatory system	-1.98779e-06	1	1
701.5	Abnormal granulation tissue	dermatologic	-0.547381	1.41588	1
396	Abnormal heart sounds	circulatory system	-0.547678	1.41609	1
350.1	Abnormal involuntary movements	neurological	-1.68403	1.90782	1
611.1	Abnormal mammogram	genitourinary	0.022821	0.981793	1
792	Abnormal Papanicolaou smear of cervix and cervical HPV	genitourinary	0.100407	0.920021	1
781.2	Abnormal posture	symptoms	1.2337	0.217317	1
350.5	Abnormal reflex	neurological	5.99678e-08	1	1
589	Abnormal results of function study of kidney	genitourinary	0.149399	0.881239	1
573.7	Abnormal results of function study of liver	digestive	0.161647	0.871584	1
514.1	Abnormal results of function study of pulmonary system	respiratory	9.90749e-07	0.999999	1
246.7	Abnormal results of function study of thyroid	endocrine/metabolic	-0.942609	1.65412	1
794	Abnormal results of other function studies (bladder, pancreas, placenta, spleen, etc)	symptoms	-0.038274	1.03053	1
609.2	Abnormal spermatozoa	genitourinary	0.906985	0.364415	1
516	Abnormal sputum	respiratory	-9.71143e-07	1	1
655.1	Abnormality in fetal heart rate or rhythm	pregnancy complications	0.154636	0.877108	1
350.2	Abnormality of gait	neurological	-1.09979e-06	1	1
289.9	Abnormality of red blood cells	hematopoietic	1.22668	0.219944	1
614.54	Abscess or ulceration of vulva	genitourinary	-1.67444	1.90596	1
626.11	Absent or infrequent menstruation	genitourinary	0.775393	0.438107	1
276.4	Acid-base balance disorder	endocrine/metabolic	5.33648e-09	1	1
276.41	Acidosis	endocrine/metabolic	-0.342502	1.26803	1
706.1	Acne	dermatologic	-0.468955	1.3609	1
175	Acquired absence of breast	neoplasms	-0.312911	1.24565	1
701.6	Acquired acanthosis nigricans	dermatologic	-1.62148	1.89509	1
286.4	Acquired coagulation factor deficiency	hematopoietic	0.518747	0.603937	1
736.2	Acquired deformities of finger	musculoskeletal	0.547111	0.584302	1
736.1	Acquired deformities of forearm	musculoskeletal	1.01176e-06	0.999999	1
736.3	Acquired deformities of hip	musculoskeletal	-5.51564e-09	1	1
736.5	Acquired deformities of knee	musculoskeletal	1.34672e-08	1	1
735	Acquired foot deformities	musculoskeletal	0.104173	0.917032	1
283	Acquired hemolytic anemias	hematopoietic	1.09988	0.271383	1
244.2	Acquired hypothyroidism	endocrine/metabolic	0.596555	0.550804	1
738.4	Acquired spondylolisthesis	musculoskeletal	1.34482	0.178683	1
735.2	Acquired toe deformities	musculoskeletal	-1.11259e-06	1	1
253.11	Acromegaly and gigantism	endocrine/metabolic	8.49996e-07	0.999999	1
702.1	Actinic keratosis	dermatologic	0.889901	0.373519	1
323.2	Acute (transverse) myelitis	neurological	1.57025e-08	1	1
474	Acute and chronic tonsillitis	respiratory	0.0759822	0.939433	1
573.4	Acute and subacute necrosis of liver	digestive	1.09062e-06	0.999999	1
540.11	Acute appendicitis	digestive	-0.776277	1.56241	1
483	Acute bronchitis and bronchiolitis	respiratory	-0.237907	1.18805	1
498	Acute bronchospasm	respiratory	-1.95452	1.94936	1
592.11	Acute cystitis	genitourinary	1.18524	0.235923	1
938.1	Acute dermatitis due to solar radiation	dermatologic	-0.0873917	1.06964	1
446.2	Acute febrile mucocutaneous lymph node syndrome (Kawasaki disease)	circulatory system	1.02007e-06	0.999999	1
535.1	Acute gastritis	digestive	-1.02138	1.69293	1
614.31	Acute inflammatory pelvic disease	genitourinary	1.23776	0.215807	1
465.4	Acute laryngitis and tracheitis	respiratory	-0.335734	1.26293	1
338.1	Acute pain	neurological	0.708556	0.4786	1
577.1	Acute pancreatitis	digestive	1.55157	0.120765	1
420.21	Acute pericarditis	circulatory system	0.435811	0.662974	1
523.31	Acute periodontitis	digestive	-0.0271455	1.02166	1
465.2	Acute pharyngitis	respiratory	0.618434	0.536289	1
285.1	Acute posthemorrhagic anemia	hematopoietic	1.24421	0.213422	1
300.8	Acute reaction to stress	mental disorders	1.61487	0.10634	1
585.1	Acute renal failure	genitourinary	0.0311629	0.97514	1
394.4	Acute rheumatic heart disease	circulatory system	0.223312	0.823292	1
464	Acute sinusitis	respiratory	-0.479572	1.36847	1
474.1	Acute tonsillitis	respiratory	0.0326022	0.973992	1
465	Acute upper respiratory infections of multiple or unspecified sites	respiratory	0.441503	0.658849	1
441.1	Acute vascular insufficiency of intestine	circulatory system	5.83119e-07	1	1
255.3	Adrenogenital disorders	endocrine/metabolic	1.01793	0.308713	1
260.3	Adult failure to thrive	endocrine/metabolic	1.13195e-08	1	1
979	Adverse drug events and drug allergies	injuries & poisonings	1.36389	0.172603	1
967	Adverse effects of sedatives or other central nervous system depressants and anesthetics	injuries & poisonings	-1.10685	1.73164	1
300.12	Agorophobia, social phobia, and panic disorder	mental disorders	-0.456868	1.35223	1
317	Alcohol-related disorders	mental disorders	0.505004	0.613556	1
317.1	Alcoholism	mental disorders	0.0720236	0.942583	1
276.42	Alkalosis	endocrine/metabolic	-0.415057	1.3219	1
371.21	Allergic conjunctivitis	sense organs	-0.130764	1.10404	1
930	Allergic reaction to food	injuries & poisonings	0.865583	0.386719	1
476	Allergic rhinitis	respiratory	-2.25835	1.97608	1
949	Allergies, other	injuries & poisonings	-0.615778	1.46196	1
704.1	Alopecia	dermatologic	-1.42102	1.84469	1
704.11	Alopecia Areata	dermatologic	-0.599708	1.4513	1
270.34	Alpha-1-antitrypsin deficiency	endocrine/metabolic	-5.78753e-07	1	1
291.8	Alteration of consciousness	mental disorders	1.72672	0.0842187	1
292.4	Altered mental status	mental disorders	1.64855	0.0992395	1
110.12	Althete's foot	infectious diseases	0.359951	0.718884	1
368.1	Amblyopia	sense organs	-2.13777e-06	1	1
270.33	Amyloidosis	endocrine/metabolic	-1.03016	1.69707	1
565	Anal and rectal conditions	digestive	-0.736137	1.53835	1
565.1	Anal and rectal polyp	digestive	0.326646	0.743936	1
946	Anaphylactic shock NOS	injuries & poisonings	1.43097	0.152438	1
285.21	Anemia in chronic kidney disease	hematopoietic	0.67199	0.50159	1
285.22	Anemia in neoplastic disease	hematopoietic	-1.48399	1.86219	1
285.2	Anemia of chronic disease	hematopoietic	0.67855	0.497423	1
411.41	Aneurysm and dissection of heart	circulatory system	-0.620964	1.46538	1
442.3	Aneurysm of artery of lower extremity	circulatory system	1.06666e-06	0.999999	1
442.2	Aneurysm of iliac artery	circulatory system	6.97191e-09	1	1
442.8	Aneurysm of other specified artery	circulatory system	2.37145e-08	1	1
411.3	Angina pectoris	circulatory system	-0.309544	1.24309	1
556.11	Angiodysplasia of intestine (without mention of hemorrhage)	digestive	-5.63784e-07	1	1
368.3	Anisometropia	sense organs	1.40224e-06	0.999999	1
715.2	Ankylosing spondylitis	musculoskeletal	-0.354058	1.2767	1
741.1	Ankylosis of joint	musculoskeletal	1.1713e-06	0.999999	1
759.1	Anomalies of endocrine glands, congenital	congenital anomalies	8.54523e-07	0.999999	1
526.3	Anomalies of jaw size/symmetry	digestive	0.656272	0.511649	1
379.4	Anomalies of pupillary function	sense organs	1.00563e-06	0.999999	1
748	Anomalies of respiratory system, congenital	congenital anomalies	-0.737792	1.53936	1
524.3	Anomalies of tooth position/malocclusion	digestive	5.54669e-07	1	1
426.4	Anomalous atrioventricular excitation	circulatory system	0.104605	0.916689	1
260.6	Anorexia	endocrine/metabolic	1.87697e-06	0.999999	1
305.21	Anorexia nervosa	mental disorders	-1.95714e-06	1	1
334.2	Anterior horn cell disease	neurological	2.19102e-08	1	1
253.4	Anterior pituitary disorders	endocrine/metabolic	-7.95634e-07	1	1
964.1	Anticoagulants causing adverse effects	injuries & poisonings	5.66445e-07	1	1
963.1	Antineoplastic and immunosuppressive drugs causing adverse effects	injuries & poisonings	0.430962	0.666496	1
965.2	Antirheumatics causing adverse effects in therapeutic use	injuries & poisonings	-5.6578e-07	1	1
301.2	Antisocial/borderline personality disorder	mental disorders	1.44245	0.149175	1
300	Anxiety disorders	mental disorders	1.57606	0.115011	1
442.1	Aortic aneurysm	circulatory system	0.239512	0.810709	1
447.7	Aortic ectasia	circulatory system	1.13646e-07	1	1
379.3	Aphakia and other disorders of lens	sense organs	5.41326e-09	1	1
292.11	Aphasia	mental disorders	0.841737	0.399935	1
284	Aplastic anemia	hematopoietic	-1.3328e-06	1	1
513.31	Apnea	respiratory	-0.179972	1.14283	1
540	Appendiceal conditions	digestive	1.07856e-06	0.999999	1
540.1	Appendicitis	digestive	-0.367699	1.2869	1
442.4	Arterial dissection	circulatory system	1.33266e-06	0.999999	1
444	Arterial embolism and thrombosis	circulatory system	1.2669e-06	0.999999	1
444.1	Arterial embolism and thrombosis of lower extremity artery	circulatory system	-4.94277e-09	1	1
446.9	Arteritis NOS	circulatory system	0.662273	0.507796	1
526.42	Arthralgia/ankylosis of temporomandibular joint	digestive	-0.988327	1.67701	1
713	Arthropathy associated with other disorders classified elsewhere	musculoskeletal	-1.1368e-06	1	1
716.9	Arthropathy NOS	musculoskeletal	0.384229	0.700809	1
133	Arthropod-borne diseases	infectious diseases	8.32075e-07	0.999999	1
742.8	Articular cartilage disorder	musculoskeletal	-0.893547	1.62844	1
572	Ascites (non malignant)	digestive	1.78111	0.0748951	1
733.4	Aseptic necrosis of bone	musculoskeletal	-1.14424e-06	1	1
117.4	Aspergillosis	infectious diseases	-1.54957e-06	1	1
1013	Asphyxia and hypoxemia	NULL	-0.485337	1.37256	1
495	Asthma	respiratory	0.817809	0.413466	1
495.2	Asthma with exacerbation	respiratory	0.289044	0.772548	1
367.2	Astigmatism	sense organs	1.40632	0.159629	1
440.22	Atherosclerosis of native arteries of the extremities with intermittent claudication	circulatory system	-4.53876e-09	1	1
440.1	Atherosclerosis of renal artery	circulatory system	1.59656e-08	1	1
440.2	Atherosclerosis of the extremities	circulatory system	3.39683e-08	1	1
939	Atopic/contact dermatitis due to other or unspecified	dermatologic	-0.764315	1.55532	1
427.21	Atrial fibrillation	circulatory system	-1.50352	1.86729	1
427.22	Atrial flutter	circulatory system	-0.722748	1.53017	1
426.2	Atrioventricular [AV] block	circulatory system	1.0359e-06	0.999999	1
426.24	Atrioventricular block, complete	circulatory system	8.03431e-07	0.999999	1
535.2	Atrophic gastritis	digestive	1.81605	0.0693633	1
624.2	Atrophy of female genital tract	genitourinary	-5.55565e-07	1	1
313.1	Attention deficit hyperactivity disorder	mental disorders	-0.351436	1.27474	1
313.3	Autism	mental disorders	8.38976e-07	0.999999	1
279.2	Autoimmune disease NEC	endocrine/metabolic	1.25974	0.207764	1
283.1	Autoimmune hemolytic anemias	hematopoietic	0.291041	0.77102	1
609.11	Azoospermia and oligospermia	genitourinary	1.39791	0.16214	1
760	Back pain	symptoms	1.46732	0.142289	1
38.3	Bacteremia	infectious diseases	1.44189	0.149334	1
8.5	Bacterial enteritis	infectious diseases	-2.02297	1.95692	1
41	Bacterial infection NOS	infectious diseases	0.498498	0.618133	1
480.1	Bacterial pneumonia	respiratory	-0.20702	1.16401	1
530.13	Barrett's esophagus	digestive	-9.97403e-07	1	1
172.21	Basal cell carcinoma	neoplasms	-0.934427	1.64992	1
711.3	Behcet's syndrome	musculoskeletal	-2.21529e-09	1	1
227.1	Benign neoplasm of adrenal gland	neoplasms	-9.85272e-07	1	1
213	Benign neoplasm of bone and articular cartilage	neoplasms	0.961235	0.336434	1
225.1	Benign neoplasm of brain, cranial nerves, meninges	neoplasms	0.139487	0.889065	1
610.4	Benign neoplasm of breast	genitourinary	-0.415668	1.32235	1
208	Benign neoplasm of colon	neoplasms	-1.17501	1.76001	1
224	Benign neoplasm of eye	neoplasms	0.997841	0.318356	1
224.1	Benign neoplasm of eye, uveal	neoplasms	0.721688	0.470486	1
223	Benign neoplasm of kidney and other urinary organs	neoplasms	3.67099e-08	1	1
210	Benign neoplasm of lip, oral cavity, and pharynx	neoplasms	-1.96492e-06	1	1
229.1	Benign neoplasm of lymph nodes	neoplasms	9.12178e-09	1	1
221	Benign neoplasm of other female genital organs	neoplasms	0.333159	0.739014	1
211	Benign neoplasm of other parts of digestive system	neoplasms	0.953153	0.340512	1
220	Benign neoplasm of ovary	neoplasms	-1.08006	1.71988	1
227.3	Benign neoplasm of pituitary gland and craniopharyngeal duct (pouch)	neoplasms	-1.43053	1.84743	1
212	Benign neoplasm of respiratory and intrathoracic organs	neoplasms	0.448612	0.653712	1
216	Benign neoplasm of skin	neoplasms	-2.94847	1.99681	1
225.2	Benign neoplasm of spinal cord, meninges	neoplasms	-5.53895e-07	1	1
226	Benign neoplasm of thyroid glands	neoplasms	-1.08208e-06	1	1
229	Benign neoplasm of unspecified sites	neoplasms	0.444772	0.656484	1
296.1	Bipolar	mental disorders	0.383031	0.701697	1
367.9	Blindness and low vision	sense organs	-0.185811	1.14741	1
911	Blister	injuries & poisonings	-0.123299	1.09813	1
578.2	Blood in stool	digestive	0.521815	0.601799	1
170.1	Bone cancer	neoplasms	-7.82854e-07	1	1
860	Bone marrow or stem cell transplant	neoplasms	-8.22862e-07	1	1
174.1	Breast cancer [female]	neoplasms	-1.45205e-06	1	1
613.9	Breast disorder NOS	genitourinary	-0.364342	1.2844	1
873	Broken tooth	injuries & poisonings	0.570038	0.568652	1
496.3	Bronchiectasis	respiratory	-1.17276	1.75911	1
497	Bronchitis	respiratory	0.226152	0.821084	1
480.5	Bronchopneumonia and lung abscess	respiratory	1.03024	0.302899	1
426.3	Bundle branch block	circulatory system	-9.73502e-07	1	1
1000	Burns	NULL	0.00132665	0.998941	1
726.3	Bursitis	musculoskeletal	-0.713741	1.52461	1
727.2	Bursitis disorders	musculoskeletal	8.00728e-07	0.999999	1
260.1	Cachexia	endocrine/metabolic	1.29792e-08	1	1
726.4	Calcaneal spur; Exostosis NOS	musculoskeletal	0.0362775	0.971061	1
574.2	Calculus of bile duct	digestive	1.0531	0.292295	1
594.1	Calculus of kidney	genitourinary	1.11098	0.266579	1
594.3	Calculus of ureter	genitourinary	0.694122	0.487606	1
189.2	Cancer of bladder	neoplasms	1.97791e-08	1	1
191.11	Cancer of brain	neoplasms	0.250845	0.801934	1
170.2	Cancer of connective tissue	neoplasms	0.636422	0.524501	1
164	Cancer of intrathoracic organs	neoplasms	2.47228e-08	1	1
149.4	Cancer of larynx	neoplasms	9.74961e-09	1	1
145.3	Cancer of major salivary glands	neoplasms	8.22299e-07	0.999999	1
194	Cancer of other endocrine glands	neoplasms	8.61832e-07	0.999999	1
184	Cancer of other female genital organs	neoplasms	-1.2102	1.7738	1
184.2	Cancer of other female genital organs (excluding uterus and ovary)	neoplasms	0.234705	0.814438	1
151	Cancer of stomach	neoplasms	9.6162e-07	0.999999	1
165	Cancer within the respiratory system	neoplasms	6.21544e-07	1	1
195	Cancer, suspected or other	neoplasms	-2.06415e-06	1	1
112	Candidiasis	infectious diseases	1.98986	0.0466066	1
112.3	Candidiasis of skin and nails	infectious diseases	-0.25576	1.20186	1
686.1	Carbuncle and furuncle	dermatologic	0.496822	0.619314	1
172.3	Carcinoma in situ of skin	neoplasms	1.39184e-08	1	1
747	Cardiac and circulatory congenital anomalies	congenital anomalies	0.175508	0.860681	1
427.42	Cardiac arrest	circulatory system	5.79781e-08	1	1
429.9	Cardiac complications, not elsewhere classified	circulatory system	-0.771975	1.55987	1
426	Cardiac conduction disorders	circulatory system	-0.507647	1.3883	1
747.1	Cardiac congenital anomalies	congenital anomalies	0.107093	0.914715	1
747.11	Cardiac shunt/ heart septal defect	congenital anomalies	-0.587005	1.4428	1
797.1	Cardiogenic shock	symptoms	0.172147	0.863322	1
416	Cardiomegaly	circulatory system	0.780303	0.435213	1
347	Cataplexy and narcolepsy	neurological	0.210454	0.833313	1
366	Cataract	sense organs	0.0242973	0.980615	1
557.1	Celiac disease	digestive	0.0934925	0.925512	1
681.3	Cellulitis and abscess of arm/hand	dermatologic	0.643808	0.5197	1
681.2	Cellulitis and abscess of face/neck	dermatologic	-0.882632	1.62257	1
681.1	Cellulitis and abscess of fingers/toes	dermatologic	0.57624	0.564453	1
681.6	Cellulitis and abscess of foot, toe	dermatologic	0.361293	0.71788	1
681.5	Cellulitis and abscess of leg, except foot	dermatologic	-1.84978	1.93565	1
528.3	Cellulitis and abscess of oral soft tissues	digestive	-1.44381	1.85121	1
681.7	Cellulitis and abscess of trunk	dermatologic	-0.961052	1.66347	1
386.21	Central origin vertigo	sense organs	-8.20875e-07	1	1
327.31	Central/nonobstroctive sleep apnea	neurological	0.381342	0.702949	1
433.5	Cerebral aneurysm	circulatory system	-0.572885	1.43328	1
433.21	Cerebral artery occlusion, with cerebral infarction	circulatory system	0.407055	0.683968	1
348.4	Cerebral cysts	neurological	0.958366	0.337878	1
331.9	Cerebral degeneration, unspecified	neurological	-7.94106e-07	1	1
348.2	Cerebral edema and compression of brain	neurological	-0.916155	1.64041	1
433.3	Cerebral ischemia	circulatory system	1.56783e-08	1	1
816	Cerebral laceration and contusion	injuries & poisonings	1.0219e-06	0.999999	1
433	Cerebrovascular disease	circulatory system	4.97267e-08	1	1
958	Certain early complications of trauma or procedure	injuries & poisonings	-2.03605e-06	1	1
180.1	Cervical cancer	neoplasms	0.852455	0.393961	1
180.3	Cervical intraepithelial neoplasia [CIN] [Cervical dysplasia]	neoplasms	-1.18576	1.76428	1
765	Cervical radiculitis	symptoms	-0.52627	1.4013	1
761	Cervicalgia	symptoms	0.591449	0.55422	1
614.51	Cervicitis and endocervicitis	genitourinary	-1.66101	1.90329	1
767	Cervicocranial/Cervicobrachial syndrome	symptoms	-6.58206e-09	1	1
687.3	Changes in skin texture	dermatologic	-0.212582	1.16835	1
575.1	Cholangitis	digestive	0.477671	0.632885	1
574.12	Cholelithiasis with other cholecystitis	digestive	1.07054	0.284376	1
385.3	Cholesteatoma	sense organs	5.51996e-07	1	1
575.6	Cholesterolosis of gallbladder	digestive	-0.946062	1.65588	1
733.9	Chondromalacia	musculoskeletal	-0.179795	1.14269	1
363	Chorioretinal inflammations, scars, and other disorders of choroid	sense organs	-8.0888e-07	1	1
363.3	Chorioretinal scars	sense organs	-1.52234e-06	1	1
758	Chromosomal anomalies and genetic disorders	congenital anomalies	-0.0340979	1.0272	1
496	Chronic airway obstruction	respiratory	-0.60569	1.45528	1
496.2	Chronic bronchitis	respiratory	-0.644521	1.48076	1
592.12	Chronic cystitis	genitourinary	-1.34653e-06	1	1
938.2	Chronic dermatitis due to solar radiation	dermatologic	0.0785984	0.937352	1
798.1	Chronic fatigue syndrome	symptoms	1.36763	0.171428	1
580.14	Chronic glomerulonephritis, NOS	genitourinary	5.60676e-07	1	1
81.12	Chronic graft-versus-host disease	infectious diseases	-8.03605e-07	1	1
70.4	Chronic hepatitis	infectious diseases	0.0944767	0.92473	1
592.13	Chronic interstitial cystitis	genitourinary	-1.02104	1.69277	1
585.4	Chronic kidney disease, Stage I or II	genitourinary	0.0660689	0.947323	1
585.33	Chronic Kidney Disease, Stage III	genitourinary	0.941241	0.346581	1
585.34	Chronic Kidney Disease, Stage IV	genitourinary	-0.270923	1.21355	1
473.1	Chronic laryngitis	respiratory	-0.0353657	1.02821	1
245.21	Chronic lymphocytic thyroiditis	endocrine/metabolic	0.0356949	0.971526	1
495.1	Chronic obstructive asthma	respiratory	1.36167e-08	1	1
710.12	Chronic osteomyelitis	musculoskeletal	1.03803e-09	1	1
338.2	Chronic pain	neurological	1.99865	0.0456465	1
355.1	Chronic pain syndrome	neurological	1.77918e-06	0.999999	1
577.2	Chronic pancreatitis	digestive	1.07757	0.281225	1
573.1	Chronic passive congestion of liver	digestive	5.86392e-07	1	1
420.22	Chronic pericarditis	circulatory system	5.73997e-07	1	1
523.32	Chronic periodontitis	digestive	4.45929e-08	1	1
472	Chronic pharyngitis and nasopharyngitis	respiratory	-0.0267119	1.02131	1
415.2	Chronic pulmonary heart disease	circulatory system	0.955982	0.339081	1
585.3	Chronic renal failure [CKD]	genitourinary	1.5761	0.115004	1
475	Chronic sinusitis	respiratory	0.250908	0.801885	1
245.2	Chronic thyroiditis	endocrine/metabolic	-0.106276	1.08464	1
474.2	Chronic tonsillitis and adenoiditis	respiratory	0.808259	0.418941	1
707.2	Chronic ulcer of leg or foot	dermatologic	8.28626e-07	0.999999	1
707.3	Chronic ulcer of unspecified site	dermatologic	-0.590089	1.44487	1
456	Chronic venous insufficiency [CVI]	circulatory system	0.806885	0.419733	1
327.6	Circadian rhythm sleep disorder	neurological	1.58624	0.112684	1
459.9	Circulatory disease NEC	circulatory system	1.58723	0.112461	1
701.3	Circumscribed scleroderma	dermatologic	-0.273028	1.21517	1
571.51	Cirrhosis of liver without mention of alcohol	digestive	-0.257931	1.20354	1
749.1	Cleft palate	congenital anomalies	0.770905	0.440763	1
286.3	Coagulation defects complicating pregnancy or postpartum	hematopoietic	1.08945	0.275953	1
117.2	Coccidioidomycosis	infectious diseases	-7.97922e-07	1	1
153.2	Colon cancer	neoplasms	-1.39414e-06	1	1
368.5	Color vision deficiencies	sense organs	-8.03615e-07	1	1
348.7	Coma	neurological	5.52675e-07	1	1
355	Complex regional/central pain syndrome	neurological	0.168249	0.866387	1
859	Complication due to other implant and internal device	injuries & poisonings	-0.0283007	1.02258	1
858	Complication of internal orthopedic device	injuries & poisonings	0.879557	0.3791	1
639	Complications following abortion or ectopic and molar pregnancies	pregnancy complications	1.08547	0.277713	1
854	Complications of cardiac/vascular device, implant, and graft	injuries & poisonings	1.5251e-06	0.999999	1
536.7	Complications of gastrostomy, colostomy and enterostomy	digestive	1.80882e-08	1	1
679	Complications of in utero procedures	pregnancy complications	8.48779e-07	0.999999	1
669	Complications of labor and delivery NEC	pregnancy complications	0.87335	0.382473	1
1011	Complications of surgical and medical procedures	NULL	1.82879	0.0674311	1
668	Complications of the administration of anesthetic or other sedation in labor and delivery	pregnancy complications	0.229821	0.818231	1
851	Complications of transplants and reattached limbs	injuries & poisonings	0.698258	0.485016	1
817	Concussion	injuries & poisonings	1.4206	0.155433	1
656.7	Conditions involving the integument and temperature regulation of fetus and newborn	pregnancy complications	0.969764	0.332164	1
389.2	Conductive hearing loss	sense organs	0.0434849	0.965315	1
756.1	Congenital anomalies of abdominal wall; diaphram	congenital anomalies	-4.01588e-06	1	1
612.3	Congenital anomalies of breast	genitourinary	-3.05961e-06	1	1
749	Congenital anomalies of face and neck	congenital anomalies	0.415682	0.677643	1
751.1	Congenital anomalies of genital organs	congenital anomalies	1.00252e-06	0.999999	1
747.13	Congenital anomalies of great vessels	congenital anomalies	1.92616	0.0540844	1
750.21	Congenital anomalies of intestine	congenital anomalies	3.22596e-08	1	1
755	Congenital anomalies of limbs	congenital anomalies	-7.93324e-07	1	1
751.12	Congenital anomalies of male genital organs	congenital anomalies	2.62516e-08	1	1
750.13	Congenital anomalies of mouth/tongue	congenital anomalies	-1.64417e-06	1	1
756.3	Congenital anomalies of muscle, tendon, fascia, and connective tissue	congenital anomalies	0.374935	0.707709	1
747.2	Congenital anomalies of peripheral vascular system	congenital anomalies	-0.402808	1.31291	1
753.2	Congenital anomalies of posterior segment of eye	congenital anomalies	-0.0341423	1.02724	1
691	Congenital anomalies of skin	dermatologic	-2.22008	1.97359	1
749.2	Congenital anomalies of skull and face bones	congenital anomalies	7.97851e-07	0.999999	1
750.15	Congenital anomalies of stomach	congenital anomalies	-1.13403e-09	1	1
753	Congenital anomalies of the eye	congenital anomalies	6.15318e-10	1	1
757	Congenital anomalies of the integument	congenital anomalies	1.54573e-06	0.999999	1
755.4	Congenital anomalies of upper limb, including shoulder girdle	congenital anomalies	1.0657e-06	0.999999	1
751.2	Congenital anomalies of urinary system	congenital anomalies	-0.903648	1.63382	1
755.3	Congenital anomaly of fingers/toes	congenital anomalies	-5.78948e-07	1	1
750.22	Congenital anomaly of gallbladder, bile ducts, liver, pancreas	congenital anomalies	5.02818e-08	1	1
753.1	Congenital cataract and lens anomalies	congenital anomalies	0.381783	0.702623	1
286.1	Congenital coagulation defects	hematopoietic	3.18977e-08	1	1
286.12	Congenital deficiency of other clotting factors (including factor VII)	hematopoietic	1.09214	0.274773	1
755.1	Congenital deformities of feet	congenital anomalies	1.13833	0.254984	1
286.13	Congenital factor VIII disorder	hematopoietic	-1.03268	1.69825	1
755.61	Congenital hip dysplasia and deformity	congenital anomalies	-0.332113	1.2602	1
244.5	Congenital hypothyroidism	endocrine/metabolic	-7.79739e-07	1	1
754	Congenital musculoskeletal deformities of spine	congenital anomalies	0.297219	0.766299	1
756.5	Congenital osteodystrophies	congenital anomalies	0.139865	0.888767	1
691.3	Congenital pigmentary anomalies of skin	dermatologic	-0.00139579	1.00111	1
428.1	Congestive heart failure (CHF) NOS	circulatory system	-0.489158	1.37527	1
369.5	Conjunctivitis, infectious	sense organs	-0.929674	1.64746	1
371.2	Conjunctivitis, noninfectious	sense organs	-1.23962e-06	1	1
563	Constipation	digestive	-0.232759	1.18405	1
284.2	Constitutional aplastic anemia	hematopoietic	-9.86804e-07	1	1
939.1	Contact and allergic dermatitis of eyelid	dermatologic	-0.833839	1.59563	1
931	Contact dermatitis and other eczema due to plants [except food]	dermatologic	0.914316	0.360551	1
739	Contracture of joint	musculoskeletal	-1.49247e-06	1	1
728.71	Contracture of palmar fascia [Dupuytren's disease]	musculoskeletal	-9.9391e-07	1	1
916	Contusion	injuries & poisonings	0.819038	0.412765	1
345.3	Convulsions	neurological	-0.22784	1.18023	1
364.9	Cornea replaced by transplant	sense organs	-5.76446e-09	1	1
364.4	Corneal degenerations	sense organs	1.081	0.279699	1
364.5	Corneal dystrophy	sense organs	5.80587e-07	1	1
364.1	Corneal opacity	sense organs	-1.18091	1.76236	1
364	Corneal opacity and other disorders of cornea	sense organs	0.355937	0.721888	1
370.1	Corneal ulcer	sense organs	1.29278e-06	0.999999	1
700	Corns and callosities	dermatologic	-1.15469	1.75178	1
411.4	Coronary atherosclerosis	circulatory system	0.24688	0.805001	1
733.6	Costochondritis	musculoskeletal	-0.649957	1.48428	1
512.8	Cough	respiratory	1.26366	0.206354	1
771.2	Cramp of limb	symptoms	-1.40041	1.83861	1
1006	Crushing injury	NULL	1.40104e-07	1	1
1008	Crushing or internal injury to organs	NULL	0.0897176	0.928512	1
737	Curvature of spine	musculoskeletal	-1.09481e-06	1	1
255.11	Cushing's syndrome	endocrine/metabolic	0.104491	0.91678	1
695.41	Cutaneous lupus erythematosus	dermatologic	0.201725	0.840132	1
577.3	Cyst and pseudocyst of pancreas	digestive	-1.40725e-06	1	1
733.2	Cyst of bone	musculoskeletal	-1.3151e-06	1	1
528.41	Cyst of the salivary gland	digestive	0.564425	0.572465	1
614.53	Cyst or abscess of Bartholin's gland	genitourinary	0.423813	0.671702	1
499	Cystic fibrosis	respiratory	-0.0142023	1.01133	1
751.21	Cystic kidney disease	congenital anomalies	0.981379	0.326406	1
610.1	Cystic mastopathy	genitourinary	0.52775	0.597673	1
592.1	Cystitis	genitourinary	-0.248422	1.19619	1
362.23	Cystoid macular degeneration of retina	sense organs	-0.170417	1.13532	1
526.1	Cysts of the jaws	digestive	1.93012e-08	1	1
799	Debility unspecified	symptoms	5.10377e-08	1	1
302.1	Decreased libido	mental disorders	-0.0845308	1.06737	1
288.1	Decreased white blood cell count	hematopoietic	1.09061	0.275446	1
707.1	Decubitus ulcer	dermatologic	-1.00564e-06	1	1
452.2	Deep vein thrombosis [DVT]	circulatory system	1.42543	0.154033	1
286.6	Defibrination syndrome	hematopoietic	-1.20533	1.77192	1
281.9	Deficiency anemias	hematopoietic	-1.56735	1.88297	1
279.11	Deficiency of humoral immunity	endocrine/metabolic	1.66655	0.0956037	1
722.6	Degeneration of intervertebral disc	musculoskeletal	0.968124	0.332982	1
389.3	Degenerative and vascular disorders of ear	sense organs	4.88212e-08	1	1
334	Degenerative disease of the spinal cord	neurological	0.382931	0.701771	1
290.2	Delirium due to conditions classified elsewhere	mental disorders	-1.45471	1.85425	1
521.1	Dental caries	digestive	1.37487	0.16917	1
524	Dentofacial anomalies, including malocclusion	digestive	1.00746e-06	0.999999	1
509.8	Dependence on respirator [Ventilator] or supplemental oxygen	respiratory	3.2205e-08	1	1
296.2	Depression	mental disorders	0.742947	0.457514	1
742	Derangement of joint, non-traumatic	musculoskeletal	1.83208e-08	1	1
938	Dermatitis due to solar radiation	dermatologic	-0.980527	1.67317	1
695.21	Dermatitis herpetiformis	dermatologic	-9.77268e-07	1	1
374.6	Dermatochalasis	sense organs	-1.11312e-06	1	1
110.2	Dermatomycoses	infectious diseases	0.890883	0.372992	1
709.5	Dermatomyositis	dermatologic	-3.88366e-09	1	1
110.1	Dermatophytosis	infectious diseases	1.05001	0.293712	1
110.11	Dermatophytosis of nail	infectious diseases	-0.311497	1.24458	1
110.13	Dermatophytosis of the body	infectious diseases	-1.20322	1.77111	1
315	Develomental delays and disorders	mental disorders	-1.42748	1.84656	1
253.3	Diabetes insipidus	endocrine/metabolic	0.288956	0.772615	1
250	Diabetes mellitus	endocrine/metabolic	1.44591	0.148203	1
250.25	Diabetes type 2 with peripheral circulatory disorders	endocrine/metabolic	-5.71325e-07	1	1
250.7	Diabetic retinopathy	endocrine/metabolic	0.949597	0.342317	1
550.2	Diaphragmatic hernia	digestive	1.1487	0.250681	1
561.1	Diarrhea	digestive	1.30141	0.193117	1
741.3	Difficulty in walking	musculoskeletal	-2.04088e-06	1	1
368.2	Diplopia and disorders of binocular vision	sense organs	0.701821	0.482791	1
448	Disease of capillaries	circulatory system	-0.806843	1.58024	1
394.7	Disease of tricuspid valve	circulatory system	-0.238587	1.18857	1
529	Diseases and other conditions of the tongue	digestive	0.0258658	0.979364	1
31	Diseases due to other mycobacteria	infectious diseases	-9.32195e-07	1	1
530	Diseases of esophagus	digestive	-0.795682	1.57378	1
704	Diseases of hair and hair follicles	dermatologic	-0.121841	1.09698	1
521	Diseases of hard tissues of teeth	digestive	0.332211	0.73973	1
528.5	Diseases of lips	digestive	-0.339888	1.26606	1
703	Diseases of nail, NOS	dermatologic	0.491001	0.623426	1
577	Diseases of pancreas	digestive	-1.01416	1.6895	1
522	Diseases of pulp and periapical tissues	digestive	-5.57676e-07	1	1
289.5	Diseases of spleen	hematopoietic	0.40318	0.686816	1
526	Diseases of the jaws	digestive	-1.16966	1.75786	1
473	Diseases of the larynx and vocal cords	respiratory	-0.443187	1.34237	1
528	Diseases of the oral soft tissues, excluding lesions specific for gingiva and tongue	digestive	-0.612032	1.45948	1
527	Diseases of the salivary glands	digestive	5.67164e-07	1	1
254	Diseases of thymus gland	endocrine/metabolic	8.11845e-07	0.999999	1
288	Diseases of white blood cells	hematopoietic	-1.23727	1.78401	1
830	Dislocation	injuries & poisonings	-0.297136	1.23364	1
689	Disorder of skin and subcutaneous tissue NOS	dermatologic	-0.27932	1.22	1
279	Disorders involving the immune mechanism	endocrine/metabolic	-0.998388	1.68191	1
368.7	Disorders of accommodation	sense organs	-9.41705e-07	1	1
389.5	Disorders of acoustic nerve	sense organs	-0.946105	1.6559	1
255	Disorders of adrenal glands	endocrine/metabolic	0.184844	0.853351	1
270.2	Disorders of amino-acid metabolism	endocrine/metabolic	7.68697e-09	1	1
277.4	Disorders of bilirubin excretion	endocrine/metabolic	-0.935272	1.65035	1
724.2	Disorders of coccyx	musculoskeletal	1.66646	0.095621	1
372	Disorders of conjunctiva	sense organs	0.770543	0.440978	1
275.2	Disorders of copper metabolism	endocrine/metabolic	-5.53026e-07	1	1
513.8	Disorders of diaphragm	respiratory	-1.30682e-06	1	1
530.5	Disorders of esophageal motility	digestive	1.29004	0.197037	1
380	Disorders of external ear	sense organs	-1.62038e-06	1	1
379.5	Disorders of iris and ciliary body	sense organs	1.09539e-06	0.999999	1
275.1	Disorders of iron metabolism	hematopoietic	0.677619	0.498013	1
375	Disorders of lacrimal system	sense organs	1.7701e-06	0.999999	1
275.3	Disorders of magnesium metabolism	endocrine/metabolic	0.65171	0.514588	1
626	Disorders of menstruation and other abnormal bleeding from female genital tract	genitourinary	-0.00950102	1.00758	1
275	Disorders of mineral metabolism	endocrine/metabolic	7.16785e-09	1	1
728	Disorders of muscle, ligament, and fascia	musculoskeletal	0.383655	0.701234	1
377	Disorders of optic nerve and visual pathways	sense organs	-0.279307	1.21999	1
352	Disorders of other cranial nerves	neurological	-1.11056e-06	1	1
275.53	Disorders of phosphorus metabolism	endocrine/metabolic	0.0892161	0.92891	1
367	Disorders of refraction and accommodation; blindness and low vision	sense organs	-0.410765	1.31875	1
724.1	Disorders of sacrum	musculoskeletal	-0.311645	1.24469	1
705	Disorders of sweat glands	dermatologic	-0.479292	1.36827	1
337	Disorders of the autonomic nervous system	neurological	9.98821e-07	0.999999	1
376	Disorders of the orbit	sense organs	3.6233e-08	1	1
253	Disorders of the pituitary gland and its hypothalamic control	endocrine/metabolic	-0.190586	1.15115	1
270.21	Disorders of urea cycle metabolism	endocrine/metabolic	5.65561e-07	1	1
379.2	Disorders of vitreous body	sense organs	-1.3309	1.81678	1
588	Disorders resulting from impaired renal function	genitourinary	4.73276e-08	1	1
617	Disorders secondary to childbirth, surgery, trauma	genitourinary	-2.05418	1.96004	1
722.1	Displacement of intervertebral disc	musculoskeletal	1.91047	0.0560724	1
303.1	Dissociative disorder	mental disorders	1.0241e-09	1	1
527.7	Disturbance of salivary secretion	digestive	0.497971	0.618504	1
687.4	Disturbance of skin sensation	dermatologic	1.0283	0.303808	1
520.2	Disturbances in tooth eruption	digestive	5.91123e-07	1	1
350.6	Disturbances of sensation of smell and taste	neurological	-1.2789	1.79907	1
270.11	Disturbances of sulphur-bearing amino-acid metabolism	endocrine/metabolic	1.34926	0.177253	1
562.2	Diverticulitis	digestive	1.48767	0.136839	1
562.1	Diverticulosis	digestive	0.574317	0.565753	1
386.9	Dizziness and giddiness (Light-headedness and vertigo)	sense organs	0.806938	0.419702	1
375.1	Dry eyes	sense organs	-1.10942	1.73275	1
531.3	Duodenal ulcer	digestive	1.10367e-06	0.999999	1
535.6	Duodenitis	digestive	-0.443449	1.34256	1
705.1	Dyshidrosis	dermatologic	-0.587209	1.44294	1
626.2	Dysmenorrhea	genitourinary	-1.09557	1.72673	1
625.1	Dyspareunia	genitourinary	-0.290961	1.22892	1
536.8	Dyspepsia and other specified disorders of function of stomach	digestive	2.01092	0.0443342	1
532	Dysphagia	digestive	1.2402	0.214901	1
620	Dysplasia of female genital organs	genitourinary	1.43816e-08	1	1
624.1	Dystrophy of female genital tract	genitourinary	-0.698058	1.51486	1
599.3	Dysuria	genitourinary	-1.19844	1.76925	1
41.4	E. coli	infectious diseases	1.51503	0.129765	1
636	Early or threatened labor; hemorrhage in early pregnancy	pregnancy complications	0.167029	0.867347	1
305.2	Eating disorder	mental disorders	1.03413	0.301075	1
634.3	Ectopic pregnancy	pregnancy complications	5.8981e-07	1	1
374.1	Ectropion or entropion	sense organs	-9.55016e-07	1	1
782.3	Edema	symptoms	-0.271687	1.21414	1
1014	Effects of heat, cold and air pressure	NULL	-2.31442e-06	1	1
1015	Effects of other external causes	NULL	0.321393	0.747912	1
990	Effects radiation NOS	injuries & poisonings	1.09685	0.272706	1
276.1	Electrolyte imbalance	endocrine/metabolic	0.677467	0.49811	1
790.8	Elevated C-reactive protein (CRP)	symptoms	1.3022	0.192847	1
795.82	Elevated cancer antigen 125 [CA 125]	symptoms	1.10461	0.269329	1
790.1	Elevated sedimentation rate	symptoms	0.284939	0.775691	1
288.2	Elevated white blood cell count	hematopoietic	0.755606	0.449886	1
496.1	Emphysema	respiratory	5.59819e-07	1	1
506	Empyema and pneumothorax	respiratory	-0.253822	1.20037	1
323	Encephalitis	neurological	-9.9801e-07	1	1
323.8	Encephalitis, non-infectious	neurological	1.23311e-06	0.999999	1
348.8	Encephalopathy, not elsewhere classified	neurological	0.620186	0.535136	1
585.32	End stage renal disease	genitourinary	0.789241	0.429971	1
420.3	Endocarditis	circulatory system	-0.765823	1.55622	1
656.3	Endocrine and metabolic disturbances of fetus and newborn	pregnancy complications	1.67853e-08	1	1
615	Endometriosis	genitourinary	1.02425	0.305715	1
726.1	Enthesopathy	musculoskeletal	-0.255298	1.20151	1
288.3	Eosinophilia	hematopoietic	-2.16408e-06	1	1
530.15	Eosinophilic esophagitis	digestive	1.64487e-06	0.999999	1
345.1	Epilepsy	neurological	-0.42237	1.32725	1
345	Epilepsy, recurrent seizures, convulsions	neurological	0.594755	0.552007	1
375.2	Epiphora	sense organs	0.926133	0.354377	1
477	Epistaxis or throat hemorrhage	respiratory	-0.540911	1.41143	1
605	Erectile dysfunction [ED]	genitourinary	5.86313e-07	1	1
695.81	Erythema nodosum	dermatologic	6.69615e-08	1	1
690	Erythematosquamous dermatosis	dermatologic	5.96271e-07	1	1
750.11	Esophageal atresia/tracheoesophageal fistula	congenital anomalies	1.35562e-08	1	1
530.2	Esophageal bleeding (varices/hemorrhage)	digestive	-1.92078e-06	1	1
530.1	Esophagitis, GERD and related diseases	digestive	-0.707686	1.52086	1
401.1	Essential hypertension	circulatory system	0.985852	0.324206	1
333.1	Essential tremor	neurological	1.19428	0.23237	1
381.2	Eustachian tube disorders	sense organs	0.268111	0.788614	1
626.12	Excessive or frequent menstruation	genitourinary	-0.0794225	1.0633	1
643	Excessive vomiting in pregnancy	pregnancy complications	1.1329	0.257256	1
242.3	Exophthalmos	endocrine/metabolic	0.814958	0.415096	1
333	Extrapyramidal disease and abnormal movement disorders	neurological	-0.341009	1.2669	1
369.2	Eye infection, viral	sense organs	-0.352147	1.27527	1
352.2	Facial nerve disorders [CN7]	neurological	-1.19003	1.76596	1
772.6	Facial weakness	symptoms	0.870402	0.38408	1
264.2	Failure to thrive (childhood)	endocrine/metabolic	-5.77474e-07	1	1
728.7	Fasciitis	musculoskeletal	0.380823	0.703335	1
661	Fetal distress and abnormal forces of labor	pregnancy complications	-0.380094	1.29612	1
783	Fever of unknown origin	symptoms	1.86189	0.0626193	1
610.2	Fibroadenosis of breast	genitourinary	0.675034	0.499654	1
610.3	Fibrosclerosis of breast	genitourinary	-1.48376e-06	1	1
426.21	First degree AV block	circulatory system	1.06303	0.287767	1
735.1	Flat foot	musculoskeletal	0.370152	0.711269	1
561.2	Flatulence	digestive	0.70745	0.479287	1
276.6	Fluid overload	endocrine/metabolic	0.16749	0.866985	1
1001	Foreign body injury	NULL	-0.846044	1.60247	1
801	Fracture of ankle and foot	injuries & poisonings	-0.405737	1.31506	1
803.3	Fracture of clavicle or scapula	injuries & poisonings	0.16542	0.868613	1
801.1	Fracture of foot	injuries & poisonings	-0.769645	1.55849	1
804	Fracture of hand or wrist	injuries & poisonings	1.53348	0.125157	1
803.1	Fracture of humerus	injuries & poisonings	-0.316673	1.24851	1
800	Fracture of lower limb	injuries & poisonings	0.937418	0.348543	1
800.1	Fracture of neck of femur	injuries & poisonings	9.2875e-09	1	1
800.4	Fracture of patella	injuries & poisonings	-1.39884e-06	1	1
802	Fracture of pelvis	injuries & poisonings	3.64668e-08	1	1
803.2	Fracture of radius and ulna	injuries & poisonings	1.6979	0.089526	1
807	Fracture of ribs	injuries & poisonings	-1.69928e-06	1	1
809	Fracture of unspecified bones	injuries & poisonings	0.277671	0.781265	1
800.2	Fracture of unspecified part of femur	injuries & poisonings	1.3612e-06	0.999999	1
803	Fracture of upper limb	injuries & poisonings	-1.29e-06	1	1
805	Fracture of vertebral column without mention of spinal cord injury	injuries & poisonings	0.989437	0.32245	1
599.5	Frequency of urination and polyuria	genitourinary	-0.784236	1.5671	1
564	Functional digestive disorders	digestive	0.420073	0.674432	1
596.5	Functional disorders of bladder	genitourinary	0.995596	0.319446	1
612.1	Galactorrhea	genitourinary	-0.980514	1.67317	1
727.4	Ganglion and cyst of synovium, tendon, and bursa	musculoskeletal	0.46074	0.644985	1
791	Gangrene	symptoms	3.85055e-08	1	1
531.2	Gastric ulcer	digestive	-2.37472e-06	1	1
535.9	Gastritis and duodenitis, NOS	digestive	0.596301	0.550974	1
530.7	Gastroesophageal laceration-hemorrhage syndrome	digestive	8.42621e-07	0.999999	1
569.2	Gastrointestinal complications	digestive	1.39868	0.161909	1
303.31	Gastrointestinal malfunction arising from mental factors	mental disorders	-1.43106e-06	1	1
531.5	Gastrojejunal ulcer	digestive	-5.66065e-07	1	1
536.3	Gastroparesis	digestive	1.2938	0.195735	1
300.11	Generalized anxiety disorder	mental disorders	1.01689	0.309204	1
345.11	Generalized convulsive epilepsy	neurological	1.54279e-06	0.999999	1
618	Genital prolapse	genitourinary	0.110229	0.912227	1
736.4	Genu valgum or varum (acquired)	musculoskeletal	0.0953156	0.924064	1
530.11	GERD	digestive	-0.142244	1.11311	1
446.5	Giant cell arteritis	circulatory system	0.741938	0.458125	1
523	Gingival and periodontal diseases	digestive	-2.9116e-06	1	1
523.1	Gingivitis	digestive	-0.373691	1.29137	1
365	Glaucoma	sense organs	0.984092	0.32507	1
529.1	Glossitis	digestive	-0.0010747	1.00086	1
529.6	Glossodynia	digestive	-1.63015e-06	1	1
255.21	Glucocorticoid deficiency	endocrine/metabolic	0.0410373	0.967266	1
250.5	Glycosuria or Acetonuria	endocrine/metabolic	-2.72295	1.99353	1
90.2	Gonococcal infections	infectious diseases	-1.1072e-06	1	1
274.1	Gout	endocrine/metabolic	-1.3784	1.83192	1
274.11	Gouty arthropathy	endocrine/metabolic	0.101829	0.918892	1
81.1	Graft-versus-host disease	infectious diseases	-7.97175e-07	1	1
38.1	Gram negative septicemia	infectious diseases	-0.699399	1.5157	1
38.2	Gram positive septicemia	infectious diseases	8.44363e-07	0.999999	1
242.1	Graves' disease	endocrine/metabolic	-0.153226	1.12178	1
593.1	Gross hematuria	genitourinary	1.40582	0.159778	1
41.8	H. pylori	infectious diseases	0.0661045	0.947295	1
292.6	Hallucinations	mental disorders	0.19284	0.847084	1
735.23	Hallux rigidus	musculoskeletal	-5.47465e-07	1	1
735.3	Hallux valgus (Bunion)	musculoskeletal	0.112297	0.910588	1
735.21	Hammer toe (acquired)	musculoskeletal	-1.5224e-06	1	1
389	Hearing loss	sense organs	-0.269285	1.21229	1
428.2	Heart failure NOS	circulatory system	1.72798e-06	0.999999	1
428.4	Heart failure with preserved EF [Diastolic heart failure]	circulatory system	-1.46799e-06	1	1
428.3	Heart failure with reduced EF [Systolic or combined heart failure]	circulatory system	-1.12261	1.7384	1
429.1	Heart transplant/surgery	circulatory system	-1.17217e-06	1	1
395.6	Heart valve replaced	circulatory system	-0.115419	1.09189	1
530.9	Heartburn	digestive	1.87047	0.0614191	1
134	Helminthiases	infectious diseases	-1.34759e-06	1	1
228	Hemangioma and lymphangioma, any site	neoplasms	0.487233	0.626094	1
228.1	Hemangioma of skin and subcutaneous tissue	neoplasms	0.240382	0.810034	1
578.1	Hematemesis	digestive	-0.1009	1.08037	1
656.5	Hematological disorders of newborn	pregnancy complications	8.65596e-07	0.999999	1
593	Hematuria	genitourinary	-0.11721	1.09331	1
342	Hemiplegia	neurological	1.35647e-06	0.999999	1
285.8	Hemoglobinuria	hematopoietic	8.0319e-07	0.999999	1
516.1	Hemoptysis	respiratory	-1.37184	1.82989	1
635	Hemorrhage during pregnancy; childbirth and postpartum	pregnancy complications	0.948836	0.342704	1
531.1	Hemorrhage from gastrointestinal ulcer	digestive	1.46141e-08	1	1
459.1	Hemorrhage NOS	circulatory system	-0.329411	1.25815	1
656.4	Hemorrhage of fetus or newborn	pregnancy complications	1.54692	0.121882	1
578.9	Hemorrhage of gastrointestinal tract	digestive	-0.126381	1.10057	1
578.8	Hemorrhage of rectum and anus	digestive	-0.56216	1.42599	1
850	Hemorrhage or hematoma complicating a procedure	injuries & poisonings	1.14521	0.252124	1
286.5	Hemorrhagic disorder due to intrinsic circulating anticoagulants	hematopoietic	0.105488	0.915988	1
455	Hemorrhoids	circulatory system	-0.0730882	1.05826	1
70.9	Hepatitis NOS	infectious diseases	-0.490915	1.37651	1
573.3	Hepatomegaly	digestive	1.23512	0.216787	1
356	Hereditary and idiopathic peripheral neuropathy	neurological	0.764674	0.444466	1
275.11	Hereditary hemochromatosis	hematopoietic	2.38048e-08	1	1
362.7	Hereditary retinal dystrophies	sense organs	-1.98229e-06	1	1
54	Herpes simplex	infectious diseases	-0.505225	1.3866	1
53	Herpes zoster	infectious diseases	-0.247174	1.19523	1
53.1	Herpes zoster with nervous system complications	infectious diseases	0.617849	0.536675	1
705.3	Hidradenitis	dermatologic	0.833009	0.404839	1
704.2	Hirsutism	dermatologic	0.552976	0.58028	1
71.1	HIV infection, symptomatic	infectious diseases	-1.50281e-06	1	1
201	Hodgkin's disease	neoplasms	0.213927	0.830604	1
71	Human immunodeficiency virus [HIV] disease	infectious diseases	-5.25421e-07	1	1
331.1	Hydrocephalus	neurological	-0.196589	1.15585	1
595	Hydronephrosis	genitourinary	0.116434	0.907308	1
255.12	Hyperaldosteronism	endocrine/metabolic	-7.9847e-07	1	1
275.6	Hypercalcemia	endocrine/metabolic	2.05379e-06	0.999998	1
272.11	Hypercholesterolemia	endocrine/metabolic	-1.81569	1.93058	1
286.8	Hypercoagulable state	hematopoietic	0.290615	0.771345	1
643.1	Hyperemesis gravidarum	pregnancy complications	0.112448	0.910468	1
705.8	Hyperhidrosis	dermatologic	1.47159	0.141133	1
272.1	Hyperlipidemia	endocrine/metabolic	1.88916	0.058871	1
367.8	Hypermetropia	sense organs	-1.6677	1.90462	1
276.11	Hyperosmolality and/or hypernatremia	endocrine/metabolic	-1.02468	1.69448	1
252.1	Hyperparathyroidism	endocrine/metabolic	1.13639	0.255791	1
276.13	Hyperpotassemia	endocrine/metabolic	1.22562	0.220341	1
446.3	Hypersensitivity angiitis	circulatory system	4.1072e-08	1	1
327.1	Hypersomnia	neurological	0.1117	0.911061	1
401.22	Hypertensive chronic kidney disease	circulatory system	1.03205	0.302051	1
401.2	Hypertensive heart and/or renal disease	circulatory system	-8.47911e-09	1	1
401.21	Hypertensive heart disease	circulatory system	-1.89361e-06	1	1
425.11	Hypertrophic obstructive cardiomyopathy	circulatory system	-1.52253e-06	1	1
612.2	Hypertrophy of breast (Gynecomastia)	genitourinary	1.01403	0.310569	1
623	Hypertrophy of female genital organs	genitourinary	-0.576041	1.43541	1
527.1	Hypertrophy of salivary gland	digestive	-9.6487e-07	1	1
513.4	Hyperventilation	respiratory	0.35869	0.719827	1
275.51	Hypocalcemia	endocrine/metabolic	-1.68882	1.90875	1
251.1	Hypoglycemia	endocrine/metabolic	1.64769	0.0994154	1
252.2	Hypoparathyroidism	endocrine/metabolic	-1.12402e-06	1	1
276.12	Hyposmolality and/or hyponatremia	endocrine/metabolic	-0.613537	1.46048	1
458	Hypotension	circulatory system	-0.762025	1.55395	1
458.9	Hypotension NOS	circulatory system	1.04781	0.294724	1
513.3	Hypoventilation	respiratory	0.597521	0.55016	1
276.5	Hypovolemia	endocrine/metabolic	1.6877	0.0914686	1
458.2	Iatrogenic hypotension	circulatory system	0.496629	0.619451	1
452.1	Iatrogenic pulmonary embolism and infarction	circulatory system	-0.265418	1.20931	1
691.1	Ichthyosis congenita	dermatologic	-2.78661e-08	1	1
504.1	Idiopathic fibrosing alveolitis	respiratory	-5.73017e-07	1	1
279.1	Immunity deficiency	endocrine/metabolic	0.0524623	0.95816	1
380.4	Impacted cerumen	sense organs	-0.36667	1.28613	1
560.2	Impaction of intestine	digestive	-0.907857	1.63605	1
250.41	Impaired fasting glucose	endocrine/metabolic	0.179562	0.857496	1
686.2	Impetigo	dermatologic	1.49804	0.134123	1
312.3	Impulse control disorder	mental disorders	0.304066	0.761078	1
550.6	Incisional hernia	digestive	1.16345	0.244646	1
343	Infantile cerebral palsy	neurological	6.89904e-09	1	1
369	Infection of the eye	sense organs	0.727919	0.466663	1
41.9	Infection with drug-resistant microorganisms	infectious diseases	-0.107896	1.08592	1
81	Infection/inflammation of internal prosthetic device; implant; and graft	infectious diseases	-1.78452e-09	1	1
647.1	Infections of genitourinary tract during pregnancy	pregnancy complications	2.0352	0.0418305	1
657	Infections specific to the perinatal period	pregnancy complications	3.16225e-08	1	1
79.2	Infectious mononucleosis	infectious diseases	1.50254	0.132957	1
712	Infective connective tissue disorders	musculoskeletal	1.50414e-08	1	1
132	Infestation (lice, mites)	infectious diseases	0.462976	0.643382	1
371.3	Inflammation of eyelids	sense organs	0.994057	0.320195	1
371	Inflammation of the eye	sense organs	-7.98353e-07	1	1
526.5	Inflammatory conditions of jaw	digestive	1.64266e-08	1	1
613.1	Inflammatory disease of breast	genitourinary	-0.344082	1.26922	1
614.5	Inflammatory disease of cervix, vagina, and vulva	genitourinary	0.948741	0.342752	1
614	Inflammatory diseases of female pelvic organs	genitourinary	5.89823e-07	1	1
614.4	Inflammatory diseases of uterus, except cervix	genitourinary	-0.157644	1.12526	1
481	Influenza	respiratory	-0.071126	1.0567	1
942	Infusion and transfusion reaction	injuries & poisonings	-1.71985e-06	1	1
703.1	Ingrowing nail	dermatologic	-0.595053	1.44819	1
550.1	Inguinal hernia	digestive	-2.7042e-06	1	1
907	Injuries to the nervous system	injuries & poisonings	-0.811373	1.58285	1
1007	Injury to blood vessels	NULL	1.57345e-06	0.999999	1
1009	Injury, NOS	NULL	0.491054	0.623388	1
912	Insect bite	injuries & poisonings	-0.771687	1.5597	1
327.4	Insomnia	neurological	-0.630205	1.47144	1
835	Internal derangement of knee	injuries & poisonings	0.224714	0.822202	1
722.7	Intervertebral disc disorder with myelopathy	musculoskeletal	-1.85115e-08	1	1
271.3	Intestinal disaccharidase deficiencies and disaccharide malabsorption	endocrine/metabolic	0.409944	0.681847	1
134.1	Intestinal helminthiases	infectious diseases	0.295639	0.767505	1
8	Intestinal infection	infectious diseases	0.075112	0.940126	1
8.52	Intestinal infection due to C. difficile	infectious diseases	-0.218626	1.17306	1
8.7	Intestinal infection due to protozoa	infectious diseases	4.66214e-08	1	1
557	Intestinal malabsorption (non-celiac)	digestive	-0.419319	1.32502	1
430.2	Intracerebral hemorrhage	circulatory system	1.00127e-06	0.999999	1
430	Intracranial hemorrhage	circulatory system	-1.15296e-08	1	1
818	Intracranial hemorrhage (injury)	injuries & poisonings	1.88397e-08	1	1
280.2	Iron deficiency anemia secondary to blood loss (chronic)	hematopoietic	1.89455	0.0581525	1
280.1	Iron deficiency anemias, unspecified or not due to blood loss	hematopoietic	0.688651	0.491043	1
626.14	Irregular menstrual bleeding	genitourinary	0.0367203	0.970708	1
626.13	Irregular menstrual cycle	genitourinary	-1.53177	1.87442	1
626.1	Irregular menstrual cycle/bleeding	genitourinary	-0.265825	1.20963	1
656.1	Isoimmunization of fetus or newborn	pregnancy complications	-4.40558e-08	1	1
573.5	Jaundice (not of newborn)	digestive	-0.990341	1.67799	1
526.9	Jaw disease NOS	digestive	-1.48068e-06	1	1
741.4	Joint effusions	musculoskeletal	-1.08263	1.72103	1
840.3	Joint/ligament sprain	injuries & poisonings	1.09857	0.271954	1
732.1	Juvenile osteochondrosis	musculoskeletal	-0.198025	1.15697	1
714.2	Juvenile rheumatoid arthritis	musculoskeletal	0.866791	0.386057	1
701.4	Keloid scar	dermatologic	-0.576111	1.43546	1
370	Keratitis	sense organs	-0.908704	1.63649	1
370.3	Keratoconjunctivitis	sense organs	8.0411e-07	0.999999	1
364.41	Keratoconus	sense organs	-0.492783	1.37783	1
701.1	Keratoderma, acquired	dermatologic	-0.765177	1.55583	1
587	Kidney replaced by transpant	genitourinary	1.10087	0.270952	1
260.21	Kwashiorkor	endocrine/metabolic	1.65059e-08	1	1
737.3	Kyphoscoliosis and scoliosis	musculoskeletal	-0.489201	1.3753	1
737.1	Kyphosis (acquired)	musculoskeletal	1.0279e-06	0.999999	1
386.3	Labyrinthitis	sense organs	0.185068	0.853175	1
350.3	Lack of coordination	neurological	0.585447	0.558247	1
264.9	Lack of normal physiological development, unspecified	endocrine/metabolic	8.06027e-07	0.999999	1
374.2	Lagophthalmos	sense organs	-1.90731e-06	1	1
1012	Late effect	NULL	-0.226969	1.17955	1
433.8	Late effects of cerebrovascular disease	circulatory system	-0.0960852	1.07655	1
645	Late pregnancy and failed induction	pregnancy complications	-2.1251	1.96642	1
728.2	Laxity of ligament or hypermobility syndrome	musculoskeletal	-1.76247e-06	1	1
315.1	Learning disorder	mental disorders	1.12972e-08	1	1
426.32	Left bundle branch block	circulatory system	0.484977	0.627693	1
204	Leukemia	neoplasms	-0.320534	1.25144	1
528.6	Leukoplakia of oral mucosa	digestive	2.50776e-08	1	1
214	Lipoma	neoplasms	-0.775884	1.56218	1
214.1	Lipoma of skin and subcutaneous tissue	neoplasms	-1.04456	1.70378	1
277.51	Lipoprotein disorders	endocrine/metabolic	0.978433	0.32786	1
571.8	Liver abscess and sequelae of chronic liver disease	digestive	1.11405e-06	0.999999	1
573.2	Liver replaced by transplant	digestive	0.0182506	0.985439	1
278.3	Localized adiposity	endocrine/metabolic	0.176489	0.85991	1
687.2	Localized superficial swelling, mass, or lump	dermatologic	1.10707	0.268264	1
742.1	Loose body in joint	musculoskeletal	1.1414e-06	0.999999	1
737.2	Lordosis (acquired)	musculoskeletal	8.20386e-07	0.999999	1
525.1	Loss of teeth or edentulism	digestive	2.62881e-08	1	1
611.3	Lump or mass in breast	genitourinary	0.216215	0.82882	1
500	Lung disease due to external agents	respiratory	-1.29021e-06	1	1
130.1	Lyme disease	infectious diseases	-0.332372	1.26039	1
289.4	Lymphadenitis	hematopoietic	0.460138	0.645417	1
204.1	Lymphoid leukemia	neoplasms	-9.86098e-07	1	1
204.11	Lymphoid leukemia, acute	neoplasms	-0.920213	1.64254	1
362.26	Macular puckering of retina	sense organs	-9.67941e-07	1	1
647.3	Major puerperal infection	pregnancy complications	0.203183	0.838992	1
798	Malaise and fatigue	symptoms	0.123658	0.901586	1
174.11	Malignant neoplasm of female breast	neoplasms	-1.7814	1.92515	1
189.11	Malignant neoplasm of kidney, except pelvis	neoplasms	1.03834e-06	0.999999	1
155.1	Malignant neoplasm of liver, primary	neoplasms	1.3319e-08	1	1
184.11	Malignant neoplasm of ovary	neoplasms	-1.83702e-06	1	1
184.1	Malignant neoplasm of ovary and other uterine adnexa	neoplasms	-1.00034e-06	1	1
153.3	Malignant neoplasm of rectum, rectosigmoid junction, and anus	neoplasms	1.17457e-07	1	1
159.2	Malignant neoplasm of small intestine, including duodenum	neoplasms	8.0515e-09	1	1
182	Malignant neoplasm of uterus	neoplasms	0.501131	0.616279	1
195.1	Malignant neoplasm, other	neoplasms	1.01131	0.311867	1
733.8	Malunion and nonunion of fracture	musculoskeletal	0.797738	0.425022	1
611.11	Mammographic microcalcification	genitourinary	0.509548	0.610368	1
191	Manlignant and unknown neoplasms of brain and nervous system	neoplasms	-0.0158444	1.01264	1
613.5	Mastodynia	genitourinary	-1.24369	1.78638	1
381.3	Mastoiditis & related conditions	sense organs	1.02121e-06	0.999999	1
658	Maternal complication of pregnancy affecting fetus or newborn	pregnancy complications	-0.00829264	1.00662	1
857	Mechanical complication of unspecified genitourinary device, implant, and graft	injuries & poisonings	-1.06778	1.71438	1
281.1	Megaloblastic anemia	hematopoietic	9.27107e-09	1	1
172.11	Melanomas of skin	neoplasms	-1.12949	1.74131	1
292.3	Memory loss	mental disorders	1.63877	0.101261	1
386.1	Meniere's disease	sense organs	-1.71362e-06	1	1
320	Meningitis	neurological	-0.0851722	1.06788	1
627	Menopausal and postmenopausal disorders	genitourinary	-1.18323	1.76328	1
315.3	Mental retardation	mental disorders	-1.22385e-06	1	1
41.12	Methicillin resistant Staphylococcus aureus	infectious diseases	-2.32054e-06	1	1
41.11	Methicillin sensitive Staphylococcus aureus	infectious diseases	0.844307	0.398498	1
593.2	Microscopic hematuria	genitourinary	1.49358	0.135286	1
340.1	Migrain with aura	neurological	0.0523388	0.958259	1
340	Migraine	neurological	1.17082	0.241672	1
292.2	Mild cognitive impairment	mental disorders	2.05303e-08	1	1
262	Mineral deficiency NEC	endocrine/metabolic	1.18277	0.236901	1
634	Miscarriage; stillbirth	pregnancy complications	0.348997	0.727091	1
634.1	Missed abortion/Hydatidiform mole	pregnancy complications	-5.51665e-08	1	1
394.2	Mitral valve disease	circulatory system	-0.483044	1.37094	1
394.1	Mitral valve stenosis and aortic valve stenosis	circulatory system	-3.76844e-08	1	1
626.21	Mittelschmerz	genitourinary	0.264219	0.791611	1
426.22	Mobitz II AV block	circulatory system	5.8763e-07	1	1
296	Mood disorders	mental disorders	1.54821	0.121572	1
278.11	Morbid obesity	endocrine/metabolic	1.4957	0.134733	1
433.32	Moyamoya disease	circulatory system	1.09339e-06	0.999999	1
622.2	Mucous polyp of cervix	genitourinary	0.655864	0.511911	1
651	Multiple gestation	pregnancy complications	0.285101	0.775567	1
204.4	Multiple myeloma	neoplasms	-1.02661e-06	1	1
335	Multiple sclerosis	neurological	-0.31104	1.24423	1
772.3	Muscle weakness	symptoms	-1.25744	1.79141	1
840.1	Muscle/tendon sprain	injuries & poisonings	7.15846e-09	1	1
728.1	Muscular calcification and ossification	musculoskeletal	1.0781e-08	1	1
359.1	Muscular dystrophies	neurological	1.07159e-09	1	1
772.1	Muscular wasting and disuse atrophy	symptoms	1.33652e-06	0.999999	1
771	Musculoskeletal symptoms referable to limbs	symptoms	0.641954	0.520903	1
770	Myalgia and myositis unspecified	symptoms	0.646641	0.517864	1
358.1	Myasthenia gravis	neurological	0.0574127	0.954216	1
117	Mycoses	infectious diseases	1.14686	0.251439	1
204.2	Myeloid leukemia	neoplasms	-9.51815e-07	1	1
204.21	Myeloid leukemia, acute	neoplasms	-1.16777e-06	1	1
200	Myeloproliferative disease	neoplasms	0.781066	0.434764	1
411.2	Myocardial infarction	circulatory system	0.814988	0.415079	1
420.1	Myocarditis	circulatory system	-0.148843	1.11832	1
333.2	Myoclonus	neurological	8.0801e-07	0.999999	1
358	Myoneural disorders	neurological	-1.54656e-08	1	1
359.2	Myopathy	neurological	1.41968e-06	0.999999	1
367.1	Myopia	sense organs	0.879254	0.379263	1
384.1	Myringitis	sense organs	8.20901e-07	0.999999	1
471	Nasal polyps	respiratory	-0.601452	1.45246	1
789	Nausea and vomiting	symptoms	1.48861	0.136589	1
656.9	Neonatal bradycardia or tachycardia	pregnancy complications	-1.02889e-09	1	1
199	Neoplasm of uncertain behavior	neoplasms	-0.661306	1.49158	1
174.3	Neoplasm of uncertain behavior of breast	neoplasms	1.66861e-06	0.999999	1
173	Neoplasm of uncertain behavior of skin	neoplasms	-2.34766	1.98111	1
158	Neoplasm of unspecified nature of digestive system	neoplasms	-0.00385451	1.00308	1
580.31	Nephritis and nephropathy in diseases classified elsewhere	genitourinary	0.00205936	0.998357	1
580.32	Nephritis and nephropathy with pathological lesion	genitourinary	0.987332	0.32348	1
580.2	Nephrotic syndrome without mention of glomerulonephritis	genitourinary	0.301193	0.763267	1
353.1	Nerve plexus lesions	neurological	1.07722	0.281384	1
353	Nerve root and plexus disorders	neurological	1.4154	0.15695	1
752	Nervous system congenital anomalies	congenital anomalies	1.44748e-06	0.999999	1
752.1	Neural tube defects	congenital anomalies	-1.61325e-06	1	1
766	Neuralgia, neuritis, and radiculitis NOS	symptoms	1.10403	0.269579	1
209	Neuroendocrine tumors	neoplasms	8.28093e-07	0.999999	1
199.4	Neurofibromatosis	neoplasms	-8.11953e-07	1	1
292	Neurological disorders	mental disorders	1.2581	0.208356	1
288.11	Neutropenia	hematopoietic	1.31034	0.19008	1
217.1	Nevus, non-neoplastic	neoplasms	-2.12145	1.96612	1
202.21	Nodular lymphoma	neoplasms	-9.42244e-07	1	1
283.2	Non-autoimmune hemolytic anemias	hematopoietic	-9.40556e-07	1	1
875	Non-healing surgical wound	injuries & poisonings	-1.00242e-06	1	1
202.2	Non-Hodgkins lymphoma	neoplasms	-0.279713	1.2203	1
580.12	Non-proliferative glomerulonephritis	genitourinary	0.349786	0.7265	1
769	Nonallopathic lesions NEC	symptoms	0.217804	0.827582	1
371.33	Noninfectious dermatoses of eyelid	sense organs	0.295748	0.767423	1
450	Noninfectious disorders of lymphatic channels	circulatory system	0.683349	0.494386	1
558	Noninfectious gastroenteritis	digestive	-0.551661	1.41882	1
619.1	Noninflammatory disorders of ovary, fallopian tube, and broad ligament	genitourinary	0.48034	0.630986	1
619.4	Noninflammatory disorders of vagina	genitourinary	-0.645911	1.48166	1
619.5	Noninflammatory disorders of vulva and perineum	genitourinary	-1.61085	1.89279	1
619	Noninflammatory female genital disorders	genitourinary	-1.09889	1.72818	1
395.2	Nonrheumatic aortic valve disorders	circulatory system	0.121328	0.903431	1
395.1	Nonrheumatic mitral valve disorders	circulatory system	-0.739875	1.54062	1
395.4	Nonrheumatic pulmonary valve disorders	circulatory system	-2.84352e-06	1	1
395.3	Nonrheumatic tricuspid valve disorders	circulatory system	1.61394e-06	0.999999	1
366.1	Nonsenile Cataract	sense organs	0.288638	0.772859	1
346.3	Nonspecific abnormal findings in cerebrospinal fluid	neurological	-9.4218e-07	1	1
579.8	Nonspecific abnormal findings in stool contents	digestive	0.521209	0.602221	1
575.9	Nonspecific abnormal findings on radiological and other examination of biliary tract	digestive	1.84544	0.0649741	1
793	Nonspecific abnormal findings on radiological and other examination of musculoskeletal system	symptoms	0.492277	0.622524	1
793.2	Nonspecific abnormal findings on radiological and other examination of other intrathoracic organs (echocardiogram, etc)	symptoms	0.710943	0.47712	1
346.1	Nonspecific abnormal findings on radiological and other examination of skull and head	neurological	1.39599	0.162716	1
346.2	Nonspecific abnormal results of function study of brain and central nervous system	neurological	-0.0372624	1.02972	1
259.1	Nonspecific abnormal results of other endocrine function study	endocrine/metabolic	1.34918e-08	1	1
418	Nonspecific chest pain	circulatory system	1.54859	0.121479	1
573.6	Nonspecific elevation of levels of transaminase or lactic acid dehydrogenase [LDH]	digestive	-0.072691	1.05795	1
790	Nonspecific findings on examination of blood	symptoms	-0.073682	1.05874	1
241.2	Nontoxic multinodular goiter	endocrine/metabolic	-0.0320702	1.02558	1
241	Nontoxic nodular goiter	endocrine/metabolic	-0.409749	1.31801	1
241.1	Nontoxic uninodular goiter	endocrine/metabolic	0.957533	0.338298	1
729.7	Nontraumatic compartment syndrome	musculoskeletal	1.13393e-08	1	1
650	Normal delivery	pregnancy complications	0.0437623	0.965094	1
260.22	Nutritional marasmus	endocrine/metabolic	9.31167e-09	1	1
378.2	Nystagmus and other irregular eye movements	sense organs	4.87046e-08	1	1
300.3	Obsessive-compulsive disorders	mental disorders	0.627363	0.530421	1
665	Obstetrical/birth trauma	pregnancy complications	-1.90962	1.94382	1
575.2	Obstruction of bile duct	digestive	0.22132	0.824843	1
496.21	Obstructive chronic bronchitis	respiratory	0.615792	0.538032	1
751.3	Obstructive genitourinary defect	congenital anomalies	0.599416	0.548896	1
327.32	Obstructive sleep apnea	neurological	0.822984	0.410517	1
433.1	Occlusion and stenosis of precerebral arteries	circulatory system	1.17969	0.238122	1
433.2	Occlusion of cerebral arteries	circulatory system	1.31867e-06	0.999999	1
433.11	Occlusion of cerebral arteries, with cerebral infarction	circulatory system	5.62289e-07	1	1
599.6	Oliguria and anuria	genitourinary	-2.3496e-06	1	1
870.2	Open wound of ear	injuries & poisonings	0.918143	0.358544	1
871.2	Open wound of finger(s)	injuries & poisonings	1.11638	0.264261	1
871.3	Open wound of foot except toe(s) alone	injuries & poisonings	0.961439	0.336332	1
870.8	Open wound of genital organs	injuries & poisonings	-1.99222	1.95365	1
871.1	Open wound of hand except finger(s)	injuries & poisonings	0.711276	0.476913	1
870.5	Open wound of lip and mouth	injuries & poisonings	-0.0953891	1.07599	1
870.6	Open wound of neck	injuries & poisonings	1.77583e-08	1	1
871.4	Open wound of toe(s)	injuries & poisonings	-0.683005	1.5054	1
871	Open wounds of extremities	injuries & poisonings	-0.936505	1.65099	1
870	Open wounds of head; neck; and trunk	injuries & poisonings	0.450828	0.652113	1
365.1	Open-angle glaucoma	sense organs	-2.05998e-08	1	1
377.1	Optic atrophy	sense organs	-0.891666	1.62743	1
377.3	Optic neuritis/neuropathy	sense organs	-0.225408	1.17834	1
528.12	Oral aphthae	digestive	-0.357926	1.2796	1
327.41	Organic or persistent insomnia	neurological	0.907881	0.363941	1
513.32	Orthopnea	respiratory	-1.97017e-06	1	1
458.1	Orthostatic hypotension	circulatory system	0.893949	0.371349	1
731	Osteitis deformans and osteopathies associated with other disorders classified elsewhere	musculoskeletal	2.56708e-08	1	1
740.1	Osteoarthritis; localized	musculoskeletal	1.21134e-06	0.999999	1
740.3	Osteoarthrosis involving more than one site, but not specified as generalized	musculoskeletal	2.52122e-08	1	1
740.9	Osteoarthrosis NOS	musculoskeletal	-0.885747	1.62425	1
740.2	Osteoarthrosis, generalized	musculoskeletal	-5.45021e-07	1	1
740.11	Osteoarthrosis, localized, primary	musculoskeletal	1.04863	0.29435	1
740.12	Osteoarthrosis, localized, secondary	musculoskeletal	0.212614	0.831628	1
732.7	Osteochondritis dissecans	musculoskeletal	0.0192894	0.98461	1
732	Osteochondropathies	musculoskeletal	0.142442	0.886731	1
710	Osteomyelitis, periostitis, and other infections involving bone	musculoskeletal	8.14168e-07	0.999999	1
743.9	Osteopenia or other disorder of bone and cartilage	musculoskeletal	0.931334	0.351681	1
743.11	Osteoporosis NOS	musculoskeletal	0.398182	0.690496	1
382	Otalgia	sense organs	0.91703	0.359127	1
790.6	Other abnormal blood chemistry	symptoms	0.520813	0.602497	1
250.42	Other abnormal glucose	endocrine/metabolic	0.773121	0.439451	1
599.9	Other abnormality of urination	genitourinary	-0.969013	1.66746	1
736	Other acquired deformities of limbs	musculoskeletal	0.632734	0.526907	1
738	Other acquired musculoskeletal deformity	musculoskeletal	-0.689635	1.50958	1
411.9	Other acute and subacute forms of ischemic heart disease	circulatory system	-4.74907e-08	1	1
721.8	Other allied disorders of spine	musculoskeletal	-1.51854e-06	1	1
504	Other alveolar and parietoalveolar pneumonopathy	respiratory	1.18912	0.234391	1
795	Other and nonspecific abnormal cytological, histological and immunological findings	symptoms	-0.558507	1.4235	1
286.7	Other and unspecified coagulation defects	hematopoietic	0.980314	0.326931	1
759	Other and unspecified congenital anomalies	congenital anomalies	0.732303	0.463983	1
722.9	Other and unspecified disc disorder	musculoskeletal	0.771091	0.440653	1
349	Other and unspecified disorders of the nervous system	neurological	1.46598	0.142654	1
285	Other anemias	hematopoietic	0.969503	0.332294	1
442	Other aneurysm	circulatory system	-1.35991e-06	1	1
716	Other arthropathies	musculoskeletal	-1.31069e-06	1	1
215	Other benign neoplasm of connective and other soft tissue	neoplasms	1.28199	0.199847	1
218.2	Other benign neoplasm of uterus	neoplasms	0.417793	0.676098	1
426.8	Other cardiac conduction disorders	circulatory system	-0.418174	1.32418	1
331	Other cerebral degenerations	neurological	2.84951e-08	1	1
411.8	Other chronic ischemic heart disease, unspecified	circulatory system	8.32383e-07	0.999999	1
571.5	Other chronic nonalcoholic liver disease	digestive	1.53153	0.125639	1
324	Other CNS infection and poliomyelitis	neurological	2.47937e-08	1	1
646	Other complications of pregnancy NEC	pregnancy complications	1.73222	0.0832343	1
674	Other complications of the puerperium NEC	pregnancy complications	1.26931	0.20433	1
348	Other conditions of brain	neurological	-2.23863e-09	1	1
348.9	Other conditions of brain, NOS	neurological	-0.0518956	1.04139	1
755.6	Other congenital anomalies of lower limb, including pelvic girdle	congenital anomalies	-2.10566e-06	1	1
756	Other congenital musculoskeletal anomalies	congenital anomalies	1.21296e-06	0.999999	1
277.6	Other deficiencies of circulating enzymes	endocrine/metabolic	5.61178e-07	1	1
281	Other deficiency anemia	hematopoietic	7.07744e-09	1	1
341	Other demyelinating diseases of central nervous system	neurological	0.173907	0.861938	1
742.9	Other derangement of joint	musculoskeletal	0.548355	0.583448	1
289	Other diseases of blood and blood-forming organs	hematopoietic	0.0297576	0.97626	1
510	Other diseases of lung	respiratory	1.13357	0.256973	1
519.8	Other diseases of respiratory system, NEC	respiratory	-1.72736	1.9159	1
519	Other diseases of respiratory system, not elsewhere classified	respiratory	0.15895	0.873709	1
525	Other diseases of the teeth and supporting structures	digestive	1.80695	0.0707699	1
447	Other disorders of arteries and arterioles	circulatory system	-0.808307	1.58109	1
575.8	Other disorders of biliary tract	digestive	1.42022	0.155543	1
596	Other disorders of bladder	genitourinary	1.08235	0.279097	1
733	Other disorders of bone and cartilage	musculoskeletal	1.38902	0.164827	1
271.9	Other disorders of carbohydrate transport and metabolism	endocrine/metabolic	-0.700992	1.51669	1
723	Other disorders of cervical region	musculoskeletal	-0.0277947	1.02217	1
459	Other disorders of circulatory system	circulatory system	1.3072e-06	0.999999	1
388	Other disorders of ear	sense organs	-0.748109	1.54561	1
379	Other disorders of eye	sense organs	-1.28868	1.80249	1
374	Other disorders of eyelids	sense organs	1.07549	0.282153	1
575.7	Other disorders of gallbladder	digestive	-0.937784	1.65164	1
569	Other disorders of intestine	digestive	-1.56137	1.88156	1
277.5	Other disorders of lipoid metabolism	endocrine/metabolic	-1.71945e-06	1	1
573	Other disorders of liver	digestive	0.151249	0.879779	1
608	Other disorders of male genital organs	genitourinary	-7.91717e-07	1	1
277	Other disorders of metabolism	endocrine/metabolic	-0.71042	1.52256	1
385	Other disorders of middle ear and mastoid	sense organs	-1.23629e-06	1	1
253.7	Other disorders of neurohypophysis	endocrine/metabolic	2.95668e-08	1	1
251	Other disorders of pancreatic internal secretion	endocrine/metabolic	-1.00761e-06	1	1
568	Other disorders of peritoneum	digestive	-0.994636	1.68009	1
729	Other disorders of soft tissues	musculoskeletal	0.0693418	0.944718	1
537	Other disorders of stomach and duodenum	digestive	-2.13802	1.96748	1
727	Other disorders of synovium, tendon, and bursa	musculoskeletal	1.29767	0.194399	1
603	Other disorders of testis	genitourinary	4.99378e-09	1	1
676	Other disorders of the breast associated with childbirth and disorders of lactation	pregnancy complications	1.08742	0.276852	1
586	Other disorders of the kidney and ureters	genitourinary	0.686998	0.492084	1
246	Other disorders of thyroid	endocrine/metabolic	1.36505	0.172239	1
384	Other disorders of tympanic membrane	sense organs	1.21229e-08	1	1
597	Other disorders of urethra and urinary tract	genitourinary	-2.28853e-06	1	1
694.2	Other dyschromia	dermatologic	0.769621	0.441525	1
512.9	Other dyspnea	respiratory	-0.144946	1.11525	1
259	Other endocrine disorders	endocrine/metabolic	0.226446	0.820854	1
414	Other forms of chronic heart disease	circulatory system	-1.59246	1.88872	1
339	Other headache syndromes	neurological	0.340181	0.73372	1
426.25	Other heart block	circulatory system	-1.14838e-06	1	1
282.8	Other hemoglobinopathies	hematopoietic	-0.908746	1.63652	1
282.9	Other hereditary hemolytic anemias	hematopoietic	1.04466	0.296182	1
401.3	Other hypertensive complications	circulatory system	1.14562	0.251953	1
701	Other hypertrophic and atrophic conditions of skin	dermatologic	-1.55367	1.87974	1
425.12	Other hypertrophic cardiomyopathy	circulatory system	-1.92889e-06	1	1
1019	Other ill-defined and unknown causes of morbidity and mortality	NULL	0.523889	0.600356	1
279.7	Other immunological findings	endocrine/metabolic	0.88977	0.37359	1
136	Other infectious and parasitic diseases	infectious diseases	1.19697	0.231317	1
715	Other inflammatory spondylopathies	musculoskeletal	4.50816e-08	1	1
560.4	Other intestinal obstruction	digestive	1.172	0.241196	1
686	Other local infections of skin and subcutaneous tissue	dermatologic	0.754429	0.450592	1
306	Other mental disorder	mental disorders	1.03484	0.300744	1
172.2	Other non-epithelial cancer of skin	neoplasms	0.222586	0.823857	1
362.3	Other nondiabetic retinopathy	sense organs	1.09243e-06	0.999999	1
613	Other nonmalignant breast conditions	genitourinary	-5.19856e-07	1	1
598.9	Other nonspecific findings on examination of urine	genitourinary	1.50631	0.131988	1
263	Other nutritional deficiency	endocrine/metabolic	-1.8978e-06	1	1
870.3	Other open wound of head and face	injuries & poisonings	0.0814267	0.935103	1
344	Other paralytic syndromes	neurological	-5.43017e-08	1	1
351	Other peripheral nerve disorders	neurological	-0.613177	1.46024	1
290.3	Other persistent mental disorders due to conditions classified elsewhere	mental disorders	-1.59231e-08	1	1
505	Other pulmonary inflamation or edema	respiratory	-1.49086	1.864	1
362	Other retinal disorders	sense organs	1.17455	0.240175	1
613.7	Other signs and symptoms in breast	genitourinary	1.74002	0.0818546	1
1004	Other signs and symptoms involving emotional state	NULL	0.515795	0.605998	1
610.8	Other specified benign mammary dysplasias	genitourinary	-0.984787	1.67527	1
427.3	Other specified cardiac dysrhythmias	circulatory system	1.4741	0.140454	1
751.22	Other specified congenital anomalies of kidney	congenital anomalies	0.234925	0.814267	1
752.2	Other specified congenital anomalies of nervous system	congenital anomalies	0.963118	0.335488	1
709.6	Other specified diffuse diseases of connective tissue	dermatologic	0.279677	0.779725	1
704.8	Other specified diseases of hair and hair follicles	dermatologic	1.48675	0.137081	1
706.8	Other specified diseases of sebaceous glands	dermatologic	-0.536766	1.40857	1
527.8	Other specified diseases of the salivary glands	digestive	-1.16589e-06	1	1
279.8	Other specified disorders involving the immune mechanism	endocrine/metabolic	-1.05344	1.70786	1
613.8	Other specified disorders of breast	genitourinary	0.00397977	0.996825	1
270.38	Other specified disorders of plasma protein metabolism	endocrine/metabolic	0.303324	0.761643	1
695.8	Other specified erythematous conditions	dermatologic	-0.163434	1.12982	1
535.8	Other specified gastritis	digestive	-1.03041	1.69718	1
743.13	Other specified osteoporosis	musculoskeletal	-9.24189e-09	1	1
443.8	Other specified peripheral vascular diseases	circulatory system	5.85008e-07	1	1
842	Other sprains and strains	injuries & poisonings	-0.0927239	1.07388	1
579	Other symptoms involving abdomen and pelvis	digestive	0.465794	0.641363	1
599.8	Other symptoms involving urinary system	genitourinary	0.47467	0.635023	1
724.8	Other symptoms referable to back	musculoskeletal	0.581715	0.560759	1
599	Other symptoms/disorders or the urinary system	genitourinary	0.508848	0.610859	1
1010	Other tests	NULL	0.365963	0.714392	1
724.9	Other unspecified back disorders	musculoskeletal	-0.379819	1.29592	1
479	Other upper respiratory disease	respiratory	0.171063	0.864174	1
281.12	Other vitamin B12 deficiency anemia	hematopoietic	-0.0305862	1.0244	1
380.1	Otitis externa	sense organs	-0.0421134	1.03359	1
381.1	Otitis media	sense organs	-1.63736	1.89844	1
381.9	Otorrhea	sense organs	-0.646059	1.48176	1
383	Otosclerosis	sense organs	6.21577e-08	1	1
628	Ovarian cyst	genitourinary	1.41714	0.156442	1
256	Ovarian dysfunction	endocrine/metabolic	1.08773	0.276715	1
278	Overweight, obesity and other hyperalimentation	endocrine/metabolic	0.671373	0.501983	1
625	Pain and other symptoms associated with female genital organs	genitourinary	-0.723097	1.53038	1
745	Pain in joint	musculoskeletal	0.432521	0.665363	1
773	Pain in limb	symptoms	0.830364	0.406333	1
379.9	Pain, swelling or discharge of eye	sense organs	1.46848	0.141975	1
512.2	Painful respiration	respiratory	-0.553429	1.42003	1
716.8	Palindromic rheumatism	musculoskeletal	0.0225611	0.982	1
782.6	Pallor and flushing	symptoms	-0.668763	1.49635	1
427.9	Palpitations	circulatory system	-1.04783	1.70528	1
157	Pancreatic cancer	neoplasms	2.31793e-08	1	1
284.1	Pancytopenia	hematopoietic	-2.49927e-06	1	1
729.3	Panniculitis	musculoskeletal	1.07893e-06	0.999999	1
792.1	Papanicolaou smear of cervix or vagina with atypical squamous cells	genitourinary	-1.04277	1.70295	1
473.3	Paralysis/spasm of vocal cords or larynx	respiratory	-0.628218	1.47014	1
560.1	Paralytic ileus	digestive	0.419802	0.67463	1
378.5	Paralytic strabismus	sense organs	-1.36913e-06	1	1
295.2	Paranoid disorders	mental disorders	0.00376121	0.996999	1
270.32	Paraproteinemia	endocrine/metabolic	-5.74468e-07	1	1
696.2	Parapsoriasis	dermatologic	-5.23307e-09	1	1
327.5	Parasomnia	neurological	-1.30455	1.80795	1
332	Parkinson's disease	neurological	3.37496e-09	1	1
427.11	Paroxysmal supraventricular tachycardia	circulatory system	0.694082	0.487631	1
427.12	Paroxysmal ventricular tachycardia	circulatory system	-0.0124066	1.0099	1
345.12	Partial epilepsy	neurological	-1.21563	1.77588	1
743.2	Pathologic fracture	musculoskeletal	-1.10796e-06	1	1
743.21	Pathologic fracture of vertebrae	musculoskeletal	-1.33003e-06	1	1
742.2	Pathological, developmental or recurrent dislocation	musculoskeletal	0.659556	0.509539	1
756.21	Pectus excavatum	congenital anomalies	-9.39517e-07	1	1
132.1	Pediculosis and phthirus infestation	infectious diseases	1.02835	0.303787	1
614.3	Pelvic inflammatory disease (PID)	genitourinary	0.61033	0.541643	1
614.33	Pelvic inflammatory disease, NOS	genitourinary	1.81883	0.0689374	1
614.1	Pelvic peritoneal adhesions, female (postoperative) (postinfection)	genitourinary	0.389317	0.697042	1
695.22	Pemphigus and pemphigoid	dermatologic	1.43829e-06	0.999999	1
531.4	Peptic ulcer, site unspecified	digestive	-0.952142	1.65897	1
384.4	Perforation of tympanic membrane	sense organs	-0.529175	1.40332	1
522.5	Periapical abscess	digestive	-1.11569	1.73545	1
420.2	Pericarditis	circulatory system	-0.74033	1.5409	1
656.6	Perinatal disorders of digestive system	pregnancy complications	3.25148e-09	1	1
337.1	Peripheral autonomic neuropathy	neurological	5.73584e-07	1	1
726	Peripheral enthesopathies and allied syndromes	musculoskeletal	0.109025	0.913182	1
386.2	Peripheral or central vertigo	sense organs	-0.0213383	1.01702	1
362.6	Peripheral retinal degenerations	sense organs	-1.7366	1.91754	1
443.9	Peripheral vascular disease, unspecified	circulatory system	1.6421e-06	0.999999	1
568.1	Peritoneal adhesions (postoperative) (postinfection)	digestive	0.250732	0.802022	1
560.3	Peritoneal or intestinal adhesions	digestive	8.52585e-09	1	1
567	Peritonitis and retroperitoneal infections	digestive	0.606689	0.544057	1
281.11	Pernicious anemia	hematopoietic	1.02935e-07	1	1
789.1	Persistent vomiting	symptoms	-0.718976	1.52784	1
301	Personality disorders	mental disorders	1.32022	0.186762	1
313	Pervasive developmental disorders	mental disorders	-0.298476	1.23466	1
270.12	Phenylketonuria [PKU]	endocrine/metabolic	9.39928e-09	1	1
451	Phlebitis and thrombophlebitis	circulatory system	-0.606912	1.45609	1
325	Phlebitis and thrombophlebitis of intracranial venous sinuses	neurological	1.18084e-06	0.999999	1
451.2	Phlebitis and thrombophlebitis of lower extremities	circulatory system	1.48962e-06	0.999999	1
300.13	Phobia	mental disorders	-0.812051	1.58324	1
379.51	Pigmentary iris degeneration	sense organs	1.99366e-08	1	1
686.3	Pilonidal cyst	dermatologic	0.209118	0.834356	1
253.1	Pituitary hyperfunction	endocrine/metabolic	-0.823389	1.58971	1
253.2	Pituitary hypofunction	endocrine/metabolic	-0.343935	1.2691	1
696.3	Pityriasis	dermatologic	-1.44058	1.8503	1
635.3	Placenta previa and abruptio placenta	pregnancy complications	1.39952	0.161657	1
507	Pleurisy; pleural effusion	respiratory	0.793899	0.427254	1
727.8	Plica syndrome	musculoskeletal	0.346309	0.72911	1
480.11	Pneumococcal pneumonia	respiratory	-0.476274	1.36612	1
480	Pneumonia	respiratory	0.581624	0.56082	1
480.3	Pneumonia due to fungus (mycoses)	respiratory	-0.174879	1.13883	1
501	Pneumonitis due to inhalation of food or vomitus	respiratory	-0.137479	1.10935	1
975	Poisoning by agents primarily acting on the smooth and skeletal muscles and respiratory system	injuries & poisonings	8.16013e-07	0.999999	1
964	Poisoning by agents primarily affecting blood constituents	injuries & poisonings	-5.50451e-07	1	1
976	Poisoning by agents primarily affecting skin & mucous membrane, ophthalmological, otorhinolaryngological, & dental drugs	injuries & poisonings	2.31597e-09	1	1
972	Poisoning by agents primarily affecting the cardiovascular system	injuries & poisonings	-1.95899e-06	1	1
965	Poisoning by analgesics, antipyretics, and antirheumatics	injuries & poisonings	-0.685916	1.50723	1
960	Poisoning by antibiotics	injuries & poisonings	3.43695e-09	1	1
966	Poisoning by anticonvulsants and anti-Parkinsonism drugs	injuries & poisonings	3.08072e-08	1	1
971	Poisoning by drugs primarily affecting the autonomic nervous system	injuries & poisonings	-5.40371e-07	1	1
962	Poisoning by hormones and synthetic substitutes	injuries & poisonings	8.08542e-09	1	1
961	Poisoning by other anti-infectives	injuries & poisonings	-0.0617482	1.04924	1
963	Poisoning by primarily systemic agents	injuries & poisonings	-1.88579e-06	1	1
969	Poisoning by psychotropic agents	injuries & poisonings	0.612942	0.539915	1
446.6	Polyarteritis nodosa	circulatory system	3.18949e-08	1	1
200.1	Polycythemia vera	neoplasms	-1.11131e-06	1	1
289.8	Polycythemia, secondary	hematopoietic	-1.75298e-06	1	1
276.8	Polydipsia	endocrine/metabolic	-1.51848e-06	1	1
316.1	Polyneuropathy due to drugs	mental disorders	-5.48046e-07	1	1
250.6	Polyneuropathy in diabetes	endocrine/metabolic	1.01352e-06	0.999999	1
622	Polyp of female genital organs	genitourinary	-0.719852	1.52838	1
571.81	Portal hypertension	digestive	-1.93072e-06	1	1
258.1	Postablative ovarian failure	endocrine/metabolic	3.28745e-09	1	1
502	Postinflammatory pulmonary fibrosis	respiratory	0.523974	0.600297	1
627.3	Postmenopausal atrophic vaginitis	genitourinary	-0.222541	1.17611	1
627.1	Postmenopausal bleeding	genitourinary	0.286871	0.774211	1
475.9	Postnasal drip	respiratory	0.30734	0.758585	1
80	Postoperative infection	infectious diseases	-0.354946	1.27737	1
958.1	Postoperative shock	injuries & poisonings	6.66244e-08	1	1
783.1	Postprocedural fever	symptoms	-1.23967e-06	1	1
876	Posttraumatic wound infection not elsewhere classified	injuries & poisonings	-5.17808e-08	1	1
418.1	Precordial pain	circulatory system	1.43139	0.152318	1
642.1	Preeclampsia and eclampsia	pregnancy complications	0.05377	0.957118	1
427.6	Premature beats	circulatory system	-1.24019	1.78509	1
627.4	Premenopausal menorrhagia	genitourinary	-1.53109	1.87425	1
626.4	Premenstrual tension syndromes	genitourinary	0.226655	0.820692	1
367.4	Presbyopia	sense organs	0.823473	0.410239	1
365.2	Primary angle-closure glaucoma	sense organs	5.80555e-07	1	1
415.21	Primary pulmonary hypertension	circulatory system	-0.184686	1.14652	1
287.31	Primary thrombocytopenia	hematopoietic	-1.15304	1.75111	1
425.1	Primary/intrinsic cardiomyopathies	circulatory system	-0.572529	1.43304	1
653	Problems associated with amniotic cavity and membranes	pregnancy complications	-0.794859	1.5733	1
360.2	Progressive myopia	sense organs	-1.28258	1.80036	1
618.1	Prolapse of vaginal walls	genitourinary	0.0850473	0.932224	1
580.11	Proliferative glomerulonephritis	genitourinary	5.75738e-07	1	1
260	Protein-calorie malnutrition	endocrine/metabolic	-1.22608	1.77983	1
269	Proteinuria	endocrine/metabolic	0.0460281	0.963288	1
131	Protozoan infection	infectious diseases	0.252873	0.800366	1
695.7	Prurigo and Lichen	dermatologic	-1.42991	1.84726	1
698	Pruritus and related conditions	dermatologic	0.290314	0.771576	1
696.4	Psoriasis	dermatologic	0.853141	0.393581	1
696.41	Psoriasis vulgaris	dermatologic	1.89059	0.0586792	1
696.42	Psoriatic arthropathy	dermatologic	-1.18379	1.7635	1
368.91	Psychophysical visual disturbances	sense organs	5.78571e-07	1	1
295.3	Psychosis	mental disorders	0.878793	0.379514	1
374.3	Ptosis of eyelid	sense organs	-0.368025	1.28715	1
508	Pulmonary collapse; interstitial and compensatory emphysema	respiratory	-0.928057	1.64662	1
503	Pulmonary congestion and hypostasis	respiratory	-3.28254e-06	1	1
415.11	Pulmonary embolism and infarction, acute	circulatory system	-1.11467	1.73501	1
415	Pulmonary heart disease	circulatory system	-0.333434	1.26119	1
509.3	Pulmonary insufficiency or respiratory failure following trauma and surgery	respiratory	-1.54679e-06	1	1
522.1	Pulpitis and necrosis of tooth pulp	digestive	-9.86389e-07	1	1
287	Purpura and other hemorrhagic conditions	hematopoietic	1.99034	0.0465532	1
686.5	Pyoderma	dermatologic	5.78845e-07	1	1
711.1	Pyogenic arthritis	musculoskeletal	8.3069e-07	0.999999	1
686.4	Pyogenic granuloma	dermatologic	-0.389588	1.30316	1
287.4	Qualitative platelet defects	hematopoietic	1.2602	0.207599	1
687.1	Rash and other nonspecific skin eruption	dermatologic	-0.298425	1.23462	1
443.1	Raynaud's syndrome	circulatory system	0.165351	0.868668	1
555.1	Regional enteritis	digestive	-0.0742468	1.05919	1
711.2	Reiter's disease	musculoskeletal	-0.705887	1.51974	1
594.8	Renal colic	genitourinary	1.11197	0.26615	1
585.2	Renal failure NOS	genitourinary	-6.17797e-09	1	1
580.4	Renal sclerosis, NOS	genitourinary	8.53118e-07	0.999999	1
513	Respiratory abnormalities	respiratory	-1.20825e-06	1	1
519.2	Respiratory complications	respiratory	-1.14814e-06	1	1
656.2	Respiratory conditions of fetus and newborn	pregnancy complications	-7.87597e-09	1	1
509.1	Respiratory failure	respiratory	-0.614565	1.46116	1
509	Respiratory failure, insufficiency, arrest	respiratory	4.10545e-09	1	1
509.2	Respiratory insufficiency	respiratory	-2.03241e-06	1	1
327.71	Restless legs syndrome	neurological	0.297479	0.766101	1
599.2	Retention of urine	genitourinary	-1.55541	1.88015	1
202.22	Reticulosarcoma	neoplasms	-1.0092e-06	1	1
361.1	Retinal detachment with retinal defect	sense organs	-1.17663e-06	1	1
361	Retinal detachments and defects	sense organs	-1.99019	1.95343	1
362.9	Retinal edema	sense organs	0.128564	0.897703	1
362.8	Retinal hemorrhage/ischemia	sense organs	-1.38984e-06	1	1
362.4	Retinal vascular changes and abnomalities	sense organs	0.749367	0.453636	1
361.2	Retinoschisis and retinal cysts	sense organs	-1.03056e-06	1	1
772.4	Rhabdomyolysis	symptoms	-8.5112e-07	1	1
654.2	Rhesus isoimmunization in pregnancy	pregnancy complications	-0.115571	1.09201	1
394	Rheumatic disease of the heart valves	circulatory system	2.74062e-08	1	1
41.21	Rheumatic fever / chorea	infectious diseases	1.82389e-08	1	1
714.1	Rheumatoid arthritis	musculoskeletal	-0.000766244	1.00061	1
714	Rheumatoid arthritis and other inflammatory polyarthropathies	musculoskeletal	0.33191	0.739957	1
261.41	Rickets or osteomalacia	endocrine/metabolic	1.98716e-08	1	1
426.31	Right bundle branch block	circulatory system	0.590792	0.55466	1
695.3	Rosacea	dermatologic	0.0148565	0.988147	1
840.2	Rotator cuff (capsule) sprain	injuries & poisonings	1.03653e-06	0.999999	1
727.5	Rupture of synovium	musculoskeletal	0.603907	0.545905	1
727.6	Rupture of tendon, nontraumatic	musculoskeletal	0.662004	0.507969	1
715.1	Sacroiliitis NEC	musculoskeletal	-2.62247e-06	1	1
697	Sarcoidosis	dermatologic	-8.01362e-07	1	1
701.2	Scar conditions and fibrosis of skin	dermatologic	1.35709	0.174753	1
295.1	Schizophrenia	mental disorders	1.88188e-06	0.999998	1
764	Sciatica	symptoms	-0.96902	1.66746	1
379.1	Scleritis and episcleritis	sense organs	1.2445	0.213316	1
706.2	Sebaceous cyst	dermatologic	-1.68693	1.90838	1
706.3	Seborrhea	dermatologic	5.88756e-09	1	1
690.1	Seborrheic dermatitis	dermatologic	-1.79794	1.92781	1
702.2	Seborrheic keratosis	dermatologic	-0.773043	1.5605	1
426.23	Second degree AV block	circulatory system	1.31644e-06	0.999999	1
249	Secondary diabetes mellitus	endocrine/metabolic	-0.213018	1.16869	1
588.2	Secondary hyperparathyroidism (of renal origin)	genitourinary	-0.215607	1.17071	1
244.1	Secondary hypothyroidism	endocrine/metabolic	0.966572	0.333758	1
198.6	Secondary malignancy of bone	neoplasms	1.00025e-06	0.999999	1
198.5	Secondary malignancy of brain/spine	neoplasms	-1.00117e-06	1	1
198.1	Secondary malignancy of lymph nodes	neoplasms	0.777103	0.437098	1
198.2	Secondary malignancy of respiratory organs	neoplasms	0.108464	0.913628	1
198	Secondary malignant neoplasm	neoplasms	-0.181724	1.1442	1
198.4	Secondary malignant neoplasm of liver	neoplasms	1.40147e-08	1	1
287.32	Secondary thrombocytopenia	hematopoietic	-0.0398236	1.03177	1
425.2	Secondary/extrinsic cardiomyopathies	circulatory system	0.56808	0.569981	1
366.2	Senile cataract	sense organs	0.984342	0.324947	1
389.1	Sensorineural hearing loss	sense organs	-0.664987	1.49394	1
362.31	Separation of retinal layers	sense organs	0.542221	0.587667	1
994.2	Sepsis	injuries & poisonings	0.725932	0.467881	1
470	Septal Deviations/Turbinate Hypertrophy	respiratory	0.181442	0.856021	1
994.21	Septic shock	injuries & poisonings	1.31311	0.189146	1
38	Septicemia	infectious diseases	0.425392	0.670551	1
260.2	severe protein-calorie malnutrition	endocrine/metabolic	0.507917	0.611512	1
302	Sexual and gender identity disorders	mental disorders	-0.398956	1.31007	1
90	Sexually transmitted infections (not HIV or hepatitis)	infectious diseases	-0.200903	1.15923	1
797	Shock	symptoms	-2.23482e-06	1	1
637	Short gestation; low birth weight; and fetal growth retardation	pregnancy complications	0.849076	0.395839	1
264.1	Short stature	endocrine/metabolic	-0.24857	1.19631	1
512.7	Shortness of breath	respiratory	1.51832	0.128933	1
527.2	Sialoadenitis	digestive	-1.95764e-06	1	1
528.7	Sialolithiasis	digestive	8.3103e-07	0.999999	1
709.2	Sicca syndrome	dermatologic	1.3665	0.171783	1
282.5	Sickle cell anemia	hematopoietic	0.393205	0.694168	1
240	Simple and unspecified goiter	endocrine/metabolic	0.745944	0.455701	1
427.8	Sinoatrial node dysfunction (Bradycardia)	circulatory system	1.5107	0.130865	1
819	Skull and face fracture and other intercranial injury	injuries & poisonings	0.910154	0.362741	1
327.3	Sleep apnea	neurological	1.23961	0.215121	1
327	Sleep disorders	neurological	0.209929	0.833723	1
327.72	Sleep related leg cramps	neurological	0.119353	0.904995	1
327.7	Sleep related movement disorders	neurological	-1.56171e-06	1	1
514.2	Solitary pulmonary nodule	respiratory	0.163797	0.869891	1
303.4	Somatoform disorder	mental disorders	2.22996e-06	0.999998	1
772.2	Spasm of muscle	symptoms	0.285613	0.775175	1
291.4	Specific nonpsychotic mental disorders due to brain damage	mental disorders	0.0805242	0.93582	1
315.2	Speech and language disorder	mental disorders	9.94439e-07	0.999999	1
752.11	Spina bifida	congenital anomalies	0.284101	0.776333	1
952	Spinal cord injury without evidence of spinal bone injury	injuries & poisonings	-1.16906e-06	1	1
720	Spinal stenosis	musculoskeletal	0.65655	0.511471	1
720.1	Spinal stenosis of lumbar region	musculoskeletal	-0.311512	1.24459	1
334.1	Spinocerebellar disease	neurological	1.7217e-08	1	1
130	Spirochetal infection	infectious diseases	-0.455566	1.3513	1
579.2	Splenomegaly	digestive	0.838469	0.401767	1
754.2	Spondylolisthesis, congenital	congenital anomalies	-1.16036e-06	1	1
721.2	Spondylosis with myelopathy	musculoskeletal	1.01521e-09	1	1
721.1	Spondylosis without myelopathy	musculoskeletal	-0.851452	1.60548	1
287.1	Spontaneous ecchymoses	hematopoietic	-0.704738	1.51903	1
840	Sprains and strains	injuries & poisonings	0.828371	0.407461	1
841	Sprains and strains of back and neck	injuries & poisonings	1.24462	0.213272	1
172.22	Squamous cell carcinoma	neoplasms	-5.45335e-07	1	1
41.1	Staphylococcus infections	infectious diseases	-0.067503	1.05382	1
741.2	Stiffness of joint	musculoskeletal	0.487568	0.625856	1
528.1	Stomatitis and mucositis	digestive	-1.27304e-06	1	1
528.11	Stomatitis and mucositis (ulcerative)	digestive	-0.127082	1.10112	1
378.1	Strabismus (not specified as paralytic)	sense organs	0.126174	0.899594	1
378	Strabismus and other disorders of binocular eye movements	sense organs	0.758304	0.448269	1
41.2	Streptococcus infection	infectious diseases	-1.05858	1.71021	1
743.4	Stress fracture	musculoskeletal	0.926875	0.353992	1
624.9	stress incontinence, female	genitourinary	-0.568892	1.43057	1
530.3	Stricture and stenosis of esophagus	digestive	1.28412e-08	1	1
447.1	Stricture of artery	circulatory system	5.51534e-07	1	1
586.4	Stricture/obstruction of ureter	genitourinary	-0.76111	1.55341	1
430.1	Subarachnoid hemorrhage	circulatory system	4.06705e-08	1	1
818.2	Subarachnoid hemorrhage (injury)	injuries & poisonings	-5.57725e-07	1	1
430.3	Subdural hemorrhage	circulatory system	0.862037	0.388667	1
368.9	Subjective visual disturbances	sense organs	1.41361	0.157477	1
316	Substance addiction and disorders	mental disorders	1.82925	0.0673615	1
297.1	Suicidal ideation	mental disorders	0.599736	0.548682	1
297	Suicidal ideation or attempt	mental disorders	8.14077e-07	0.999999	1
297.2	Suicide or self-inflicted injury	mental disorders	-0.0876468	1.06984	1
681	Superficial cellulitis and abscess	dermatologic	1.56734	0.117036	1
915	Superficial injury without mention of infection	injuries & poisonings	0.314347	0.753258	1
910	Superficial injury, infected	injuries & poisonings	1.01269e-06	0.999999	1
370.2	Superficial keratitis	sense organs	-0.844607	1.60167	1
381.11	Suppurative and unspecified otitis media	sense organs	0.647444	0.517345	1
427.61	Supraventricular premature beats	circulatory system	-0.282647	1.22255	1
771.1	Swelling of limb	symptoms	-0.141408	1.11245	1
293.1	Swelling, mass, or lump in head and neck [Space-occupying lesion, intracranial NOS]	mental disorders	0.956265	0.338938	1
292.12	Symbolic dysfunction	mental disorders	-1.66171e-08	1	1
627.2	Symptomatic menopause	genitourinary	-1.41354	1.8425	1
687	Symptoms affecting skin	dermatologic	-0.591629	1.4459	1
741	Symptoms and disorders of the joints	musculoskeletal	-1.88588	1.94069	1
561	Symptoms involving digestive system	digestive	0.983882	0.325173	1
624	Symptoms involving female genital tract	genitourinary	-0.0484084	1.03861	1
293	Symptoms involving head and neck	mental disorders	1.28389	0.19918	1
781	Symptoms involving nervous and musculoskeletal systems	symptoms	1.08287	0.278866	1
519.9	Symptoms involving respiratory system and other chest symptoms	respiratory	-0.471899	1.363	1
772	Symptoms of the muscles	symptoms	1.26951	0.204259	1
788	Syncope and collapse	symptoms	0.931516	0.351587	1
726.2	Synoviopathy	musculoskeletal	0.744661	0.456476	1
727.1	Synovitis and tenosynovitis	musculoskeletal	0.435882	0.662922	1
994.1	Systemic inflammatory response syndrome (SIRS)	injuries & poisonings	0.918309	0.358457	1
695.42	Systemic lupus erythematosus	dermatologic	0.62272	0.533469	1
709.3	Systemic sclerosis	dermatologic	-0.272133	1.21448	1
427.7	Tachycardia NOS	circulatory system	1.9942	0.0461299	1
704.12	Telogen effluvium	dermatologic	0.650135	0.515605	1
526.41	Temporomandibular joint disorder, unspecified	digestive	-0.857958	1.60908	1
526.4	Temporomandibular joint disorders	digestive	-2.03079e-06	1	1
306.9	Tension headache	mental disorders	0.0762167	0.939247	1
763	Thoracic or lumbosacral neuritis or radiculitis, unspecified	symptoms	1.10839	0.267691	1
636.1	Threatened premature labor	pregnancy complications	-0.0298477	1.02381	1
478	Throat pain	respiratory	0.594662	0.552069	1
287.3	Thrombocytopenia	hematopoietic	-0.919149	1.64198	1
446.8	Thrombotic microangiopathy	circulatory system	0.0551349	0.956031	1
193	Thyroid cancer	neoplasms	0.486418	0.626671	1
246.2	Thyroid cyst	endocrine/metabolic	1.30949e-06	0.999999	1
245	Thyroiditis	endocrine/metabolic	0.267528	0.789062	1
245.1	Thyroiditis, acute and subacute	endocrine/metabolic	0.123853	0.901431	1
242	Thyrotoxicosis with or without goiter	endocrine/metabolic	-0.266231	1.20994	1
313.2	Tics and stuttering	mental disorders	-1.31778e-06	1	1
389.4	Tinnitus	sense organs	-1.16249	1.75496	1
318	Tobacco use disorder	mental disorders	1.38352	0.166505	1
521.4	Tooth complications likely association with other diseases	digestive	8.67127e-09	1	1
333.4	Torsion dystonia	neurological	-0.204788	1.16226	1
723.1	Torticollis	musculoskeletal	-0.375916	1.29302	1
983	Toxic effect of corrosive aromatics, acids, and caustic alkalis	injuries & poisonings	-2.49043e-09	1	1
988	Toxic effect of noxious substances eaten as food	injuries & poisonings	1.25202e-06	0.999999	1
985	Toxic effect of other metals	injuries & poisonings	7.40537e-09	1	1
989	Toxic effect of other substances, chiefly nonmedicinal as to source	injuries & poisonings	-0.905244	1.63466	1
913	Toxic effect of venom	injuries & poisonings	-0.105245	1.08382	1
695.1	Toxic erythema	dermatologic	-1.81959e-06	1	1
569.1	Toxic gastroenteritis and colitis	digestive	8.0627e-07	0.999999	1
242.2	Toxic multinodular goiter	endocrine/metabolic	-1.13084e-06	1	1
519.1	Tracheostomy complications	respiratory	8.04599e-07	0.999999	1
292.5	Transient alteration of awareness	mental disorders	-0.664205	1.49344	1
433.31	Transient cerebral ischemia	circulatory system	1.13318	0.257137	1
291.1	Transient mental disorders due to conditions classified elsewhere	mental disorders	-0.118459	1.0943	1
872	Traumatic amputation	injuries & poisonings	5.63121e-07	1	1
958.2	Traumatic and surgical subcutaneous emphysema	injuries & poisonings	-1.13024e-06	1	1
836	Traumatic arthropathy	injuries & poisonings	8.80853e-07	0.999999	1
352.1	Trigeminal nerve disorders [CN5]	neurological	-0.813718	1.58419	1
385.5	Tympanosclerosis and middle ear disease related to otitis media	sense organs	2.00381e-08	1	1
250.1	Type 1 diabetes	endocrine/metabolic	0.369443	0.711798	1
250.11	Type 1 diabetes with ketoacidosis	endocrine/metabolic	8.48783e-07	0.999999	1
250.14	Type 1 diabetes with neurological manifestations	endocrine/metabolic	1.05088e-06	0.999999	1
250.13	Type 1 diabetes with ophthalmic manifestations	endocrine/metabolic	0.158309	0.874213	1
250.12	Type 1 diabetes with renal manifestations	endocrine/metabolic	1.15287e-06	0.999999	1
250.2	Type 2 diabetes	endocrine/metabolic	0.525466	0.59926	1
250.21	Type 2 diabetes with ketoacidosis	endocrine/metabolic	1.07788e-06	0.999999	1
250.24	Type 2 diabetes with neurological manifestations	endocrine/metabolic	1.03995e-06	0.999999	1
250.23	Type 2 diabetes with ophthalmic manifestations	endocrine/metabolic	0.474813	0.634921	1
250.22	Type 2 diabetes with renal manifestations	endocrine/metabolic	1.72517	0.0844973	1
530.12	Ulcer of esophagus	digestive	-5.70165e-07	1	1
556.1	Ulceration of intestine	digestive	-1.52342e-06	1	1
555.21	Ulcerative colitis (chronic)	digestive	0.274171	0.783953	1
663	Umbilical cord complications during labor and delivery	pregnancy complications	0.110737	0.911825	1
550.4	Umbilical hernia	digestive	1.80379	0.0712635	1
736.6	Unequal leg length (acquired)	musculoskeletal	6.33745e-09	1	1
709.7	Unspecified diffuse connective tissue disease	dermatologic	-0.340837	1.26677	1
272.9	Unspecified disorder of lipoid metabolism	endocrine/metabolic	-0.68998	1.50979	1
695.9	Unspecified erythematous condition	dermatologic	-1.28439	1.80099	1
716.2	Unspecified monoarthritis	musculoskeletal	1.61595e-08	1	1
710.19	Unspecified osteomyelitis	musculoskeletal	1.77642e-08	1	1
716.1	Unspecified polyarthropathy or polyarthritis	musculoskeletal	6.05244e-07	1	1
411.1	Unstable angina (intermediate coronary syndrome)	circulatory system	-5.23995e-09	1	1
599.7	Urethral discharge	genitourinary	-4.4831e-10	1	1
597.8	Urethral hypermobility/ISD	genitourinary	-0.0563078	1.0449	1
597.1	Urethral stricture (not specified as infectious)	genitourinary	8.49196e-10	1	1
592.21	Urethral syndrome	genitourinary	2.14507e-08	1	1
592.2	Urethritis and urethral syndrome	genitourinary	1.06565e-06	0.999999	1
594	Urinary calculus	genitourinary	-0.823298	1.58966	1
597.2	Urinary complications NEC	genitourinary	2.05011e-08	1	1
599.4	Urinary incontinence	genitourinary	-0.945504	1.6556	1
599.1	Urinary obstruction	genitourinary	-1.02016e-06	1	1
591	Urinary tract infection	genitourinary	0.963151	0.335472	1
947	Urticaria	dermatologic	-0.909542	1.63694	1
618.2	Uterine/Uterovaginal prolapse	genitourinary	-0.40099	1.31157	1
371.1	Uveitis, noninfectious or NOS	sense organs	0.68003	0.496485	1
614.52	Vaginitis and vulvovaginitis	genitourinary	0.336321	0.736629	1
747.12	Valvular heart disease/ heart chambers	congenital anomalies	1.79502	0.0726512	1
79.1	Varicella infection	infectious diseases	-1.03839	1.70091	1
454	Varicose veins	circulatory system	-0.551106	1.41844	1
454.1	Varicose veins of lower extremity	circulatory system	0.617884	0.536652	1
454.11	Varicose veins of lower extremity, symptomtic	circulatory system	1.30198	0.192924	1
856	Vascular complications of surgery and medical procedures	injuries & poisonings	5.8692e-07	1	1
586.3	Vascular disorders of kidney/hypertrophy	genitourinary	1.01263e-06	0.999999	1
694.3	Vascular disorders of skin	dermatologic	-8.23442e-07	1	1
217	Vascular hamartomas and non-neoplastic nevi	neoplasms	-0.370167	1.28874	1
441	Vascular insufficiency of intestine	circulatory system	-7.24564e-09	1	1
90.3	Venereal diseases due to Chlamydia trachomatis	infectious diseases	0.0175945	0.985962	1
671	Venous/cerebrovascular complications embolism in pregnancy and the puerperium	pregnancy complications	1.07328	0.283144	1
550.5	Ventral hernia	digestive	-0.744606	1.54349	1
427.41	Ventricular fibrillation and flutter	circulatory system	-1.34166e-06	1	1
386	Vertiginous syndromes and other disorders of vestibular system	sense organs	-0.470357	1.3619	1
586.12	Vesicoureteral reflux	genitourinary	-1.29232e-06	1	1
741.6	Villonodular synovitis	musculoskeletal	4.86233e-08	1	1
8.6	Viral Enteritis	infectious diseases	0.557155	0.577421	1
70	Viral hepatitis	infectious diseases	1.28029e-06	0.999999	1
70.1	Viral hepatitis A	infectious diseases	2.7882e-08	1	1
70.2	Viral hepatitis B	infectious diseases	0.683593	0.494232	1
70.3	Viral hepatitis C	infectious diseases	-0.746981	1.54492	1
79	Viral infection	infectious diseases	0.290823	0.771186	1
480.2	Viral pneumonia	respiratory	5.61143e-07	1	1
78	Viral warts & HPV	infectious diseases	0.192996	0.846962	1
79.9	Viremia, NOS	infectious diseases	-1.00898	1.68702	1
368	Visual disturbances	sense organs	-1.06835	1.71464	1
368.4	Visual field defects	sense organs	0.562774	0.573589	1
261.1	Vitamin A deficiency	endocrine/metabolic	5.85291e-07	1	1
261.2	Vitamin B-complex deficiencies	endocrine/metabolic	-0.640282	1.47801	1
261	Vitamin deficiency	endocrine/metabolic	0.916262	0.35953	1
694.1	Vitiligo	dermatologic	-0.850886	1.60517	1
473.4	Voice disturbance	respiratory	0.859336	0.390155	1
286.11	Von willebrand's disease	hematopoietic	0.233974	0.815005	1
446.4	Wegener's granulomatosis	circulatory system	-1.33558e-06	1	1
512.1	Wheezing	respiratory	0.929644	0.352555	1
