# Supplementary material for: Leveraging health records to identify diagnoses associated with recurrent pregnancy loss across two medical centers
Source: iScience. 2026 Jan 7;29(2):114633. doi: 10.1016/j.isci.2026.114633 (PMC12877842; doi:10.1016/j.isci.2026.114633)
Supplement: Data S9. 10-year analysis results for Stanford [file mmc10.xlsx]

## Sheet: Stanford 10 year results
phecode	phenotype	category	rpl_count	control_count	rpl_prop	control_prop	odds_ratio_crude	p_value_crude	adj_p_value_crude	odds_ratio_w_age_re	p_value_w_age_re	adj_p_value_w_age_re	count_under10
785	Abdominal pain	symptoms	296	1843	0.482085	0.338041	1.82275	2.45173e-12	1.44275e-10	2.57136	2.25928e-24	2.88059e-22	FALSE
426.7	Abnormal electrocardiogram [ECG] [EKG]	circulatory system	37	190	0.0602606	0.0348496	1.77592	0.001903	0.0154052	1.97635	0.000352593	0.00366627	FALSE
514	Abnormal findings examination of lungs	respiratory	21	114	0.034202	0.0209098	1.65821	0.0361546	0.140754	1.68003	0.0388776	0.152015	FALSE
396	Abnormal heart sounds	circulatory system	12	56	0.019544	0.0102715	1.92074	0.0420111	0.160693	1.74213	0.0957564	0.28338	FALSE
611.1	Abnormal mammogram	genitourinary	26	54	0.0423453	0.00990462	4.42013	9.04314e-10	3.29429e-08	2.81263	4.749e-05	0.000631823	FALSE
792	Abnormal Papanicolaou smear of cervix and cervical HPV	genitourinary	24	121	0.0390879	0.0221937	1.79218	0.0103731	0.0560809	1.80123	0.0123473	0.0662211	FALSE
246.7	Abnormal results of function study of thyroid	endocrine/metabolic	12	29	0.019544	0.00531915	3.72757	0.000142586	0.00162803	3.07847	0.00203835	0.0159116	FALSE
655.1	Abnormality in fetal heart rate or rhythm	pregnancy complications	84	1599	0.136808	0.293287	0.381904	1.92641e-15	1.47371e-13	0.407987	3.87234e-13	2.69304e-11	FALSE
654.1	Abnormality of organs and soft tissues of pelvis complicating pregnancy, childbirth, or the puerperium	pregnancy complications	127	1346	0.20684	0.246882	0.795515	0.0285405	0.120871	0.644722	5.07933e-05	0.000669946	FALSE
626.11	Absent or infrequent menstruation	genitourinary	140	379	0.228013	0.0695158	3.95344	7.24895e-36	1.58441e-33	3.88021	6.2299e-32	1.36168e-29	FALSE
706.1	Acne	dermatologic	69	302	0.112378	0.0553925	2.159	4.62712e-08	1.16323e-06	2.13719	2.81231e-07	7.54883e-06	FALSE
244.2	Acquired hypothyroidism	endocrine/metabolic	32	87	0.0521173	0.0159574	3.39061	7.53649e-09	2.30616e-07	2.38982	8.41906e-05	0.0010388	FALSE
483	Acute bronchitis and bronchiolitis	respiratory	34	108	0.0553746	0.0198092	2.90064	1.24784e-07	2.93722e-06	2.52054	1.08482e-05	0.00018041	FALSE
592.11	Acute cystitis	genitourinary	57	200	0.0928339	0.0366838	2.68729	2.75998e-10	1.13548e-08	3.36333	3.15028e-13	2.29521e-11	FALSE
338.1	Acute pain	neurological	41	242	0.0667752	0.0443874	1.54046	0.0132954	0.0691901	1.8913	0.000459312	0.00462334	FALSE
465.2	Acute pharyngitis	respiratory	97	537	0.15798	0.098496	1.71724	6.17655e-06	0.000103848	2.02668	1.96431e-08	6.26125e-07	FALSE
285.1	Acute posthemorrhagic anemia	hematopoietic	26	201	0.0423453	0.0368672	1.15516	0.498091	0.875953	1.15421	0.514989	0.916201	FALSE
464	Acute sinusitis	respiratory	55	152	0.0895765	0.0278797	3.4307	4.73632e-14	3.29389e-12	3.0843	3.90675e-11	1.98434e-09	FALSE
465	Acute upper respiratory infections of multiple or unspecified sites	respiratory	103	576	0.167752	0.105649	1.70631	4.63417e-06	8.14975e-05	1.94729	4.22907e-08	1.29409e-06	FALSE
304	Adjustment reaction	mental disorders	31	101	0.0504886	0.0185253	2.81713	8.04852e-07	1.64368e-05	2.87679	1.24354e-06	2.7216e-05	FALSE
300.12	Agorophobia, social phobia, and panic disorder	mental disorders	21	89	0.034202	0.0163243	2.13394	0.00209931	0.0163874	2.26686	0.00144088	0.0125258	FALSE
317.1	Alcoholism	mental disorders	12	64	0.019544	0.0117388	1.67816	0.102985	0.306189	2.432	0.00741112	0.0455382	FALSE
371.21	Allergic conjunctivitis	sense organs	13	38	0.0211726	0.00696992	3.08179	0.00051666	0.0051666	2.83069	0.00210573	0.0163542	FALSE
476	Allergic rhinitis	respiratory	72	311	0.117264	0.0570433	2.19594	1.30669e-08	3.63498e-07	1.98209	1.97316e-06	4.19297e-05	FALSE
949	Allergies, other	injuries & poisonings	31	151	0.0504886	0.0276963	1.8667	0.00199681	0.0158296	1.87694	0.00259754	0.0194815	FALSE
704.1	Alopecia	dermatologic	26	77	0.0423453	0.0141233	3.08662	1.05913e-06	2.1045e-05	2.65367	5.7228e-05	0.000742024	FALSE
565	Anal and rectal conditions	digestive	25	89	0.0407166	0.0163243	2.55766	4.61029e-05	0.000582704	2.73633	2.90858e-05	0.000397333	FALSE
644	Anemia during pregnancy	pregnancy complications	75	712	0.12215	0.130594	0.926341	0.554982	0.94557	0.963838	0.782897	1	FALSE
635.2	Antepartum hemorrhage, abruptio placentae, and placenta previa	pregnancy complications	132	709	0.214984	0.130044	1.83204	1.18048e-08	3.40779e-07	1.86668	1.48737e-08	4.94713e-07	FALSE
300.1	Anxiety disorder	mental disorders	116	534	0.188925	0.0979457	2.14524	1.2745e-11	6.49993e-10	2.288	2.08177e-12	1.38483e-10	FALSE
427.5	Arrhythmia (cardiac) NOS	circulatory system	15	86	0.02443	0.015774	1.56249	0.114943	0.333707	1.61459	0.100614	0.293217	FALSE
572	Ascites (non malignant)	digestive	13	44	0.0211726	0.00807043	2.6586	0.00214662	0.0166717	3.61764	0.000115282	0.00134642	FALSE
495	Asthma	respiratory	77	545	0.125407	0.0999633	1.29103	0.0493383	0.183668	1.40755	0.0113767	0.0630485	FALSE
495.2	Asthma with exacerbation	respiratory	31	158	0.0504886	0.0289802	1.78164	0.00410329	0.0284074	1.97578	0.0010812	0.00973084	FALSE
367.2	Astigmatism	sense organs	17	124	0.0276873	0.0227439	1.22354	0.441637	0.834204	1.11804	0.677735	1	FALSE
939	Atopic/contact dermatitis due to other or unspecified	dermatologic	87	382	0.141694	0.070066	2.19105	7.21058e-10	2.69078e-08	1.96437	4.17701e-07	1.04768e-05	FALSE
535.2	Atrophic gastritis	digestive	10	23	0.0162866	0.00421864	3.908	0.000349466	0.0036373	3.7269	0.000980987	0.00897295	FALSE
313.1	Attention deficit hyperactivity disorder	mental disorders	10	58	0.0162866	0.0106383	1.53974	0.211028	0.496953	1.85448	0.0813366	0.252937	FALSE
760	Back pain	symptoms	143	859	0.232899	0.157557	1.62337	2.25913e-06	4.2152e-05	1.98472	1.99738e-10	8.48884e-09	FALSE
8.5	Bacterial enteritis	infectious diseases	10	23	0.0162866	0.00421864	3.908	0.000349466	0.0036373	3.52496	0.00162806	0.0136673	FALSE
41	Bacterial infection NOS	infectious diseases	39	168	0.0635179	0.0308144	2.13329	3.49962e-05	0.000449952	2.51664	1.24609e-06	2.7216e-05	FALSE
610.4	Benign neoplasm of breast	genitourinary	15	58	0.02443	0.0106383	2.32888	0.00389258	0.0270712	2.17382	0.010778	0.0606262	FALSE
220	Benign neoplasm of ovary	neoplasms	13	43	0.0211726	0.00788701	2.72093	0.00172586	0.0144014	2.56486	0.0047579	0.0316504	FALSE
216	Benign neoplasm of skin	neoplasms	77	314	0.125407	0.0575935	2.34629	2.6726e-10	1.13548e-08	2.09394	2.01991e-07	5.72309e-06	FALSE
296.1	Bipolar	mental disorders	11	49	0.0179153	0.00898753	2.01147	0.0377526	0.146603	1.83472	0.0870866	0.265423	FALSE
578.2	Blood in stool	digestive	18	81	0.029316	0.0148569	2.00261	0.00855867	0.0482803	2.19768	0.00416703	0.0285899	FALSE
497	Bronchitis	respiratory	13	46	0.0211726	0.00843727	2.54207	0.00325227	0.0232522	2.75572	0.00218526	0.0167572	FALSE
574.2	Calculus of bile duct	digestive	10	67	0.0162866	0.0122891	1.33068	0.40312	0.777773	1.95724	0.0568783	0.202381	FALSE
594.1	Calculus of kidney	genitourinary	14	69	0.0228013	0.0126559	1.82034	0.0431859	0.163956	2.2075	0.0089679	0.0521707	FALSE
112	Candidiasis	infectious diseases	67	261	0.109121	0.0478723	2.43612	6.52577e-10	2.49611e-08	2.41057	5.08835e-09	1.85361e-07	FALSE
747.1	Cardiac congenital anomalies	congenital anomalies	15	41	0.02443	0.00752018	3.3049	8.78998e-05	0.00106735	3.97378	1.25136e-05	0.000203679	FALSE
681.1	Cellulitis and abscess of fingers/toes	dermatologic	11	53	0.0179153	0.0097212	1.85829	0.0636362	0.218303	1.92248	0.0613534	0.211424	FALSE
681.7	Cellulitis and abscess of trunk	dermatologic	11	45	0.0179153	0.00825385	2.19189	0.0206455	0.0957201	2.86211	0.00305415	0.0221462	FALSE
636.8	Cervical incompetence	pregnancy complications	26	39	0.0423453	0.00715334	6.13719	1.62856e-12	9.96681e-11	6.48271	7.12436e-12	4.19241e-10	FALSE
180.3	Cervical intraepithelial neoplasia [CIN] [Cervical dysplasia]	neoplasms	28	78	0.0456026	0.0143067	3.29203	1.1208e-07	2.67941e-06	2.96138	3.12615e-06	6.29344e-05	FALSE
761	Cervicalgia	symptoms	65	317	0.105863	0.0581438	1.91788	5.5671e-06	9.46407e-05	1.93834	9.63379e-06	0.000168777	FALSE
614.51	Cervicitis and endocervicitis	genitourinary	30	124	0.0488599	0.0227439	2.20725	0.000141805	0.00162803	2.06774	0.000781824	0.00729385	FALSE
574.1	Cholelithiasis	digestive	26	183	0.0423453	0.0335657	1.27313	0.259251	0.558667	1.51987	0.0591457	0.207078	FALSE
574.12	Cholelithiasis with other cholecystitis	digestive	10	89	0.0162866	0.0163243	0.997656	0.994432	0.994432	1.24118	0.529733	0.93472	FALSE
758.1	Chromosomal anomalies	congenital anomalies	11	36	0.0179153	0.00660308	2.74443	0.00363777	0.0256488	2.65883	0.00728841	0.0453304	FALSE
245.21	Chronic lymphocytic thyroiditis	endocrine/metabolic	24	54	0.0390879	0.00990462	4.06629	1.79631e-08	4.82166e-07	2.93393	4.02489e-05	0.000544962	FALSE
338.2	Chronic pain	neurological	54	244	0.0879479	0.0447542	2.0582	4.16914e-06	7.4172e-05	1.97791	2.86946e-05	0.000397333	FALSE
472	Chronic pharyngitis and nasopharyngitis	respiratory	15	34	0.02443	0.00623624	3.99047	9.76684e-06	0.00015383	4.21936	9.5638e-06	0.000168777	FALSE
475	Chronic sinusitis	respiratory	25	96	0.0407166	0.0176082	2.36807	0.000163537	0.00182636	2.46902	0.000142473	0.00162675	FALSE
474.2	Chronic tonsillitis and adenoiditis	respiratory	10	56	0.0162866	0.0102715	1.59532	0.177009	0.438936	1.70949	0.140251	0.367857	FALSE
286.3	Coagulation defects complicating pregnancy or postpartum	hematopoietic	31	343	0.0504886	0.0629127	0.792018	0.225965	0.501052	0.757312	0.158695	0.400665	FALSE
669	Complications of labor and delivery NEC	pregnancy complications	59	605	0.0960912	0.110968	0.851681	0.263335	0.5635	0.81617	0.16625	0.412463	FALSE
1011	Complications of surgical and medical procedures	NULL	18	103	0.029316	0.0188921	1.56842	0.082371	0.266153	1.82001	0.0276364	0.119109	FALSE
751.11	Congenital anomalies of female genital organs	congenital anomalies	25	47	0.0407166	0.00862069	4.88115	2.82016e-10	1.13548e-08	4.20055	5.89853e-08	1.73553e-06	FALSE
369.5	Conjunctivitis, infectious	sense organs	20	119	0.0325733	0.0218269	1.50893	0.0937959	0.287591	1.43906	0.149376	0.386055	FALSE
563	Constipation	digestive	61	370	0.0993485	0.067865	1.51509	0.00423403	0.0291805	1.74428	0.000224576	0.0024543	FALSE
916	Contusion	injuries & poisonings	33	212	0.0537459	0.0388848	1.40389	0.0775144	0.255597	1.85645	0.00192362	0.0154091	FALSE
512.8	Cough	respiratory	121	623	0.197068	0.11427	1.90243	5.05336e-09	1.57788e-07	2.10413	1.00278e-10	4.51253e-09	FALSE
610.1	Cystic mastopathy	genitourinary	19	76	0.0309446	0.0139398	2.25882	0.00173193	0.0144014	1.63769	0.0682761	0.226936	FALSE
592.1	Cystitis	genitourinary	11	38	0.0179153	0.00696992	2.59902	0.0056399	0.0365247	2.4904	0.011503	0.0630485	FALSE
296.2	Depression	mental disorders	42	201	0.0684039	0.0368672	1.91822	0.000202126	0.00217784	1.89134	0.000470788	0.00467731	FALSE
110.2	Dermatomycoses	infectious diseases	11	41	0.0179153	0.00752018	2.40752	0.0102571	0.0556504	2.172	0.0305793	0.126792	FALSE
649.1	Diabetes or abnormal glucose tolerance complicating pregnancy	pregnancy complications	93	946	0.151466	0.173514	0.850247	0.169516	0.42728	0.737213	0.0129402	0.0682705	FALSE
561.1	Diarrhea	digestive	80	417	0.130293	0.0764857	1.80889	5.3644e-06	9.22194e-05	2.20546	7.04381e-09	2.44933e-07	FALSE
704	Diseases of hair and hair follicles	dermatologic	11	27	0.0179153	0.00495231	3.66532	0.000311581	0.00328772	3.19459	0.00199425	0.0157148	FALSE
528	Diseases of the oral soft tissues, excluding lesions specific for gingiva and tongue	digestive	13	43	0.0211726	0.00788701	2.72093	0.00172586	0.0144014	2.95625	0.00123679	0.0109381	FALSE
689	Disorder of skin and subcutaneous tissue NOS	dermatologic	32	121	0.0521173	0.0221937	2.42242	1.37786e-05	0.000206679	2.18852	0.000232226	0.00251989	FALSE
372	Disorders of conjunctiva	sense organs	11	40	0.0179153	0.00733676	2.46816	0.00846641	0.0482803	2.28574	0.0211187	0.097618	FALSE
626	Disorders of menstruation and other abnormal bleeding from female genital tract	genitourinary	134	246	0.218241	0.0451211	5.90789	1.2127e-51	4.63859e-49	7.23039	4.15924e-54	1.59091e-51	FALSE
619.2	Disorders of uterus, NEC	genitourinary	110	303	0.179153	0.0555759	3.70888	1.80736e-27	3.45658e-25	3.3884	3.29632e-22	3.87951e-20	FALSE
379.2	Disorders of vitreous body	sense organs	10	42	0.0162866	0.0077036	2.13261	0.0326345	0.133214	1.49108	0.281426	0.602213	FALSE
617	Disorders secondary to childbirth, surgery, trauma	genitourinary	68	237	0.110749	0.0434703	2.74045	3.27827e-12	1.85769e-10	3.03116	2.645e-13	2.24825e-11	FALSE
722.1	Displacement of intervertebral disc	musculoskeletal	16	54	0.0260586	0.00990462	2.67459	0.000632284	0.00612275	2.3403	0.00463336	0.031248	FALSE
687.4	Disturbance of skin sensation	dermatologic	48	267	0.0781759	0.0489729	1.64688	0.00219551	0.0169653	1.64139	0.00332181	0.0235207	FALSE
386.9	Dizziness and giddiness (Light-headedness and vertigo)	sense organs	102	503	0.166124	0.0922597	1.96011	1.20768e-08	3.42176e-07	2.37036	4.03304e-12	2.46822e-10	FALSE
375.1	Dry eyes	sense organs	10	46	0.0162866	0.00843727	1.94572	0.058293	0.205031	1.68152	0.153068	0.391628	FALSE
626.2	Dysmenorrhea	genitourinary	35	126	0.0570033	0.0231108	2.55517	1.70201e-06	3.21491e-05	2.74827	7.72347e-07	1.76372e-05	FALSE
277.7	Dysmetabolic syndrome X	endocrine/metabolic	11	16	0.0179153	0.0029347	6.19776	3.66207e-06	6.6702e-05	4.87081	0.000184504	0.00209105	FALSE
625.1	Dyspareunia	genitourinary	24	99	0.0390879	0.0181585	2.19949	0.000666377	0.0064123	2.11845	0.0018372	0.0147943	FALSE
536.8	Dyspepsia and other specified disorders of function of stomach	digestive	10	61	0.0162866	0.0111886	1.4632	0.26832	0.572566	1.58585	0.18992	0.452463	FALSE
532	Dysphagia	digestive	18	59	0.029316	0.0108217	2.76061	0.000196375	0.00213602	3.49116	9.89122e-06	0.00017004	FALSE
599.3	Dysuria	genitourinary	105	513	0.17101	0.0940939	1.98606	4.22732e-09	1.37613e-07	2.4447	3.07242e-13	2.29521e-11	FALSE
636.2	Early onset of delivery	pregnancy complications	31	70	0.0504886	0.0128393	4.08826	1.57827e-10	7.1022e-09	4.60284	5.42715e-11	2.51623e-09	FALSE
636	Early or threatened labor; hemorrhage in early pregnancy	pregnancy complications	107	689	0.174267	0.126376	1.45894	0.000915299	0.00843619	1.82518	5.06326e-07	1.22965e-05	FALSE
782.3	Edema	symptoms	24	149	0.0390879	0.0273294	1.44775	0.0988525	0.300088	1.37258	0.171338	0.420782	FALSE
288.2	Elevated white blood cell count	hematopoietic	20	128	0.0325733	0.0234776	1.40046	0.168008	0.424178	1.58438	0.0676369	0.226936	FALSE
615	Endometriosis	genitourinary	27	72	0.0439739	0.0132062	3.43697	7.78241e-08	1.89001e-06	2.88717	9.70745e-06	0.000168777	FALSE
726.1	Enthesopathy	musculoskeletal	17	82	0.0276873	0.0150404	1.86481	0.0209812	0.0966381	1.50409	0.145355	0.37822	FALSE
345	Epilepsy, recurrent seizures, convulsions	neurological	11	43	0.0179153	0.00788701	2.29469	0.0147428	0.0729599	2.84068	0.00304616	0.0221462	FALSE
401.1	Essential hypertension	circulatory system	48	235	0.0781759	0.0431034	1.88269	0.000119496	0.00140638	1.57315	0.00933348	0.0536851	FALSE
381.2	Eustachian tube disorders	sense organs	10	41	0.0162866	0.00752018	2.18503	0.0278085	0.119851	1.8162	0.103007	0.298485	FALSE
626.12	Excessive or frequent menstruation	genitourinary	47	99	0.0765472	0.0181585	4.48205	2.08782e-16	1.68124e-14	4.09424	3.10956e-13	2.29521e-11	FALSE
643	Excessive vomiting in pregnancy	pregnancy complications	51	258	0.0830619	0.0473221	1.82366	0.000165765	0.00183783	2.35383	3.16246e-07	8.20095e-06	FALSE
661	Fetal distress and abnormal forces of labor	pregnancy complications	57	824	0.0928339	0.151137	0.574759	0.000121621	0.00142046	0.610409	0.000776414	0.00728781	FALSE
783	Fever of unknown origin	symptoms	85	520	0.138436	0.0953778	1.52399	0.000796434	0.00743014	1.90579	1.26297e-06	2.7216e-05	FALSE
561.2	Flatulence	digestive	21	97	0.034202	0.0177916	1.95503	0.00611674	0.0378891	1.93926	0.0083665	0.0494237	FALSE
801	Fracture of ankle and foot	injuries & poisonings	11	53	0.0179153	0.0097212	1.85829	0.0636362	0.218303	1.78535	0.0970239	0.286024	FALSE
599.5	Frequency of urination and polyuria	genitourinary	52	218	0.0846906	0.0399853	2.22149	6.68282e-07	1.4201e-05	2.44501	1.013e-07	2.92433e-06	FALSE
535.9	Gastritis and duodenitis, NOS	digestive	15	75	0.02443	0.0137564	1.79533	0.0408187	0.156916	2.12025	0.0115383	0.0630485	FALSE
300.11	Generalized anxiety disorder	mental disorders	34	139	0.0553746	0.0254952	2.24066	3.94422e-05	0.000502888	2.34374	2.89466e-05	0.000397333	FALSE
530.11	GERD	digestive	82	540	0.13355	0.0990462	1.40206	0.00779311	0.044825	1.37696	0.0142866	0.0731055	FALSE
365	Glaucoma	sense organs	11	24	0.0179153	0.00440205	4.12576	0.000110813	0.00131429	3.35262	0.00163472	0.0136673	FALSE
735.3	Hallux valgus (Bunion)	musculoskeletal	16	24	0.0260586	0.00440205	6.05128	3.22261e-08	8.50103e-07	4.76974	4.55963e-06	8.91856e-05	FALSE
530.9	Heartburn	digestive	12	53	0.019544	0.0097212	2.03059	0.0280971	0.120755	2.27739	0.0142149	0.0730909	FALSE
228	Hemangioma and lymphangioma, any site	neoplasms	12	21	0.019544	0.0038518	5.1552	6.78274e-06	0.000111587	5.15488	1.42567e-05	0.00022033	FALSE
593	Hematuria	genitourinary	23	150	0.0374593	0.0275128	1.37559	0.162097	0.41061	1.63921	0.0367899	0.144701	FALSE
636.3	Hemorrhage in early pregnancy	pregnancy complications	263	586	0.428339	0.107483	6.2219	7.28146e-87	3.71354e-84	7.60894	2.40247e-89	1.83789e-86	FALSE
578.8	Hemorrhage of rectum and anus	digestive	19	99	0.0309446	0.0181585	1.72663	0.0316438	0.130851	1.795	0.0259518	0.113711	FALSE
455	Hemorrhoids	circulatory system	36	146	0.0586319	0.0267792	2.26354	1.92542e-05	0.000272768	2.00628	0.00046768	0.0046768	FALSE
54	Herpes simplex	infectious diseases	35	243	0.0570033	0.0445708	1.2958	0.163628	0.413804	1.11999	0.555321	0.962579	FALSE
595	Hydronephrosis	genitourinary	10	82	0.0162866	0.0150404	1.08424	0.810718	0.976938	1.21782	0.569029	0.974932	FALSE
272.11	Hypercholesterolemia	endocrine/metabolic	13	27	0.0211726	0.00495231	4.34615	1.57763e-05	0.000232093	3.44983	0.00057366	0.00555506	FALSE
643.1	Hyperemesis gravidarum	pregnancy complications	43	237	0.0700326	0.0434703	1.65706	0.00323388	0.0232293	2.4699	5.52294e-07	1.32033e-05	FALSE
705.8	Hyperhidrosis	dermatologic	14	56	0.0228013	0.0102715	2.24833	0.00728067	0.043318	2.05063	0.0228126	0.103691	FALSE
272.1	Hyperlipidemia	endocrine/metabolic	35	98	0.0570033	0.0179751	3.30249	3.16889e-09	1.07742e-07	2.54001	1.02831e-05	0.000172891	FALSE
642	Hypertension complicating pregnancy, childbirth, and the puerperium	pregnancy complications	55	710	0.0895765	0.130227	0.657134	0.00427001	0.0292965	0.624952	0.00195633	0.0155087	FALSE
276.14	Hypopotassemia	endocrine/metabolic	29	148	0.0472313	0.027146	1.77658	0.00565774	0.0365247	2.32376	0.000112552	0.00133492	FALSE
780	Hypothermia/Chills	symptoms	13	69	0.0211726	0.0126559	1.6875	0.0866463	0.269998	2.33281	0.00734922	0.04534	FALSE
244.4	Hypothyroidism NOS	endocrine/metabolic	80	331	0.130293	0.0607117	2.3178	2.32226e-10	1.01516e-08	1.70086	0.000126556	0.0014669	FALSE
276.5	Hypovolemia	endocrine/metabolic	35	203	0.0570033	0.037234	1.56304	0.0176286	0.0853537	2.04757	0.00027546	0.00292677	FALSE
380.4	Impacted cerumen	sense organs	10	71	0.0162866	0.0130227	1.25478	0.50503	0.885105	1.22381	0.562847	0.967591	FALSE
250.41	Impaired fasting glucose	endocrine/metabolic	25	83	0.0407166	0.0152238	2.74562	1.36685e-05	0.000206679	2.17196	0.00145755	0.0125992	FALSE
647.1	Infections of genitourinary tract during pregnancy	pregnancy complications	65	481	0.105863	0.0882245	1.2236	0.148279	0.382574	1.81501	6.39398e-05	0.000801867	FALSE
647	Infectious and parasitic complications affecting pregnancy	pregnancy complications	49	600	0.0798046	0.110051	0.701322	0.0221532	0.0984694	0.749573	0.069797	0.23015	FALSE
626.8	Infertility, female	genitourinary	193	256	0.314332	0.0469552	9.30474	7.82727e-95	5.98786e-92	6.6603	1.3832e-58	7.0543e-56	FALSE
626.15	Infertility, female, associated with anovulation	genitourinary	37	54	0.0602606	0.00990462	6.4101	1.49211e-17	1.52196e-15	4.07637	1.22747e-09	4.94218e-08	FALSE
371.3	Inflammation of eyelids	sense organs	20	83	0.0325733	0.0152238	2.178	0.00207756	0.0163688	2.05732	0.0057612	0.0373501	FALSE
614.4	Inflammatory diseases of uterus, except cervix	genitourinary	46	41	0.0749186	0.00752018	10.6882	3.25346e-27	5.53088e-25	11.0544	4.0561e-25	6.20583e-23	FALSE
481	Influenza	respiratory	14	105	0.0228013	0.019259	1.18822	0.54896	0.936353	1.48205	0.185533	0.44633	FALSE
1009	Injury, NOS	NULL	77	499	0.125407	0.091526	1.42326	0.00687869	0.0423138	1.77845	2.49037e-05	0.000352802	FALSE
327.4	Insomnia	neurological	35	162	0.0570033	0.0297139	1.97392	0.000382863	0.0039052	1.87467	0.00152731	0.0130547	FALSE
835	Internal derangement of knee	injuries & poisonings	14	46	0.0228013	0.00843727	2.74217	0.00106603	0.00959425	2.3301	0.00831349	0.0494237	FALSE
271.3	Intestinal disaccharidase deficiencies and disaccharide malabsorption	endocrine/metabolic	17	79	0.0276873	0.0144901	1.93671	0.0146583	0.0729599	1.64183	0.078426	0.247917	FALSE
8	Intestinal infection	infectious diseases	20	61	0.0325733	0.0111886	2.97566	2.99678e-05	0.000391887	2.40536	0.00151188	0.0129953	FALSE
280.2	Iron deficiency anemia secondary to blood loss (chronic)	hematopoietic	11	36	0.0179153	0.00660308	2.74443	0.00363777	0.0256488	3.09608	0.00178236	0.0146446	FALSE
280.1	Iron deficiency anemias, unspecified or not due to blood loss	hematopoietic	45	213	0.0732899	0.0390682	1.94522	8.99008e-05	0.00108306	1.9784	0.000114501	0.00134642	FALSE
626.14	Irregular menstrual bleeding	genitourinary	36	109	0.0586319	0.0199927	3.05305	1.50215e-08	4.10409e-07	2.89784	2.4204e-07	6.69803e-06	FALSE
626.13	Irregular menstrual cycle	genitourinary	150	328	0.2443	0.0601614	5.0502	3.41617e-49	1.04535e-46	4.87981	1.96311e-42	6.00712e-40	FALSE
626.1	Irregular menstrual cycle/bleeding	genitourinary	47	77	0.0765472	0.0141233	5.78632	2.83591e-20	3.33765e-18	5.77075	2.62666e-18	2.87057e-16	FALSE
564.1	Irritable Bowel Syndrome	digestive	21	64	0.034202	0.0117388	2.98134	1.86187e-05	0.000266231	2.90023	5.91023e-05	0.000753554	FALSE
741.4	Joint effusions	musculoskeletal	15	88	0.02443	0.0161409	1.52641	0.134574	0.353171	1.72852	0.0598765	0.207886	FALSE
840.3	Joint/ligament sprain	injuries & poisonings	20	114	0.0325733	0.0209098	1.57658	0.0644978	0.220764	1.45835	0.13983	0.367593	FALSE
655	Known or suspected fetal abnormality affecting management of mother	pregnancy complications	279	2628	0.454397	0.482025	0.89495	0.194021	0.46675	0.935698	0.449866	0.836325	FALSE
737.3	Kyphoscoliosis and scoliosis	musculoskeletal	13	79	0.0211726	0.0144901	1.47116	0.201702	0.484465	1.72076	0.0792358	0.248934	FALSE
645	Late pregnancy and failed induction	pregnancy complications	46	1162	0.0749186	0.213133	0.298993	1.34702e-14	9.81401e-13	0.349257	3.71395e-11	1.95943e-09	FALSE
687.2	Localized superficial swelling, mass, or lump	dermatologic	16	92	0.0260586	0.0168745	1.55882	0.105546	0.312352	1.4181	0.224102	0.50808	FALSE
611.3	Lump or mass in breast	genitourinary	62	249	0.100977	0.0456713	2.34697	9.90212e-09	2.91351e-07	2.02952	5.11134e-06	9.65476e-05	FALSE
289.4	Lymphadenitis	hematopoietic	34	135	0.0553746	0.0247616	2.30879	2.12253e-05	0.000297933	2.45073	1.344e-05	0.000214201	FALSE
296.22	Major depressive disorder	mental disorders	71	343	0.115635	0.0629127	1.9476	1.3566e-06	2.66103e-05	2.20338	4.53212e-08	1.35964e-06	FALSE
647.3	Major puerperal infection	pregnancy complications	10	61	0.0162866	0.0111886	1.4632	0.26832	0.572566	1.77398	0.106699	0.306774	FALSE
798	Malaise and fatigue	symptoms	103	450	0.167752	0.0825385	2.24051	1.07105e-11	5.85255e-10	2.2591	4.02056e-11	1.98434e-09	FALSE
652	Malposition and malpresentation of fetus or obstruction	pregnancy complications	97	1016	0.15798	0.186354	0.819179	0.0855061	0.266989	0.793386	0.0518908	0.188135	FALSE
613.5	Mastodynia	genitourinary	35	180	0.0570033	0.0330154	1.77049	0.00262146	0.0196609	1.70153	0.00704371	0.0445325	FALSE
658	Maternal complication of pregnancy affecting fetus or newborn	pregnancy complications	17	249	0.0276873	0.0456713	0.595017	0.0412553	0.158197	0.600372	0.0483914	0.179706	FALSE
857	Mechanical complication of unspecified genitourinary device, implant, and graft	injuries & poisonings	12	45	0.019544	0.00825385	2.39513	0.0076947	0.044426	2.53589	0.00682705	0.0437045	FALSE
306.1	Mental disorders durring/after pregnancy	mental disorders	66	558	0.107492	0.102348	1.05631	0.690806	0.976938	1.13562	0.371627	0.728027	FALSE
340.1	Migrain with aura	neurological	17	85	0.0276873	0.0155906	1.79799	0.0292873	0.122097	1.93785	0.0173438	0.0834465	FALSE
340	Migraine	neurological	77	361	0.125407	0.0662142	2.02215	1.32347e-07	3.06805e-06	2.15502	3.32807e-08	1.03917e-06	FALSE
634	Miscarriage; stillbirth	pregnancy complications	441	10	0.718241	0.00183419	1387.24	3.38781e-107	5.18334e-104	1765.32	3.71692e-104	5.68688e-101	FALSE
296	Mood disorders	mental disorders	12	43	0.019544	0.00788701	2.50746	0.00524429	0.0342896	2.93286	0.0016026	0.0135468	FALSE
278.11	Morbid obesity	endocrine/metabolic	25	181	0.0407166	0.0331988	1.23606	0.330404	0.678549	1.32129	0.221552	0.505192	FALSE
651	Multiple gestation	pregnancy complications	30	108	0.0488599	0.0198092	2.54186	9.74473e-06	0.00015383	2.58478	1.47892e-05	0.000226275	FALSE
772.3	Muscle weakness	symptoms	12	50	0.019544	0.00917095	2.15362	0.0180077	0.0866407	2.76193	0.002382	0.0180419	FALSE
770	Myalgia and myositis unspecified	symptoms	37	177	0.0602606	0.0324652	1.91106	0.000497891	0.00501166	2.16894	6.93953e-05	0.00086321	FALSE
367.1	Myopia	sense organs	41	218	0.0667752	0.0399853	1.71793	0.00208622	0.0163688	1.61644	0.00854616	0.0500982	FALSE
789	Nausea and vomiting	symptoms	150	1051	0.2443	0.192773	1.3537	0.00245915	0.0187189	1.87587	3.92646e-09	1.46524e-07	FALSE
199	Neoplasm of uncertain behavior	neoplasms	16	59	0.0260586	0.0108217	2.44567	0.00171045	0.0144014	2.21663	0.00732057	0.04534	FALSE
173	Neoplasm of uncertain behavior of skin	neoplasms	25	121	0.0407166	0.0221937	1.87003	0.00518721	0.0342896	1.51333	0.0742906	0.239294	FALSE
217.1	Nevus, non-neoplastic	neoplasms	41	106	0.0667752	0.0194424	3.60871	1.14608e-11	6.04659e-10	2.78405	2.45157e-07	6.69803e-06	FALSE
558	Noninfectious gastroenteritis	digestive	36	187	0.0586319	0.0342993	1.7536	0.00269681	0.0200441	2.00246	0.00037082	0.00380774	FALSE
619.3	Noninflammatory disorders of cervix	genitourinary	33	119	0.0537459	0.0218269	2.54544	3.55166e-06	6.54704e-05	2.67082	2.50592e-06	5.11208e-05	FALSE
619.1	Noninflammatory disorders of ovary, fallopian tube, and broad ligament	genitourinary	48	102	0.0781759	0.0187087	4.44814	1.3707e-16	1.1651e-14	3.39043	1.56788e-10	6.85387e-09	FALSE
619.4	Noninflammatory disorders of vagina	genitourinary	131	469	0.213355	0.0860235	2.88166	5.07605e-22	6.47197e-20	3.52557	3.83708e-27	6.52304e-25	FALSE
619	Noninflammatory female genital disorders	genitourinary	22	70	0.0358306	0.0128393	2.85724	2.34231e-05	0.000322859	2.58627	0.000251232	0.00268801	FALSE
395.1	Nonrheumatic mitral valve disorders	circulatory system	15	37	0.02443	0.0067865	3.66489	2.64834e-05	0.00035858	3.07842	0.000445308	0.00451207	FALSE
418	Nonspecific chest pain	circulatory system	118	594	0.192182	0.108951	1.94568	2.20169e-09	7.65588e-08	2.44499	3.67033e-14	3.50975e-12	FALSE
241.2	Nontoxic multinodular goiter	endocrine/metabolic	12	30	0.019544	0.00550257	3.60266	0.000196849	0.00213602	3.17225	0.00117231	0.0104281	FALSE
241.1	Nontoxic uninodular goiter	endocrine/metabolic	24	66	0.0390879	0.0121056	3.31957	7.33342e-07	1.537e-05	2.5458	0.000236144	0.00254437	FALSE
650	Normal delivery	pregnancy complications	45	587	0.0732899	0.107667	0.655458	0.0086556	0.0485094	0.689376	0.0233769	0.105373	FALSE
278.1	Obesity	endocrine/metabolic	74	544	0.120521	0.0997799	1.23636	0.107806	0.316589	1.3572	0.0292016	0.124107	FALSE
665	Obstetrical/birth trauma	pregnancy complications	104	2648	0.169381	0.485693	0.215935	2.07743e-43	5.29745e-41	0.230943	2.66219e-38	6.78859e-36	FALSE
327.32	Obstructive sleep apnea	neurological	24	91	0.0390879	0.0166911	2.39642	0.000182237	0.00200592	2.47913	0.000187643	0.00211098	FALSE
870	Open wounds of head; neck; and trunk	injuries & poisonings	13	37	0.0211726	0.0067865	3.16567	0.000395852	0.00401095	3.26787	0.000554547	0.00540418	FALSE
382	Otalgia	sense organs	29	191	0.0472313	0.035033	1.36545	0.126793	0.341827	1.70986	0.0115196	0.0630485	FALSE
790.6	Other abnormal blood chemistry	symptoms	46	182	0.0749186	0.0333822	2.34503	6.06579e-07	1.30713e-05	2.44515	4.35814e-07	1.07548e-05	FALSE
250.42	Other abnormal glucose	endocrine/metabolic	38	136	0.0618893	0.024945	2.57874	5.13476e-07	1.13858e-05	2.3044	2.66773e-05	0.000374462	FALSE
599.9	Other abnormality of urination	genitourinary	21	78	0.034202	0.0143067	2.43988	0.000352675	0.0036459	3.01539	1.89774e-05	0.000279187	FALSE
654	Other and unspecified complications of birth; puerperium affecting management of mother	pregnancy complications	42	450	0.0684039	0.0825385	0.816177	0.22447	0.498461	0.469617	1.37269e-05	0.000216517	FALSE
759	Other and unspecified congenital anomalies	congenital anomalies	26	135	0.0423453	0.0247616	1.74152	0.0111315	0.0599692	1.94372	0.00350484	0.0244859	FALSE
285	Other anemias	hematopoietic	73	544	0.118893	0.0997799	1.21739	0.138003	0.35848	1.22138	0.146072	0.378796	FALSE
571.5	Other chronic nonalcoholic liver disease	digestive	18	132	0.029316	0.0242113	1.21721	0.440714	0.833489	1.50298	0.119328	0.330729	FALSE
646	Other complications of pregnancy NEC	pregnancy complications	264	2350	0.429967	0.431034	0.995657	0.959626	0.976938	1.22131	0.0266175	0.115613	FALSE
674	Other complications of the puerperium NEC	pregnancy complications	27	327	0.0439739	0.059978	0.720895	0.110267	0.322527	0.774098	0.222365	0.506278	FALSE
348.9	Other conditions of brain, NOS	neurological	12	28	0.019544	0.00513573	3.86141	0.000102047	0.00121978	3.89221	0.000211871	0.0023321	FALSE
649	Other conditions or status of the mother complicating pregnancy, childbirth, or the puerperium	pregnancy complications	269	2971	0.438111	0.544938	0.651114	5.64908e-07	1.23473e-05	0.681212	1.41231e-05	0.00022033	FALSE
525	Other diseases of the teeth and supporting structures	digestive	12	63	0.019544	0.0115554	1.70511	0.093216	0.286387	2.32763	0.0108654	0.0608939	FALSE
388	Other disorders of ear	sense organs	11	34	0.0179153	0.00623624	2.90694	0.00226525	0.0174162	2.70209	0.00650598	0.0420006	FALSE
568	Other disorders of peritoneum	digestive	11	13	0.0179153	0.00238445	7.63222	8.05726e-07	1.64368e-05	8.48785	5.94829e-07	1.40014e-05	FALSE
729	Other disorders of soft tissues	musculoskeletal	17	79	0.0276873	0.0144901	1.93671	0.0146583	0.0729599	2.30219	0.00279685	0.0207727	FALSE
676	Other disorders of the breast associated with childbirth and disorders of lactation	pregnancy complications	13	126	0.0211726	0.0231108	0.914323	0.760953	0.976938	0.816101	0.501326	0.89816	FALSE
586	Other disorders of the kidney and ureters	genitourinary	12	112	0.019544	0.0205429	0.950403	0.868285	0.976938	1.08464	0.796255	1	FALSE
246	Other disorders of thyroid	endocrine/metabolic	30	106	0.0488599	0.0194424	2.59079	6.65852e-06	0.000110734	1.96942	0.00212732	0.0164384	FALSE
694.2	Other dyschromia	dermatologic	51	182	0.0830619	0.0333822	2.62302	4.59296e-09	1.46401e-07	2.24888	2.327e-06	4.87713e-05	FALSE
512.9	Other dyspnea	respiratory	36	145	0.0586319	0.0265957	2.27958	1.65091e-05	0.000240562	2.41811	9.61439e-06	0.000168777	FALSE
259	Other endocrine disorders	endocrine/metabolic	17	22	0.0276873	0.00403522	7.02832	2.15921e-09	7.65588e-08	6.89621	1.54493e-08	5.02926e-07	FALSE
414	Other forms of chronic heart disease	circulatory system	13	49	0.0211726	0.00898753	2.38511	0.0057778	0.0367559	2.60156	0.00343439	0.0241038	FALSE
339	Other headache syndromes	neurological	145	860	0.236156	0.15774	1.65082	8.96229e-07	1.80425e-05	2.14862	2.243e-12	1.42991e-10	FALSE
638	Other high-risk pregnancy	pregnancy complications	367	2584	0.59772	0.473955	1.64913	7.79156e-09	2.33747e-07	1.13937	0.167488	0.414655	FALSE
401.3	Other hypertensive complications	circulatory system	10	47	0.0162866	0.00862069	1.90397	0.0664729	0.226511	1.72382	0.138104	0.364971	FALSE
701	Other hypertrophic and atrophic conditions of skin	dermatologic	27	103	0.0439739	0.0188921	2.3887	7.86969e-05	0.00096325	1.9535	0.00333595	0.0235207	FALSE
1019	Other ill-defined and unknown causes of morbidity and mortality	NULL	378	3326	0.615635	0.610051	1.02381	0.787909	0.976938	1.02675	0.769401	1	FALSE
686	Other local infections of skin and subcutaneous tissue	dermatologic	13	50	0.0211726	0.00917095	2.33697	0.00691403	0.0423138	2.23284	0.0133188	0.0697868	FALSE
598.9	Other nonspecific findings on examination of urine	genitourinary	27	164	0.0439739	0.0300807	1.48311	0.0632483	0.218303	1.85648	0.00499883	0.0327206	FALSE
656	Other perinatal conditions of fetus or newborn	pregnancy complications	236	2164	0.384365	0.396919	0.948625	0.546448	0.933108	0.937583	0.473702	0.864873	FALSE
351	Other peripheral nerve disorders	neurological	27	123	0.0439739	0.0225605	1.99281	0.00147947	0.0127887	1.61101	0.033909	0.135813	FALSE
613.7	Other signs and symptoms in breast	genitourinary	10	43	0.0162866	0.00788701	2.08263	0.0380586	0.147417	1.68317	0.157357	0.398602	FALSE
427.3	Other specified cardiac dysrhythmias	circulatory system	37	206	0.0602606	0.0377843	1.633	0.00764524	0.0443076	1.92659	0.000547875	0.00537339	FALSE
704.8	Other specified diseases of hair and hair follicles	dermatologic	22	53	0.0358306	0.0097212	3.78563	2.2908e-07	5.15431e-06	3.4433	5.11066e-06	9.65476e-05	FALSE
706.8	Other specified diseases of sebaceous glands	dermatologic	17	28	0.0276873	0.00513573	5.51615	3.79452e-08	9.84003e-07	4.61001	3.4795e-06	6.91381e-05	FALSE
613.8	Other specified disorders of breast	genitourinary	10	25	0.0162866	0.00458547	3.59404	0.000681864	0.00652032	2.62432	0.0150745	0.0758683	FALSE
842	Other sprains and strains	injuries & poisonings	11	53	0.0179153	0.0097212	1.85829	0.0636362	0.218303	2.27808	0.0169945	0.0825442	FALSE
1005	Other symptoms	NULL	20	116	0.0325733	0.0212766	1.54882	0.0752733	0.249231	1.68566	0.0411771	0.159496	FALSE
579	Other symptoms involving abdomen and pelvis	digestive	13	27	0.0211726	0.00495231	4.34615	1.57763e-05	0.000232093	4.01795	0.000109036	0.00130332	FALSE
599.8	Other symptoms involving urinary system	genitourinary	19	56	0.0309446	0.0102715	3.07695	2.93558e-05	0.000387193	3.31269	1.975e-05	0.000287785	FALSE
599	Other symptoms/disorders or the urinary system	genitourinary	18	19	0.029316	0.00348496	8.63599	8.08763e-11	3.74972e-09	10.4985	1.98954e-11	1.08714e-09	FALSE
1010	Other tests	NULL	139	1522	0.226384	0.279164	0.755612	0.00555141	0.0361432	0.761176	0.00848047	0.0499043	FALSE
479	Other upper respiratory disease	respiratory	55	299	0.0895765	0.0548423	1.69566	0.000572903	0.00558307	2.01103	1.33268e-05	0.000214201	FALSE
380.1	Otitis externa	sense organs	15	69	0.02443	0.0126559	1.95362	0.0201092	0.0935171	2.06574	0.0154963	0.0777354	FALSE
381.1	Otitis media	sense organs	14	54	0.0228013	0.00990462	2.33247	0.0051852	0.0342896	2.66888	0.00178989	0.0146446	FALSE
628	Ovarian cyst	genitourinary	143	480	0.232899	0.0880411	3.14489	7.28775e-27	1.11503e-24	3.17315	4.71939e-25	6.56424e-23	FALSE
256	Ovarian dysfunction	endocrine/metabolic	21	18	0.034202	0.00330154	10.6908	2.66082e-13	1.77002e-11	5.09708	2.50534e-06	5.11208e-05	FALSE
625	Pain and other symptoms associated with female genital organs	genitourinary	118	378	0.192182	0.0693324	3.19344	8.69407e-24	1.20927e-21	3.94696	2.89156e-29	5.53011e-27	FALSE
745	Pain in joint	musculoskeletal	156	774	0.254072	0.141966	2.05863	6.73144e-13	4.29129e-11	2.03169	1.13039e-11	6.40556e-10	FALSE
773	Pain in limb	symptoms	108	533	0.175896	0.0977623	1.9698	4.22547e-09	1.37613e-07	2.06578	1.4793e-09	5.80339e-08	FALSE
379.9	Pain, swelling or discharge of eye	sense organs	19	91	0.0309446	0.0166911	1.88123	0.0135352	0.0701997	1.95058	0.012666	0.067489	FALSE
512.2	Painful respiration	respiratory	29	141	0.0472313	0.0258621	1.86724	0.00274438	0.0202846	2.29004	0.000134288	0.00154482	FALSE
427.9	Palpitations	circulatory system	53	239	0.0863192	0.0438371	2.06064	4.868e-06	8.46368e-05	2.05858	1.11162e-05	0.00018288	FALSE
792.1	Papanicolaou smear of cervix or vagina with atypical squamous cells	genitourinary	47	206	0.0765472	0.0377843	2.11094	8.26406e-06	0.000134511	2.15656	9.33033e-06	0.000168777	FALSE
614.33	Pelvic inflammatory disease, NOS	genitourinary	17	40	0.0276873	0.00733676	3.85276	4.06873e-06	7.32372e-05	5.7941	1.28232e-08	4.3599e-07	FALSE
614.1	Pelvic peritoneal adhesions, female (postoperative) (postinfection)	genitourinary	10	86	0.0162866	0.015774	1.03304	0.92313	0.976938	0.934472	0.844765	1	FALSE
726	Peripheral enthesopathies and allied syndromes	musculoskeletal	13	36	0.0211726	0.00660308	3.25421	0.000300539	0.00319323	2.29466	0.0141787	0.0730909	FALSE
386.2	Peripheral or central vertigo	sense organs	10	48	0.0162866	0.00880411	1.86396	0.075421	0.249231	1.66178	0.160765	0.402571	FALSE
253.1	Pituitary hyperfunction	endocrine/metabolic	10	17	0.0162866	0.00311812	5.29314	3.2185e-05	0.000417315	4.49539	0.000354646	0.00366627	FALSE
635.3	Placenta previa and abruptio placenta	pregnancy complications	45	550	0.0732899	0.10088	0.704873	0.03009	0.124763	0.752918	0.0858083	0.262049	FALSE
507	Pleurisy; pleural effusion	respiratory	16	62	0.0260586	0.011372	2.32603	0.00292475	0.0211078	2.40238	0.00330071	0.0234888	FALSE
480	Pneumonia	respiratory	24	81	0.0390879	0.0148569	2.6973	2.70428e-05	0.000361344	2.71446	5.79825e-05	0.00074549	FALSE
256.4	Polycystic ovaries	endocrine/metabolic	55	115	0.0895765	0.0210932	4.56615	3.87368e-19	4.23338e-17	4.48597	3.95635e-17	4.03548e-15	FALSE
622.1	Polyp of corpus uteri	genitourinary	33	43	0.0537459	0.00788701	7.14474	6.85854e-17	6.17269e-15	4.2122	6.33721e-09	2.25487e-07	FALSE
475.9	Postnasal drip	respiratory	10	33	0.0162866	0.00605282	2.71874	0.00593429	0.0369084	2.75675	0.00724657	0.0453304	FALSE
300.9	Posttraumatic stress disorder	mental disorders	12	60	0.019544	0.0110051	1.79136	0.0677379	0.230309	2.06726	0.0307402	0.127067	FALSE
418.1	Precordial pain	circulatory system	16	48	0.0260586	0.00880411	3.01226	0.000158107	0.00177871	3.82196	1.01367e-05	0.000172324	FALSE
642.1	Preeclampsia and eclampsia	pregnancy complications	48	577	0.0781759	0.105833	0.716512	0.0333292	0.135262	0.73554	0.0579481	0.204041	FALSE
627.5	Premature menopause and other ovarian failure	genitourinary	16	16	0.0260586	0.0029347	9.0903	5.75157e-10	2.25638e-08	3.99208	0.000204389	0.0022802	FALSE
286.81	Primary hypercoagulable state	hematopoietic	23	53	0.0374593	0.0097212	3.9644	5.47926e-08	1.35214e-06	3.37834	5.4777e-06	0.000100974	FALSE
653	Problems associated with amniotic cavity and membranes	pregnancy complications	87	1066	0.141694	0.195525	0.679235	0.00134729	0.0117792	0.75303	0.0219224	0.100724	FALSE
695.7	Prurigo and Lichen	dermatologic	11	20	0.0179153	0.00366838	4.95456	2.27954e-05	0.000317063	4.74112	0.000106297	0.00129032	FALSE
698	Pruritus and related conditions	dermatologic	53	250	0.0863192	0.0458547	1.96582	1.79988e-05	0.000259794	1.92558	6.30787e-05	0.000797607	FALSE
696.41	Psoriasis vulgaris	dermatologic	10	37	0.0162866	0.0067865	2.42304	0.013687	0.0704012	2.04647	0.0580117	0.204041	FALSE
508	Pulmonary collapse; interstitial and compensatory emphysema	respiratory	10	58	0.0162866	0.0106383	1.53974	0.211028	0.496953	1.71053	0.132777	0.355872	FALSE
590	Pyelonephritis	genitourinary	32	159	0.0521173	0.0291636	1.83034	0.00233723	0.0178798	2.83253	6.2222e-07	1.44242e-05	FALSE
687.1	Rash and other nonspecific skin eruption	dermatologic	72	380	0.117264	0.0696992	1.77308	2.62697e-05	0.00035858	1.90903	5.333e-06	9.95061e-05	FALSE
599.2	Retention of urine	genitourinary	12	116	0.019544	0.0212766	0.916944	0.777057	0.976938	0.978043	0.943519	1	FALSE
654.2	Rhesus isoimmunization in pregnancy	pregnancy complications	12	66	0.019544	0.0121056	1.6267	0.124521	0.338508	1.73576	0.0907308	0.272192	FALSE
695.3	Rosacea	dermatologic	12	43	0.019544	0.00788701	2.50746	0.00524429	0.0342896	1.93419	0.0529927	0.191224	FALSE
701.2	Scar conditions and fibrosis of skin	dermatologic	15	84	0.02443	0.0154072	1.60029	0.0973319	0.296059	1.39983	0.252981	0.556922	FALSE
764	Sciatica	symptoms	18	124	0.029316	0.0227439	1.29768	0.30854	0.643985	1.30711	0.307751	0.638518	FALSE
706.2	Sebaceous cyst	dermatologic	22	102	0.0358306	0.0187087	1.94919	0.00523499	0.0342896	1.75469	0.0226276	0.103344	FALSE
690.1	Seborrheic dermatitis	dermatologic	23	64	0.0374593	0.0117388	3.27633	1.54228e-06	2.98696e-05	3.00312	2.05543e-05	0.00029668	FALSE
702.2	Seborrheic keratosis	dermatologic	26	86	0.0423453	0.015774	2.75898	8.52797e-06	0.000137345	1.95903	0.00466357	0.031248	FALSE
244.1	Secondary hypothyroidism	endocrine/metabolic	10	34	0.0162866	0.00623624	2.63829	0.00741064	0.043318	2.42735	0.0167379	0.08208	FALSE
994.2	Sepsis	injuries & poisonings	12	50	0.019544	0.00917095	2.15362	0.0180077	0.0866407	2.44032	0.00809513	0.0485708	FALSE
470	Septal Deviations/Turbinate Hypertrophy	respiratory	11	64	0.0179153	0.0117388	1.53576	0.192506	0.463832	1.48653	0.243956	0.541528	FALSE
637	Short gestation; low birth weight; and fetal growth retardation	pregnancy complications	10	118	0.0162866	0.0216434	0.748401	0.382585	0.744068	0.868604	0.679218	1	FALSE
512.7	Shortness of breath	respiratory	75	459	0.12215	0.0841893	1.51364	0.00176333	0.0145747	1.89003	4.60501e-06	8.91856e-05	FALSE
327.3	Sleep apnea	neurological	11	68	0.0179153	0.0124725	1.44435	0.26205	0.561604	1.31894	0.412833	0.785616	FALSE
772.2	Spasm of muscle	symptoms	11	57	0.0179153	0.0104549	1.7266	0.100072	0.301443	1.39207	0.337475	0.680286	FALSE
721.1	Spondylosis without myelopathy	musculoskeletal	12	37	0.019544	0.0067865	2.9173	0.00139215	0.0121022	2.18301	0.0260867	0.113711	FALSE
840	Sprains and strains	injuries & poisonings	45	244	0.0732899	0.0447542	1.68803	0.00184608	0.0150815	1.59139	0.00770236	0.0465795	FALSE
841	Sprains and strains of back and neck	injuries & poisonings	25	108	0.0407166	0.0198092	2.10023	0.00103359	0.00935734	2.02517	0.00285876	0.0210284	FALSE
41.2	Streptococcus infection	infectious diseases	16	107	0.0260586	0.0196258	1.33654	0.28529	0.607084	1.34079	0.298278	0.625158	FALSE
624.9	stress incontinence, female	genitourinary	10	30	0.0162866	0.00550257	2.99227	0.00287199	0.0208253	2.30257	0.0293596	0.124433	FALSE
368.9	Subjective visual disturbances	sense organs	17	60	0.0276873	0.0110051	2.55902	0.000728847	0.00684253	3.21841	5.47142e-05	0.000715493	FALSE
316	Substance addiction and disorders	mental disorders	19	153	0.0309446	0.0280631	1.10596	0.683521	0.976938	1.59583	0.0714235	0.233002	FALSE
681	Superficial cellulitis and abscess	dermatologic	21	120	0.034202	0.0220103	1.57352	0.0594122	0.207873	1.85414	0.0130463	0.0685939	FALSE
915	Superficial injury without mention of infection	injuries & poisonings	13	119	0.0211726	0.0218269	0.969379	0.916105	0.976938	1.1439	0.658081	1	FALSE
381.11	Suppurative and unspecified otitis media	sense organs	18	104	0.029316	0.0190756	1.55305	0.0890819	0.277023	1.92025	0.0148388	0.0749284	FALSE
771.1	Swelling of limb	symptoms	30	152	0.0488599	0.0278797	1.79119	0.00436495	0.0298142	2.04256	0.000715114	0.00683828	FALSE
293.1	Swelling, mass, or lump in head and neck [Space-occupying lesion, intracranial NOS]	mental disorders	27	100	0.0439739	0.0183419	2.46174	4.6464e-05	0.000582704	2.71669	1.68558e-05	0.000252837	FALSE
741	Symptoms and disorders of the joints	musculoskeletal	14	56	0.0228013	0.0102715	2.24833	0.00728067	0.043318	1.8693	0.0474533	0.176994	FALSE
561	Symptoms involving digestive system	digestive	13	50	0.0211726	0.00917095	2.33697	0.00691403	0.0423138	2.0908	0.0231635	0.104853	FALSE
624	Symptoms involving female genital tract	genitourinary	25	138	0.0407166	0.0253118	1.63443	0.0266597	0.116209	2.05951	0.00171054	0.0141466	FALSE
519.9	Symptoms involving respiratory system and other chest symptoms	respiratory	10	31	0.0162866	0.00568599	2.89521	0.00369608	0.0259404	3.57525	0.000790261	0.00732788	FALSE
788	Syncope and collapse	symptoms	38	237	0.0618893	0.0434703	1.45167	0.0385813	0.149064	1.77772	0.00200287	0.0157148	FALSE
727.1	Synovitis and tenosynovitis	musculoskeletal	20	104	0.0325733	0.0190756	1.73142	0.0268426	0.116674	1.44555	0.15008	0.386568	FALSE
695.42	Systemic lupus erythematosus	dermatologic	12	38	0.019544	0.00696992	2.84001	0.00177183	0.0145747	2.82454	0.00289473	0.0211911	FALSE
427.7	Tachycardia NOS	circulatory system	52	315	0.0846906	0.057777	1.50892	0.00841839	0.0482402	2.02699	1.56806e-05	0.000237537	FALSE
763	Thoracic or lumbosacral neuritis or radiculitis, unspecified	symptoms	11	43	0.0179153	0.00788701	2.29469	0.0147428	0.0729599	2.31437	0.017022	0.0825442	FALSE
636.1	Threatened premature labor	pregnancy complications	34	131	0.0553746	0.0240279	2.38107	1.10548e-05	0.000169139	2.84659	4.08975e-07	1.04289e-05	FALSE
478	Throat pain	respiratory	25	121	0.0407166	0.0221937	1.87003	0.00518721	0.0342896	2.60168	4.54506e-05	0.000609995	FALSE
287.3	Thrombocytopenia	hematopoietic	17	200	0.0276873	0.0366838	0.747772	0.256771	0.554104	0.793978	0.377814	0.737315	FALSE
193	Thyroid cancer	neoplasms	10	11	0.0162866	0.00201761	8.18934	1.67017e-06	3.19421e-05	6.94182	1.88593e-05	0.000279187	FALSE
242	Thyrotoxicosis with or without goiter	endocrine/metabolic	12	57	0.019544	0.0104549	1.88669	0.0476243	0.17772	1.69071	0.113163	0.320036	FALSE
318	Tobacco use disorder	mental disorders	25	149	0.0407166	0.0273294	1.51064	0.0612995	0.212191	1.72901	0.0178841	0.0855084	FALSE
250.2	Type 2 diabetes	endocrine/metabolic	37	160	0.0602606	0.029347	2.12093	6.13739e-05	0.000757275	2.08807	0.000205665	0.0022802	FALSE
663	Umbilical cord complications during labor and delivery	pregnancy complications	60	1170	0.0977199	0.2146	0.396371	3.66162e-11	1.75071e-09	0.392126	4.43831e-11	2.12207e-09	FALSE
709.7	Unspecified diffuse connective tissue disease	dermatologic	10	26	0.0162866	0.00476889	3.45517	0.000932491	0.00853621	3.15935	0.00322335	0.0230454	FALSE
695.9	Unspecified erythematous condition	dermatologic	14	48	0.0228013	0.00880411	2.62694	0.00164242	0.0139605	2.83433	0.00100479	0.00909666	FALSE
591	Urinary tract infection	genitourinary	126	756	0.205212	0.138665	1.60383	1.07762e-05	0.000166541	1.94954	3.0578e-09	1.16961e-07	FALSE
947	Urticaria	dermatologic	24	112	0.0390879	0.0205429	1.93947	0.00383237	0.0267741	2.02516	0.00281814	0.0208298	FALSE
218.1	Uterine leiomyoma	neoplasms	71	325	0.115635	0.0596112	2.06271	1.73748e-07	3.96768e-06	1.40567	0.0189644	0.0898315	FALSE
614.52	Vaginitis and vulvovaginitis	genitourinary	74	280	0.120521	0.0513573	2.53127	1.88462e-11	9.3015e-10	2.48356	2.35997e-10	9.75878e-09	FALSE
671	Venous/cerebrovascular complications embolism in pregnancy and the puerperium	pregnancy complications	28	288	0.0456026	0.0528247	0.85675	0.445498	0.840459	0.859889	0.466128	0.860284	FALSE
79	Viral infection	infectious diseases	43	300	0.0700326	0.0550257	1.29326	0.127902	0.341841	1.63416	0.00500432	0.0327206	FALSE
78	Viral warts & HPV	infectious diseases	40	178	0.0651466	0.0326486	2.06475	5.85484e-05	0.000728285	1.78862	0.00194993	0.0155087	FALSE
79.9	Viremia, NOS	infectious diseases	17	84	0.0276873	0.0154072	1.81973	0.0262758	0.115912	1.91052	0.0204545	0.095413	FALSE
368	Visual disturbances	sense organs	25	164	0.0407166	0.0300807	1.36859	0.152019	0.389853	1.59553	0.0400715	0.156004	FALSE
261.2	Vitamin B-complex deficiencies	endocrine/metabolic	10	39	0.0162866	0.00715334	2.29793	0.0197923	0.0923239	1.98986	0.0660941	0.22274	FALSE
261.4	Vitamin D deficiency	endocrine/metabolic	73	212	0.118893	0.0388848	3.33519	3.69856e-17	3.53675e-15	3.01342	1.98076e-13	1.78268e-11	FALSE
512.1	Wheezing	respiratory	17	64	0.0276873	0.0117388	2.3973	0.00155003	0.0133233	2.85002	0.000325133	0.00340722	FALSE
442.11	Abdominal aortic aneurysm	circulatory system											TRUE
550	Abdominal hernia	digestive											TRUE
512.3	Abnormal chest sounds	respiratory											TRUE
286.9	Abnormal coagulation profile	hematopoietic											TRUE
564.8	Abnormal findings on exam of gastrointestinal tract/ abdominal area	digestive											TRUE
598	Abnormal findings on examination of urine	genitourinary											TRUE
611	Abnormal findings on mammogram or breast exam	genitourinary											TRUE
429.2	Abnormal function study of cardiovascular system	circulatory system											TRUE
701.5	Abnormal granulation tissue	dermatologic											TRUE
350.1	Abnormal involuntary movements	neurological											TRUE
781.2	Abnormal posture	symptoms											TRUE
589	Abnormal results of function study of kidney	genitourinary											TRUE
573.7	Abnormal results of function study of liver	digestive											TRUE
514.1	Abnormal results of function study of pulmonary system	respiratory											TRUE
794	Abnormal results of other function studies (bladder, pancreas, placenta, spleen, etc)	symptoms											TRUE
516	Abnormal sputum	respiratory											TRUE
350.2	Abnormality of gait	neurological											TRUE
289.9	Abnormality of red blood cells	hematopoietic											TRUE
614.54	Abscess or ulceration of vulva	genitourinary											TRUE
276.4	Acid-base balance disorder	endocrine/metabolic											TRUE
276.41	Acidosis	endocrine/metabolic											TRUE
175	Acquired absence of breast	neoplasms											TRUE
701.6	Acquired acanthosis nigricans	dermatologic											TRUE
286.4	Acquired coagulation factor deficiency	hematopoietic											TRUE
736.2	Acquired deformities of finger	musculoskeletal											TRUE
736.1	Acquired deformities of forearm	musculoskeletal											TRUE
736.3	Acquired deformities of hip	musculoskeletal											TRUE
736.5	Acquired deformities of knee	musculoskeletal											TRUE
735	Acquired foot deformities	musculoskeletal											TRUE
283	Acquired hemolytic anemias	hematopoietic											TRUE
738.4	Acquired spondylolisthesis	musculoskeletal											TRUE
735.2	Acquired toe deformities	musculoskeletal											TRUE
253.11	Acromegaly and gigantism	endocrine/metabolic											TRUE
702.1	Actinic keratosis	dermatologic											TRUE
323.2	Acute (transverse) myelitis	neurological											TRUE
474	Acute and chronic tonsillitis	respiratory											TRUE
573.4	Acute and subacute necrosis of liver	digestive											TRUE
540.11	Acute appendicitis	digestive											TRUE
498	Acute bronchospasm	respiratory											TRUE
938.1	Acute dermatitis due to solar radiation	dermatologic											TRUE
446.2	Acute febrile mucocutaneous lymph node syndrome (Kawasaki disease)	circulatory system											TRUE
535.1	Acute gastritis	digestive											TRUE
580.13	Acute glomerulonephritis, NOS	genitourinary											TRUE
614.31	Acute inflammatory pelvic disease	genitourinary											TRUE
465.4	Acute laryngitis and tracheitis	respiratory											TRUE
710.11	Acute osteomyelitis	musculoskeletal											TRUE
577.1	Acute pancreatitis	digestive											TRUE
420.21	Acute pericarditis	circulatory system											TRUE
523.31	Acute periodontitis	digestive											TRUE
300.8	Acute reaction to stress	mental disorders											TRUE
585.1	Acute renal failure	genitourinary											TRUE
394.4	Acute rheumatic heart disease	circulatory system											TRUE
474.1	Acute tonsillitis	respiratory											TRUE
441.1	Acute vascular insufficiency of intestine	circulatory system											TRUE
255.2	Adrenal hypofunction	endocrine/metabolic											TRUE
255.3	Adrenogenital disorders	endocrine/metabolic											TRUE
260.3	Adult failure to thrive	endocrine/metabolic											TRUE
979	Adverse drug events and drug allergies	injuries & poisonings											TRUE
960.1	Adverse effects of antibacterials (not penicillins)	injuries & poisonings											TRUE
967	Adverse effects of sedatives or other central nervous system depressants and anesthetics	injuries & poisonings											TRUE
941	Adverse reaction to serum or vaccine	injuries & poisonings											TRUE
317	Alcohol-related disorders	mental disorders											TRUE
317.11	Alcoholic liver damage	mental disorders											TRUE
276.42	Alkalosis	endocrine/metabolic											TRUE
287.2	Allergic purpura	hematopoietic											TRUE
930	Allergic reaction to food	injuries & poisonings											TRUE
960.2	Allergy/adverse effect of penicillin	injuries & poisonings											TRUE
704.11	Alopecia Areata	dermatologic											TRUE
270.34	Alpha-1-antitrypsin deficiency	endocrine/metabolic											TRUE
291.8	Alteration of consciousness	mental disorders											TRUE
292.4	Altered mental status	mental disorders											TRUE
110.12	Althete's foot	infectious diseases											TRUE
368.1	Amblyopia	sense organs											TRUE
270.33	Amyloidosis	endocrine/metabolic											TRUE
565.1	Anal and rectal polyp	digestive											TRUE
946	Anaphylactic shock NOS	injuries & poisonings											TRUE
285.21	Anemia in chronic kidney disease	hematopoietic											TRUE
285.22	Anemia in neoplastic disease	hematopoietic											TRUE
285.2	Anemia of chronic disease	hematopoietic											TRUE
411.41	Aneurysm and dissection of heart	circulatory system											TRUE
442.3	Aneurysm of artery of lower extremity	circulatory system											TRUE
442.2	Aneurysm of iliac artery	circulatory system											TRUE
442.8	Aneurysm of other specified artery	circulatory system											TRUE
411.3	Angina pectoris	circulatory system											TRUE
556.11	Angiodysplasia of intestine (without mention of hemorrhage)	digestive											TRUE
368.3	Anisometropia	sense organs											TRUE
715.2	Ankylosing spondylitis	musculoskeletal											TRUE
741.1	Ankylosis of joint	musculoskeletal											TRUE
759.1	Anomalies of endocrine glands, congenital	congenital anomalies											TRUE
526.3	Anomalies of jaw size/symmetry	digestive											TRUE
379.4	Anomalies of pupillary function	sense organs											TRUE
748	Anomalies of respiratory system, congenital	congenital anomalies											TRUE
524.3	Anomalies of tooth position/malocclusion	digestive											TRUE
426.4	Anomalous atrioventricular excitation	circulatory system											TRUE
260.6	Anorexia	endocrine/metabolic											TRUE
305.21	Anorexia nervosa	mental disorders											TRUE
334.2	Anterior horn cell disease	neurological											TRUE
253.4	Anterior pituitary disorders	endocrine/metabolic											TRUE
964.1	Anticoagulants causing adverse effects	injuries & poisonings											TRUE
963.1	Antineoplastic and immunosuppressive drugs causing adverse effects	injuries & poisonings											TRUE
965.2	Antirheumatics causing adverse effects in therapeutic use	injuries & poisonings											TRUE
301.2	Antisocial/borderline personality disorder	mental disorders											TRUE
300	Anxiety disorders	mental disorders											TRUE
442.1	Aortic aneurysm	circulatory system											TRUE
447.7	Aortic ectasia	circulatory system											TRUE
394.3	Aortic valve disease	circulatory system											TRUE
379.3	Aphakia and other disorders of lens	sense organs											TRUE
292.11	Aphasia	mental disorders											TRUE
292.1	Aphasia/speech disturbance	mental disorders											TRUE
284	Aplastic anemia	hematopoietic											TRUE
513.31	Apnea	respiratory											TRUE
540	Appendiceal conditions	digestive											TRUE
540.1	Appendicitis	digestive											TRUE
442.4	Arterial dissection	circulatory system											TRUE
444	Arterial embolism and thrombosis	circulatory system											TRUE
444.1	Arterial embolism and thrombosis of lower extremity artery	circulatory system											TRUE
446.9	Arteritis NOS	circulatory system											TRUE
526.42	Arthralgia/ankylosis of temporomandibular joint	digestive											TRUE
711	Arthropathy associated with infections	musculoskeletal											TRUE
713	Arthropathy associated with other disorders classified elsewhere	musculoskeletal											TRUE
716.9	Arthropathy NOS	musculoskeletal											TRUE
133	Arthropod-borne diseases	infectious diseases											TRUE
742.8	Articular cartilage disorder	musculoskeletal											TRUE
414.2	ASCVD	circulatory system											TRUE
733.4	Aseptic necrosis of bone	musculoskeletal											TRUE
117.4	Aspergillosis	infectious diseases											TRUE
1013	Asphyxia and hypoxemia	NULL											TRUE
440	Atherosclerosis	circulatory system											TRUE
440.9	Atherosclerosis of aorta	circulatory system											TRUE
440.22	Atherosclerosis of native arteries of the extremities with intermittent claudication	circulatory system											TRUE
440.21	Atherosclerosis of native arteries of the extremities with ulceration or gangrene	circulatory system											TRUE
440.1	Atherosclerosis of renal artery	circulatory system											TRUE
427.21	Atrial fibrillation	circulatory system											TRUE
427.22	Atrial flutter	circulatory system											TRUE
426.2	Atrioventricular [AV] block	circulatory system											TRUE
426.24	Atrioventricular block, complete	circulatory system											TRUE
525.2	Atrophy of edentulous alveolar ridge	digestive											TRUE
313.3	Autism	mental disorders											TRUE
279.2	Autoimmune disease NEC	endocrine/metabolic											TRUE
38.3	Bacteremia	infectious diseases											TRUE
480.1	Bacterial pneumonia	respiratory											TRUE
539	Bariatric surgery	digestive											TRUE
530.13	Barrett's esophagus	digestive											TRUE
172.21	Basal cell carcinoma	neoplasms											TRUE
711.3	Behcet's syndrome	musculoskeletal											TRUE
227.1	Benign neoplasm of adrenal gland	neoplasms											TRUE
213	Benign neoplasm of bone and articular cartilage	neoplasms											TRUE
225.1	Benign neoplasm of brain, cranial nerves, meninges	neoplasms											TRUE
208	Benign neoplasm of colon	neoplasms											TRUE
224	Benign neoplasm of eye	neoplasms											TRUE
224.1	Benign neoplasm of eye, uveal	neoplasms											TRUE
223	Benign neoplasm of kidney and other urinary organs	neoplasms											TRUE
210	Benign neoplasm of lip, oral cavity, and pharynx	neoplasms											TRUE
229.1	Benign neoplasm of lymph nodes	neoplasms											TRUE
221	Benign neoplasm of other female genital organs	neoplasms											TRUE
211	Benign neoplasm of other parts of digestive system	neoplasms											TRUE
227.3	Benign neoplasm of pituitary gland and craniopharyngeal duct (pouch)	neoplasms											TRUE
212	Benign neoplasm of respiratory and intrathoracic organs	neoplasms											TRUE
225.2	Benign neoplasm of spinal cord, meninges	neoplasms											TRUE
226	Benign neoplasm of thyroid glands	neoplasms											TRUE
229	Benign neoplasm of unspecified sites	neoplasms											TRUE
367.9	Blindness and low vision	sense organs											TRUE
911	Blister	injuries & poisonings											TRUE
170.1	Bone cancer	neoplasms											TRUE
174.1	Breast cancer [female]	neoplasms											TRUE
174.2	Breast cancer [male]	neoplasms											TRUE
612	Breast conditions, congenital or relating to hormones	genitourinary											TRUE
613.9	Breast disorder NOS	genitourinary											TRUE
873	Broken tooth	injuries & poisonings											TRUE
496.3	Bronchiectasis	respiratory											TRUE
480.5	Bronchopneumonia and lung abscess	respiratory											TRUE
695.2	Bullous dermatoses	dermatologic											TRUE
426.3	Bundle branch block	circulatory system											TRUE
1000	Burns	NULL											TRUE
726.3	Bursitis	musculoskeletal											TRUE
727.2	Bursitis disorders	musculoskeletal											TRUE
260.1	Cachexia	endocrine/metabolic											TRUE
726.4	Calcaneal spur; Exostosis NOS	musculoskeletal											TRUE
594.2	Calculus of lower urinary tract	genitourinary											TRUE
594.3	Calculus of ureter	genitourinary											TRUE
191.11	Cancer of brain	neoplasms											TRUE
170.2	Cancer of connective tissue	neoplasms											TRUE
145.3	Cancer of major salivary glands	neoplasms											TRUE
149.2	Cancer of nasopharynx	neoplasms											TRUE
149.9	Cancer of of nasal cavities	neoplasms											TRUE
194	Cancer of other endocrine glands	neoplasms											TRUE
184	Cancer of other female genital organs	neoplasms											TRUE
184.2	Cancer of other female genital organs (excluding uterus and ovary)	neoplasms											TRUE
202	Cancer of other lymphoid, histiocytic tissue	neoplasms											TRUE
145.4	Cancer of the gums	neoplasms											TRUE
165	Cancer within the respiratory system	neoplasms											TRUE
195	Cancer, suspected or other	neoplasms											TRUE
112.3	Candidiasis of skin and nails	infectious diseases											TRUE
686.1	Carbuncle and furuncle	dermatologic											TRUE
172.3	Carcinoma in situ of skin	neoplasms											TRUE
747	Cardiac and circulatory congenital anomalies	congenital anomalies											TRUE
427.42	Cardiac arrest	circulatory system											TRUE
429.9	Cardiac complications, not elsewhere classified	circulatory system											TRUE
426	Cardiac conduction disorders	circulatory system											TRUE
747.11	Cardiac shunt/ heart septal defect	congenital anomalies											TRUE
797.1	Cardiogenic shock	symptoms											TRUE
416	Cardiomegaly	circulatory system											TRUE
277.8	Carnitine deficiencies	endocrine/metabolic											TRUE
347	Cataplexy and narcolepsy	neurological											TRUE
366	Cataract	sense organs											TRUE
557.1	Celiac disease	digestive											TRUE
681.3	Cellulitis and abscess of arm/hand	dermatologic											TRUE
681.2	Cellulitis and abscess of face/neck	dermatologic											TRUE
681.6	Cellulitis and abscess of foot, toe	dermatologic											TRUE
681.5	Cellulitis and abscess of leg, except foot	dermatologic											TRUE
528.3	Cellulitis and abscess of oral soft tissues	digestive											TRUE
386.21	Central origin vertigo	sense organs											TRUE
327.31	Central/nonobstroctive sleep apnea	neurological											TRUE
433.5	Cerebral aneurysm	circulatory system											TRUE
433.21	Cerebral artery occlusion, with cerebral infarction	circulatory system											TRUE
433.12	Cerebral atherosclerosis	circulatory system											TRUE
348.4	Cerebral cysts	neurological											TRUE
331.9	Cerebral degeneration, unspecified	neurological											TRUE
348.2	Cerebral edema and compression of brain	neurological											TRUE
433.3	Cerebral ischemia	circulatory system											TRUE
816	Cerebral laceration and contusion	injuries & poisonings											TRUE
433	Cerebrovascular disease	circulatory system											TRUE
958	Certain early complications of trauma or procedure	injuries & poisonings											TRUE
180.1	Cervical cancer	neoplasms											TRUE
765	Cervical radiculitis	symptoms											TRUE
767	Cervicocranial/Cervicobrachial syndrome	symptoms											TRUE
687.3	Changes in skin texture	dermatologic											TRUE
575.1	Cholangitis	digestive											TRUE
574.3	Cholecystitis without cholelithiasis	digestive											TRUE
574.11	Cholelithiasis with acute cholecystitis	digestive											TRUE
385.3	Cholesteatoma	sense organs											TRUE
575.6	Cholesterolosis of gallbladder	digestive											TRUE
733.9	Chondromalacia	musculoskeletal											TRUE
363.3	Chorioretinal scars	sense organs											TRUE
758	Chromosomal anomalies and genetic disorders	congenital anomalies											TRUE
496	Chronic airway obstruction	respiratory											TRUE
496.2	Chronic bronchitis	respiratory											TRUE
592.12	Chronic cystitis	genitourinary											TRUE
938.2	Chronic dermatitis due to solar radiation	dermatologic											TRUE
798.1	Chronic fatigue syndrome	symptoms											TRUE
580.14	Chronic glomerulonephritis, NOS	genitourinary											TRUE
70.4	Chronic hepatitis	infectious diseases											TRUE
614.32	Chronic inflammatory pelvic disease	genitourinary											TRUE
592.13	Chronic interstitial cystitis	genitourinary											TRUE
585.4	Chronic kidney disease, Stage I or II	genitourinary											TRUE
585.33	Chronic Kidney Disease, Stage III	genitourinary											TRUE
585.34	Chronic Kidney Disease, Stage IV	genitourinary											TRUE
473.1	Chronic laryngitis	respiratory											TRUE
495.1	Chronic obstructive asthma	respiratory											TRUE
710.12	Chronic osteomyelitis	musculoskeletal											TRUE
355.1	Chronic pain syndrome	neurological											TRUE
577.2	Chronic pancreatitis	digestive											TRUE
573.1	Chronic passive congestion of liver	digestive											TRUE
420.22	Chronic pericarditis	circulatory system											TRUE
415.2	Chronic pulmonary heart disease	circulatory system											TRUE
585.3	Chronic renal failure [CKD]	genitourinary											TRUE
245.2	Chronic thyroiditis	endocrine/metabolic											TRUE
707.2	Chronic ulcer of leg or foot	dermatologic											TRUE
707.3	Chronic ulcer of unspecified site	dermatologic											TRUE
441.2	Chronic vascular insufficiency of intestine	circulatory system											TRUE
456	Chronic venous insufficiency [CVI]	circulatory system											TRUE
327.6	Circadian rhythm sleep disorder	neurological											TRUE
459.9	Circulatory disease NEC	circulatory system											TRUE
701.3	Circumscribed scleroderma	dermatologic											TRUE
571.51	Cirrhosis of liver without mention of alcohol	digestive											TRUE
749.1	Cleft palate	congenital anomalies											TRUE
117.2	Coccidioidomycosis	infectious diseases											TRUE
803.21	Colles' fracture	injuries & poisonings											TRUE
153.2	Colon cancer	neoplasms											TRUE
348.7	Coma	neurological											TRUE
355	Complex regional/central pain syndrome	neurological											TRUE
859	Complication due to other implant and internal device	injuries & poisonings											TRUE
853	Complication of colostomy or enterostomy	injuries & poisonings											TRUE
858	Complication of internal orthopedic device	injuries & poisonings											TRUE
855	Complication of nervous system device, implant, and graft	injuries & poisonings											TRUE
639	Complications following abortion or ectopic and molar pregnancies	pregnancy complications											TRUE
854	Complications of cardiac/vascular device, implant, and graft	injuries & poisonings											TRUE
536.7	Complications of gastrostomy, colostomy and enterostomy	digestive											TRUE
668	Complications of the administration of anesthetic or other sedation in labor and delivery	pregnancy complications											TRUE
851	Complications of transplants and reattached limbs	injuries & poisonings											TRUE
817	Concussion	injuries & poisonings											TRUE
656.7	Conditions involving the integument and temperature regulation of fetus and newborn	pregnancy complications											TRUE
312	Conduct disorders	mental disorders											TRUE
389.2	Conductive hearing loss	sense organs											TRUE
756.1	Congenital anomalies of abdominal wall; diaphram	congenital anomalies											TRUE
612.3	Congenital anomalies of breast	genitourinary											TRUE
749	Congenital anomalies of face and neck	congenital anomalies											TRUE
751.1	Congenital anomalies of genital organs	congenital anomalies											TRUE
747.13	Congenital anomalies of great vessels	congenital anomalies											TRUE
750.21	Congenital anomalies of intestine	congenital anomalies											TRUE
755	Congenital anomalies of limbs	congenital anomalies											TRUE
750.13	Congenital anomalies of mouth/tongue	congenital anomalies											TRUE
756.3	Congenital anomalies of muscle, tendon, fascia, and connective tissue	congenital anomalies											TRUE
747.2	Congenital anomalies of peripheral vascular system	congenital anomalies											TRUE
753.2	Congenital anomalies of posterior segment of eye	congenital anomalies											TRUE
691	Congenital anomalies of skin	dermatologic											TRUE
749.2	Congenital anomalies of skull and face bones	congenital anomalies											TRUE
750.15	Congenital anomalies of stomach	congenital anomalies											TRUE
753	Congenital anomalies of the eye	congenital anomalies											TRUE
757	Congenital anomalies of the integument	congenital anomalies											TRUE
755.4	Congenital anomalies of upper limb, including shoulder girdle	congenital anomalies											TRUE
751.2	Congenital anomalies of urinary system	congenital anomalies											TRUE
755.3	Congenital anomaly of fingers/toes	congenital anomalies											TRUE
750.22	Congenital anomaly of gallbladder, bile ducts, liver, pancreas	congenital anomalies											TRUE
753.1	Congenital cataract and lens anomalies	congenital anomalies											TRUE
286.1	Congenital coagulation defects	hematopoietic											TRUE
286.12	Congenital deficiency of other clotting factors (including factor VII)	hematopoietic											TRUE
755.1	Congenital deformities of feet	congenital anomalies											TRUE
286.13	Congenital factor VIII disorder	hematopoietic											TRUE
755.61	Congenital hip dysplasia and deformity	congenital anomalies											TRUE
244.5	Congenital hypothyroidism	endocrine/metabolic											TRUE
754	Congenital musculoskeletal deformities of spine	congenital anomalies											TRUE
756.5	Congenital osteodystrophies	congenital anomalies											TRUE
691.3	Congenital pigmentary anomalies of skin	dermatologic											TRUE
428.1	Congestive heart failure (CHF) NOS	circulatory system											TRUE
371.2	Conjunctivitis, noninfectious	sense organs											TRUE
284.2	Constitutional aplastic anemia	hematopoietic											TRUE
939.1	Contact and allergic dermatitis of eyelid	dermatologic											TRUE
931	Contact dermatitis and other eczema due to plants [except food]	dermatologic											TRUE
739	Contracture of joint	musculoskeletal											TRUE
728.71	Contracture of palmar fascia [Dupuytren's disease]	musculoskeletal											TRUE
345.3	Convulsions	neurological											TRUE
364.9	Cornea replaced by transplant	sense organs											TRUE
364.4	Corneal degenerations	sense organs											TRUE
364.5	Corneal dystrophy	sense organs											TRUE
364.2	Corneal edema	sense organs											TRUE
364.1	Corneal opacity	sense organs											TRUE
364	Corneal opacity and other disorders of cornea	sense organs											TRUE
370.1	Corneal ulcer	sense organs											TRUE
700	Corns and callosities	dermatologic											TRUE
411.4	Coronary atherosclerosis	circulatory system											TRUE
733.6	Costochondritis	musculoskeletal											TRUE
771.2	Cramp of limb	symptoms											TRUE
1006	Crushing injury	NULL											TRUE
1008	Crushing or internal injury to organs	NULL											TRUE
737	Curvature of spine	musculoskeletal											TRUE
255.11	Cushing's syndrome	endocrine/metabolic											TRUE
695.41	Cutaneous lupus erythematosus	dermatologic											TRUE
577.3	Cyst and pseudocyst of pancreas	digestive											TRUE
733.2	Cyst of bone	musculoskeletal											TRUE
586.2	Cyst of kidney, acquired	genitourinary											TRUE
528.41	Cyst of the salivary gland	digestive											TRUE
614.53	Cyst or abscess of Bartholin's gland	genitourinary											TRUE
499	Cystic fibrosis	respiratory											TRUE
751.21	Cystic kidney disease	congenital anomalies											TRUE
362.23	Cystoid macular degeneration of retina	sense organs											TRUE
528.4	Cysts of oral soft tissues	digestive											TRUE
526.1	Cysts of the jaws	digestive											TRUE
799	Debility unspecified	symptoms											TRUE
302.1	Decreased libido	mental disorders											TRUE
288.1	Decreased white blood cell count	hematopoietic											TRUE
707.1	Decubitus ulcer	dermatologic											TRUE
452.2	Deep vein thrombosis [DVT]	circulatory system											TRUE
286.6	Defibrination syndrome	hematopoietic											TRUE
281.9	Deficiency anemias	hematopoietic											TRUE
279.11	Deficiency of humoral immunity	endocrine/metabolic											TRUE
722.6	Degeneration of intervertebral disc	musculoskeletal											TRUE
389.3	Degenerative and vascular disorders of ear	sense organs											TRUE
334	Degenerative disease of the spinal cord	neurological											TRUE
702	Degenerative skin conditions and other dermatoses	dermatologic											TRUE
290	Delirium dementia and amnestic and other cognitive disorders	mental disorders											TRUE
290.2	Delirium due to conditions classified elsewhere	mental disorders											TRUE
290.1	Dementias	mental disorders											TRUE
521.2	Dental abrasion, erosion and attrition	digestive											TRUE
521.1	Dental caries	digestive											TRUE
524	Dentofacial anomalies, including malocclusion	digestive											TRUE
509.8	Dependence on respirator [Ventilator] or supplemental oxygen	respiratory											TRUE
742	Derangement of joint, non-traumatic	musculoskeletal											TRUE
938	Dermatitis due to solar radiation	dermatologic											TRUE
695.21	Dermatitis herpetiformis	dermatologic											TRUE
374.6	Dermatochalasis	sense organs											TRUE
110.1	Dermatophytosis	infectious diseases											TRUE
110.11	Dermatophytosis of nail	infectious diseases											TRUE
110.13	Dermatophytosis of the body	infectious diseases											TRUE
315	Develomental delays and disorders	mental disorders											TRUE
253.3	Diabetes insipidus	endocrine/metabolic											TRUE
250	Diabetes mellitus	endocrine/metabolic											TRUE
250.25	Diabetes type 2 with peripheral circulatory disorders	endocrine/metabolic											TRUE
250.7	Diabetic retinopathy	endocrine/metabolic											TRUE
550.2	Diaphragmatic hernia	digestive											TRUE
741.3	Difficulty in walking	musculoskeletal											TRUE
368.2	Diplopia and disorders of binocular vision	sense organs											TRUE
448	Disease of capillaries	circulatory system											TRUE
394.7	Disease of tricuspid valve	circulatory system											TRUE
529	Diseases and other conditions of the tongue	digestive											TRUE
31	Diseases due to other mycobacteria	infectious diseases											TRUE
530	Diseases of esophagus	digestive											TRUE
521	Diseases of hard tissues of teeth	digestive											TRUE
528.5	Diseases of lips	digestive											TRUE
703	Diseases of nail, NOS	dermatologic											TRUE
577	Diseases of pancreas	digestive											TRUE
522	Diseases of pulp and periapical tissues	digestive											TRUE
706	Diseases of sebaceous glands	dermatologic											TRUE
289.5	Diseases of spleen	hematopoietic											TRUE
526	Diseases of the jaws	digestive											TRUE
473	Diseases of the larynx and vocal cords	respiratory											TRUE
527	Diseases of the salivary glands	digestive											TRUE
254	Diseases of thymus gland	endocrine/metabolic											TRUE
288	Diseases of white blood cells	hematopoietic											TRUE
830	Dislocation	injuries & poisonings											TRUE
279	Disorders involving the immune mechanism	endocrine/metabolic											TRUE
368.7	Disorders of accommodation	sense organs											TRUE
389.5	Disorders of acoustic nerve	sense organs											TRUE
255	Disorders of adrenal glands	endocrine/metabolic											TRUE
270.2	Disorders of amino-acid metabolism	endocrine/metabolic											TRUE
277.4	Disorders of bilirubin excretion	endocrine/metabolic											TRUE
724.2	Disorders of coccyx	musculoskeletal											TRUE
275.2	Disorders of copper metabolism	endocrine/metabolic											TRUE
513.8	Disorders of diaphragm	respiratory											TRUE
530.5	Disorders of esophageal motility	digestive											TRUE
380	Disorders of external ear	sense organs											TRUE
379.5	Disorders of iris and ciliary body	sense organs											TRUE
275.1	Disorders of iron metabolism	hematopoietic											TRUE
375	Disorders of lacrimal system	sense organs											TRUE
275.3	Disorders of magnesium metabolism	endocrine/metabolic											TRUE
728	Disorders of muscle, ligament, and fascia	musculoskeletal											TRUE
377	Disorders of optic nerve and visual pathways	sense organs											TRUE
352	Disorders of other cranial nerves	neurological											TRUE
275.53	Disorders of phosphorus metabolism	endocrine/metabolic											TRUE
367	Disorders of refraction and accommodation; blindness and low vision	sense organs											TRUE
724.1	Disorders of sacrum	musculoskeletal											TRUE
705	Disorders of sweat glands	dermatologic											TRUE
337	Disorders of the autonomic nervous system	neurological											TRUE
360	Disorders of the globe	sense organs											TRUE
253	Disorders of the pituitary gland and its hypothalamic control	endocrine/metabolic											TRUE
270.21	Disorders of urea cycle metabolism	endocrine/metabolic											TRUE
588	Disorders resulting from impaired renal function	genitourinary											TRUE
303.1	Dissociative disorder	mental disorders											TRUE
527.7	Disturbance of salivary secretion	digestive											TRUE
520.2	Disturbances in tooth eruption	digestive											TRUE
270.1	Disturbances of amino-acid transport	endocrine/metabolic											TRUE
350.6	Disturbances of sensation of smell and taste	neurological											TRUE
270.11	Disturbances of sulphur-bearing amino-acid metabolism	endocrine/metabolic											TRUE
562.2	Diverticulitis	digestive											TRUE
562.1	Diverticulosis	digestive											TRUE
362.27	Drusen (degenerative) of retina	sense organs											TRUE
531.3	Duodenal ulcer	digestive											TRUE
535.6	Duodenitis	digestive											TRUE
705.1	Dyshidrosis	dermatologic											TRUE
620	Dysplasia of female genital organs	genitourinary											TRUE
300.4	Dysthymic disorder	mental disorders											TRUE
624.1	Dystrophy of female genital tract	genitourinary											TRUE
41.4	E. coli	infectious diseases											TRUE
305.2	Eating disorder	mental disorders											TRUE
634.3	Ectopic pregnancy	pregnancy complications											TRUE
374.1	Ectropion or entropion	sense organs											TRUE
1014	Effects of heat, cold and air pressure	NULL											TRUE
1015	Effects of other external causes	NULL											TRUE
990	Effects radiation NOS	injuries & poisonings											TRUE
276.1	Electrolyte imbalance	endocrine/metabolic											TRUE
790.8	Elevated C-reactive protein (CRP)	symptoms											TRUE
790.1	Elevated sedimentation rate	symptoms											TRUE
496.1	Emphysema	respiratory											TRUE
506	Empyema and pneumothorax	respiratory											TRUE
323	Encephalitis	neurological											TRUE
323.8	Encephalitis, non-infectious	neurological											TRUE
348.8	Encephalopathy, not elsewhere classified	neurological											TRUE
585.32	End stage renal disease	genitourinary											TRUE
420.3	Endocarditis	circulatory system											TRUE
656.3	Endocrine and metabolic disturbances of fetus and newborn	pregnancy complications											TRUE
621	Endometrial hyperplasia	genitourinary											TRUE
288.3	Eosinophilia	hematopoietic											TRUE
530.15	Eosinophilic esophagitis	digestive											TRUE
345.1	Epilepsy	neurological											TRUE
375.2	Epiphora	sense organs											TRUE
477	Epistaxis or throat hemorrhage	respiratory											TRUE
605	Erectile dysfunction [ED]	genitourinary											TRUE
695.81	Erythema nodosum	dermatologic											TRUE
530.2	Esophageal bleeding (varices/hemorrhage)	digestive											TRUE
530.1	Esophagitis, GERD and related diseases	digestive											TRUE
333.1	Essential tremor	neurological											TRUE
242.3	Exophthalmos	endocrine/metabolic											TRUE
526.8	Exostosis of jaw	digestive											TRUE
333	Extrapyramidal disease and abnormal movement disorders	neurological											TRUE
369.2	Eye infection, viral	sense organs											TRUE
352.2	Facial nerve disorders [CN7]	neurological											TRUE
772.6	Facial weakness	symptoms											TRUE
264.2	Failure to thrive (childhood)	endocrine/metabolic											TRUE
728.7	Fasciitis	musculoskeletal											TRUE
610.2	Fibroadenosis of breast	genitourinary											TRUE
610.3	Fibrosclerosis of breast	genitourinary											TRUE
426.21	First degree AV block	circulatory system											TRUE
735.1	Flat foot	musculoskeletal											TRUE
276.6	Fluid overload	endocrine/metabolic											TRUE
1001	Foreign body injury	NULL											TRUE
803.3	Fracture of clavicle or scapula	injuries & poisonings											TRUE
801.1	Fracture of foot	injuries & poisonings											TRUE
804	Fracture of hand or wrist	injuries & poisonings											TRUE
803.1	Fracture of humerus	injuries & poisonings											TRUE
800	Fracture of lower limb	injuries & poisonings											TRUE
800.1	Fracture of neck of femur	injuries & poisonings											TRUE
800.4	Fracture of patella	injuries & poisonings											TRUE
802	Fracture of pelvis	injuries & poisonings											TRUE
803.2	Fracture of radius and ulna	injuries & poisonings											TRUE
807	Fracture of ribs	injuries & poisonings											TRUE
800.3	Fracture of tibia and fibula	injuries & poisonings											TRUE
809	Fracture of unspecified bones	injuries & poisonings											TRUE
800.2	Fracture of unspecified part of femur	injuries & poisonings											TRUE
803	Fracture of upper limb	injuries & poisonings											TRUE
805	Fracture of vertebral column without mention of spinal cord injury	injuries & poisonings											TRUE
564	Functional digestive disorders	digestive											TRUE
596.5	Functional disorders of bladder	genitourinary											TRUE
612.1	Galactorrhea	genitourinary											TRUE
727.4	Ganglion and cyst of synovium, tendon, and bursa	musculoskeletal											TRUE
791	Gangrene	symptoms											TRUE
531.2	Gastric ulcer	digestive											TRUE
530.7	Gastroesophageal laceration-hemorrhage syndrome	digestive											TRUE
569.2	Gastrointestinal complications	digestive											TRUE
303.31	Gastrointestinal malfunction arising from mental factors	mental disorders											TRUE
536.3	Gastroparesis	digestive											TRUE
345.11	Generalized convulsive epilepsy	neurological											TRUE
618	Genital prolapse	genitourinary											TRUE
736.4	Genu valgum or varum (acquired)	musculoskeletal											TRUE
446.5	Giant cell arteritis	circulatory system											TRUE
523	Gingival and periodontal diseases	digestive											TRUE
523.1	Gingivitis	digestive											TRUE
529.1	Glossitis	digestive											TRUE
529.6	Glossodynia	digestive											TRUE
255.21	Glucocorticoid deficiency	endocrine/metabolic											TRUE
250.5	Glycosuria or Acetonuria	endocrine/metabolic											TRUE
274.1	Gout	endocrine/metabolic											TRUE
274.11	Gouty arthropathy	endocrine/metabolic											TRUE
38.1	Gram negative septicemia	infectious diseases											TRUE
38.2	Gram positive septicemia	infectious diseases											TRUE
242.1	Graves' disease	endocrine/metabolic											TRUE
593.1	Gross hematuria	genitourinary											TRUE
41.8	H. pylori	infectious diseases											TRUE
292.6	Hallucinations	mental disorders											TRUE
735.23	Hallux rigidus	musculoskeletal											TRUE
735.21	Hammer toe (acquired)	musculoskeletal											TRUE
389	Hearing loss	sense organs											TRUE
428.2	Heart failure NOS	circulatory system											TRUE
428.4	Heart failure with preserved EF [Diastolic heart failure]	circulatory system											TRUE
428.3	Heart failure with reduced EF [Systolic or combined heart failure]	circulatory system											TRUE
429.1	Heart transplant/surgery	circulatory system											TRUE
395	Heart valve disorders	circulatory system											TRUE
395.6	Heart valve replaced	circulatory system											TRUE
134	Helminthiases	infectious diseases											TRUE
228.1	Hemangioma of skin and subcutaneous tissue	neoplasms											TRUE
578.1	Hematemesis	digestive											TRUE
656.5	Hematological disorders of newborn	pregnancy complications											TRUE
342	Hemiplegia	neurological											TRUE
285.8	Hemoglobinuria	hematopoietic											TRUE
516.1	Hemoptysis	respiratory											TRUE
635	Hemorrhage during pregnancy; childbirth and postpartum	pregnancy complications											TRUE
531.1	Hemorrhage from gastrointestinal ulcer	digestive											TRUE
459.1	Hemorrhage NOS	circulatory system											TRUE
656.4	Hemorrhage of fetus or newborn	pregnancy complications											TRUE
578.9	Hemorrhage of gastrointestinal tract	digestive											TRUE
850	Hemorrhage or hematoma complicating a procedure	injuries & poisonings											TRUE
286.5	Hemorrhagic disorder due to intrinsic circulating anticoagulants	hematopoietic											TRUE
70.9	Hepatitis NOS	infectious diseases											TRUE
573.3	Hepatomegaly	digestive											TRUE
356	Hereditary and idiopathic peripheral neuropathy	neurological											TRUE
275.11	Hereditary hemochromatosis	hematopoietic											TRUE
362.7	Hereditary retinal dystrophies	sense organs											TRUE
53	Herpes zoster	infectious diseases											TRUE
705.3	Hidradenitis	dermatologic											TRUE
704.2	Hirsutism	dermatologic											TRUE
71.1	HIV infection, symptomatic	infectious diseases											TRUE
201	Hodgkin's disease	neoplasms											TRUE
71	Human immunodeficiency virus [HIV] disease	infectious diseases											TRUE
331.1	Hydrocephalus	neurological											TRUE
275.6	Hypercalcemia	endocrine/metabolic											TRUE
286.8	Hypercoagulable state	hematopoietic											TRUE
272.12	Hyperglyceridemia	endocrine/metabolic											TRUE
367.8	Hypermetropia	sense organs											TRUE
276.11	Hyperosmolality and/or hypernatremia	endocrine/metabolic											TRUE
252.1	Hyperparathyroidism	endocrine/metabolic											TRUE
276.13	Hyperpotassemia	endocrine/metabolic											TRUE
446.3	Hypersensitivity angiitis	circulatory system											TRUE
327.1	Hypersomnia	neurological											TRUE
401.22	Hypertensive chronic kidney disease	circulatory system											TRUE
401.2	Hypertensive heart and/or renal disease	circulatory system											TRUE
401.21	Hypertensive heart disease	circulatory system											TRUE
425.11	Hypertrophic obstructive cardiomyopathy	circulatory system											TRUE
612.2	Hypertrophy of breast (Gynecomastia)	genitourinary											TRUE
623	Hypertrophy of female genital organs	genitourinary											TRUE
527.1	Hypertrophy of salivary gland	digestive											TRUE
513.4	Hyperventilation	respiratory											TRUE
275.51	Hypocalcemia	endocrine/metabolic											TRUE
251.1	Hypoglycemia	endocrine/metabolic											TRUE
252.2	Hypoparathyroidism	endocrine/metabolic											TRUE
276.12	Hyposmolality and/or hyponatremia	endocrine/metabolic											TRUE
458	Hypotension	circulatory system											TRUE
458.9	Hypotension NOS	circulatory system											TRUE
513.3	Hypoventilation	respiratory											TRUE
458.2	Iatrogenic hypotension	circulatory system											TRUE
452.1	Iatrogenic pulmonary embolism and infarction	circulatory system											TRUE
691.1	Ichthyosis congenita	dermatologic											TRUE
504.1	Idiopathic fibrosing alveolitis	respiratory											TRUE
559	Ileostomy status	digestive											TRUE
279.1	Immunity deficiency	endocrine/metabolic											TRUE
560.2	Impaction of intestine	digestive											TRUE
686.2	Impetigo	dermatologic											TRUE
312.3	Impulse control disorder	mental disorders											TRUE
550.6	Incisional hernia	digestive											TRUE
369	Infection of the eye	sense organs											TRUE
41.9	Infection with drug-resistant microorganisms	infectious diseases											TRUE
81	Infection/inflammation of internal prosthetic device; implant; and graft	infectious diseases											TRUE
657	Infections specific to the perinatal period	pregnancy complications											TRUE
79.2	Infectious mononucleosis	infectious diseases											TRUE
712	Infective connective tissue disorders	musculoskeletal											TRUE
609.1	Infertility, male	genitourinary											TRUE
132	Infestation (lice, mites)	infectious diseases											TRUE
371	Inflammation of the eye	sense organs											TRUE
357	Inflammatory and toxic neuropathy	neurological											TRUE
526.5	Inflammatory conditions of jaw	digestive											TRUE
613.1	Inflammatory disease of breast	genitourinary											TRUE
614.5	Inflammatory disease of cervix, vagina, and vulva	genitourinary											TRUE
942	Infusion and transfusion reaction	injuries & poisonings											TRUE
703.1	Ingrowing nail	dermatologic											TRUE
550.1	Inguinal hernia	digestive											TRUE
907	Injuries to the nervous system	injuries & poisonings											TRUE
1007	Injury to blood vessels	NULL											TRUE
912	Insect bite	injuries & poisonings											TRUE
722.7	Intervertebral disc disorder with myelopathy	musculoskeletal											TRUE
134.1	Intestinal helminthiases	infectious diseases											TRUE
8.52	Intestinal infection due to C. difficile	infectious diseases											TRUE
8.7	Intestinal infection due to protozoa	infectious diseases											TRUE
557	Intestinal malabsorption (non-celiac)	digestive											TRUE
430.2	Intracerebral hemorrhage	circulatory system											TRUE
430	Intracranial hemorrhage	circulatory system											TRUE
818	Intracranial hemorrhage (injury)	injuries & poisonings											TRUE
656.1	Isoimmunization of fetus or newborn	pregnancy complications											TRUE
573.5	Jaundice (not of newborn)	digestive											TRUE
526.9	Jaw disease NOS	digestive											TRUE
732.1	Juvenile osteochondrosis	musculoskeletal											TRUE
714.2	Juvenile rheumatoid arthritis	musculoskeletal											TRUE
701.4	Keloid scar	dermatologic											TRUE
370	Keratitis	sense organs											TRUE
370.3	Keratoconjunctivitis	sense organs											TRUE
364.41	Keratoconus	sense organs											TRUE
701.1	Keratoderma, acquired	dermatologic											TRUE
587	Kidney replaced by transpant	genitourinary											TRUE
260.21	Kwashiorkor	endocrine/metabolic											TRUE
737.1	Kyphosis (acquired)	musculoskeletal											TRUE
386.3	Labyrinthitis	sense organs											TRUE
350.3	Lack of coordination	neurological											TRUE
264.9	Lack of normal physiological development, unspecified	endocrine/metabolic											TRUE
374.2	Lagophthalmos	sense organs											TRUE
1012	Late effect	NULL											TRUE
433.8	Late effects of cerebrovascular disease	circulatory system											TRUE
728.2	Laxity of ligament or hypermobility syndrome	musculoskeletal											TRUE
315.1	Learning disorder	mental disorders											TRUE
426.32	Left bundle branch block	circulatory system											TRUE
537.1	Lesions of stomach and duodenum	digestive											TRUE
204	Leukemia	neoplasms											TRUE
214	Lipoma	neoplasms											TRUE
214.1	Lipoma of skin and subcutaneous tissue	neoplasms											TRUE
277.51	Lipoprotein disorders	endocrine/metabolic											TRUE
571.8	Liver abscess and sequelae of chronic liver disease	digestive											TRUE
573.2	Liver replaced by transplant	digestive											TRUE
278.3	Localized adiposity	endocrine/metabolic											TRUE
742.1	Loose body in joint	musculoskeletal											TRUE
737.2	Lordosis (acquired)	musculoskeletal											TRUE
525.1	Loss of teeth or edentulism	digestive											TRUE
754.1	Lumbosacral spondylolysis, congenital	congenital anomalies											TRUE
500	Lung disease due to external agents	respiratory											TRUE
510.2	Lung transplant	respiratory											TRUE
130.1	Lyme disease	infectious diseases											TRUE
204.1	Lymphoid leukemia	neoplasms											TRUE
204.11	Lymphoid leukemia, acute	neoplasms											TRUE
362.26	Macular puckering of retina	sense organs											TRUE
174.11	Malignant neoplasm of female breast	neoplasms											TRUE
195.3	Malignant neoplasm of head, face, and neck	neoplasms											TRUE
189.11	Malignant neoplasm of kidney, except pelvis	neoplasms											TRUE
155.1	Malignant neoplasm of liver, primary	neoplasms											TRUE
184.11	Malignant neoplasm of ovary	neoplasms											TRUE
184.1	Malignant neoplasm of ovary and other uterine adnexa	neoplasms											TRUE
153.3	Malignant neoplasm of rectum, rectosigmoid junction, and anus	neoplasms											TRUE
159.2	Malignant neoplasm of small intestine, including duodenum	neoplasms											TRUE
195.1	Malignant neoplasm, other	neoplasms											TRUE
733.8	Malunion and nonunion of fracture	musculoskeletal											TRUE
611.11	Mammographic microcalcification	genitourinary											TRUE
191	Manlignant and unknown neoplasms of brain and nervous system	neoplasms											TRUE
381.3	Mastoiditis & related conditions	sense organs											TRUE
255.13	Medulloadrenal hyperfunction	endocrine/metabolic											TRUE
172.11	Melanomas of skin	neoplasms											TRUE
292.3	Memory loss	mental disorders											TRUE
386.1	Meniere's disease	sense organs											TRUE
320	Meningitis	neurological											TRUE
627	Menopausal and postmenopausal disorders	genitourinary											TRUE
315.3	Mental retardation	mental disorders											TRUE
41.12	Methicillin resistant Staphylococcus aureus	infectious diseases											TRUE
41.11	Methicillin sensitive Staphylococcus aureus	infectious diseases											TRUE
593.2	Microscopic hematuria	genitourinary											TRUE
292.2	Mild cognitive impairment	mental disorders											TRUE
262	Mineral deficiency NEC	endocrine/metabolic											TRUE
634.1	Missed abortion/Hydatidiform mole	pregnancy complications											TRUE
394.2	Mitral valve disease	circulatory system											TRUE
394.1	Mitral valve stenosis and aortic valve stenosis	circulatory system											TRUE
626.21	Mittelschmerz	genitourinary											TRUE
272.13	Mixed hyperlipidemia	endocrine/metabolic											TRUE
426.22	Mobitz II AV block	circulatory system											TRUE
433.32	Moyamoya disease	circulatory system											TRUE
480.13	MRSA pneumonia	respiratory											TRUE
622.2	Mucous polyp of cervix	genitourinary											TRUE
204.4	Multiple myeloma	neoplasms											TRUE
335	Multiple sclerosis	neurological											TRUE
840.1	Muscle/tendon sprain	injuries & poisonings											TRUE
728.1	Muscular calcification and ossification	musculoskeletal											TRUE
772.1	Muscular wasting and disuse atrophy	symptoms											TRUE
771	Musculoskeletal symptoms referable to limbs	symptoms											TRUE
358.1	Myasthenia gravis	neurological											TRUE
117	Mycoses	infectious diseases											TRUE
204.2	Myeloid leukemia	neoplasms											TRUE
204.21	Myeloid leukemia, acute	neoplasms											TRUE
200	Myeloproliferative disease	neoplasms											TRUE
411.2	Myocardial infarction	circulatory system											TRUE
420.1	Myocarditis	circulatory system											TRUE
333.2	Myoclonus	neurological											TRUE
359.2	Myopathy	neurological											TRUE
384.1	Myringitis	sense organs											TRUE
471	Nasal polyps	respiratory											TRUE
174.3	Neoplasm of uncertain behavior of breast	neoplasms											TRUE
158	Neoplasm of unspecified nature of digestive system	neoplasms											TRUE
580.31	Nephritis and nephropathy in diseases classified elsewhere	genitourinary											TRUE
580.32	Nephritis and nephropathy with pathological lesion	genitourinary											TRUE
580.2	Nephrotic syndrome without mention of glomerulonephritis	genitourinary											TRUE
353.1	Nerve plexus lesions	neurological											TRUE
353	Nerve root and plexus disorders	neurological											TRUE
752	Nervous system congenital anomalies	congenital anomalies											TRUE
752.1	Neural tube defects	congenital anomalies											TRUE
766	Neuralgia, neuritis, and radiculitis NOS	symptoms											TRUE
209	Neuroendocrine tumors	neoplasms											TRUE
199.4	Neurofibromatosis	neoplasms											TRUE
292	Neurological disorders	mental disorders											TRUE
288.11	Neutropenia	hematopoietic											TRUE
202.21	Nodular lymphoma	neoplasms											TRUE
283.2	Non-autoimmune hemolytic anemias	hematopoietic											TRUE
875	Non-healing surgical wound	injuries & poisonings											TRUE
202.2	Non-Hodgkins lymphoma	neoplasms											TRUE
580.12	Non-proliferative glomerulonephritis	genitourinary											TRUE
769	Nonallopathic lesions NEC	symptoms											TRUE
371.33	Noninfectious dermatoses of eyelid	sense organs											TRUE
450	Noninfectious disorders of lymphatic channels	circulatory system											TRUE
619.5	Noninflammatory disorders of vulva and perineum	genitourinary											TRUE
395.2	Nonrheumatic aortic valve disorders	circulatory system											TRUE
395.4	Nonrheumatic pulmonary valve disorders	circulatory system											TRUE
395.3	Nonrheumatic tricuspid valve disorders	circulatory system											TRUE
366.1	Nonsenile Cataract	sense organs											TRUE
346.3	Nonspecific abnormal findings in cerebrospinal fluid	neurological											TRUE
579.8	Nonspecific abnormal findings in stool contents	digestive											TRUE
575.9	Nonspecific abnormal findings on radiological and other examination of biliary tract	digestive											TRUE
793	Nonspecific abnormal findings on radiological and other examination of musculoskeletal system	symptoms											TRUE
793.2	Nonspecific abnormal findings on radiological and other examination of other intrathoracic organs (echocardiogram, etc)	symptoms											TRUE
346.1	Nonspecific abnormal findings on radiological and other examination of skull and head	neurological											TRUE
346.2	Nonspecific abnormal results of function study of brain and central nervous system	neurological											TRUE
573.6	Nonspecific elevation of levels of transaminase or lactic acid dehydrogenase [LDH]	digestive											TRUE
790	Nonspecific findings on examination of blood	symptoms											TRUE
241	Nontoxic nodular goiter	endocrine/metabolic											TRUE
260.22	Nutritional marasmus	endocrine/metabolic											TRUE
378.2	Nystagmus and other irregular eye movements	sense organs											TRUE
300.3	Obsessive-compulsive disorders	mental disorders											TRUE
575.2	Obstruction of bile duct	digestive											TRUE
496.21	Obstructive chronic bronchitis	respiratory											TRUE
751.3	Obstructive genitourinary defect	congenital anomalies											TRUE
433.1	Occlusion and stenosis of precerebral arteries	circulatory system											TRUE
433.2	Occlusion of cerebral arteries	circulatory system											TRUE
433.11	Occlusion of cerebral arteries, with cerebral infarction	circulatory system											TRUE
599.6	Oliguria and anuria	genitourinary											TRUE
870.2	Open wound of ear	injuries & poisonings											TRUE
871.2	Open wound of finger(s)	injuries & poisonings											TRUE
871.3	Open wound of foot except toe(s) alone	injuries & poisonings											TRUE
870.8	Open wound of genital organs	injuries & poisonings											TRUE
871.1	Open wound of hand except finger(s)	injuries & poisonings											TRUE
870.5	Open wound of lip and mouth	injuries & poisonings											TRUE
870.4	Open wound of nose and sinus	injuries & poisonings											TRUE
871.4	Open wound of toe(s)	injuries & poisonings											TRUE
870.1	Open wound or laceration of eye or eyelid	injuries & poisonings											TRUE
871	Open wounds of extremities	injuries & poisonings											TRUE
365.1	Open-angle glaucoma	sense organs											TRUE
965.1	Opiates and related narcotics causing adverse effects in therapeutic use	injuries & poisonings											TRUE
377.1	Optic atrophy	sense organs											TRUE
377.3	Optic neuritis/neuropathy	sense organs											TRUE
528.12	Oral aphthae	digestive											TRUE
327.41	Organic or persistent insomnia	neurological											TRUE
513.32	Orthopnea	respiratory											TRUE
458.1	Orthostatic hypotension	circulatory system											TRUE
731	Osteitis deformans and osteopathies associated with other disorders classified elsewhere	musculoskeletal											TRUE
740.1	Osteoarthritis; localized	musculoskeletal											TRUE
740.9	Osteoarthrosis NOS	musculoskeletal											TRUE
740.2	Osteoarthrosis, generalized	musculoskeletal											TRUE
740.11	Osteoarthrosis, localized, primary	musculoskeletal											TRUE
740.12	Osteoarthrosis, localized, secondary	musculoskeletal											TRUE
732.7	Osteochondritis dissecans	musculoskeletal											TRUE
732	Osteochondropathies	musculoskeletal											TRUE
710	Osteomyelitis, periostitis, and other infections involving bone	musculoskeletal											TRUE
743.9	Osteopenia or other disorder of bone and cartilage	musculoskeletal											TRUE
743.11	Osteoporosis NOS	musculoskeletal											TRUE
736	Other acquired deformities of limbs	musculoskeletal											TRUE
738	Other acquired musculoskeletal deformity	musculoskeletal											TRUE
411.9	Other acute and subacute forms of ischemic heart disease	circulatory system											TRUE
721.8	Other allied disorders of spine	musculoskeletal											TRUE
504	Other alveolar and parietoalveolar pneumonopathy	respiratory											TRUE
795	Other and nonspecific abnormal cytological, histological and immunological findings	symptoms											TRUE
286.7	Other and unspecified coagulation defects	hematopoietic											TRUE
722.9	Other and unspecified disc disorder	musculoskeletal											TRUE
349	Other and unspecified disorders of the nervous system	neurological											TRUE
716	Other arthropathies	musculoskeletal											TRUE
215	Other benign neoplasm of connective and other soft tissue	neoplasms											TRUE
218.2	Other benign neoplasm of uterus	neoplasms											TRUE
426.8	Other cardiac conduction disorders	circulatory system											TRUE
598.4	Other cells and casts in urine	genitourinary											TRUE
331	Other cerebral degenerations	neurological											TRUE
324	Other CNS infection and poliomyelitis	neurological											TRUE
348	Other conditions of brain	neurological											TRUE
755.6	Other congenital anomalies of lower limb, including pelvic girdle	congenital anomalies											TRUE
756	Other congenital musculoskeletal anomalies	congenital anomalies											TRUE
277.6	Other deficiencies of circulating enzymes	endocrine/metabolic											TRUE
281	Other deficiency anemia	hematopoietic											TRUE
333.8	Other degenerative diseases of the basal ganglia	neurological											TRUE
341	Other demyelinating diseases of central nervous system	neurological											TRUE
742.9	Other derangement of joint	musculoskeletal											TRUE
289	Other diseases of blood and blood-forming organs	hematopoietic											TRUE
510	Other diseases of lung	respiratory											TRUE
519.8	Other diseases of respiratory system, NEC	respiratory											TRUE
519	Other diseases of respiratory system, not elsewhere classified	respiratory											TRUE
447	Other disorders of arteries and arterioles	circulatory system											TRUE
575.8	Other disorders of biliary tract	digestive											TRUE
596	Other disorders of bladder	genitourinary											TRUE
733	Other disorders of bone and cartilage	musculoskeletal											TRUE
271.9	Other disorders of carbohydrate transport and metabolism	endocrine/metabolic											TRUE
723	Other disorders of cervical region	musculoskeletal											TRUE
459	Other disorders of circulatory system	circulatory system											TRUE
379	Other disorders of eye	sense organs											TRUE
374	Other disorders of eyelids	sense organs											TRUE
575.7	Other disorders of gallbladder	digestive											TRUE
569	Other disorders of intestine	digestive											TRUE
277.5	Other disorders of lipoid metabolism	endocrine/metabolic											TRUE
573	Other disorders of liver	digestive											TRUE
608	Other disorders of male genital organs	genitourinary											TRUE
277	Other disorders of metabolism	endocrine/metabolic											TRUE
385	Other disorders of middle ear and mastoid	sense organs											TRUE
253.7	Other disorders of neurohypophysis	endocrine/metabolic											TRUE
251	Other disorders of pancreatic internal secretion	endocrine/metabolic											TRUE
537	Other disorders of stomach and duodenum	digestive											TRUE
727	Other disorders of synovium, tendon, and bursa	musculoskeletal											TRUE
597	Other disorders of urethra and urinary tract	genitourinary											TRUE
426.25	Other heart block	circulatory system											TRUE
282.8	Other hemoglobinopathies	hematopoietic											TRUE
282.9	Other hereditary hemolytic anemias	hematopoietic											TRUE
425.12	Other hypertrophic cardiomyopathy	circulatory system											TRUE
279.7	Other immunological findings	endocrine/metabolic											TRUE
136	Other infectious and parasitic diseases	infectious diseases											TRUE
715	Other inflammatory spondylopathies	musculoskeletal											TRUE
560.4	Other intestinal obstruction	digestive											TRUE
306	Other mental disorder	mental disorders											TRUE
172.2	Other non-epithelial cancer of skin	neoplasms											TRUE
362.3	Other nondiabetic retinopathy	sense organs											TRUE
613	Other nonmalignant breast conditions	genitourinary											TRUE
263	Other nutritional deficiency	endocrine/metabolic											TRUE
870.3	Other open wound of head and face	injuries & poisonings											TRUE
344	Other paralytic syndromes	neurological											TRUE
290.3	Other persistent mental disorders due to conditions classified elsewhere	mental disorders											TRUE
505	Other pulmonary inflamation or edema	respiratory											TRUE
362	Other retinal disorders	sense organs											TRUE
1004	Other signs and symptoms involving emotional state	NULL											TRUE
610.8	Other specified benign mammary dysplasias	genitourinary											TRUE
751.22	Other specified congenital anomalies of kidney	congenital anomalies											TRUE
752.2	Other specified congenital anomalies of nervous system	congenital anomalies											TRUE
709.6	Other specified diffuse diseases of connective tissue	dermatologic											TRUE
527.8	Other specified diseases of the salivary glands	digestive											TRUE
279.8	Other specified disorders involving the immune mechanism	endocrine/metabolic											TRUE
270.38	Other specified disorders of plasma protein metabolism	endocrine/metabolic											TRUE
695.8	Other specified erythematous conditions	dermatologic											TRUE
535.8	Other specified gastritis	digestive											TRUE
743.13	Other specified osteoporosis	musculoskeletal											TRUE
443.8	Other specified peripheral vascular diseases	circulatory system											TRUE
724.8	Other symptoms referable to back	musculoskeletal											TRUE
724.9	Other unspecified back disorders	musculoskeletal											TRUE
452	Other venous embolism and thrombosis	circulatory system											TRUE
281.12	Other vitamin B12 deficiency anemia	hematopoietic											TRUE
381.9	Otorrhea	sense organs											TRUE
383	Otosclerosis	sense organs											TRUE
278	Overweight, obesity and other hyperalimentation	endocrine/metabolic											TRUE
716.8	Palindromic rheumatism	musculoskeletal											TRUE
782.6	Pallor and flushing	symptoms											TRUE
157	Pancreatic cancer	neoplasms											TRUE
284.1	Pancytopenia	hematopoietic											TRUE
729.3	Panniculitis	musculoskeletal											TRUE
473.3	Paralysis/spasm of vocal cords or larynx	respiratory											TRUE
560.1	Paralytic ileus	digestive											TRUE
378.5	Paralytic strabismus	sense organs											TRUE
295.2	Paranoid disorders	mental disorders											TRUE
270.32	Paraproteinemia	endocrine/metabolic											TRUE
696.2	Parapsoriasis	dermatologic											TRUE
327.5	Parasomnia	neurological											TRUE
427.11	Paroxysmal supraventricular tachycardia	circulatory system											TRUE
427.1	Paroxysmal tachycardia, unspecified	circulatory system											TRUE
427.12	Paroxysmal ventricular tachycardia	circulatory system											TRUE
345.12	Partial epilepsy	neurological											TRUE
743.2	Pathologic fracture	musculoskeletal											TRUE
743.21	Pathologic fracture of vertebrae	musculoskeletal											TRUE
742.2	Pathological, developmental or recurrent dislocation	musculoskeletal											TRUE
756.22	Pectus carinatum	congenital anomalies											TRUE
756.21	Pectus excavatum	congenital anomalies											TRUE
132.1	Pediculosis and phthirus infestation	infectious diseases											TRUE
614.3	Pelvic inflammatory disease (PID)	genitourinary											TRUE
695.22	Pemphigus and pemphigoid	dermatologic											TRUE
531.4	Peptic ulcer, site unspecified	digestive											TRUE
384.4	Perforation of tympanic membrane	sense organs											TRUE
522.5	Periapical abscess	digestive											TRUE
420.2	Pericarditis	circulatory system											TRUE
656.6	Perinatal disorders of digestive system	pregnancy complications											TRUE
337.1	Peripheral autonomic neuropathy	neurological											TRUE
362.6	Peripheral retinal degenerations	sense organs											TRUE
443.9	Peripheral vascular disease, unspecified	circulatory system											TRUE
568.1	Peritoneal adhesions (postoperative) (postinfection)	digestive											TRUE
560.3	Peritoneal or intestinal adhesions	digestive											TRUE
567	Peritonitis and retroperitoneal infections	digestive											TRUE
281.11	Pernicious anemia	hematopoietic											TRUE
789.1	Persistent vomiting	symptoms											TRUE
301	Personality disorders	mental disorders											TRUE
313	Pervasive developmental disorders	mental disorders											TRUE
451	Phlebitis and thrombophlebitis	circulatory system											TRUE
325	Phlebitis and thrombophlebitis of intracranial venous sinuses	neurological											TRUE
451.2	Phlebitis and thrombophlebitis of lower extremities	circulatory system											TRUE
300.13	Phobia	mental disorders											TRUE
686.3	Pilonidal cyst	dermatologic											TRUE
253.5	Pituitary dwarfism	endocrine/metabolic											TRUE
253.2	Pituitary hypofunction	endocrine/metabolic											TRUE
696.3	Pityriasis	dermatologic											TRUE
727.8	Plica syndrome	musculoskeletal											TRUE
480.11	Pneumococcal pneumonia	respiratory											TRUE
480.3	Pneumonia due to fungus (mycoses)	respiratory											TRUE
501	Pneumonitis due to inhalation of food or vomitus	respiratory											TRUE
964	Poisoning by agents primarily affecting blood constituents	injuries & poisonings											TRUE
976	Poisoning by agents primarily affecting skin & mucous membrane, ophthalmological, otorhinolaryngological, & dental drugs	injuries & poisonings											TRUE
972	Poisoning by agents primarily affecting the cardiovascular system	injuries & poisonings											TRUE
973	Poisoning by agents primarily affecting the gastrointestinal system	injuries & poisonings											TRUE
965	Poisoning by analgesics, antipyretics, and antirheumatics	injuries & poisonings											TRUE
960	Poisoning by antibiotics	injuries & poisonings											TRUE
966	Poisoning by anticonvulsants and anti-Parkinsonism drugs	injuries & poisonings											TRUE
971	Poisoning by drugs primarily affecting the autonomic nervous system	injuries & poisonings											TRUE
962	Poisoning by hormones and synthetic substitutes	injuries & poisonings											TRUE
961	Poisoning by other anti-infectives	injuries & poisonings											TRUE
963	Poisoning by primarily systemic agents	injuries & poisonings											TRUE
969	Poisoning by psychotropic agents	injuries & poisonings											TRUE
446.6	Polyarteritis nodosa	circulatory system											TRUE
270.31	Polyclonal hypergammaglobulinemia	endocrine/metabolic											TRUE
200.1	Polycythemia vera	neoplasms											TRUE
289.8	Polycythemia, secondary	hematopoietic											TRUE
276.8	Polydipsia	endocrine/metabolic											TRUE
259.8	Polyglandular activity in multiple endocrine adenomatosis	endocrine/metabolic											TRUE
250.6	Polyneuropathy in diabetes	endocrine/metabolic											TRUE
622	Polyp of female genital organs	genitourinary											TRUE
571.81	Portal hypertension	digestive											TRUE
502	Postinflammatory pulmonary fibrosis	respiratory											TRUE
627.3	Postmenopausal atrophic vaginitis	genitourinary											TRUE
627.1	Postmenopausal bleeding	genitourinary											TRUE
80	Postoperative infection	infectious diseases											TRUE
958.1	Postoperative shock	injuries & poisonings											TRUE
783.1	Postprocedural fever	symptoms											TRUE
876	Posttraumatic wound infection not elsewhere classified	injuries & poisonings											TRUE
259.4	Precocious sexual development and puberty NEC	endocrine/metabolic											TRUE
427.6	Premature beats	circulatory system											TRUE
627.4	Premenopausal menorrhagia	genitourinary											TRUE
626.4	Premenstrual tension syndromes	genitourinary											TRUE
367.4	Presbyopia	sense organs											TRUE
365.2	Primary angle-closure glaucoma	sense organs											TRUE
365.11	Primary open angle glaucoma	sense organs											TRUE
415.21	Primary pulmonary hypertension	circulatory system											TRUE
287.31	Primary thrombocytopenia	hematopoietic											TRUE
425.1	Primary/intrinsic cardiomyopathies	circulatory system											TRUE
360.2	Progressive myopia	sense organs											TRUE
618.1	Prolapse of vaginal walls	genitourinary											TRUE
580.11	Proliferative glomerulonephritis	genitourinary											TRUE
260	Protein-calorie malnutrition	endocrine/metabolic											TRUE
269	Proteinuria	endocrine/metabolic											TRUE
131	Protozoan infection	infectious diseases											TRUE
696.4	Psoriasis	dermatologic											TRUE
696.42	Psoriatic arthropathy	dermatologic											TRUE
303	Psychogenic and somatoform disorders	mental disorders											TRUE
303.3	Psychogenic disorder	mental disorders											TRUE
368.91	Psychophysical visual disturbances	sense organs											TRUE
295.3	Psychosis	mental disorders											TRUE
374.3	Ptosis of eyelid	sense organs											TRUE
503	Pulmonary congestion and hypostasis	respiratory											TRUE
415.11	Pulmonary embolism and infarction, acute	circulatory system											TRUE
415	Pulmonary heart disease	circulatory system											TRUE
509.3	Pulmonary insufficiency or respiratory failure following trauma and surgery	respiratory											TRUE
522.1	Pulpitis and necrosis of tooth pulp	digestive											TRUE
287	Purpura and other hemorrhagic conditions	hematopoietic											TRUE
711.1	Pyogenic arthritis	musculoskeletal											TRUE
686.4	Pyogenic granuloma	dermatologic											TRUE
287.4	Qualitative platelet defects	hematopoietic											TRUE
443.1	Raynaud's syndrome	circulatory system											TRUE
530.14	Reflux esophagitis	digestive											TRUE
555.1	Regional enteritis	digestive											TRUE
711.2	Reiter's disease	musculoskeletal											TRUE
594.8	Renal colic	genitourinary											TRUE
585.31	Renal dialysis	genitourinary											TRUE
585.2	Renal failure NOS	genitourinary											TRUE
588.1	Renal osteodystrophy	genitourinary											TRUE
580.4	Renal sclerosis, NOS	genitourinary											TRUE
513	Respiratory abnormalities	respiratory											TRUE
509.5	Respiratory arrest	respiratory											TRUE
519.2	Respiratory complications	respiratory											TRUE
509.1	Respiratory failure	respiratory											TRUE
509	Respiratory failure, insufficiency, arrest	respiratory											TRUE
509.2	Respiratory insufficiency	respiratory											TRUE
327.71	Restless legs syndrome	neurological											TRUE
202.22	Reticulosarcoma	neoplasms											TRUE
361.1	Retinal detachment with retinal defect	sense organs											TRUE
361	Retinal detachments and defects	sense organs											TRUE
362.9	Retinal edema	sense organs											TRUE
362.8	Retinal hemorrhage/ischemia	sense organs											TRUE
362.4	Retinal vascular changes and abnomalities	sense organs											TRUE
362.1	Retinopathy of prematurity	sense organs											TRUE
361.2	Retinoschisis and retinal cysts	sense organs											TRUE
772.4	Rhabdomyolysis	symptoms											TRUE
394	Rheumatic disease of the heart valves	circulatory system											TRUE
41.21	Rheumatic fever / chorea	infectious diseases											TRUE
729.1	Rheumatism, unspecified and fibrositis	musculoskeletal											TRUE
714.1	Rheumatoid arthritis	musculoskeletal											TRUE
714	Rheumatoid arthritis and other inflammatory polyarthropathies	musculoskeletal											TRUE
261.41	Rickets or osteomalacia	endocrine/metabolic											TRUE
426.31	Right bundle branch block	circulatory system											TRUE
840.2	Rotator cuff (capsule) sprain	injuries & poisonings											TRUE
727.5	Rupture of synovium	musculoskeletal											TRUE
727.6	Rupture of tendon, nontraumatic	musculoskeletal											TRUE
715.1	Sacroiliitis NEC	musculoskeletal											TRUE
697	Sarcoidosis	dermatologic											TRUE
295.1	Schizophrenia	mental disorders											TRUE
295	Schizophrenia and other psychotic disorders	mental disorders											TRUE
722.3	Schmorl's nodes	musculoskeletal											TRUE
379.1	Scleritis and episcleritis	sense organs											TRUE
706.3	Seborrhea	dermatologic											TRUE
426.23	Second degree AV block	circulatory system											TRUE
249	Secondary diabetes mellitus	endocrine/metabolic											TRUE
588.2	Secondary hyperparathyroidism (of renal origin)	genitourinary											TRUE
198.6	Secondary malignancy of bone	neoplasms											TRUE
198.1	Secondary malignancy of lymph nodes	neoplasms											TRUE
198.2	Secondary malignancy of respiratory organs	neoplasms											TRUE
198	Secondary malignant neoplasm	neoplasms											TRUE
287.32	Secondary thrombocytopenia	hematopoietic											TRUE
425.2	Secondary/extrinsic cardiomyopathies	circulatory system											TRUE
366.2	Senile cataract	sense organs											TRUE
389.1	Sensorineural hearing loss	sense organs											TRUE
362.31	Separation of retinal layers	sense organs											TRUE
994.21	Septic shock	injuries & poisonings											TRUE
38	Septicemia	infectious diseases											TRUE
260.2	severe protein-calorie malnutrition	endocrine/metabolic											TRUE
302	Sexual and gender identity disorders	mental disorders											TRUE
90	Sexually transmitted infections (not HIV or hepatitis)	infectious diseases											TRUE
797	Shock	symptoms											TRUE
264.1	Short stature	endocrine/metabolic											TRUE
527.2	Sialoadenitis	digestive											TRUE
528.7	Sialolithiasis	digestive											TRUE
709.2	Sicca syndrome	dermatologic											TRUE
282.5	Sickle cell anemia	hematopoietic											TRUE
240	Simple and unspecified goiter	endocrine/metabolic											TRUE
427.8	Sinoatrial node dysfunction (Bradycardia)	circulatory system											TRUE
819	Skull and face fracture and other intercranial injury	injuries & poisonings											TRUE
327	Sleep disorders	neurological											TRUE
327.72	Sleep related leg cramps	neurological											TRUE
327.7	Sleep related movement disorders	neurological											TRUE
514.2	Solitary pulmonary nodule	respiratory											TRUE
303.4	Somatoform disorder	mental disorders											TRUE
291.4	Specific nonpsychotic mental disorders due to brain damage	mental disorders											TRUE
315.2	Speech and language disorder	mental disorders											TRUE
752.11	Spina bifida	congenital anomalies											TRUE
952	Spinal cord injury without evidence of spinal bone injury	injuries & poisonings											TRUE
720	Spinal stenosis	musculoskeletal											TRUE
720.1	Spinal stenosis of lumbar region	musculoskeletal											TRUE
334.1	Spinocerebellar disease	neurological											TRUE
130	Spirochetal infection	infectious diseases											TRUE
579.2	Splenomegaly	digestive											TRUE
754.2	Spondylolisthesis, congenital	congenital anomalies											TRUE
721.2	Spondylosis with myelopathy	musculoskeletal											TRUE
287.1	Spontaneous ecchymoses	hematopoietic											TRUE
172.22	Squamous cell carcinoma	neoplasms											TRUE
41.1	Staphylococcus infections	infectious diseases											TRUE
741.2	Stiffness of joint	musculoskeletal											TRUE
528.1	Stomatitis and mucositis	digestive											TRUE
528.11	Stomatitis and mucositis (ulcerative)	digestive											TRUE
378.1	Strabismus (not specified as paralytic)	sense organs											TRUE
378	Strabismus and other disorders of binocular eye movements	sense organs											TRUE
743.4	Stress fracture	musculoskeletal											TRUE
447.1	Stricture of artery	circulatory system											TRUE
586.4	Stricture/obstruction of ureter	genitourinary											TRUE
430.1	Subarachnoid hemorrhage	circulatory system											TRUE
818.2	Subarachnoid hemorrhage (injury)	injuries & poisonings											TRUE
430.3	Subdural hemorrhage	circulatory system											TRUE
818.1	Subdural hemorrhage (injury)	injuries & poisonings											TRUE
297.1	Suicidal ideation	mental disorders											TRUE
297	Suicidal ideation or attempt	mental disorders											TRUE
297.2	Suicide or self-inflicted injury	mental disorders											TRUE
910	Superficial injury, infected	injuries & poisonings											TRUE
370.2	Superficial keratitis	sense organs											TRUE
427.61	Supraventricular premature beats	circulatory system											TRUE
292.12	Symbolic dysfunction	mental disorders											TRUE
627.2	Symptomatic menopause	genitourinary											TRUE
687	Symptoms affecting skin	dermatologic											TRUE
429.3	Symptoms involving cardiovascular system	circulatory system											TRUE
293	Symptoms involving head and neck	mental disorders											TRUE
781	Symptoms involving nervous and musculoskeletal systems	symptoms											TRUE
772	Symptoms of the muscles	symptoms											TRUE
726.2	Synoviopathy	musculoskeletal											TRUE
994.1	Systemic inflammatory response syndrome (SIRS)	injuries & poisonings											TRUE
704.12	Telogen effluvium	dermatologic											TRUE
526.41	Temporomandibular joint disorder, unspecified	digestive											TRUE
526.4	Temporomandibular joint disorders	digestive											TRUE
306.9	Tension headache	mental disorders											TRUE
257.1	Testicular hypofunction	endocrine/metabolic											TRUE
446.8	Thrombotic microangiopathy	circulatory system											TRUE
246.2	Thyroid cyst	endocrine/metabolic											TRUE
245	Thyroiditis	endocrine/metabolic											TRUE
245.1	Thyroiditis, acute and subacute	endocrine/metabolic											TRUE
313.2	Tics and stuttering	mental disorders											TRUE
389.4	Tinnitus	sense organs											TRUE
521.4	Tooth complications likely association with other diseases	digestive											TRUE
333.4	Torsion dystonia	neurological											TRUE
723.1	Torticollis	musculoskeletal											TRUE
981	Toxic effect of (non-ethyl) alcohol and petroleum and other solvents	injuries & poisonings											TRUE
986	Toxic effect of carbon monoxide	injuries & poisonings											TRUE
983	Toxic effect of corrosive aromatics, acids, and caustic alkalis	injuries & poisonings											TRUE
988	Toxic effect of noxious substances eaten as food	injuries & poisonings											TRUE
987	Toxic effect of other gases, fumes, or vapors	injuries & poisonings											TRUE
985	Toxic effect of other metals	injuries & poisonings											TRUE
989	Toxic effect of other substances, chiefly nonmedicinal as to source	injuries & poisonings											TRUE
913	Toxic effect of venom	injuries & poisonings											TRUE
695.1	Toxic erythema	dermatologic											TRUE
569.1	Toxic gastroenteritis and colitis	digestive											TRUE
362.5	Toxic maculopathy of retina	sense organs											TRUE
242.2	Toxic multinodular goiter	endocrine/metabolic											TRUE
292.5	Transient alteration of awareness	mental disorders											TRUE
433.31	Transient cerebral ischemia	circulatory system											TRUE
291.1	Transient mental disorders due to conditions classified elsewhere	mental disorders											TRUE
656.26	Transitory tachypnea or apnea of newborn	pregnancy complications											TRUE
872	Traumatic amputation	injuries & poisonings											TRUE
958.2	Traumatic and surgical subcutaneous emphysema	injuries & poisonings											TRUE
836	Traumatic arthropathy	injuries & poisonings											TRUE
352.1	Trigeminal nerve disorders [CN5]	neurological											TRUE
10	Tuberculosis	infectious diseases											TRUE
385.5	Tympanosclerosis and middle ear disease related to otitis media	sense organs											TRUE
250.1	Type 1 diabetes	endocrine/metabolic											TRUE
250.11	Type 1 diabetes with ketoacidosis	endocrine/metabolic											TRUE
250.14	Type 1 diabetes with neurological manifestations	endocrine/metabolic											TRUE
250.13	Type 1 diabetes with ophthalmic manifestations	endocrine/metabolic											TRUE
250.12	Type 1 diabetes with renal manifestations	endocrine/metabolic											TRUE
250.21	Type 2 diabetes with ketoacidosis	endocrine/metabolic											TRUE
250.24	Type 2 diabetes with neurological manifestations	endocrine/metabolic											TRUE
250.23	Type 2 diabetes with ophthalmic manifestations	endocrine/metabolic											TRUE
250.22	Type 2 diabetes with renal manifestations	endocrine/metabolic											TRUE
530.12	Ulcer of esophagus	digestive											TRUE
556.1	Ulceration of intestine	digestive											TRUE
556	Ulceration of the lower GI tract	digestive											TRUE
555.2	Ulcerative colitis	digestive											TRUE
555.21	Ulcerative colitis (chronic)	digestive											TRUE
550.4	Umbilical hernia	digestive											TRUE
736.6	Unequal leg length (acquired)	musculoskeletal											TRUE
272.9	Unspecified disorder of lipoid metabolism	endocrine/metabolic											TRUE
716.2	Unspecified monoarthritis	musculoskeletal											TRUE
710.19	Unspecified osteomyelitis	musculoskeletal											TRUE
716.1	Unspecified polyarthropathy or polyarthritis	musculoskeletal											TRUE
411.1	Unstable angina (intermediate coronary syndrome)	circulatory system											TRUE
597.8	Urethral hypermobility/ISD	genitourinary											TRUE
597.1	Urethral stricture (not specified as infectious)	genitourinary											TRUE
592.2	Urethritis and urethral syndrome	genitourinary											TRUE
594	Urinary calculus	genitourinary											TRUE
597.2	Urinary complications NEC	genitourinary											TRUE
599.4	Urinary incontinence	genitourinary											TRUE
599.1	Urinary obstruction	genitourinary											TRUE
618.2	Uterine/Uterovaginal prolapse	genitourinary											TRUE
371.1	Uveitis, noninfectious or NOS	sense organs											TRUE
747.12	Valvular heart disease/ heart chambers	congenital anomalies											TRUE
79.1	Varicella infection	infectious diseases											TRUE
454	Varicose veins	circulatory system											TRUE
454.1	Varicose veins of lower extremity	circulatory system											TRUE
454.11	Varicose veins of lower extremity, symptomtic	circulatory system											TRUE
586.3	Vascular disorders of kidney/hypertrophy	genitourinary											TRUE
694.3	Vascular disorders of skin	dermatologic											TRUE
217	Vascular hamartomas and non-neoplastic nevi	neoplasms											TRUE
441	Vascular insufficiency of intestine	circulatory system											TRUE
90.3	Venereal diseases due to Chlamydia trachomatis	infectious diseases											TRUE
550.5	Ventral hernia	digestive											TRUE
427.41	Ventricular fibrillation and flutter	circulatory system											TRUE
386	Vertiginous syndromes and other disorders of vestibular system	sense organs											TRUE
586.12	Vesicoureteral reflux	genitourinary											TRUE
741.6	Villonodular synovitis	musculoskeletal											TRUE
8.6	Viral Enteritis	infectious diseases											TRUE
70	Viral hepatitis	infectious diseases											TRUE
70.1	Viral hepatitis A	infectious diseases											TRUE
70.2	Viral hepatitis B	infectious diseases											TRUE
70.3	Viral hepatitis C	infectious diseases											TRUE
480.2	Viral pneumonia	respiratory											TRUE
368.4	Visual field defects	sense organs											TRUE
261.1	Vitamin A deficiency	endocrine/metabolic											TRUE
261	Vitamin deficiency	endocrine/metabolic											TRUE
694.1	Vitiligo	dermatologic											TRUE
473.4	Voice disturbance	respiratory											TRUE
286.11	Von willebrand's disease	hematopoietic											TRUE
446.4	Wegener's granulomatosis	circulatory system											TRUE
