# Supplementary material for: Leveraging health records to identify diagnoses associated with recurrent pregnancy loss across two medical centers
Source: iScience. 2026 Jan 7;29(2):114633. doi: 10.1016/j.isci.2026.114633 (PMC12877842; doi:10.1016/j.isci.2026.114633)
Supplement: Data S12. Next pregnancy analysis results [file mmc13.xlsx]

## Sheet: supp table
phecode	phenotype	category	loss_count	birth_count	loss_prop	birth_prop	odds_ratio_crude	p_value_crude	adj_p_value_crude	odds_ratio_w_age_re	p_value_w_age_re	adj_p_value_w_age_re	count_under10	UCSF OR (main analysis)	Stanford OR (main analysis)
655.1	Abnormality in fetal heart rate or rhythm	pregnancy complications	55	263	0.0749319	0.346509	0.152763	5.43198e-32	7.87637e-31	0.151584	1.2182e-31	1.76639e-30	FALSE	0.19	0.25
654.1	Abnormality of organs and soft tissues of pelvis complicating pregnancy, childbirth, or the puerperium	pregnancy complications	68	175	0.0926431	0.230567	0.340729	2.49706e-12	1.20691e-11	0.322097	4.98312e-13	2.40851e-12	FALSE	0.43	0.44
626.11	Absent or infrequent menstruation	genitourinary	134	192	0.182561	0.252964	0.659531	0.0010374	0.0023751	0.674249	0.00218756	0.0046419	FALSE	1.67	2.74
465.2	Acute pharyngitis	respiratory	41	40	0.0558583	0.0527009	1.06346	0.78776	0.856689	1.08938	0.71404	0.79643	FALSE	1.44	1.65
644	Anemia during pregnancy	pregnancy complications	32	168	0.0435967	0.221344	0.160358	7.83221e-20	6.19456e-19	0.148447	3.27064e-20	2.58678e-19	FALSE	0.29	0.51
300.1	Anxiety disorder	mental disorders	83	144	0.113079	0.189723	0.544515	4.42949e-05	0.000116777	0.562838	0.00014058	0.000349442	FALSE	0.74	1.4
636.8	Cervical incompetence	pregnancy complications	12	53	0.0163488	0.0698287	0.221398	3.2526e-06	9.43255e-06	0.205333	2.23933e-06	6.71799e-06	FALSE	2.87	4.68
245.21	Chronic lymphocytic thyroiditis	endocrine/metabolic	25	31	0.0340599	0.0408432	0.828063	0.490999	0.601646	0.805634	0.438229	0.560675	FALSE	1.59	1.91
286.3	Coagulation defects complicating pregnancy or postpartum	hematopoietic	17	77	0.0231608	0.101449	0.210002	1.11551e-08	3.88198e-08	0.20848	1.24491e-08	4.16567e-08	FALSE	0.56	0.65
669	Complications of labor and delivery NEC	pregnancy complications	50	139	0.0681199	0.183136	0.326055	1.18315e-10	4.90163e-10	0.30741	2.54862e-11	1.167e-10	FALSE	0.31	0.47
751.11	Congenital anomalies of female genital organs	congenital anomalies	52	59	0.0708447	0.0777339	0.904618	0.612074	0.719601	0.825559	0.344407	0.460975	FALSE	5.25	4.46
563	Constipation	digestive	37	67	0.0504087	0.088274	0.548277	0.00453522	0.00917592	0.566115	0.00869859	0.0164517	FALSE	0.76	1.29
296.2	Depression	mental disorders	21	31	0.0286104	0.0408432	0.691671	0.199721	0.271496	0.690083	0.202097	0.29085	FALSE	0.7	1.78
649.1	Diabetes or abnormal glucose tolerance complicating pregnancy	pregnancy complications	47	220	0.0640327	0.289855	0.167613	1.24526e-25	1.35422e-24	0.143737	3.89561e-28	4.84168e-27	FALSE	0.37	0.43
626	Disorders of menstruation and other abnormal bleeding from female genital tract	genitourinary	65	79	0.0885559	0.104084	0.836313	0.310052	0.414993	0.875432	0.457593	0.576965	FALSE	2.27	4.48
619.2	Disorders of uterus, NEC	genitourinary	67	109	0.0912807	0.14361	0.599012	0.00186514	0.00416071	0.584842	0.00136121	0.00311646	FALSE	2.26	3.31
617	Disorders secondary to childbirth, surgery, trauma	genitourinary	107	123	0.145777	0.162055	0.882406	0.383903	0.484051	0.860352	0.303245	0.425521	FALSE	1.87	2.26
626.2	Dysmenorrhea	genitourinary	32	22	0.0435967	0.0289855	1.52707	0.133181	0.19783	1.63011	0.0863115	0.141628	FALSE	1.96	2.94
636	Early or threatened labor; hemorrhage in early pregnancy	pregnancy complications	135	223	0.183924	0.293808	0.54171	7.99073e-07	2.39722e-06	0.569246	7.55519e-06	2.19101e-05	FALSE	1.44	1.29
615	Endometriosis	genitourinary	49	37	0.0667575	0.0487484	1.39586	0.136919	0.198533	1.24164	0.343311	0.460975	FALSE	3.13	2.73
626.12	Excessive or frequent menstruation	genitourinary	39	35	0.0531335	0.0461133	1.16078	0.532428	0.634537	1.15691	0.547814	0.661942	FALSE	1.94	2.97
661	Fetal distress and abnormal forces of labor	pregnancy complications	34	153	0.0463215	0.201581	0.192381	7.11789e-17	4.42326e-16	0.188451	5.8731e-17	3.64972e-16	FALSE	0.26	0.32
300.11	Generalized anxiety disorder	mental disorders	17	23	0.0231608	0.030303	0.758717	0.394246	0.489992	0.766592	0.418692	0.551912	FALSE	0.63	1.72
636.3	Hemorrhage in early pregnancy	pregnancy complications	187	197	0.254768	0.259552	0.975269	0.832569	0.876176	1.00791	0.947708	0.958728	FALSE	5.23	6.49
642	Hypertension complicating pregnancy, childbirth, and the puerperium	pregnancy complications	38	174	0.0517711	0.229249	0.183561	1.63094e-19	1.18243e-18	0.177127	1.60928e-19	1.16673e-18	FALSE	0.28	0.46
250.41	Impaired fasting glucose	endocrine/metabolic	14	32	0.0190736	0.0421607	0.441753	0.0118686	0.0219696	0.381075	0.00345648	0.00699333	FALSE	0.59	1.5
647.1	Infections of genitourinary tract during pregnancy	pregnancy complications	26	84	0.0354223	0.110672	0.295097	1.23431e-07	3.83516e-07	0.280458	9.53433e-08	2.96245e-07	FALSE	0.66	1.26
647	Infectious and parasitic complications affecting pregnancy	pregnancy complications	27	90	0.0367847	0.118577	0.283876	2.50693e-08	8.07789e-08	0.282608	3.34412e-08	1.07755e-07	FALSE	0.34	0.52
626.8	Infertility, female	genitourinary	335	289	0.456403	0.380764	1.36544	0.00308469	0.00654557	1.1943	0.116512	0.18101	FALSE	5.07	9.69
626.15	Infertility, female, associated with anovulation	genitourinary	64	45	0.0871935	0.0592885	1.51562	0.0393759	0.0671707	1.41818	0.0879069	0.141628	FALSE	2.88	5.1
280.1	Iron deficiency anemias, unspecified or not due to blood loss	hematopoietic	13	45	0.0177112	0.0592885	0.286084	8.8624e-05	0.000226773	0.274794	8.14605e-05	0.000208443	FALSE	0.6	1.32
626.14	Irregular menstrual bleeding	genitourinary	21	13	0.0286104	0.0171278	1.69015	0.141233	0.201431	1.65953	0.159297	0.238945	FALSE	1.8	3.53
626.13	Irregular menstrual cycle	genitourinary	96	120	0.13079	0.158103	0.801254	0.13416	0.19783	0.798257	0.132754	0.202624	FALSE	2.16	4.95
655	Known or suspected fetal abnormality affecting management of mother	pregnancy complications	256	552	0.348774	0.727273	0.200837	3.01314e-46	1.31072e-44	0.18888	3.09576e-47	1.34665e-45	FALSE	0.51	0.67
645	Late pregnancy and failed induction	pregnancy complications	26	192	0.0354223	0.252964	0.108448	1.02529e-24	9.44057e-24	0.104834	5.63573e-25	5.44787e-24	FALSE	0.22	0.19
296.22	Major depressive disorder	mental disorders	43	83	0.0585831	0.109354	0.506826	0.00050955	0.00123141	0.503073	0.000558492	0.00131321	FALSE	0.7	1.57
652	Malposition and malpresentation of fetus or obstruction	pregnancy complications	40	156	0.0544959	0.205534	0.222789	6.32672e-16	3.44016e-15	0.206883	7.07882e-17	4.10572e-16	FALSE	0.37	0.49
306.1	Mental disorders durring/after pregnancy	mental disorders	59	161	0.0803815	0.212121	0.324656	4.05846e-12	1.85835e-11	0.338646	5.53159e-11	2.29166e-10	FALSE	0.38	0.63
634	Miscarriage; stillbirth	pregnancy complications	468	528	0.637602	0.695652	0.769737	0.0174409	0.0303472	0.780416	0.0264244	0.0469167	FALSE	2977.4	1975.63
651	Multiple gestation	pregnancy complications	36	77	0.0490463	0.101449	0.456815	0.000177236	0.000440559	0.418504	3.97631e-05	0.00010483	FALSE	1.56	2.21
619	Noninflammatory female genital disorders	genitourinary	30	24	0.0408719	0.0316206	1.30504	0.339767	0.434702	1.22233	0.476672	0.592343	FALSE	1.76	3.34
650	Normal delivery	pregnancy complications	74	257	0.100817	0.338603	0.219007	8.47653e-26	1.05351e-24	0.220608	5.13323e-25	5.44787e-24	FALSE	0.14	0.17
665	Obstetrical/birth trauma	pregnancy complications	76	342	0.103542	0.450593	0.140831	1.09477e-43	2.38113e-42	0.137833	2.39022e-43	5.19874e-42	FALSE	0.12	0.12
250.42	Other abnormal glucose	endocrine/metabolic	21	44	0.0286104	0.057971	0.478612	0.00643961	0.0124499	0.438211	0.0028899	0.00598622	FALSE	0.61	2.25
654	Other and unspecified complications of birth; puerperium affecting management of mother	pregnancy complications	46	119	0.0626703	0.156785	0.359586	1.9444e-08	6.50628e-08	0.284079	3.28923e-11	1.43081e-10	FALSE	0.38	0.29
285	Other anemias	hematopoietic	47	136	0.0640327	0.179183	0.313394	7.13123e-11	3.10209e-10	0.304398	6.35271e-11	2.51221e-10	FALSE	0.42	0.8
646	Other complications of pregnancy NEC	pregnancy complications	203	494	0.276567	0.650856	0.205079	3.2689e-45	9.47982e-44	0.20364	9.85103e-44	2.8568e-42	FALSE	0.44	0.75
674	Other complications of the puerperium NEC	pregnancy complications	12	38	0.0163488	0.0500659	0.315352	0.000577498	0.0013579	0.303489	0.000431847	0.00104363	FALSE	0.31	0.55
649	Other conditions or status of the mother complicating pregnancy, childbirth, or the puerperium	pregnancy complications	208	525	0.283379	0.6917	0.176252	8.7957e-53	7.65226e-51	0.170824	4.06574e-52	3.53719e-50	FALSE	0.31	0.44
676	Other disorders of the breast associated with childbirth and disorders of lactation	pregnancy complications	17	16	0.0231608	0.0210804	1.10103	0.784664	0.856689	1.09366	0.801342	0.860701	FALSE	0.38	0.52
638	Other high-risk pregnancy	pregnancy complications	386	637	0.525886	0.839262	0.212436	3.86317e-36	6.72192e-35	0.157946	1.03333e-41	1.798e-40	FALSE	0.7	1.18
656	Other perinatal conditions of fetus or newborn	pregnancy complications	153	305	0.208447	0.401845	0.391987	1.3484e-15	6.90064e-15	0.385389	1.19419e-15	6.11144e-15	FALSE	0.85	0.76
1005	Other symptoms	NULL	16	13	0.0217984	0.0171278	1.27877	0.514283	0.621425	1.35127	0.430046	0.558418	FALSE	1.57	1.65
1010	Other tests	NULL	91	243	0.123978	0.320158	0.30052	1.18765e-18	7.9481e-18	0.302112	3.95655e-18	2.64785e-17	FALSE	0.38	0.59
628	Ovarian cyst	genitourinary	95	92	0.129428	0.121212	1.07786	0.631667	0.732734	1.02216	0.890671	0.922481	FALSE	2.12	3.07
256	Ovarian dysfunction	endocrine/metabolic	30	30	0.0408719	0.0395257	1.03551	0.894664	0.915715	0.85553	0.562744	0.670668	FALSE	3.17	5.05
635.3	Placenta previa and abruptio placenta	pregnancy complications	36	117	0.0490463	0.15415	0.283006	1.93803e-10	7.66404e-10	0.276971	1.58169e-10	5.98292e-10	FALSE	0.32	0.51
256.4	Polycystic ovaries	endocrine/metabolic	35	45	0.0476839	0.0592885	0.794468	0.320425	0.422378	0.795955	0.329467	0.454978	FALSE	2.15	3.76
622.1	Polyp of corpus uteri	genitourinary	60	48	0.0817439	0.0632411	1.31862	0.168746	0.236789	1.15586	0.483407	0.592343	FALSE	4.09	5.76
642.1	Preeclampsia and eclampsia	pregnancy complications	18	80	0.0245232	0.105402	0.213373	6.57125e-09	2.38208e-08	0.202804	3.54054e-09	1.23211e-08	FALSE	0.25	0.39
627.5	Premature menopause and other ovarian failure	genitourinary	90	70	0.122616	0.0922266	1.37555	0.0584836	0.0942235	1.10219	0.591152	0.685736	FALSE	3.75	3.4
286.81	Primary hypercoagulable state	hematopoietic	15	37	0.020436	0.0487484	0.407097	0.00380988	0.0078919	0.40639	0.0041035	0.00811373	FALSE	4.2	4.83
653	Problems associated with amniotic cavity and membranes	pregnancy complications	70	246	0.0953678	0.324111	0.219843	1.08512e-24	9.44057e-24	0.215495	1.14138e-24	9.92997e-24	FALSE	0.34	0.44
698	Pruritus and related conditions	dermatologic	22	63	0.0299728	0.083004	0.341359	2.2054e-05	5.99593e-05	0.347695	3.81185e-05	0.000103635	FALSE	0.7	1.27
654.2	Rhesus isoimmunization in pregnancy	pregnancy complications	29	44	0.0395095	0.057971	0.66844	0.100131	0.155561	0.723871	0.191901	0.282973	FALSE	0.59	1.51
287.3	Thrombocytopenia	hematopoietic	10	31	0.013624	0.0408432	0.324363	0.00218291	0.00474784	0.317135	0.00194666	0.00423399	FALSE	0.42	0.61
663	Umbilical cord complications during labor and delivery	pregnancy complications	35	149	0.0476839	0.196311	0.204991	5.8537e-16	3.39515e-15	0.203235	7.40139e-16	4.02451e-15	FALSE	0.26	0.23
614.52	Vaginitis and vulvovaginitis	genitourinary	43	54	0.0585831	0.0711462	0.81243	0.32552	0.42269	0.885354	0.579996	0.681887	FALSE	1.48	1.97
671	Venous/cerebrovascular complications embolism in pregnancy and the puerperium	pregnancy complications	25	93	0.0340599	0.12253	0.252514	2.83138e-09	1.071e-08	0.244406	1.66481e-09	6.03494e-09	FALSE	0.41	0.54
285.1	Acute posthemorrhagic anemia	hematopoietic											TRUE	0.41	0.64
686.1	Carbuncle and furuncle	dermatologic											TRUE	0.55	0.57
758.1	Chromosomal anomalies	congenital anomalies											TRUE	3.14	2.91
639	Complications following abortion or ectopic and molar pregnancies	pregnancy complications											TRUE	>1	24.55
270.11	Disturbances of sulphur-bearing amino-acid metabolism	endocrine/metabolic											TRUE	3.52	7.61
277.7	Dysmetabolic syndrome X	endocrine/metabolic											TRUE	9.56	9.83
536.3	Gastroparesis	digestive											TRUE	3.3	>1
459.1	Hemorrhage NOS	circulatory system											TRUE	3.35	2.65
614.4	Inflammatory diseases of uterus, except cervix	genitourinary											TRUE	1.96	10.48
626.1	Irregular menstrual cycle/bleeding	genitourinary											TRUE	2.67	4.41
658	Maternal complication of pregnancy affecting fetus or newborn	pregnancy complications											TRUE	0.59	0.61
279.7	Other immunological findings	endocrine/metabolic											TRUE	3.63	4.61
614.33	Pelvic inflammatory disease, NOS	genitourinary											TRUE	4.29	5.65
253.1	Pituitary hyperfunction	endocrine/metabolic											TRUE	3.74	4.14
599.2	Retention of urine	genitourinary											TRUE	0.44	0.4
287.32	Secondary thrombocytopenia	hematopoietic											TRUE	0.32	0.39
636.1	Threatened premature labor	pregnancy complications											TRUE	1.55	2.09
709.7	Unspecified diffuse connective tissue disease	dermatologic											TRUE	7.32	2.56
