# Supplementary material for: Leveraging health records to identify diagnoses associated with recurrent pregnancy loss across two medical centers
Source: iScience. 2026 Jan 7;29(2):114633. doi: 10.1016/j.isci.2026.114633 (PMC12877842; doi:10.1016/j.isci.2026.114633)
Supplement: Data S14. Prior live birth sensitivity analysis results [file mmc15.xlsx]

## Sheet: outcomes with prevbirth
phecode	phenotype	category	loss_count	birth_count	loss_prop	birth_prop	odds_ratio_w_age_re_prevbirth	p_value_w_age_re_prevbirth	adj_p_value_w_age_re_prevbirth	count_under10
655.1	Abnormality in fetal heart rate or rhythm	pregnancy complications	55	263	0.0749319	0.346509	0.141216	4.77971e-30	6.93058e-29	FALSE
654.1	Abnormality of organs and soft tissues of pelvis complicating pregnancy, childbirth, or the puerperium	pregnancy complications	68	175	0.0926431	0.230567	0.335917	4.85225e-12	2.34525e-11	FALSE
626.11	Absent or infrequent menstruation	genitourinary	134	192	0.182561	0.252964	0.713884	0.00985229	0.0190478	FALSE
465.2	Acute pharyngitis	respiratory	41	40	0.0558583	0.0527009	1.17208	0.502183	0.632835	FALSE
644	Anemia during pregnancy	pregnancy complications	32	168	0.0435967	0.221344	0.154656	5.58576e-19	4.41783e-18	FALSE
300.1	Anxiety disorder	mental disorders	83	144	0.113079	0.189723	0.587366	0.000471019	0.00117082	FALSE
636.8	Cervical incompetence	pregnancy complications	12	53	0.0163488	0.0698287	0.211464	3.66532e-06	1.09959e-05	FALSE
245.21	Chronic lymphocytic thyroiditis	endocrine/metabolic	25	31	0.0340599	0.0408432	0.814871	0.463339	0.592802	FALSE
286.3	Coagulation defects complicating pregnancy or postpartum	hematopoietic	17	77	0.0231608	0.101449	0.215816	2.85209e-08	9.54352e-08	FALSE
669	Complications of labor and delivery NEC	pregnancy complications	50	139	0.0681199	0.183136	0.326191	4.00475e-10	1.74206e-09	FALSE
751.11	Congenital anomalies of female genital organs	congenital anomalies	52	59	0.0708447	0.0777339	0.802141	0.278563	0.390886	FALSE
563	Constipation	digestive	37	67	0.0504087	0.088274	0.591461	0.0161619	0.0299167	FALSE
296.2	Depression	mental disorders	21	31	0.0286104	0.0408432	0.693448	0.210127	0.304684	FALSE
649.1	Diabetes or abnormal glucose tolerance complicating pregnancy	pregnancy complications	47	220	0.0640327	0.289855	0.147937	3.44565e-27	4.28245e-26	FALSE
626	Disorders of menstruation and other abnormal bleeding from female genital tract	genitourinary	65	79	0.0885559	0.104084	0.933608	0.704731	0.776096	FALSE
619.2	Disorders of uterus, NEC	genitourinary	67	109	0.0912807	0.14361	0.588213	0.00158542	0.00372788	FALSE
617	Disorders secondary to childbirth, surgery, trauma	genitourinary	107	123	0.145777	0.162055	0.885662	0.408869	0.538963	FALSE
626.2	Dysmenorrhea	genitourinary	32	22	0.0435967	0.0289855	1.61934	0.091533	0.150252	FALSE
636	Early or threatened labor; hemorrhage in early pregnancy	pregnancy complications	135	223	0.183924	0.293808	0.602638	7.70865e-05	0.000209579	FALSE
615	Endometriosis	genitourinary	49	37	0.0667575	0.0487484	1.16079	0.516451	0.632835	FALSE
626.12	Excessive or frequent menstruation	genitourinary	39	35	0.0531335	0.0461133	1.1737	0.511151	0.632835	FALSE
661	Fetal distress and abnormal forces of labor	pregnancy complications	34	153	0.0463215	0.201581	0.19761	1.00933e-15	6.27226e-15	FALSE
300.11	Generalized anxiety disorder	mental disorders	17	23	0.0231608	0.030303	0.860998	0.652857	0.737643	FALSE
636.3	Hemorrhage in early pregnancy	pregnancy complications	187	197	0.254768	0.259552	1.07357	0.5614	0.660024	FALSE
642	Hypertension complicating pregnancy, childbirth, and the puerperium	pregnancy complications	38	174	0.0517711	0.229249	0.184476	2.10804e-18	1.52833e-17	FALSE
250.41	Impaired fasting glucose	endocrine/metabolic	14	32	0.0190736	0.0421607	0.401428	0.00571607	0.0115651	FALSE
647.1	Infections of genitourinary tract during pregnancy	pregnancy complications	26	84	0.0354223	0.110672	0.299925	5.08314e-07	1.5794e-06	FALSE
647	Infectious and parasitic complications affecting pregnancy	pregnancy complications	27	90	0.0367847	0.118577	0.306003	3.12101e-07	1.00566e-06	FALSE
626.8	Infertility, female	genitourinary	335	289	0.456403	0.380764	1.15698	0.200485	0.29563	FALSE
626.15	Infertility, female, associated with anovulation	genitourinary	64	45	0.0871935	0.0592885	1.39176	0.10755	0.167087	FALSE
280.1	Iron deficiency anemias, unspecified or not due to blood loss	hematopoietic	13	45	0.0177112	0.0592885	0.293351	0.000199885	0.000511471	FALSE
626.14	Irregular menstrual bleeding	genitourinary	21	13	0.0286104	0.0171278	1.81006	0.102234	0.163982	FALSE
626.13	Irregular menstrual cycle	genitourinary	96	120	0.13079	0.158103	0.818861	0.184678	0.281877	FALSE
655	Known or suspected fetal abnormality affecting management of mother	pregnancy complications	256	552	0.348774	0.727273	0.185113	4.36001e-45	1.89661e-43	FALSE
645	Late pregnancy and failed induction	pregnancy complications	26	192	0.0354223	0.252964	0.106851	6.23284e-24	6.77822e-23	FALSE
296.22	Major depressive disorder	mental disorders	43	83	0.0585831	0.109354	0.521926	0.00116087	0.00280543	FALSE
652	Malposition and malpresentation of fetus or obstruction	pregnancy complications	40	156	0.0544959	0.205534	0.216808	1.42363e-15	8.25707e-15	FALSE
306.1	Mental disorders durring/after pregnancy	mental disorders	59	161	0.0803815	0.212121	0.357722	8.11996e-10	3.36398e-09	FALSE
634	Miscarriage; stillbirth	pregnancy complications	468	528	0.637602	0.695652	0.79828	0.0446842	0.0777505	FALSE
651	Multiple gestation	pregnancy complications	36	77	0.0490463	0.101449	0.425894	6.0787e-05	0.000170596	FALSE
619	Noninflammatory female genital disorders	genitourinary	30	24	0.0408719	0.0316206	1.26994	0.40079	0.536442	FALSE
650	Normal delivery	pregnancy complications	74	257	0.100817	0.338603	0.184457	2.2514e-23	2.17635e-22	FALSE
665	Obstetrical/birth trauma	pregnancy complications	76	342	0.103542	0.450593	0.0997073	2.02329e-40	4.40066e-39	FALSE
250.42	Other abnormal glucose	endocrine/metabolic	21	44	0.0286104	0.057971	0.445195	0.00356089	0.00755604	FALSE
654	Other and unspecified complications of birth; puerperium affecting management of mother	pregnancy complications	46	119	0.0626703	0.156785	0.294437	1.30902e-10	5.99394e-10	FALSE
285	Other anemias	hematopoietic	47	136	0.0640327	0.179183	0.323752	1.02845e-09	4.06704e-09	FALSE
646	Other complications of pregnancy NEC	pregnancy complications	203	494	0.276567	0.650856	0.200333	1.89944e-41	5.50838e-40	FALSE
674	Other complications of the puerperium NEC	pregnancy complications	12	38	0.0163488	0.0500659	0.348075	0.00211113	0.00470944	FALSE
649	Other conditions or status of the mother complicating pregnancy, childbirth, or the puerperium	pregnancy complications	208	525	0.283379	0.6917	0.161117	7.3202e-50	6.36858e-48	FALSE
676	Other disorders of the breast associated with childbirth and disorders of lactation	pregnancy complications	17	16	0.0231608	0.0210804	1.34204	0.41896	0.544023	FALSE
638	Other high-risk pregnancy	pregnancy complications	386	637	0.525886	0.839262	0.159394	4.93845e-40	8.59291e-39	FALSE
656	Other perinatal conditions of fetus or newborn	pregnancy complications	153	305	0.208447	0.401845	0.399841	3.16618e-14	1.62034e-13	FALSE
1005	Other symptoms	NULL	16	13	0.0217984	0.0171278	1.38148	0.400372	0.536442	FALSE
1010	Other tests	NULL	91	243	0.123978	0.320158	0.313789	1.36622e-16	9.14313e-16	FALSE
628	Ovarian cyst	genitourinary	95	92	0.129428	0.121212	1.0416	0.799424	0.837951	FALSE
256	Ovarian dysfunction	endocrine/metabolic	30	30	0.0408719	0.0395257	0.863916	0.589245	0.677268	FALSE
635.3	Placenta previa and abruptio placenta	pregnancy complications	36	117	0.0490463	0.15415	0.295286	1.97363e-09	7.46547e-09	FALSE
256.4	Polycystic ovaries	endocrine/metabolic	35	45	0.0476839	0.0592885	0.799537	0.339726	0.469146	FALSE
622.1	Polyp of corpus uteri	genitourinary	60	48	0.0817439	0.0632411	1.14062	0.526031	0.635621	FALSE
642.1	Preeclampsia and eclampsia	pregnancy complications	18	80	0.0245232	0.105402	0.215271	1.46662e-08	5.3165e-08	FALSE
627.5	Premature menopause and other ovarian failure	genitourinary	90	70	0.122616	0.0922266	1.07244	0.700997	0.776096	FALSE
286.81	Primary hypercoagulable state	hematopoietic	15	37	0.020436	0.0487484	0.407472	0.00430291	0.00891316	FALSE
653	Problems associated with amniotic cavity and membranes	pregnancy complications	70	246	0.0953678	0.324111	0.215023	7.81137e-23	6.79589e-22	FALSE
698	Pruritus and related conditions	dermatologic	22	63	0.0299728	0.083004	0.367537	0.000104271	0.000274897	FALSE
654.2	Rhesus isoimmunization in pregnancy	pregnancy complications	29	44	0.0395095	0.057971	0.721456	0.189447	0.28417	FALSE
287.3	Thrombocytopenia	hematopoietic	10	31	0.013624	0.0408432	0.325374	0.0025574	0.00556235	FALSE
663	Umbilical cord complications during labor and delivery	pregnancy complications	35	149	0.0476839	0.196311	0.212411	1.81119e-14	9.84835e-14	FALSE
614.52	Vaginitis and vulvovaginitis	genitourinary	43	54	0.0585831	0.0711462	0.934938	0.761616	0.828257	FALSE
671	Venous/cerebrovascular complications embolism in pregnancy and the puerperium	pregnancy complications	25	93	0.0340599	0.12253	0.264478	2.00897e-08	6.99123e-08	FALSE
285.1	Acute posthemorrhagic anemia	hematopoietic								TRUE
686.1	Carbuncle and furuncle	dermatologic								TRUE
758.1	Chromosomal anomalies	congenital anomalies								TRUE
639	Complications following abortion or ectopic and molar pregnancies	pregnancy complications								TRUE
270.11	Disturbances of sulphur-bearing amino-acid metabolism	endocrine/metabolic								TRUE
277.7	Dysmetabolic syndrome X	endocrine/metabolic								TRUE
536.3	Gastroparesis	digestive								TRUE
459.1	Hemorrhage NOS	circulatory system								TRUE
614.4	Inflammatory diseases of uterus, except cervix	genitourinary								TRUE
626.1	Irregular menstrual cycle/bleeding	genitourinary								TRUE
658	Maternal complication of pregnancy affecting fetus or newborn	pregnancy complications								TRUE
279.7	Other immunological findings	endocrine/metabolic								TRUE
614.33	Pelvic inflammatory disease, NOS	genitourinary								TRUE
253.1	Pituitary hyperfunction	endocrine/metabolic								TRUE
599.2	Retention of urine	genitourinary								TRUE
287.32	Secondary thrombocytopenia	hematopoietic								TRUE
636.1	Threatened premature labor	pregnancy complications								TRUE
709.7	Unspecified diffuse connective tissue disease	dermatologic								TRUE
