# Supplementary material for: Leveraging health records to identify diagnoses associated with recurrent pregnancy loss across two medical centers
Source: iScience. 2026 Jan 7;29(2):114633. doi: 10.1016/j.isci.2026.114633 (PMC12877842; doi:10.1016/j.isci.2026.114633)
Supplement: Data S15. Propensity score matching sensitivity analysis results [file mmc16.xlsx]

## Sheet: propensity score analysis
phecode	phenotype	category	rpl_count	control_count	rpl_prop	control_prop	odds_ratio_crude	p_value_crude	adj_p_value_crude	odds_ratio_w_age_re	p_value_w_age_re	adj_p_value_w_age_re	count_under10
785	Abdominal pain	symptoms	728	645	0.189583	0.167969	1.15879	0.0134909	0.168064	1.17786	0.00656611	0.0885522	FALSE
426.7	Abnormal electrocardiogram [ECG] [EKG]	circulatory system	76	97	0.0197917	0.0252604	0.779134	0.10718	0.700241	0.785614	0.120963	0.728755	FALSE
514	Abnormal findings examination of lungs	respiratory	33	68	0.00859375	0.0177083	0.480833	0.000600488	0.0108977	0.477696	0.000549715	0.0102289	FALSE
564.8	Abnormal findings on exam of gastrointestinal tract/ abdominal area	digestive	15	14	0.00390625	0.00364583	1.07171	0.852437	1	1.08589	0.825102	1	FALSE
701.5	Abnormal granulation tissue	dermatologic	16	32	0.00416667	0.00833333	0.497908	0.0230788	0.255082	0.505328	0.0263989	0.287454	FALSE
396	Abnormal heart sounds	circulatory system	30	52	0.0078125	0.0135417	0.573592	0.0158283	0.193897	0.587531	0.0212447	0.24004	FALSE
350.1	Abnormal involuntary movements	neurological	32	31	0.00833333	0.00807292	1.03253	0.899334	1	1.05887	0.82157	1	FALSE
611.1	Abnormal mammogram	genitourinary	47	41	0.0122396	0.0106771	1.14815	0.520351	1	1.13805	0.549373	1	FALSE
792	Abnormal Papanicolaou smear of cervix and cervical HPV	genitourinary	81	79	0.0210938	0.0205729	1.02586	0.873052	1	1.02663	0.8697	1	FALSE
573.7	Abnormal results of function study of liver	digestive	17	13	0.00442708	0.00338542	1.30906	0.465661	1	1.32874	0.442437	1	FALSE
246.7	Abnormal results of function study of thyroid	endocrine/metabolic	44	31	0.0114583	0.00807292	1.42422	0.133368	0.779587	1.42269	0.135073	0.770243	FALSE
655.1	Abnormality in fetal heart rate or rhythm	pregnancy complications	379	1432	0.0986979	0.372917	0.184141	4.2663e-156	2.09049e-153	0.183206	2.78559e-156	1.36494e-153	FALSE
654.1	Abnormality of organs and soft tissues of pelvis complicating pregnancy, childbirth, or the puerperium	pregnancy complications	355	753	0.0924479	0.196094	0.417606	9.57616e-37	6.12042e-35	0.415958	1.27165e-36	8.12747e-35	FALSE
614.54	Abscess or ulceration of vulva	genitourinary	13	11	0.00338542	0.00286458	1.18244	0.682969	1	1.19828	0.659921	1	FALSE
626.11	Absent or infrequent menstruation	genitourinary	575	364	0.14974	0.0947917	1.68176	3.0254e-13	1.11184e-11	1.68982	2.42376e-13	8.90733e-12	FALSE
276.41	Acidosis	endocrine/metabolic	18	15	0.0046875	0.00390625	1.20094	0.601225	1	1.24509	0.533348	1	FALSE
706.1	Acne	dermatologic	132	124	0.034375	0.0322917	1.06681	0.611125	1	1.0772	0.559929	1	FALSE
244.2	Acquired hypothyroidism	endocrine/metabolic	116	98	0.0302083	0.0255208	1.18939	0.212569	0.896502	1.18434	0.225281	0.922767	FALSE
702.1	Actinic keratosis	dermatologic	15	15	0.00390625	0.00390625	1	1	1	1.00647	0.985966	1	FALSE
483	Acute bronchitis and bronchiolitis	respiratory	19	14	0.00494792	0.00364583	1.35892	0.384891	1	1.37418	0.368924	1	FALSE
592.11	Acute cystitis	genitourinary	48	42	0.0125	0.0109375	1.14467	0.524954	1	1.14635	0.520964	1	FALSE
338.1	Acute pain	neurological	137	135	0.0356771	0.0351562	1.01536	0.901733	1	1.01824	0.88391	1	FALSE
465.2	Acute pharyngitis	respiratory	153	122	0.0398437	0.0317708	1.26464	0.0574511	0.488168	1.28628	0.042511	0.400584	FALSE
285.1	Acute posthemorrhagic anemia	hematopoietic	50	116	0.0130208	0.0302083	0.423528	4.86013e-07	1.28917e-05	0.423256	4.90152e-07	1.31004e-05	FALSE
300.8	Acute reaction to stress	mental disorders	22	28	0.00572917	0.00729167	0.78448	0.395733	1	0.796639	0.426884	1	FALSE
585.1	Acute renal failure	genitourinary	24	40	0.00625	0.0104167	0.597484	0.0468993	0.439121	0.60375	0.0521354	0.467311	FALSE
464	Acute sinusitis	respiratory	56	38	0.0145833	0.00989583	1.48069	0.0633645	0.529238	1.49341	0.0582252	0.500846	FALSE
465	Acute upper respiratory infections of multiple or unspecified sites	respiratory	164	182	0.0427083	0.0473958	0.896687	0.322261	1	0.902964	0.355776	1	FALSE
304	Adjustment reaction	mental disorders	192	142	0.05	0.0369792	1.37064	0.00531465	0.0730143	1.39166	0.00361494	0.0501317	FALSE
967	Adverse effects of sedatives or other central nervous system depressants and anesthetics	injuries & poisonings	10	13	0.00260417	0.00338542	0.768628	0.532166	1	0.765283	0.525651	1	FALSE
300.12	Agorophobia, social phobia, and panic disorder	mental disorders	50	72	0.0130208	0.01875	0.690413	0.0458268	0.437438	0.700675	0.055788	0.488145	FALSE
317	Alcohol-related disorders	mental disorders	11	11	0.00286458	0.00286458	1	1	1	1.01233	0.97714	1	FALSE
317.1	Alcoholism	mental disorders	17	17	0.00442708	0.00442708	1	1	1	1.03186	0.927607	1	FALSE
476	Allergic rhinitis	respiratory	153	135	0.0398437	0.0351562	1.13887	0.279943	0.961488	1.1361	0.290186	0.985156	FALSE
949	Allergies, other	injuries & poisonings	54	51	0.0140625	0.0132812	1.05966	0.768183	1	1.07137	0.72615	1	FALSE
704.1	Alopecia	dermatologic	61	64	0.0158854	0.0166667	0.952368	0.786765	1	0.961846	0.829677	1	FALSE
292.4	Altered mental status	mental disorders	11	18	0.00286458	0.0046875	0.609994	0.197226	0.896502	0.62797	0.225909	0.922767	FALSE
110.12	Althete's foot	infectious diseases	24	15	0.00625	0.00390625	1.60377	0.152186	0.793308	1.67265	0.119533	0.728755	FALSE
565	Anal and rectal conditions	digestive	41	45	0.0106771	0.0117188	0.910152	0.66457	1	0.914787	0.681999	1	FALSE
946	Anaphylactic shock NOS	injuries & poisonings	13	15	0.00338542	0.00390625	0.866214	0.705182	1	0.848937	0.666598	1	FALSE
644	Anemia during pregnancy	pregnancy complications	259	741	0.0674479	0.192969	0.302481	1.94801e-55	1.90905e-53	0.297899	6.75237e-56	7.08999e-54	FALSE
635.2	Antepartum hemorrhage, abruptio placentae, and placenta previa	pregnancy complications	469	531	0.122135	0.138281	0.866994	0.0356347	0.356347	0.867547	0.0368328	0.370851	FALSE
300.1	Anxiety disorder	mental disorders	412	528	0.107292	0.1375	0.753898	5.58591e-05	0.00118164	0.761032	0.000107858	0.00223313	FALSE
427.5	Arrhythmia (cardiac) NOS	circulatory system	46	63	0.0119792	0.0164063	0.726887	0.102388	0.675634	0.727957	0.104494	0.684933	FALSE
572	Ascites (non malignant)	digestive	13	24	0.00338542	0.00625	0.54011	0.0742081	0.590144	0.545687	0.079689	0.597667	FALSE
1013	Asphyxia and hypoxemia	NULL	15	28	0.00390625	0.00729167	0.533894	0.0503569	0.448634	0.534933	0.0514873	0.4672	FALSE
495	Asthma	respiratory	218	354	0.0567708	0.0921875	0.592696	4.70429e-09	1.47134e-07	0.59528	7.80348e-09	2.38982e-07	FALSE
495.2	Asthma with exacerbation	respiratory	44	41	0.0114583	0.0106771	1.07402	0.743559	1	1.09765	0.670188	1	FALSE
367.2	Astigmatism	sense organs	43	37	0.0111979	0.00963542	1.164	0.500492	1	1.16818	0.491302	1	FALSE
939	Atopic/contact dermatitis due to other or unspecified	dermatologic	228	242	0.059375	0.0630208	0.938497	0.505159	1	0.934635	0.479917	1	FALSE
535.2	Atrophic gastritis	digestive	20	13	0.00520833	0.00338542	1.54128	0.22554	0.915867	1.57131	0.206711	0.922127	FALSE
313.1	Attention deficit hyperactivity disorder	mental disorders	30	37	0.0078125	0.00963542	0.809321	0.391231	1	0.816345	0.411804	1	FALSE
760	Back pain	symptoms	324	352	0.084375	0.0916667	0.913124	0.259573	0.953929	0.921109	0.311281	1	FALSE
41	Bacterial infection NOS	infectious diseases	94	77	0.0244792	0.0200521	1.22632	0.189312	0.890847	1.2767	0.120184	0.728755	FALSE
610.4	Benign neoplasm of breast	genitourinary	29	18	0.00755208	0.0046875	1.61576	0.110804	0.705117	1.60974	0.1141	0.717596	FALSE
220	Benign neoplasm of ovary	neoplasms	19	39	0.00494792	0.0101563	0.48463	0.00983109	0.126769	0.474432	0.00797839	0.10379	FALSE
227.3	Benign neoplasm of pituitary gland and craniopharyngeal duct (pouch)	neoplasms	12	12	0.003125	0.003125	1	1	1	0.998674	0.997415	1	FALSE
216	Benign neoplasm of skin	neoplasms	348	378	0.090625	0.0984375	0.912726	0.24209	0.94161	0.915317	0.264024	0.97184	FALSE
229	Benign neoplasm of unspecified sites	neoplasms	10	14	0.00260417	0.00364583	0.71354	0.415661	1	0.709171	0.407649	1	FALSE
296.1	Bipolar	mental disorders	35	31	0.00911458	0.00807292	1.13022	0.621169	1	1.1368	0.605676	1	FALSE
578.2	Blood in stool	digestive	31	15	0.00807292	0.00390625	2.07535	0.0205379	0.239609	2.09111	0.0195844	0.228485	FALSE
497	Bronchitis	respiratory	28	25	0.00729167	0.00651042	1.12088	0.679393	1	1.13134	0.655547	1	FALSE
594.1	Calculus of kidney	genitourinary	28	22	0.00729167	0.00572917	1.27473	0.395733	1	1.30426	0.353488	1	FALSE
112	Candidiasis	infectious diseases	144	183	0.0375	0.0476562	0.778582	0.0278698	0.292483	0.789528	0.0387376	0.38048	FALSE
686.1	Carbuncle and furuncle	dermatologic	31	53	0.00807292	0.0138021	0.581528	0.0170468	0.202087	0.574014	0.0147099	0.183251	FALSE
747	Cardiac and circulatory congenital anomalies	congenital anomalies	13	38	0.00338542	0.00989583	0.33987	0.000807393	0.0141294	0.341127	0.000849521	0.0146917	FALSE
747.1	Cardiac congenital anomalies	congenital anomalies	16	30	0.00416667	0.0078125	0.531381	0.0415971	0.399658	0.54121	0.0481761	0.442618	FALSE
747.11	Cardiac shunt/ heart septal defect	congenital anomalies	15	26	0.00390625	0.00677083	0.575264	0.0888576	0.640298	0.580282	0.0942556	0.644445	FALSE
416	Cardiomegaly	circulatory system	10	16	0.00260417	0.00416667	0.624021	0.242769	0.94161	0.643283	0.275609	0.97573	FALSE
557.1	Celiac disease	digestive	14	19	0.00364583	0.00494792	0.735879	0.384891	1	0.740423	0.39498	1	FALSE
681.7	Cellulitis and abscess of trunk	dermatologic	18	32	0.0046875	0.00833333	0.56044	0.0500103	0.448634	0.572213	0.0595978	0.506409	FALSE
636.8	Cervical incompetence	pregnancy complications	135	61	0.0351562	0.0158854	2.25732	1.79744e-07	4.98534e-06	2.29016	1.27235e-07	3.59684e-06	FALSE
180.3	Cervical intraepithelial neoplasia [CIN] [Cervical dysplasia]	neoplasms	75	79	0.0195312	0.0205729	0.948358	0.744746	1	0.943553	0.721781	1	FALSE
765	Cervical radiculitis	symptoms	28	20	0.00729167	0.00520833	1.40294	0.248929	0.95193	1.42562	0.228351	0.922767	FALSE
761	Cervicalgia	symptoms	110	101	0.0286458	0.0263021	1.09174	0.529944	1	1.11395	0.442626	1	FALSE
614.51	Cervicitis and endocervicitis	genitourinary	50	60	0.0130208	0.015625	0.831135	0.337529	1	0.823312	0.314426	1	FALSE
574.1	Cholelithiasis	digestive	25	27	0.00651042	0.00703125	0.925441	0.780839	1	0.955827	0.871537	1	FALSE
574.12	Cholelithiasis with other cholecystitis	digestive	11	10	0.00286458	0.00260417	1.10029	0.827091	1	1.10665	0.817113	1	FALSE
758.1	Chromosomal anomalies	congenital anomalies	64	22	0.0166667	0.00572917	2.94145	1.38137e-05	0.000317283	2.92409	1.56232e-05	0.000353326	FALSE
938.2	Chronic dermatitis due to solar radiation	dermatologic	15	10	0.00390625	0.00260417	1.50196	0.319786	1	1.5233	0.304188	1	FALSE
614.32	Chronic inflammatory pelvic disease	genitourinary	15	16	0.00390625	0.00416667	0.937255	0.857201	1	0.9301	0.840828	1	FALSE
245.21	Chronic lymphocytic thyroiditis	endocrine/metabolic	90	52	0.0234375	0.0135417	1.74831	0.0014722	0.0230226	1.7445	0.00157628	0.0243908	FALSE
338.2	Chronic pain	neurological	151	119	0.0393229	0.0309896	1.27991	0.0479148	0.442986	1.29708	0.0381481	0.378904	FALSE
472	Chronic pharyngitis and nasopharyngitis	respiratory	39	26	0.0101563	0.00677083	1.50513	0.107729	0.700713	1.51128	0.104837	0.684933	FALSE
475	Chronic sinusitis	respiratory	42	60	0.0109375	0.015625	0.696682	0.0742698	0.590144	0.699351	0.0778347	0.597667	FALSE
474.2	Chronic tonsillitis and adenoiditis	respiratory	30	10	0.0078125	0.00260417	3.01574	0.00252879	0.0364444	3.06299	0.00225602	0.0328352	FALSE
286.3	Coagulation defects complicating pregnancy or postpartum	hematopoietic	153	267	0.0398437	0.0695313	0.555316	1.58896e-08	4.67153e-07	0.557017	2.00376e-08	5.89105e-07	FALSE
669	Complications of labor and delivery NEC	pregnancy complications	296	794	0.0770833	0.206771	0.320411	1.2808e-55	1.34484e-53	0.319504	1.28751e-55	1.26176e-53	FALSE
1011	Complications of surgical and medical procedures	NULL	79	76	0.0205729	0.0197917	1.0403	0.80768	1	1.03764	0.820285	1	FALSE
851	Complications of transplants and reattached limbs	injuries & poisonings	23	19	0.00598958	0.00494792	1.21179	0.536592	1	1.2179	0.526509	1	FALSE
389.2	Conductive hearing loss	sense organs	10	11	0.00260417	0.00286458	0.908854	0.827091	1	0.908521	0.82661	1	FALSE
751.11	Congenital anomalies of female genital organs	congenital anomalies	297	69	0.0773438	0.0179687	4.58134	3.20111e-29	1.80986e-27	4.57895	4.47564e-29	2.53046e-27	FALSE
691	Congenital anomalies of skin	dermatologic	11	13	0.00286458	0.00338542	0.845712	0.682969	1	0.831741	0.653833	1	FALSE
369.5	Conjunctivitis, infectious	sense organs	46	40	0.0119792	0.0104167	1.15182	0.51561	1	1.17023	0.470709	1	FALSE
563	Constipation	digestive	169	236	0.0440104	0.0614583	0.703032	0.000659818	0.0116859	0.705137	0.000772664	0.0138514	FALSE
916	Contusion	injuries & poisonings	59	42	0.0153646	0.0109375	1.41108	0.0901138	0.646182	1.4305	0.0789218	0.597667	FALSE
345.3	Convulsions	neurological	19	19	0.00494792	0.00494792	1	1	1	1.02452	0.940733	1	FALSE
700	Corns and callosities	dermatologic	10	12	0.00260417	0.003125	0.832898	0.669798	1	0.833379	0.67113	1	FALSE
411.4	Coronary atherosclerosis	circulatory system	17	39	0.00442708	0.0101563	0.433389	0.00413011	0.057276	0.438034	0.00467744	0.0642601	FALSE
512.8	Cough	respiratory	231	189	0.0601563	0.0492187	1.23645	0.0353344	0.355765	1.24845	0.0287482	0.304027	FALSE
610.1	Cystic mastopathy	genitourinary	32	38	0.00833333	0.00989583	0.840778	0.471801	1	0.841196	0.473837	1	FALSE
592.1	Cystitis	genitourinary	14	11	0.00364583	0.00286458	1.27373	0.548816	1	1.29709	0.51979	1	FALSE
452.2	Deep vein thrombosis [DVT]	circulatory system	20	20	0.00520833	0.00520833	1	1	1	1.02374	0.941114	1	FALSE
722.6	Degeneration of intervertebral disc	musculoskeletal	30	24	0.0078125	0.00625	1.25197	0.413527	1	1.25356	0.411751	1	FALSE
296.2	Depression	mental disorders	92	144	0.0239583	0.0375	0.630025	0.000647873	0.0116143	0.638479	0.000962371	0.0162608	FALSE
110.2	Dermatomycoses	infectious diseases	24	33	0.00625	0.00859375	0.725557	0.233434	0.924928	0.73662	0.256711	0.957779	FALSE
110.11	Dermatophytosis of nail	infectious diseases	26	24	0.00677083	0.00625	1.0839	0.776646	1	1.10041	0.736467	1	FALSE
110.13	Dermatophytosis of the body	infectious diseases	16	11	0.00416667	0.00286458	1.45645	0.33786	1	1.48648	0.313023	1	FALSE
649.1	Diabetes or abnormal glucose tolerance complicating pregnancy	pregnancy complications	374	867	0.0973958	0.225781	0.370015	3.27565e-50	2.83248e-48	0.362443	2.7312e-51	2.36168e-49	FALSE
550.2	Diaphragmatic hernia	digestive	16	12	0.00416667	0.003125	1.33473	0.450411	1	1.36488	0.417286	1	FALSE
561.1	Diarrhea	digestive	118	126	0.0307292	0.0328125	0.934495	0.60279	1	0.946937	0.67617	1	FALSE
704	Diseases of hair and hair follicles	dermatologic	32	26	0.00833333	0.00677083	1.23271	0.429863	1	1.24573	0.407728	1	FALSE
528.5	Diseases of lips	digestive	18	12	0.0046875	0.003125	1.50235	0.275618	0.961201	1.54343	0.246239	0.941591	FALSE
703	Diseases of nail, NOS	dermatologic	25	18	0.00651042	0.0046875	1.39144	0.286534	0.980199	1.40175	0.276988	0.97573	FALSE
528	Diseases of the oral soft tissues, excluding lesions specific for gingiva and tongue	digestive	14	12	0.00364583	0.003125	1.16728	0.694681	1	1.19208	0.656407	1	FALSE
830	Dislocation	injuries & poisonings	25	23	0.00651042	0.00598958	1.08753	0.7722	1	1.10681	0.727101	1	FALSE
689	Disorder of skin and subcutaneous tissue NOS	dermatologic	78	82	0.0203125	0.0213542	0.950208	0.749316	1	0.952555	0.761572	1	FALSE
372	Disorders of conjunctiva	sense organs	13	15	0.00338542	0.00390625	0.866214	0.705182	1	0.886179	0.750676	1	FALSE
626	Disorders of menstruation and other abnormal bleeding from female genital tract	genitourinary	290	123	0.0755208	0.0320312	2.46864	2.30028e-16	9.66118e-15	2.49525	1.44801e-16	6.08165e-15	FALSE
728	Disorders of muscle, ligament, and fascia	musculoskeletal	18	37	0.0046875	0.00963542	0.484069	0.0118053	0.148323	0.48443	0.0120006	0.152077	FALSE
619.2	Disorders of uterus, NEC	genitourinary	336	157	0.0875	0.0408854	2.24945	3.74041e-16	1.52734e-14	2.24818	4.5833e-16	1.87151e-14	FALSE
379.2	Disorders of vitreous body	sense organs	13	14	0.00338542	0.00364583	0.928329	0.847158	1	0.926595	0.843516	1	FALSE
617	Disorders secondary to childbirth, surgery, trauma	genitourinary	454	252	0.118229	0.065625	1.90907	3.45447e-15	1.33633e-13	1.93077	1.40529e-15	5.58317e-14	FALSE
722.1	Displacement of intervertebral disc	musculoskeletal	30	25	0.0078125	0.00651042	1.20157	0.499231	1	1.22094	0.463378	1	FALSE
687.4	Disturbance of skin sensation	dermatologic	118	112	0.0307292	0.0291667	1.05527	0.687946	1	1.07073	0.611254	1	FALSE
386.9	Dizziness and giddiness (Light-headedness and vertigo)	sense organs	151	133	0.0393229	0.0346354	1.14088	0.276721	0.961201	1.15078	0.247925	0.943452	FALSE
375.1	Dry eyes	sense organs	26	19	0.00677083	0.00494792	1.37093	0.297252	0.997625	1.386	0.2821	0.97573	FALSE
626.2	Dysmenorrhea	genitourinary	92	45	0.0239583	0.0117188	2.07008	7.24739e-05	0.00150052	2.10182	5.3602e-05	0.00115875	FALSE
625.1	Dyspareunia	genitourinary	76	102	0.0197917	0.0265625	0.739951	0.0494287	0.448634	0.742005	0.0518806	0.467311	FALSE
536.8	Dyspepsia and other specified disorders of function of stomach	digestive	22	22	0.00572917	0.00572917	1	1	1	0.990715	0.975436	1	FALSE
532	Dysphagia	digestive	25	20	0.00651042	0.00520833	1.25164	0.455658	1	1.25664	0.448173	1	FALSE
300.4	Dysthymic disorder	mental disorders	38	50	0.00989583	0.0130208	0.757601	0.19962	0.896502	0.76873	0.225091	0.922767	FALSE
599.3	Dysuria	genitourinary	225	214	0.0585938	0.0557292	1.0546	0.588764	1	1.06312	0.535086	1	FALSE
636.2	Early onset of delivery	pregnancy complications	87	82	0.0226562	0.0213542	1.06239	0.697378	1	1.07427	0.646192	1	FALSE
636	Early or threatened labor; hemorrhage in early pregnancy	pregnancy complications	533	399	0.138802	0.103906	1.38997	3.03704e-06	7.69733e-05	1.39659	2.41708e-06	6.12604e-05	FALSE
782.3	Edema	symptoms	48	68	0.0125	0.0177083	0.702159	0.0626132	0.525951	0.709579	0.0713474	0.570004	FALSE
1015	Effects of other external causes	NULL	22	22	0.00572917	0.00572917	1	1	1	1.01549	0.959594	1	FALSE
288.2	Elevated white blood cell count	hematopoietic	25	39	0.00651042	0.0101563	0.638673	0.081293	0.606946	0.644616	0.0886252	0.632422	FALSE
615	Endometriosis	genitourinary	224	65	0.0583333	0.0169271	3.59769	3.07605e-19	1.50726e-17	3.57023	5.9492e-19	2.91511e-17	FALSE
726.1	Enthesopathy	musculoskeletal	65	46	0.0169271	0.0119792	1.42016	0.0706441	0.570587	1.42501	0.0683632	0.554461	FALSE
345	Epilepsy, recurrent seizures, convulsions	neurological	24	26	0.00625	0.00677083	0.922593	0.776646	1	0.948927	0.853934	1	FALSE
477	Epistaxis or throat hemorrhage	respiratory	24	28	0.00625	0.00729167	0.856244	0.578182	1	0.864991	0.603968	1	FALSE
401.1	Essential hypertension	circulatory system	169	213	0.0440104	0.0554687	0.783917	0.0211929	0.244784	0.795611	0.0318972	0.33492	FALSE
381.2	Eustachian tube disorders	sense organs	24	19	0.00625	0.00494792	1.26481	0.445513	1	1.26936	0.439196	1	FALSE
626.12	Excessive or frequent menstruation	genitourinary	158	91	0.0411458	0.0236979	1.76786	2.00943e-05	0.000447556	1.80095	1.1882e-05	0.000277247	FALSE
643	Excessive vomiting in pregnancy	pregnancy complications	127	131	0.0330729	0.0341146	0.968421	0.800028	1	0.975797	0.847218	1	FALSE
369.2	Eye infection, viral	sense organs	12	14	0.003125	0.00364583	0.856695	0.694681	1	0.870439	0.725191	1	FALSE
728.7	Fasciitis	musculoskeletal	22	26	0.00572917	0.00677083	0.845267	0.562929	1	0.849994	0.576468	1	FALSE
661	Fetal distress and abnormal forces of labor	pregnancy complications	223	726	0.0580729	0.189062	0.264447	1.60284e-61	1.96348e-59	0.262057	4.82588e-62	5.9117e-60	FALSE
783	Fever of unknown origin	symptoms	98	90	0.0255208	0.0234375	1.09122	0.554815	1	1.10543	0.49886	1	FALSE
561.2	Flatulence	digestive	70	57	0.0182292	0.0148437	1.2323	0.245553	0.949903	1.24171	0.22975	0.922767	FALSE
276.6	Fluid overload	endocrine/metabolic	13	19	0.00338542	0.00494792	0.683138	0.290689	0.980199	0.68207	0.289383	0.984705	FALSE
1001	Foreign body injury	NULL	19	21	0.00494792	0.00546875	0.904288	0.751302	1	0.918228	0.788313	1	FALSE
801	Fracture of ankle and foot	injuries & poisonings	24	24	0.00625	0.00625	1	1	1	1.01421	0.961171	1	FALSE
804	Fracture of hand or wrist	injuries & poisonings	12	13	0.003125	0.00338542	0.922836	0.841267	1	0.935337	0.867778	1	FALSE
599.5	Frequency of urination and polyuria	genitourinary	139	111	0.0361979	0.0289063	1.26173	0.0723727	0.581354	1.27101	0.0643807	0.531683	FALSE
596.5	Functional disorders of bladder	genitourinary	18	16	0.0046875	0.00416667	1.12559	0.731176	1	1.14674	0.691339	1	FALSE
727.4	Ganglion and cyst of synovium, tendon, and bursa	musculoskeletal	24	27	0.00625	0.00703125	0.88819	0.673577	1	0.890476	0.680482	1	FALSE
535.9	Gastritis and duodenitis, NOS	digestive	26	15	0.00677083	0.00390625	1.73833	0.0888576	0.640298	1.7647	0.0809222	0.603836	FALSE
300.11	Generalized anxiety disorder	mental disorders	70	112	0.0182292	0.0291667	0.618037	0.00179012	0.0271286	0.625308	0.00235736	0.0339736	FALSE
618	Genital prolapse	genitourinary	24	58	0.00625	0.0151042	0.410106	0.000256033	0.00508607	0.410456	0.000264348	0.00525124	FALSE
530.11	GERD	digestive	229	307	0.0596354	0.0799479	0.729816	0.00049837	0.00927346	0.734641	0.000679873	0.0124927	FALSE
242.1	Graves' disease	endocrine/metabolic	26	27	0.00677083	0.00703125	0.96271	0.890376	1	0.964495	0.895967	1	FALSE
735.3	Hallux valgus (Bunion)	musculoskeletal	22	13	0.00572917	0.00338542	1.6963	0.131641	0.777159	1.70478	0.12845	0.755288	FALSE
389	Hearing loss	sense organs	39	30	0.0101563	0.0078125	1.30308	0.277789	0.961201	1.31046	0.268183	0.972133	FALSE
530.9	Heartburn	digestive	39	64	0.0101563	0.0166667	0.605367	0.0140683	0.173785	0.608659	0.0152824	0.18721	FALSE
228	Hemangioma and lymphangioma, any site	neoplasms	23	28	0.00598958	0.00729167	0.820353	0.483081	1	0.818869	0.479657	1	FALSE
228.1	Hemangioma of skin and subcutaneous tissue	neoplasms	49	50	0.0127604	0.0130208	0.979741	0.919426	1	0.994625	0.978833	1	FALSE
593	Hematuria	genitourinary	45	37	0.0117188	0.00963542	1.21878	0.375182	1	1.2376	0.340316	1	FALSE
636.3	Hemorrhage in early pregnancy	pregnancy complications	697	150	0.18151	0.0390625	5.45536	5.02472e-74	1.05519e-71	5.52521	1.23107e-74	2.58524e-72	FALSE
578.8	Hemorrhage of rectum and anus	digestive	38	25	0.00989583	0.00651042	1.5252	0.102494	0.675634	1.50291	0.115433	0.717596	FALSE
455	Hemorrhoids	circulatory system	111	163	0.0289063	0.0424479	0.671485	0.00147132	0.0230226	0.668827	0.00134659	0.0215162	FALSE
54	Herpes simplex	infectious diseases	112	251	0.0291667	0.0653646	0.429578	3.26171e-13	1.16944e-11	0.434242	7.45115e-13	2.67151e-11	FALSE
53	Herpes zoster	infectious diseases	19	16	0.00494792	0.00416667	1.18843	0.611712	1	1.18421	0.619477	1	FALSE
705.3	Hidradenitis	dermatologic	10	16	0.00260417	0.00416667	0.624021	0.242769	0.94161	0.635921	0.263396	0.97184	FALSE
704.2	Hirsutism	dermatologic	26	11	0.00677083	0.00286458	2.37293	0.0164248	0.198756	2.38107	0.0162058	0.196881	FALSE
595	Hydronephrosis	genitourinary	22	40	0.00572917	0.0104167	0.547407	0.0236775	0.259746	0.556659	0.0282047	0.300441	FALSE
272.11	Hypercholesterolemia	endocrine/metabolic	19	23	0.00494792	0.00598958	0.825222	0.536592	1	0.818843	0.520829	1	FALSE
643.1	Hyperemesis gravidarum	pregnancy complications	61	68	0.0158854	0.0177083	0.895397	0.53443	1	0.911322	0.603809	1	FALSE
705.8	Hyperhidrosis	dermatologic	25	15	0.00651042	0.00390625	1.67104	0.116763	0.729758	1.68741	0.110467	0.709109	FALSE
272.1	Hyperlipidemia	endocrine/metabolic	65	60	0.0169271	0.015625	1.08477	0.652148	1	1.08078	0.667872	1	FALSE
367.8	Hypermetropia	sense organs	13	11	0.00338542	0.00286458	1.18244	0.682969	1	1.21403	0.637028	1	FALSE
642	Hypertension complicating pregnancy, childbirth, and the puerperium	pregnancy complications	285	868	0.0742188	0.226042	0.274495	7.83314e-71	1.27941e-68	0.273166	1.81026e-70	2.95676e-68	FALSE
623	Hypertrophy of female genital organs	genitourinary	62	47	0.0161458	0.0122396	1.32439	0.149156	0.783069	1.32553	0.148591	0.790483	FALSE
275.51	Hypocalcemia	endocrine/metabolic	11	11	0.00286458	0.00286458	1	1	1	0.995891	0.99232	1	FALSE
276.14	Hypopotassemia	endocrine/metabolic	27	22	0.00703125	0.00572917	1.22888	0.474401	1	1.24431	0.448865	1	FALSE
276.12	Hyposmolality and/or hyponatremia	endocrine/metabolic	17	15	0.00442708	0.00390625	1.13393	0.723292	1	1.15549	0.684614	1	FALSE
458.9	Hypotension NOS	circulatory system	35	37	0.00911458	0.00963542	0.945449	0.812824	1	0.965463	0.882303	1	FALSE
244.4	Hypothyroidism NOS	endocrine/metabolic	366	362	0.0953125	0.0942708	1.01221	0.876176	1	1.00835	0.915592	1	FALSE
276.5	Hypovolemia	endocrine/metabolic	28	30	0.00729167	0.0078125	0.932844	0.79212	1	0.955707	0.864026	1	FALSE
380.4	Impacted cerumen	sense organs	39	38	0.0101563	0.00989583	1.02659	0.908815	1	1.02332	0.919964	1	FALSE
250.41	Impaired fasting glucose	endocrine/metabolic	68	115	0.0177083	0.0299479	0.583937	0.000505432	0.00928732	0.571435	0.000313773	0.00606903	FALSE
647.1	Infections of genitourinary tract during pregnancy	pregnancy complications	156	234	0.040625	0.0609375	0.652552	5.62684e-05	0.00118164	0.656316	7.61621e-05	0.0015994	FALSE
647	Infectious and parasitic complications affecting pregnancy	pregnancy complications	169	495	0.0440104	0.128906	0.311095	1.0036e-36	6.14706e-35	0.312644	2.70458e-36	1.65656e-34	FALSE
626.8	Infertility, female	genitourinary	1533	525	0.399219	0.136719	4.19584	7.11655e-138	2.61533e-135	4.74029	5.46357e-147	2.00786e-144	FALSE
626.15	Infertility, female, associated with anovulation	genitourinary	236	91	0.0614583	0.0236979	2.69775	2.73077e-15	1.08493e-13	2.68067	5.16035e-15	1.99624e-13	FALSE
371.3	Inflammation of eyelids	sense organs	34	35	0.00885417	0.00911458	0.971173	0.90375	1	0.979457	0.931714	1	FALSE
357	Inflammatory and toxic neuropathy	neurological	13	18	0.00338542	0.0046875	0.721279	0.37029	1	0.726091	0.3807	1	FALSE
613.1	Inflammatory disease of breast	genitourinary	14	21	0.00364583	0.00546875	0.665447	0.238813	0.941167	0.66234	0.233994	0.931471	FALSE
614.4	Inflammatory diseases of uterus, except cervix	genitourinary	43	18	0.0111979	0.0046875	2.40462	0.00183949	0.0275923	2.36825	0.0022347	0.0328352	FALSE
481	Influenza	respiratory	22	14	0.00572917	0.00364583	1.57472	0.185054	0.874691	1.62094	0.159883	0.818448	FALSE
1009	Injury, NOS	NULL	122	116	0.0317708	0.0302083	1.05342	0.692805	1	1.0675	0.621729	1	FALSE
912	Insect bite	injuries & poisonings	18	12	0.0046875	0.003125	1.50235	0.275618	0.961201	1.50821	0.271575	0.972133	FALSE
327.4	Insomnia	neurological	112	98	0.0291667	0.0255208	1.14715	0.327644	1	1.15144	0.315771	1	FALSE
835	Internal derangement of knee	injuries & poisonings	26	18	0.00677083	0.0046875	1.44747	0.229043	0.9205	1.47868	0.204202	0.920787	FALSE
271.3	Intestinal disaccharidase deficiencies and disaccharide malabsorption	endocrine/metabolic	57	54	0.0148437	0.0140625	1.05639	0.774271	1	1.04732	0.809963	1	FALSE
280.2	Iron deficiency anemia secondary to blood loss (chronic)	hematopoietic	21	15	0.00546875	0.00390625	1.4022	0.318426	1	1.42498	0.297228	0.997062	FALSE
280.1	Iron deficiency anemias, unspecified or not due to blood loss	hematopoietic	90	127	0.0234375	0.0330729	0.701669	0.0112167	0.142143	0.706516	0.0134016	0.168379	FALSE
626.14	Irregular menstrual bleeding	genitourinary	79	44	0.0205729	0.0114583	1.81216	0.00170154	0.0260549	1.82496	0.00152182	0.0239624	FALSE
626.13	Irregular menstrual cycle	genitourinary	420	214	0.109375	0.0557292	2.08083	4.72796e-17	2.10609e-15	2.09037	3.38828e-17	1.50932e-15	FALSE
626.1	Irregular menstrual cycle/bleeding	genitourinary	86	37	0.0223958	0.00963542	2.35466	1.51613e-05	0.000342879	2.34564	1.72746e-05	0.000384753	FALSE
564.1	Irritable Bowel Syndrome	digestive	44	42	0.0114583	0.0109375	1.04817	0.828314	1	1.07446	0.740988	1	FALSE
741.4	Joint effusions	musculoskeletal	41	41	0.0106771	0.0106771	1	1	1	1.01524	0.945832	1	FALSE
840.3	Joint/ligament sprain	injuries & poisonings	55	41	0.0143229	0.0106771	1.34643	0.151909	0.793308	1.36343	0.137	0.770243	FALSE
701.4	Keloid scar	dermatologic	17	39	0.00442708	0.0101563	0.433389	0.00413011	0.057276	0.423996	0.00329992	0.0466431	FALSE
655	Known or suspected fetal abnormality affecting management of mother	pregnancy complications	1511	2179	0.39349	0.567448	0.494547	4.96921e-52	4.56546e-50	0.495215	1.2879e-51	1.18326e-49	FALSE
737.3	Kyphoscoliosis and scoliosis	musculoskeletal	29	35	0.00755208	0.00911458	0.827267	0.452022	1	0.820183	0.432952	1	FALSE
645	Late pregnancy and failed induction	pregnancy complications	254	960	0.0661458	0.25	0.212493	4.39268e-95	1.07621e-92	0.209118	6.12856e-96	1.5015e-93	FALSE
214	Lipoma	neoplasms	12	10	0.003125	0.00260417	1.20063	0.669798	1	1.18647	0.690477	1	FALSE
687.2	Localized superficial swelling, mass, or lump	dermatologic	57	65	0.0148437	0.0169271	0.875069	0.465639	1	0.872315	0.455738	1	FALSE
611.3	Lump or mass in breast	genitourinary	151	154	0.0393229	0.0401042	0.979722	0.86085	1	0.978039	0.849806	1	FALSE
289.4	Lymphadenitis	hematopoietic	61	61	0.0158854	0.0158854	1	1	1	1.00502	0.978191	1	FALSE
296.22	Major depressive disorder	mental disorders	231	318	0.0601563	0.0828125	0.708904	0.000123922	0.00249542	0.720273	0.00027444	0.00537903	FALSE
647.3	Major puerperal infection	pregnancy complications	17	60	0.00442708	0.015625	0.280147	3.86176e-06	9.62168e-05	0.278187	3.56974e-06	8.89409e-05	FALSE
798	Malaise and fatigue	symptoms	208	200	0.0541667	0.0520833	1.04229	0.684013	1	1.05716	0.586389	1	FALSE
174.11	Malignant neoplasm of female breast	neoplasms	12	15	0.003125	0.00390625	0.799373	0.563819	1	0.792521	0.549452	1	FALSE
652	Malposition and malpresentation of fetus or obstruction	pregnancy complications	250	649	0.0651042	0.16901	0.342395	1.22827e-42	9.02782e-41	0.342385	1.46185e-42	1.02329e-40	FALSE
613.5	Mastodynia	genitourinary	86	91	0.0223958	0.0236979	0.943796	0.703811	1	0.95063	0.739766	1	FALSE
658	Maternal complication of pregnancy affecting fetus or newborn	pregnancy complications	42	73	0.0109375	0.0190104	0.570647	0.00401463	0.0567453	0.564491	0.00344706	0.0482588	FALSE
857	Mechanical complication of unspecified genitourinary device, implant, and graft	injuries & poisonings	25	34	0.00651042	0.00885417	0.733559	0.241329	0.94161	0.75244	0.282977	0.97573	FALSE
306.1	Mental disorders durring/after pregnancy	mental disorders	346	798	0.0901042	0.207813	0.377494	2.74212e-45	2.12153e-43	0.378314	1.56028e-44	1.20716e-42	FALSE
593.2	Microscopic hematuria	genitourinary	14	11	0.00364583	0.00286458	1.27373	0.548816	1	1.2681	0.556794	1	FALSE
340.1	Migrain with aura	neurological	50	71	0.0130208	0.0184896	0.700323	0.0555285	0.485875	0.709442	0.0656163	0.53886	FALSE
340	Migraine	neurological	156	184	0.040625	0.0479167	0.841382	0.120757	0.737275	0.852935	0.154749	0.803819	FALSE
262	Mineral deficiency NEC	endocrine/metabolic	26	22	0.00677083	0.00572917	1.18306	0.562929	1	1.20645	0.518967	1	FALSE
296	Mood disorders	mental disorders	25	41	0.00651042	0.0106771	0.607199	0.0501826	0.448634	0.616613	0.0582617	0.500846	FALSE
278.11	Morbid obesity	endocrine/metabolic	53	67	0.0138021	0.0174479	0.78812	0.19871	0.896502	0.808489	0.255586	0.956443	FALSE
622.2	Mucous polyp of cervix	genitourinary	43	46	0.0111979	0.0119792	0.934044	0.749121	1	0.925897	0.718899	1	FALSE
651	Multiple gestation	pregnancy complications	207	141	0.0539063	0.0367188	1.49476	0.000318241	0.00607551	1.48518	0.000409085	0.00775572	FALSE
335	Multiple sclerosis	neurological	12	13	0.003125	0.00338542	0.922836	0.841267	1	0.955998	0.910755	1	FALSE
771	Musculoskeletal symptoms referable to limbs	symptoms	20	25	0.00520833	0.00651042	0.798953	0.455658	1	0.813689	0.493899	1	FALSE
770	Myalgia and myositis unspecified	symptoms	39	39	0.0101563	0.0101563	1	1	1	1.02062	0.928742	1	FALSE
367.1	Myopia	sense organs	83	68	0.0216146	0.0177083	1.22546	0.218372	0.896502	1.22189	0.226407	0.922767	FALSE
789	Nausea and vomiting	symptoms	228	197	0.059375	0.0513021	1.16729	0.122143	0.737275	1.19955	0.0722616	0.574187	FALSE
199	Neoplasm of uncertain behavior	neoplasms	30	28	0.0078125	0.00729167	1.07199	0.79212	1	1.07555	0.782775	1	FALSE
173	Neoplasm of uncertain behavior of skin	neoplasms	99	131	0.0257812	0.0341146	0.749261	0.0327122	0.336273	0.754016	0.0379659	0.378904	FALSE
766	Neuralgia, neuritis, and radiculitis NOS	symptoms	19	11	0.00494792	0.00286458	1.73089	0.148244	0.781072	1.72582	0.151317	0.791586	FALSE
217.1	Nevus, non-neoplastic	neoplasms	28	46	0.00729167	0.0119792	0.605822	0.037372	0.368112	0.608835	0.0399255	0.386121	FALSE
558	Noninfectious gastroenteritis	digestive	61	53	0.0158854	0.0138021	1.15338	0.45068	1	1.17128	0.404409	1	FALSE
619.3	Noninflammatory disorders of cervix	genitourinary	161	140	0.0419271	0.0364583	1.15656	0.217241	0.896502	1.16304	0.2011	0.9124	FALSE
619.1	Noninflammatory disorders of ovary, fallopian tube, and broad ligament	genitourinary	126	81	0.0328125	0.0210938	1.5744	0.0016549	0.0256073	1.55837	0.00218233	0.0324043	FALSE
619.4	Noninflammatory disorders of vagina	genitourinary	307	291	0.0799479	0.0757812	1.05976	0.495696	1	1.07523	0.39739	1	FALSE
619.5	Noninflammatory disorders of vulva and perineum	genitourinary	82	92	0.0213542	0.0239583	0.888933	0.443425	1	0.895109	0.471488	1	FALSE
619	Noninflammatory female genital disorders	genitourinary	109	55	0.0283854	0.0143229	2.0105	2.88968e-05	0.000634003	2.01576	2.75867e-05	0.000605261	FALSE
395.1	Nonrheumatic mitral valve disorders	circulatory system	24	23	0.00625	0.00598958	1.04375	0.883683	1	1.04737	0.874496	1	FALSE
579.8	Nonspecific abnormal findings in stool contents	digestive	26	16	0.00677083	0.00416667	1.62926	0.125407	0.752443	1.64968	0.116544	0.719829	FALSE
793	Nonspecific abnormal findings on radiological and other examination of musculoskeletal system	symptoms	16	10	0.00416667	0.00260417	1.60251	0.242769	0.94161	1.65478	0.212826	0.922615	FALSE
793.2	Nonspecific abnormal findings on radiological and other examination of other intrathoracic organs (echocardiogram, etc)	symptoms	33	10	0.00859375	0.00260417	3.31993	0.000898916	0.0151886	3.36866	0.000800122	0.0140021	FALSE
346.1	Nonspecific abnormal findings on radiological and other examination of skull and head	neurological	12	10	0.003125	0.00260417	1.20063	0.669798	1	1.22666	0.634098	1	FALSE
418	Nonspecific chest pain	circulatory system	204	196	0.053125	0.0510417	1.04311	0.681207	1	1.05716	0.591135	1	FALSE
573.6	Nonspecific elevation of levels of transaminase or lactic acid dehydrogenase [LDH]	digestive	18	20	0.0046875	0.00520833	0.899529	0.745106	1	0.904686	0.758703	1	FALSE
241.2	Nontoxic multinodular goiter	endocrine/metabolic	18	18	0.0046875	0.0046875	1	1	1	1.01175	0.972171	1	FALSE
241	Nontoxic nodular goiter	endocrine/metabolic	16	13	0.00416667	0.00338542	1.23173	0.577427	1	1.26878	0.525005	1	FALSE
241.1	Nontoxic uninodular goiter	endocrine/metabolic	44	49	0.0114583	0.0127604	0.896776	0.602091	1	0.893945	0.592411	1	FALSE
650	Normal delivery	pregnancy complications	492	1925	0.128125	0.501302	0.14619	2.2135e-240	1.62692e-237	0.142092	1.50335e-242	1.10496e-239	FALSE
278.1	Obesity	endocrine/metabolic	183	234	0.0476562	0.0609375	0.771145	0.0104044	0.132995	0.782517	0.0176425	0.21085	FALSE
300.3	Obsessive-compulsive disorders	mental disorders	10	17	0.00260417	0.00442708	0.58716	0.182164	0.866604	0.589385	0.185758	0.872409	FALSE
665	Obstetrical/birth trauma	pregnancy complications	502	2044	0.130729	0.532292	0.132143	7.35801e-269	1.08163e-265	0.123977	2.09347e-274	3.0774e-271	FALSE
575.2	Obstruction of bile duct	digestive	31	46	0.00807292	0.0119792	0.671259	0.0877916	0.63888	0.67394	0.0913566	0.641162	FALSE
327.32	Obstructive sleep apnea	neurological	39	38	0.0101563	0.00989583	1.02659	0.908815	1	1.04197	0.85838	1	FALSE
871.2	Open wound of finger(s)	injuries & poisonings	22	19	0.00572917	0.00494792	1.1588	0.638813	1	1.17556	0.6069	1	FALSE
870.8	Open wound of genital organs	injuries & poisonings	14	39	0.00364583	0.0101563	0.356629	0.000965313	0.0160765	0.361416	0.00113534	0.0183401	FALSE
740.9	Osteoarthrosis NOS	musculoskeletal	25	17	0.00651042	0.00442708	1.47367	0.218587	0.896502	1.48366	0.211399	0.922127	FALSE
740.11	Osteoarthrosis, localized, primary	musculoskeletal	16	15	0.00416667	0.00390625	1.06695	0.857201	1	1.07183	0.847508	1	FALSE
743.9	Osteopenia or other disorder of bone and cartilage	musculoskeletal	26	26	0.00677083	0.00677083	1	1	1	0.995357	0.986671	1	FALSE
382	Otalgia	sense organs	43	27	0.0111979	0.00703125	1.5993	0.0568725	0.488168	1.61763	0.0514444	0.4672	FALSE
790.6	Other abnormal blood chemistry	symptoms	108	77	0.028125	0.0200521	1.41425	0.0216475	0.244784	1.42042	0.0202679	0.230959	FALSE
250.42	Other abnormal glucose	endocrine/metabolic	82	129	0.0213542	0.0335937	0.627709	0.00113725	0.0183709	0.624615	0.00105756	0.0172907	FALSE
599.9	Other abnormality of urination	genitourinary	56	54	0.0145833	0.0140625	1.03759	0.847693	1	1.05225	0.79121	1	FALSE
738	Other acquired musculoskeletal deformity	musculoskeletal	11	13	0.00286458	0.00338542	0.845712	0.682969	1	0.846746	0.685512	1	FALSE
795	Other and nonspecific abnormal cytological, histological and immunological findings	symptoms	25	37	0.00651042	0.00963542	0.67355	0.128358	0.760831	0.670045	0.124134	0.742838	FALSE
286.7	Other and unspecified coagulation defects	hematopoietic	22	19	0.00572917	0.00494792	1.1588	0.638813	1	1.15837	0.640132	1	FALSE
654	Other and unspecified complications of birth; puerperium affecting management of mother	pregnancy complications	276	684	0.071875	0.178125	0.357316	1.96228e-42	1.3736e-40	0.340414	1.79922e-44	1.32243e-42	FALSE
759	Other and unspecified congenital anomalies	congenital anomalies	21	29	0.00546875	0.00755208	0.722621	0.258381	0.95193	0.719912	0.253614	0.953483	FALSE
285	Other anemias	hematopoietic	263	553	0.0684896	0.14401	0.43703	7.19541e-26	3.9175e-24	0.435227	9.74322e-26	5.30464e-24	FALSE
215	Other benign neoplasm of connective and other soft tissue	neoplasms	55	51	0.0143229	0.0132812	1.07957	0.6957	1	1.0735	0.718075	1	FALSE
571.5	Other chronic nonalcoholic liver disease	digestive	38	32	0.00989583	0.00833333	1.18937	0.471801	1	1.19827	0.454222	1	FALSE
646	Other complications of pregnancy NEC	pregnancy complications	1045	1760	0.272135	0.458333	0.44186	2.4527e-63	3.2777e-61	0.439159	3.11299e-63	4.16009e-61	FALSE
674	Other complications of the puerperium NEC	pregnancy complications	97	309	0.0252604	0.0804688	0.296136	1.18399e-24	6.21593e-23	0.29523	1.09237e-24	5.73492e-23	FALSE
649	Other conditions or status of the mother complicating pregnancy, childbirth, or the puerperium	pregnancy complications	1146	2240	0.298438	0.583333	0.30385	2.61333e-135	7.6832e-133	0.299899	5.54221e-136	1.62941e-133	FALSE
742.9	Other derangement of joint	musculoskeletal	74	49	0.0192708	0.0127604	1.52023	0.0240174	0.261523	1.54777	0.0188688	0.221897	FALSE
289	Other diseases of blood and blood-forming organs	hematopoietic	11	16	0.00286458	0.00416667	0.686602	0.33786	1	0.678359	0.323655	1	FALSE
525	Other diseases of the teeth and supporting structures	digestive	18	12	0.0046875	0.003125	1.50235	0.275618	0.961201	1.57226	0.229263	0.922767	FALSE
733	Other disorders of bone and cartilage	musculoskeletal	25	20	0.00651042	0.00520833	1.25164	0.455658	1	1.24595	0.465442	1	FALSE
388	Other disorders of ear	sense organs	24	23	0.00625	0.00598958	1.04375	0.883683	1	1.05631	0.851684	1	FALSE
379	Other disorders of eye	sense organs	13	16	0.00338542	0.00416667	0.811863	0.577427	1	0.806774	0.566585	1	FALSE
374	Other disorders of eyelids	sense organs	16	14	0.00416667	0.00364583	1.14345	0.714668	1	1.14468	0.713023	1	FALSE
569	Other disorders of intestine	digestive	19	24	0.00494792	0.00625	0.790631	0.445513	1	0.796681	0.46088	1	FALSE
573	Other disorders of liver	digestive	26	25	0.00677083	0.00651042	1.04027	0.888276	1	1.03358	0.906567	1	FALSE
568	Other disorders of peritoneum	digestive	19	18	0.00494792	0.0046875	1.05583	0.86912	1	1.03961	0.906298	1	FALSE
729	Other disorders of soft tissues	musculoskeletal	55	58	0.0143229	0.0151042	0.947524	0.776194	1	0.966452	0.85757	1	FALSE
676	Other disorders of the breast associated with childbirth and disorders of lactation	pregnancy complications	67	171	0.0174479	0.0445313	0.381013	3.84714e-11	1.31519e-09	0.383409	5.4299e-11	1.85627e-09	FALSE
586	Other disorders of the kidney and ureters	genitourinary	24	40	0.00625	0.0104167	0.597484	0.0468993	0.439121	0.596319	0.0467819	0.435249	FALSE
246	Other disorders of thyroid	endocrine/metabolic	74	95	0.0192708	0.0247396	0.774604	0.103244	0.677536	0.775001	0.104781	0.684933	FALSE
694.2	Other dyschromia	dermatologic	176	185	0.0458333	0.0481771	0.949015	0.62755	1	0.955396	0.674221	1	FALSE
512.9	Other dyspnea	respiratory	75	72	0.0195312	0.01875	1.0425	0.802725	1	1.06115	0.722743	1	FALSE
259	Other endocrine disorders	endocrine/metabolic	26	20	0.00677083	0.00520833	1.30205	0.376264	1	1.29896	0.380944	1	FALSE
414	Other forms of chronic heart disease	circulatory system	17	29	0.00442708	0.00755208	0.584367	0.0794032	0.604781	0.593827	0.0892265	0.633638	FALSE
339	Other headache syndromes	neurological	180	223	0.046875	0.0580729	0.797692	0.0280545	0.292483	0.807287	0.0390834	0.38048	FALSE
282.8	Other hemoglobinopathies	hematopoietic	50	63	0.0130208	0.0164063	0.790929	0.218942	0.896502	0.773553	0.181549	0.869307	FALSE
638	Other high-risk pregnancy	pregnancy complications	2072	2393	0.539583	0.623177	0.708652	1.21703e-13	4.58725e-12	0.69835	7.56656e-14	2.85201e-12	FALSE
701	Other hypertrophic and atrophic conditions of skin	dermatologic	74	71	0.0192708	0.0184896	1.04308	0.801424	1	1.04653	0.786648	1	FALSE
1019	Other ill-defined and unknown causes of morbidity and mortality	NULL	80	58	0.0208333	0.0151042	1.38738	0.0598494	0.505625	1.38158	0.0634867	0.530258	FALSE
686	Other local infections of skin and subcutaneous tissue	dermatologic	18	20	0.0046875	0.00520833	0.899529	0.745106	1	0.89302	0.728711	1	FALSE
598.9	Other nonspecific findings on examination of urine	genitourinary	82	94	0.0213542	0.0244792	0.869555	0.360514	1	0.875483	0.386082	1	FALSE
656	Other perinatal conditions of fetus or newborn	pregnancy complications	806	936	0.209896	0.24375	0.824214	0.000400671	0.0075511	0.830313	0.000705626	0.0128058	FALSE
351	Other peripheral nerve disorders	neurological	75	121	0.0195312	0.0315104	0.612262	0.00097334	0.0160765	0.613641	0.00105862	0.0172907	FALSE
613.7	Other signs and symptoms in breast	genitourinary	40	37	0.0104167	0.00963542	1.08193	0.731205	1	1.09639	0.688597	1	FALSE
1004	Other signs and symptoms involving emotional state	NULL	29	33	0.00755208	0.00859375	0.877866	0.610253	1	0.878789	0.614428	1	FALSE
427.3	Other specified cardiac dysrhythmias	circulatory system	41	56	0.0106771	0.0145833	0.729252	0.126846	0.754915	0.738382	0.14336	0.771941	FALSE
704.8	Other specified diseases of hair and hair follicles	dermatologic	29	26	0.00755208	0.00677083	1.11626	0.684907	1	1.14892	0.609907	1	FALSE
706.8	Other specified diseases of sebaceous glands	dermatologic	23	24	0.00598958	0.00625	0.958082	0.883683	1	0.947243	0.853387	1	FALSE
613.8	Other specified disorders of breast	genitourinary	34	34	0.00885417	0.00885417	1	1	1	0.999036	0.996847	1	FALSE
695.8	Other specified erythematous conditions	dermatologic	11	10	0.00286458	0.00260417	1.10029	0.827091	1	1.12825	0.783053	1	FALSE
842	Other sprains and strains	injuries & poisonings	10	11	0.00260417	0.00286458	0.908854	0.827091	1	0.919178	0.847904	1	FALSE
1005	Other symptoms	NULL	71	54	0.0184896	0.0140625	1.32075	0.126418	0.754915	1.34247	0.10621	0.690835	FALSE
579	Other symptoms involving abdomen and pelvis	digestive	44	43	0.0114583	0.0111979	1.02353	0.914137	1	1.03457	0.87511	1	FALSE
599.8	Other symptoms involving urinary system	genitourinary	80	72	0.0208333	0.01875	1.11348	0.512399	1	1.11812	0.497333	1	FALSE
599	Other symptoms/disorders or the urinary system	genitourinary	31	27	0.00807292	0.00703125	1.14935	0.598329	1	1.15281	0.590839	1	FALSE
1010	Other tests	NULL	516	1117	0.134375	0.290885	0.378428	1.32825e-60	1.50195e-58	0.377303	1.37142e-60	1.55076e-58	FALSE
479	Other upper respiratory disease	respiratory	96	98	0.025	0.0255208	0.979069	0.884365	1	0.99114	0.951362	1	FALSE
452	Other venous embolism and thrombosis	circulatory system	17	22	0.00442708	0.00572917	0.771717	0.42343	1	0.776548	0.43565	1	FALSE
380.1	Otitis externa	sense organs	20	16	0.00520833	0.00416667	1.25131	0.50486	1	1.24669	0.512647	1	FALSE
381.1	Otitis media	sense organs	10	15	0.00260417	0.00390625	0.665796	0.319786	1	0.65803	0.307152	1	FALSE
628	Ovarian cyst	genitourinary	407	205	0.10599	0.0533854	2.10219	6.35797e-17	2.74889e-15	2.10716	6.48839e-17	2.80528e-15	FALSE
256	Ovarian dysfunction	endocrine/metabolic	140	47	0.0364583	0.0122396	3.05359	5.36151e-11	1.79123e-09	3.02751	9.7202e-11	3.24743e-09	FALSE
625	Pain and other symptoms associated with female genital organs	genitourinary	185	178	0.0481771	0.0463542	1.04132	0.70663	1	1.05257	0.634759	1	FALSE
745	Pain in joint	musculoskeletal	376	358	0.0979167	0.0932292	1.05574	0.484833	1	1.06482	0.42157	1	FALSE
773	Pain in limb	symptoms	256	229	0.0666667	0.0596354	1.12633	0.205499	0.896502	1.13753	0.172473	0.859441	FALSE
379.9	Pain, swelling or discharge of eye	sense organs	19	11	0.00494792	0.00286458	1.73089	0.148244	0.781072	1.76087	0.136723	0.770243	FALSE
512.2	Painful respiration	respiratory	31	35	0.00807292	0.00911458	0.884784	0.621169	1	0.89045	0.639955	1	FALSE
427.9	Palpitations	circulatory system	181	191	0.0471354	0.0497396	0.945054	0.595109	1	0.960045	0.70217	1	FALSE
792.1	Papanicolaou smear of cervix or vagina with atypical squamous cells	genitourinary	225	262	0.0585938	0.0682292	0.849989	0.0834707	0.610457	0.856105	0.0991502	0.666437	FALSE
427.11	Paroxysmal supraventricular tachycardia	circulatory system	34	61	0.00885417	0.0158854	0.553423	0.00597257	0.0802991	0.56299	0.0077103	0.101309	FALSE
427.12	Paroxysmal ventricular tachycardia	circulatory system	10	11	0.00260417	0.00286458	0.908854	0.827091	1	0.93567	0.879414	1	FALSE
614.1	Pelvic peritoneal adhesions, female (postoperative) (postinfection)	genitourinary	36	24	0.009375	0.00625	1.50473	0.122378	0.737275	1.50289	0.124312	0.742838	FALSE
726	Peripheral enthesopathies and allied syndromes	musculoskeletal	26	26	0.00677083	0.00677083	1	1	1	1.00052	0.998524	1	FALSE
568.1	Peritoneal adhesions (postoperative) (postinfection)	digestive	21	29	0.00546875	0.00755208	0.722621	0.258381	0.95193	0.726274	0.266941	0.972133	FALSE
451	Phlebitis and thrombophlebitis	circulatory system	26	79	0.00677083	0.0205729	0.324541	7.35438e-07	1.89666e-05	0.325822	8.21142e-07	2.11768e-05	FALSE
300.13	Phobia	mental disorders	12	10	0.003125	0.00260417	1.20063	0.669798	1	1.22507	0.636267	1	FALSE
253.1	Pituitary hyperfunction	endocrine/metabolic	32	13	0.00833333	0.00338542	2.47382	0.00600878	0.0802991	2.46989	0.00615445	0.0837689	FALSE
635.3	Placenta previa and abruptio placenta	pregnancy complications	225	601	0.0585938	0.15651	0.335437	1.16679e-40	7.79627e-39	0.33317	5.57752e-41	3.7268e-39	FALSE
507	Pleurisy; pleural effusion	respiratory	27	27	0.00703125	0.00703125	1	1	1	1.01533	0.955714	1	FALSE
480	Pneumonia	respiratory	19	17	0.00494792	0.00442708	1.11823	0.73842	1	1.13857	0.698631	1	FALSE
256.4	Polycystic ovaries	endocrine/metabolic	180	86	0.046875	0.0223958	2.14678	9.5462e-09	2.86386e-07	2.14377	1.06046e-08	3.18137e-07	FALSE
622.1	Polyp of corpus uteri	genitourinary	261	90	0.0679687	0.0234375	3.03856	4.25488e-19	2.01764e-17	3.02396	1.00402e-18	4.761e-17	FALSE
627.3	Postmenopausal atrophic vaginitis	genitourinary	12	50	0.003125	0.0130208	0.237618	8.15762e-06	0.000193414	0.237416	8.2992e-06	0.000199997	FALSE
475.9	Postnasal drip	respiratory	31	13	0.00807292	0.00338542	2.39588	0.00833956	0.108887	2.37999	0.00895314	0.114445	FALSE
300.9	Posttraumatic stress disorder	mental disorders	52	50	0.0135417	0.0130208	1.04055	0.841993	1	1.05221	0.79968	1	FALSE
642.1	Preeclampsia and eclampsia	pregnancy complications	133	507	0.0346354	0.132031	0.235861	5.07888e-47	4.14775e-45	0.234485	3.86836e-47	3.15916e-45	FALSE
427.6	Premature beats	circulatory system	20	36	0.00520833	0.009375	0.553229	0.0343366	0.348103	0.554079	0.0350198	0.357494	FALSE
627.5	Premature menopause and other ovarian failure	genitourinary	412	137	0.107292	0.0356771	3.24855	3.42211e-31	2.0122e-29	3.38401	4.56999e-32	2.68716e-30	FALSE
286.81	Primary hypercoagulable state	hematopoietic	138	41	0.0359375	0.0106771	3.45405	4.81421e-12	1.68497e-10	3.48129	3.68106e-12	1.28837e-10	FALSE
287.31	Primary thrombocytopenia	hematopoietic	18	35	0.0046875	0.00911458	0.511999	0.0213503	0.244784	0.511682	0.0213913	0.24004	FALSE
425.1	Primary/intrinsic cardiomyopathies	circulatory system	15	22	0.00390625	0.00572917	0.68057	0.251524	0.95193	0.683778	0.258946	0.963671	FALSE
653	Problems associated with amniotic cavity and membranes	pregnancy complications	436	1035	0.113542	0.269531	0.347128	3.16133e-64	4.64715e-62	0.345614	1.68247e-64	2.47324e-62	FALSE
618.1	Prolapse of vaginal walls	genitourinary	12	52	0.003125	0.0135417	0.228358	4.20478e-06	0.000103017	0.230377	4.95885e-06	0.000121492	FALSE
269	Proteinuria	endocrine/metabolic	20	32	0.00520833	0.00833333	0.623037	0.0979662	0.659996	0.63556	0.113679	0.717596	FALSE
695.7	Prurigo and Lichen	dermatologic	16	18	0.00416667	0.0046875	0.888424	0.731176	1	0.875513	0.700003	1	FALSE
698	Pruritus and related conditions	dermatologic	142	198	0.0369792	0.0515625	0.706311	0.00198127	0.0294188	0.707687	0.00217285	0.0324043	FALSE
696.41	Psoriasis vulgaris	dermatologic	29	29	0.00755208	0.00755208	1	1	1	1.00166	0.994987	1	FALSE
508	Pulmonary collapse; interstitial and compensatory emphysema	respiratory	21	30	0.00546875	0.0078125	0.69835	0.208435	0.896502	0.708068	0.228035	0.922767	FALSE
503	Pulmonary congestion and hypostasis	respiratory	10	18	0.00260417	0.0046875	0.554395	0.135307	0.779587	0.546869	0.127339	0.75176	FALSE
590	Pyelonephritis	genitourinary	44	35	0.0114583	0.00911458	1.26012	0.3098	1	1.26953	0.297574	0.997062	FALSE
687.1	Rash and other nonspecific skin eruption	dermatologic	171	210	0.0445313	0.0546875	0.80563	0.0407464	0.39667	0.805245	0.0410495	0.391304	FALSE
443.1	Raynaud's syndrome	circulatory system	18	23	0.0046875	0.00598958	0.781585	0.434789	1	0.791635	0.45952	1	FALSE
555.1	Regional enteritis	digestive	19	20	0.00494792	0.00520833	0.949751	0.872472	1	0.96651	0.915685	1	FALSE
327.71	Restless legs syndrome	neurological	11	20	0.00286458	0.00520833	0.548708	0.110405	0.705117	0.546172	0.108033	0.699596	FALSE
599.2	Retention of urine	genitourinary	34	82	0.00885417	0.0213542	0.409405	1.35754e-05	0.000316759	0.406976	1.21566e-05	0.000279221	FALSE
654.2	Rhesus isoimmunization in pregnancy	pregnancy complications	122	225	0.0317708	0.0585938	0.527201	2.47825e-08	7.14318e-07	0.530726	3.99055e-08	1.15022e-06	FALSE
714.1	Rheumatoid arthritis	musculoskeletal	10	12	0.00260417	0.003125	0.832898	0.669798	1	0.836168	0.677207	1	FALSE
695.3	Rosacea	dermatologic	51	50	0.0132812	0.0130208	1.02027	0.920215	1	1.03114	0.878619	1	FALSE
701.2	Scar conditions and fibrosis of skin	dermatologic	34	41	0.00885417	0.0106771	0.827743	0.417311	1	0.827018	0.415725	1	FALSE
764	Sciatica	symptoms	74	90	0.0192708	0.0234375	0.818729	0.207315	0.896502	0.825435	0.227685	0.922767	FALSE
706.2	Sebaceous cyst	dermatologic	58	61	0.0151042	0.0158854	0.950065	0.781675	1	0.957483	0.814452	1	FALSE
690.1	Seborrheic dermatitis	dermatologic	55	46	0.0143229	0.0119792	1.1985	0.36796	1	1.21181	0.340399	1	FALSE
702.2	Seborrheic keratosis	dermatologic	102	122	0.0265625	0.0317708	0.831592	0.175584	0.854206	0.833389	0.183277	0.869667	FALSE
244.1	Secondary hypothyroidism	endocrine/metabolic	29	31	0.00755208	0.00807292	0.934993	0.795507	1	0.91767	0.74103	1	FALSE
287.32	Secondary thrombocytopenia	hematopoietic	23	80	0.00598958	0.0208333	0.283207	1.11315e-07	3.14679e-06	0.286249	1.47763e-07	4.09832e-06	FALSE
389.1	Sensorineural hearing loss	sense organs	40	24	0.0104167	0.00625	1.67368	0.0468993	0.439121	1.69138	0.0429255	0.401914	FALSE
994.2	Sepsis	injuries & poisonings	14	17	0.00364583	0.00442708	0.822884	0.589842	1	0.832657	0.613274	1	FALSE
470	Septal Deviations/Turbinate Hypertrophy	respiratory	23	19	0.00598958	0.00494792	1.21179	0.536592	1	1.23388	0.499531	1	FALSE
38	Septicemia	infectious diseases	14	15	0.00364583	0.00390625	0.933089	0.852437	1	0.936638	0.860639	1	FALSE
90	Sexually transmitted infections (not HIV or hepatitis)	infectious diseases	18	15	0.0046875	0.00390625	1.20094	0.601225	1	1.24375	0.536449	1	FALSE
637	Short gestation; low birth weight; and fetal growth retardation	pregnancy complications	22	33	0.00572917	0.00859375	0.664746	0.139245	0.779587	0.662508	0.136833	0.770243	FALSE
512.7	Shortness of breath	respiratory	153	170	0.0398437	0.0442708	0.89585	0.334035	1	0.90667	0.391365	1	FALSE
282.5	Sickle cell anemia	hematopoietic	16	12	0.00416667	0.003125	1.33473	0.450411	1	1.46858	0.323192	1	FALSE
240	Simple and unspecified goiter	endocrine/metabolic	15	13	0.00390625	0.00338542	1.15445	0.705182	1	1.16679	0.685102	1	FALSE
327.3	Sleep apnea	neurological	12	19	0.003125	0.00494792	0.630424	0.211683	0.896502	0.648027	0.241682	0.934362	FALSE
327	Sleep disorders	neurological	34	24	0.00885417	0.00625	1.42039	0.189684	0.890847	1.43578	0.177304	0.866786	FALSE
772.2	Spasm of muscle	symptoms	21	14	0.00546875	0.00364583	1.50275	0.238813	0.941167	1.53792	0.214649	0.922615	FALSE
720.1	Spinal stenosis of lumbar region	musculoskeletal	17	10	0.00442708	0.00260417	1.70311	0.182164	0.866604	1.70758	0.180856	0.868818	FALSE
721.1	Spondylosis without myelopathy	musculoskeletal	22	14	0.00572917	0.00364583	1.57472	0.185054	0.874691	1.5872	0.178257	0.866786	FALSE
840	Sprains and strains	injuries & poisonings	85	75	0.0221354	0.0195312	1.13635	0.424624	1	1.14845	0.38924	1	FALSE
841	Sprains and strains of back and neck	injuries & poisonings	14	11	0.00364583	0.00286458	1.27373	0.548816	1	1.25584	0.573261	1	FALSE
741.2	Stiffness of joint	musculoskeletal	19	12	0.00494792	0.003125	1.58623	0.211683	0.896502	1.53737	0.245257	0.941328	FALSE
41.2	Streptococcus infection	infectious diseases	24	63	0.00625	0.0164063	0.377059	5.17413e-05	0.00111853	0.37823	5.55338e-05	0.00118311	FALSE
624.9	stress incontinence, female	genitourinary	45	110	0.0117188	0.0286458	0.402084	3.2979e-07	8.97762e-06	0.401657	3.38344e-07	9.21047e-06	FALSE
316	Substance addiction and disorders	mental disorders	52	67	0.0135417	0.0174479	0.773046	0.166911	0.854206	0.788642	0.209268	0.922127	FALSE
681	Superficial cellulitis and abscess	dermatologic	34	46	0.00885417	0.0119792	0.7368	0.179062	0.8574	0.756339	0.22044	0.922767	FALSE
915	Superficial injury without mention of infection	injuries & poisonings	25	23	0.00651042	0.00598958	1.08753	0.7722	1	1.1139	0.710284	1	FALSE
381.11	Suppurative and unspecified otitis media	sense organs	28	23	0.00729167	0.00598958	1.21899	0.483081	1	1.24978	0.430307	1	FALSE
771.1	Swelling of limb	symptoms	75	80	0.0195312	0.0208333	0.936255	0.684996	1	0.953618	0.770685	1	FALSE
293.1	Swelling, mass, or lump in head and neck [Space-occupying lesion, intracranial NOS]	mental disorders	43	32	0.0111979	0.00833333	1.34764	0.203423	0.896502	1.33254	0.2219	0.922767	FALSE
687	Symptoms affecting skin	dermatologic	37	24	0.00963542	0.00625	1.54694	0.0972358	0.659996	1.57897	0.0832086	0.608541	FALSE
741	Symptoms and disorders of the joints	musculoskeletal	44	38	0.0114583	0.00989583	1.15972	0.505688	1	1.15293	0.523399	1	FALSE
429.3	Symptoms involving cardiovascular system	circulatory system	26	25	0.00677083	0.00651042	1.04027	0.888276	1	1.05491	0.849374	1	FALSE
561	Symptoms involving digestive system	digestive	40	44	0.0104167	0.0114583	0.908134	0.660895	1	0.921523	0.710309	1	FALSE
624	Symptoms involving female genital tract	genitourinary	73	65	0.0190104	0.0169271	1.12546	0.49219	1	1.15136	0.415634	1	FALSE
781	Symptoms involving nervous and musculoskeletal systems	symptoms	14	13	0.00364583	0.00338542	1.0772	0.847158	1	1.10625	0.793912	1	FALSE
519.9	Symptoms involving respiratory system and other chest symptoms	respiratory	16	20	0.00416667	0.00520833	0.799163	0.50486	1	0.799554	0.506527	1	FALSE
772	Symptoms of the muscles	symptoms	40	59	0.0104167	0.0153646	0.674576	0.0561044	0.488008	0.682441	0.0641006	0.531683	FALSE
788	Syncope and collapse	symptoms	70	74	0.0182292	0.0192708	0.944942	0.736524	1	0.947138	0.747582	1	FALSE
727.1	Synovitis and tenosynovitis	musculoskeletal	50	77	0.0130208	0.0200521	0.644725	0.0164954	0.198756	0.640056	0.0150231	0.18558	FALSE
695.42	Systemic lupus erythematosus	dermatologic	24	21	0.00625	0.00546875	1.14376	0.65401	1	1.16432	0.612491	1	FALSE
427.7	Tachycardia NOS	circulatory system	82	121	0.0213542	0.0315104	0.670653	0.00582696	0.0793114	0.67807	0.00760816	0.101309	FALSE
306.9	Tension headache	mental disorders	18	23	0.0046875	0.00598958	0.781585	0.434789	1	0.794674	0.467417	1	FALSE
763	Thoracic or lumbosacral neuritis or radiculitis, unspecified	symptoms	34	19	0.00885417	0.00494792	1.79653	0.0414139	0.399658	1.8331	0.0355501	0.360405	FALSE
636.1	Threatened premature labor	pregnancy complications	66	53	0.0171875	0.0138021	1.24957	0.230649	0.9205	1.26209	0.211111	0.922127	FALSE
287.3	Thrombocytopenia	hematopoietic	61	150	0.0158854	0.0390625	0.397089	1.82532e-09	5.83309e-08	0.400984	2.88887e-09	9.23184e-08	FALSE
193	Thyroid cancer	neoplasms	16	17	0.00416667	0.00442708	0.94093	0.86153	1	0.921024	0.813935	1	FALSE
242	Thyrotoxicosis with or without goiter	endocrine/metabolic	47	47	0.0122396	0.0122396	1	1	1	0.999587	0.998414	1	FALSE
389.4	Tinnitus	sense organs	29	18	0.00755208	0.0046875	1.61576	0.110804	0.705117	1.62039	0.109181	0.703931	FALSE
318	Tobacco use disorder	mental disorders	71	72	0.0184896	0.01875	0.985849	0.932728	1	1.0029	0.986387	1	FALSE
291.1	Transient mental disorders due to conditions classified elsewhere	mental disorders	23	56	0.00598958	0.0145833	0.407163	0.000303071	0.00586204	0.414888	0.000411528	0.00775572	FALSE
250.1	Type 1 diabetes	endocrine/metabolic	18	22	0.0046875	0.00572917	0.817326	0.526698	1	0.823673	0.543325	1	FALSE
250.2	Type 2 diabetes	endocrine/metabolic	62	103	0.0161458	0.0268229	0.595409	0.00140557	0.0224585	0.597894	0.00163655	0.0250596	FALSE
555.2	Ulcerative colitis	digestive	19	21	0.00494792	0.00546875	0.904288	0.751302	1	0.916921	0.784947	1	FALSE
555.21	Ulcerative colitis (chronic)	digestive	15	13	0.00390625	0.00338542	1.15445	0.705182	1	1.1709	0.678041	1	FALSE
663	Umbilical cord complications during labor and delivery	pregnancy complications	242	820	0.0630208	0.213542	0.247712	5.03178e-73	9.24589e-71	0.24621	2.79893e-73	5.14303e-71	FALSE
550.4	Umbilical hernia	digestive	12	21	0.003125	0.00546875	0.570085	0.121094	0.737275	0.592019	0.149493	0.790483	FALSE
599.4	Urinary incontinence	genitourinary	54	113	0.0140625	0.0294271	0.470429	6.34068e-06	0.0001528	0.475989	9.18869e-06	0.000217861	FALSE
591	Urinary tract infection	genitourinary	169	185	0.0440104	0.0481771	0.909532	0.384076	1	0.918307	0.436573	1	FALSE
947	Urticaria	dermatologic	58	59	0.0151042	0.0153646	0.982791	0.925775	1	0.976936	0.900547	1	FALSE
218.1	Uterine leiomyoma	neoplasms	377	359	0.0981771	0.0934896	1.0556	0.485363	1	1.0548	0.499749	1	FALSE
614.52	Vaginitis and vulvovaginitis	genitourinary	188	136	0.0489583	0.0354167	1.40204	0.00328651	0.0469046	1.44478	0.00153229	0.0239624	FALSE
454.1	Varicose veins of lower extremity	circulatory system	19	11	0.00494792	0.00286458	1.73089	0.148244	0.781072	1.76197	0.136074	0.770243	FALSE
671	Venous/cerebrovascular complications embolism in pregnancy and the puerperium	pregnancy complications	157	379	0.0408854	0.0986979	0.389278	5.15885e-22	2.61501e-20	0.390748	8.77439e-22	4.44771e-20	FALSE
70.2	Viral hepatitis B	infectious diseases	16	22	0.00416667	0.00572917	0.726132	0.331208	1	0.678609	0.242171	0.934362	FALSE
79	Viral infection	infectious diseases	62	70	0.0161458	0.0182292	0.883839	0.48271	1	0.892723	0.519907	1	FALSE
78	Viral warts & HPV	infectious diseases	99	94	0.0257812	0.0244792	1.0546	0.715502	1	1.04942	0.741502	1	FALSE
79.9	Viremia, NOS	infectious diseases	25	31	0.00651042	0.00807292	0.805183	0.421865	1	0.814601	0.448113	1	FALSE
368	Visual disturbances	sense organs	47	59	0.0122396	0.0153646	0.79409	0.241522	0.94161	0.795721	0.246607	0.941591	FALSE
261.2	Vitamin B-complex deficiencies	endocrine/metabolic	13	11	0.00338542	0.00286458	1.18244	0.682969	1	1.19685	0.661624	1	FALSE
261.4	Vitamin D deficiency	endocrine/metabolic	115	95	0.0299479	0.0247396	1.21703	0.162313	0.843112	1.21091	0.174861	0.865473	FALSE
473.4	Voice disturbance	respiratory	14	11	0.00364583	0.00286458	1.27373	0.548816	1	1.28311	0.537208	1	FALSE
512.1	Wheezing	respiratory	23	10	0.00598958	0.00260417	2.30783	0.0274312	0.292202	2.35647	0.0241386	0.267373	FALSE
550	Abdominal hernia	digestive											TRUE
790.9	Abnormal arterial blood gases	symptoms											TRUE
512.3	Abnormal chest sounds	respiratory											TRUE
286.9	Abnormal coagulation profile	hematopoietic											TRUE
346	Abnormal findings on study of brain and/or nervous system	neurological											TRUE
429.2	Abnormal function study of cardiovascular system	circulatory system											TRUE
350.5	Abnormal reflex	neurological											TRUE
589	Abnormal results of function study of kidney	genitourinary											TRUE
514.1	Abnormal results of function study of pulmonary system	respiratory											TRUE
794	Abnormal results of other function studies (bladder, pancreas, placenta, spleen, etc)	symptoms											TRUE
516	Abnormal sputum	respiratory											TRUE
289.9	Abnormality of red blood cells	hematopoietic											TRUE
276.4	Acid-base balance disorder	endocrine/metabolic											TRUE
175	Acquired absence of breast	neoplasms											TRUE
701.6	Acquired acanthosis nigricans	dermatologic											TRUE
286.4	Acquired coagulation factor deficiency	hematopoietic											TRUE
736.2	Acquired deformities of finger	musculoskeletal											TRUE
736.3	Acquired deformities of hip	musculoskeletal											TRUE
735	Acquired foot deformities	musculoskeletal											TRUE
283	Acquired hemolytic anemias	hematopoietic											TRUE
738.4	Acquired spondylolisthesis	musculoskeletal											TRUE
735.2	Acquired toe deformities	musculoskeletal											TRUE
573.4	Acute and subacute necrosis of liver	digestive											TRUE
540.11	Acute appendicitis	digestive											TRUE
498	Acute bronchospasm	respiratory											TRUE
938.1	Acute dermatitis due to solar radiation	dermatologic											TRUE
446.2	Acute febrile mucocutaneous lymph node syndrome (Kawasaki disease)	circulatory system											TRUE
535.1	Acute gastritis	digestive											TRUE
580.13	Acute glomerulonephritis, NOS	genitourinary											TRUE
81.11	Acute graft-versus-host disease	infectious diseases											TRUE
614.31	Acute inflammatory pelvic disease	genitourinary											TRUE
465.4	Acute laryngitis and tracheitis	respiratory											TRUE
577.1	Acute pancreatitis	digestive											TRUE
420.21	Acute pericarditis	circulatory system											TRUE
523.31	Acute periodontitis	digestive											TRUE
394.4	Acute rheumatic heart disease	circulatory system											TRUE
474.1	Acute tonsillitis	respiratory											TRUE
441.1	Acute vascular insufficiency of intestine	circulatory system											TRUE
433.6	Acute, but ill-defined cerebrovascular disease	circulatory system											TRUE
255.1	Adrenal hyperfunction	endocrine/metabolic											TRUE
255.3	Adrenogenital disorders	endocrine/metabolic											TRUE
979	Adverse drug events and drug allergies	injuries & poisonings											TRUE
941	Adverse reaction to serum or vaccine	injuries & poisonings											TRUE
317.11	Alcoholic liver damage	mental disorders											TRUE
276.42	Alkalosis	endocrine/metabolic											TRUE
371.21	Allergic conjunctivitis	sense organs											TRUE
287.2	Allergic purpura	hematopoietic											TRUE
930	Allergic reaction to food	injuries & poisonings											TRUE
704.11	Alopecia Areata	dermatologic											TRUE
291.8	Alteration of consciousness	mental disorders											TRUE
270.33	Amyloidosis	endocrine/metabolic											TRUE
565.1	Anal and rectal polyp	digestive											TRUE
285.21	Anemia in chronic kidney disease	hematopoietic											TRUE
285.22	Anemia in neoplastic disease	hematopoietic											TRUE
285.2	Anemia of chronic disease	hematopoietic											TRUE
411.41	Aneurysm and dissection of heart	circulatory system											TRUE
442.8	Aneurysm of other specified artery	circulatory system											TRUE
411.3	Angina pectoris	circulatory system											TRUE
368.3	Anisometropia	sense organs											TRUE
715.2	Ankylosing spondylitis	musculoskeletal											TRUE
741.1	Ankylosis of joint	musculoskeletal											TRUE
759.1	Anomalies of endocrine glands, congenital	congenital anomalies											TRUE
526.3	Anomalies of jaw size/symmetry	digestive											TRUE
379.4	Anomalies of pupillary function	sense organs											TRUE
748	Anomalies of respiratory system, congenital	congenital anomalies											TRUE
426.4	Anomalous atrioventricular excitation	circulatory system											TRUE
260.6	Anorexia	endocrine/metabolic											TRUE
305.21	Anorexia nervosa	mental disorders											TRUE
334.2	Anterior horn cell disease	neurological											TRUE
253.4	Anterior pituitary disorders	endocrine/metabolic											TRUE
964.1	Anticoagulants causing adverse effects	injuries & poisonings											TRUE
963.1	Antineoplastic and immunosuppressive drugs causing adverse effects	injuries & poisonings											TRUE
301.2	Antisocial/borderline personality disorder	mental disorders											TRUE
300	Anxiety disorders	mental disorders											TRUE
442.1	Aortic aneurysm	circulatory system											TRUE
447.7	Aortic ectasia	circulatory system											TRUE
394.3	Aortic valve disease	circulatory system											TRUE
379.3	Aphakia and other disorders of lens	sense organs											TRUE
292.11	Aphasia	mental disorders											TRUE
292.1	Aphasia/speech disturbance	mental disorders											TRUE
513.31	Apnea	respiratory											TRUE
540	Appendiceal conditions	digestive											TRUE
540.1	Appendicitis	digestive											TRUE
442.4	Arterial dissection	circulatory system											TRUE
444	Arterial embolism and thrombosis	circulatory system											TRUE
446.9	Arteritis NOS	circulatory system											TRUE
526.42	Arthralgia/ankylosis of temporomandibular joint	digestive											TRUE
713.5	Arthropathy associated with neurological disorders	musculoskeletal											TRUE
713	Arthropathy associated with other disorders classified elsewhere	musculoskeletal											TRUE
716.9	Arthropathy NOS	musculoskeletal											TRUE
742.8	Articular cartilage disorder	musculoskeletal											TRUE
414.2	ASCVD	circulatory system											TRUE
733.4	Aseptic necrosis of bone	musculoskeletal											TRUE
117.4	Aspergillosis	infectious diseases											TRUE
440.22	Atherosclerosis of native arteries of the extremities with intermittent claudication	circulatory system											TRUE
440.1	Atherosclerosis of renal artery	circulatory system											TRUE
440.2	Atherosclerosis of the extremities	circulatory system											TRUE
427.21	Atrial fibrillation	circulatory system											TRUE
427.22	Atrial flutter	circulatory system											TRUE
426.2	Atrioventricular [AV] block	circulatory system											TRUE
426.24	Atrioventricular block, complete	circulatory system											TRUE
624.2	Atrophy of female genital tract	genitourinary											TRUE
313.3	Autism	mental disorders											TRUE
279.2	Autoimmune disease NEC	endocrine/metabolic											TRUE
283.1	Autoimmune hemolytic anemias	hematopoietic											TRUE
609.11	Azoospermia and oligospermia	genitourinary											TRUE
38.3	Bacteremia	infectious diseases											TRUE
8.5	Bacterial enteritis	infectious diseases											TRUE
480.1	Bacterial pneumonia	respiratory											TRUE
539	Bariatric surgery	digestive											TRUE
530.13	Barrett's esophagus	digestive											TRUE
172.21	Basal cell carcinoma	neoplasms											TRUE
711.3	Behcet's syndrome	musculoskeletal											TRUE
227.1	Benign neoplasm of adrenal gland	neoplasms											TRUE
213	Benign neoplasm of bone and articular cartilage	neoplasms											TRUE
225.1	Benign neoplasm of brain, cranial nerves, meninges	neoplasms											TRUE
208	Benign neoplasm of colon	neoplasms											TRUE
224	Benign neoplasm of eye	neoplasms											TRUE
224.1	Benign neoplasm of eye, uveal	neoplasms											TRUE
223	Benign neoplasm of kidney and other urinary organs	neoplasms											TRUE
210	Benign neoplasm of lip, oral cavity, and pharynx	neoplasms											TRUE
229.1	Benign neoplasm of lymph nodes	neoplasms											TRUE
221	Benign neoplasm of other female genital organs	neoplasms											TRUE
211	Benign neoplasm of other parts of digestive system	neoplasms											TRUE
225.2	Benign neoplasm of spinal cord, meninges	neoplasms											TRUE
226	Benign neoplasm of thyroid glands	neoplasms											TRUE
117.3	Blastomycotic infection	infectious diseases											TRUE
367.9	Blindness and low vision	sense organs											TRUE
911	Blister	injuries & poisonings											TRUE
170.1	Bone cancer	neoplasms											TRUE
860	Bone marrow or stem cell transplant	neoplasms											TRUE
174.1	Breast cancer [female]	neoplasms											TRUE
612	Breast conditions, congenital or relating to hormones	genitourinary											TRUE
613.9	Breast disorder NOS	genitourinary											TRUE
873	Broken tooth	injuries & poisonings											TRUE
496.3	Bronchiectasis	respiratory											TRUE
480.5	Bronchopneumonia and lung abscess	respiratory											TRUE
426.3	Bundle branch block	circulatory system											TRUE
1000	Burns	NULL											TRUE
726.3	Bursitis	musculoskeletal											TRUE
727.2	Bursitis disorders	musculoskeletal											TRUE
726.4	Calcaneal spur; Exostosis NOS	musculoskeletal											TRUE
574.2	Calculus of bile duct	digestive											TRUE
594.2	Calculus of lower urinary tract	genitourinary											TRUE
594.3	Calculus of ureter	genitourinary											TRUE
189.2	Cancer of bladder	neoplasms											TRUE
191.11	Cancer of brain	neoplasms											TRUE
191.1	Cancer of brain and nervous system	neoplasms											TRUE
165.1	Cancer of bronchus; lung	neoplasms											TRUE
170.2	Cancer of connective tissue	neoplasms											TRUE
190	Cancer of eye	neoplasms											TRUE
164	Cancer of intrathoracic organs	neoplasms											TRUE
145.3	Cancer of major salivary glands	neoplasms											TRUE
145	Cancer of mouth	neoplasms											TRUE
194	Cancer of other endocrine glands	neoplasms											TRUE
184	Cancer of other female genital organs	neoplasms											TRUE
184.2	Cancer of other female genital organs (excluding uterus and ovary)	neoplasms											TRUE
202	Cancer of other lymphoid, histiocytic tissue	neoplasms											TRUE
145.2	Cancer of tongue	neoplasms											TRUE
195	Cancer, suspected or other	neoplasms											TRUE
112.3	Candidiasis of skin and nails	infectious diseases											TRUE
172.3	Carcinoma in situ of skin	neoplasms											TRUE
427.42	Cardiac arrest	circulatory system											TRUE
429.9	Cardiac complications, not elsewhere classified	circulatory system											TRUE
797.1	Cardiogenic shock	symptoms											TRUE
277.8	Carnitine deficiencies	endocrine/metabolic											TRUE
347	Cataplexy and narcolepsy	neurological											TRUE
366	Cataract	sense organs											TRUE
681.3	Cellulitis and abscess of arm/hand	dermatologic											TRUE
681.2	Cellulitis and abscess of face/neck	dermatologic											TRUE
681.1	Cellulitis and abscess of fingers/toes	dermatologic											TRUE
681.6	Cellulitis and abscess of foot, toe	dermatologic											TRUE
681.5	Cellulitis and abscess of leg, except foot	dermatologic											TRUE
528.3	Cellulitis and abscess of oral soft tissues	digestive											TRUE
386.21	Central origin vertigo	sense organs											TRUE
327.31	Central/nonobstroctive sleep apnea	neurological											TRUE
433.5	Cerebral aneurysm	circulatory system											TRUE
433.21	Cerebral artery occlusion, with cerebral infarction	circulatory system											TRUE
348.4	Cerebral cysts	neurological											TRUE
348.2	Cerebral edema and compression of brain	neurological											TRUE
433.3	Cerebral ischemia	circulatory system											TRUE
433	Cerebrovascular disease	circulatory system											TRUE
958	Certain early complications of trauma or procedure	injuries & poisonings											TRUE
180.1	Cervical cancer	neoplasms											TRUE
687.3	Changes in skin texture	dermatologic											TRUE
575.1	Cholangitis	digestive											TRUE
574.3	Cholecystitis without cholelithiasis	digestive											TRUE
574.11	Cholelithiasis with acute cholecystitis	digestive											TRUE
385.3	Cholesteatoma	sense organs											TRUE
575.6	Cholesterolosis of gallbladder	digestive											TRUE
363	Chorioretinal inflammations, scars, and other disorders of choroid	sense organs											TRUE
363.3	Chorioretinal scars	sense organs											TRUE
758	Chromosomal anomalies and genetic disorders	congenital anomalies											TRUE
496	Chronic airway obstruction	respiratory											TRUE
496.2	Chronic bronchitis	respiratory											TRUE
592.12	Chronic cystitis	genitourinary											TRUE
798.1	Chronic fatigue syndrome	symptoms											TRUE
580.14	Chronic glomerulonephritis, NOS	genitourinary											TRUE
81.12	Chronic graft-versus-host disease	infectious diseases											TRUE
70.4	Chronic hepatitis	infectious diseases											TRUE
371.9	Chronic inflammatory disorders of orbit	sense organs											TRUE
592.13	Chronic interstitial cystitis	genitourinary											TRUE
585.4	Chronic kidney disease, Stage I or II	genitourinary											TRUE
585.33	Chronic Kidney Disease, Stage III	genitourinary											TRUE
585.34	Chronic Kidney Disease, Stage IV	genitourinary											TRUE
473.1	Chronic laryngitis	respiratory											TRUE
495.1	Chronic obstructive asthma	respiratory											TRUE
355.1	Chronic pain syndrome	neurological											TRUE
577.2	Chronic pancreatitis	digestive											TRUE
573.1	Chronic passive congestion of liver	digestive											TRUE
420.22	Chronic pericarditis	circulatory system											TRUE
523.32	Chronic periodontitis	digestive											TRUE
415.2	Chronic pulmonary heart disease	circulatory system											TRUE
585.3	Chronic renal failure [CKD]	genitourinary											TRUE
245.2	Chronic thyroiditis	endocrine/metabolic											TRUE
707.2	Chronic ulcer of leg or foot	dermatologic											TRUE
707.3	Chronic ulcer of unspecified site	dermatologic											TRUE
456	Chronic venous insufficiency [CVI]	circulatory system											TRUE
327.6	Circadian rhythm sleep disorder	neurological											TRUE
459.9	Circulatory disease NEC	circulatory system											TRUE
701.3	Circumscribed scleroderma	dermatologic											TRUE
571.51	Cirrhosis of liver without mention of alcohol	digestive											TRUE
735.22	Claw toe (acquired)	musculoskeletal											TRUE
749.1	Cleft palate	congenital anomalies											TRUE
803.21	Colles' fracture	injuries & poisonings											TRUE
153.2	Colon cancer	neoplasms											TRUE
153	Colorectal cancer	neoplasms											TRUE
348.7	Coma	neurological											TRUE
355	Complex regional/central pain syndrome	neurological											TRUE
859	Complication due to other implant and internal device	injuries & poisonings											TRUE
853	Complication of colostomy or enterostomy	injuries & poisonings											TRUE
858	Complication of internal orthopedic device	injuries & poisonings											TRUE
639	Complications following abortion or ectopic and molar pregnancies	pregnancy complications											TRUE
854	Complications of cardiac/vascular device, implant, and graft	injuries & poisonings											TRUE
536.7	Complications of gastrostomy, colostomy and enterostomy	digestive											TRUE
679	Complications of in utero procedures	pregnancy complications											TRUE
668	Complications of the administration of anesthetic or other sedation in labor and delivery	pregnancy complications											TRUE
817	Concussion	injuries & poisonings											TRUE
656.7	Conditions involving the integument and temperature regulation of fetus and newborn	pregnancy complications											TRUE
312	Conduct disorders	mental disorders											TRUE
756.1	Congenital anomalies of abdominal wall; diaphram	congenital anomalies											TRUE
612.3	Congenital anomalies of breast	genitourinary											TRUE
749	Congenital anomalies of face and neck	congenital anomalies											TRUE
751.1	Congenital anomalies of genital organs	congenital anomalies											TRUE
747.13	Congenital anomalies of great vessels	congenital anomalies											TRUE
750.21	Congenital anomalies of intestine	congenital anomalies											TRUE
755	Congenital anomalies of limbs	congenital anomalies											TRUE
751.12	Congenital anomalies of male genital organs	congenital anomalies											TRUE
750.13	Congenital anomalies of mouth/tongue	congenital anomalies											TRUE
756.3	Congenital anomalies of muscle, tendon, fascia, and connective tissue	congenital anomalies											TRUE
747.2	Congenital anomalies of peripheral vascular system	congenital anomalies											TRUE
753.2	Congenital anomalies of posterior segment of eye	congenital anomalies											TRUE
749.2	Congenital anomalies of skull and face bones	congenital anomalies											TRUE
750.15	Congenital anomalies of stomach	congenital anomalies											TRUE
753	Congenital anomalies of the eye	congenital anomalies											TRUE
757	Congenital anomalies of the integument	congenital anomalies											TRUE
755.4	Congenital anomalies of upper limb, including shoulder girdle	congenital anomalies											TRUE
751.2	Congenital anomalies of urinary system	congenital anomalies											TRUE
755.3	Congenital anomaly of fingers/toes	congenital anomalies											TRUE
750.22	Congenital anomaly of gallbladder, bile ducts, liver, pancreas	congenital anomalies											TRUE
753.1	Congenital cataract and lens anomalies	congenital anomalies											TRUE
286.1	Congenital coagulation defects	hematopoietic											TRUE
286.12	Congenital deficiency of other clotting factors (including factor VII)	hematopoietic											TRUE
755.1	Congenital deformities of feet	congenital anomalies											TRUE
286.13	Congenital factor VIII disorder	hematopoietic											TRUE
755.61	Congenital hip dysplasia and deformity	congenital anomalies											TRUE
750.5	Congenital hypertrophic pyloric stenosis	congenital anomalies											TRUE
244.5	Congenital hypothyroidism	endocrine/metabolic											TRUE
754	Congenital musculoskeletal deformities of spine	congenital anomalies											TRUE
756.5	Congenital osteodystrophies	congenital anomalies											TRUE
691.3	Congenital pigmentary anomalies of skin	dermatologic											TRUE
428.1	Congestive heart failure (CHF) NOS	circulatory system											TRUE
371.2	Conjunctivitis, noninfectious	sense organs											TRUE
939.1	Contact and allergic dermatitis of eyelid	dermatologic											TRUE
931	Contact dermatitis and other eczema due to plants [except food]	dermatologic											TRUE
739	Contracture of joint	musculoskeletal											TRUE
728.71	Contracture of palmar fascia [Dupuytren's disease]	musculoskeletal											TRUE
364.4	Corneal degenerations	sense organs											TRUE
364.5	Corneal dystrophy	sense organs											TRUE
364.2	Corneal edema	sense organs											TRUE
364.1	Corneal opacity	sense organs											TRUE
364	Corneal opacity and other disorders of cornea	sense organs											TRUE
370.1	Corneal ulcer	sense organs											TRUE
733.6	Costochondritis	musculoskeletal											TRUE
771.2	Cramp of limb	symptoms											TRUE
1006	Crushing injury	NULL											TRUE
1008	Crushing or internal injury to organs	NULL											TRUE
737	Curvature of spine	musculoskeletal											TRUE
255.11	Cushing's syndrome	endocrine/metabolic											TRUE
695.41	Cutaneous lupus erythematosus	dermatologic											TRUE
577.3	Cyst and pseudocyst of pancreas	digestive											TRUE
733.2	Cyst of bone	musculoskeletal											TRUE
586.2	Cyst of kidney, acquired	genitourinary											TRUE
614.53	Cyst or abscess of Bartholin's gland	genitourinary											TRUE
499	Cystic fibrosis	respiratory											TRUE
751.21	Cystic kidney disease	congenital anomalies											TRUE
362.23	Cystoid macular degeneration of retina	sense organs											TRUE
526.1	Cysts of the jaws	digestive											TRUE
302.1	Decreased libido	mental disorders											TRUE
288.1	Decreased white blood cell count	hematopoietic											TRUE
707.1	Decubitus ulcer	dermatologic											TRUE
286.6	Defibrination syndrome	hematopoietic											TRUE
281.9	Deficiency anemias	hematopoietic											TRUE
279.11	Deficiency of humoral immunity	endocrine/metabolic											TRUE
389.3	Degenerative and vascular disorders of ear	sense organs											TRUE
334	Degenerative disease of the spinal cord	neurological											TRUE
702	Degenerative skin conditions and other dermatoses	dermatologic											TRUE
290	Delirium dementia and amnestic and other cognitive disorders	mental disorders											TRUE
290.2	Delirium due to conditions classified elsewhere	mental disorders											TRUE
521.1	Dental caries	digestive											TRUE
509.8	Dependence on respirator [Ventilator] or supplemental oxygen	respiratory											TRUE
938	Dermatitis due to solar radiation	dermatologic											TRUE
695.21	Dermatitis herpetiformis	dermatologic											TRUE
709.5	Dermatomyositis	dermatologic											TRUE
110.1	Dermatophytosis	infectious diseases											TRUE
315	Develomental delays and disorders	mental disorders											TRUE
253.3	Diabetes insipidus	endocrine/metabolic											TRUE
250	Diabetes mellitus	endocrine/metabolic											TRUE
250.7	Diabetic retinopathy	endocrine/metabolic											TRUE
741.3	Difficulty in walking	musculoskeletal											TRUE
368.2	Diplopia and disorders of binocular vision	sense organs											TRUE
448	Disease of capillaries	circulatory system											TRUE
394.7	Disease of tricuspid valve	circulatory system											TRUE
529	Diseases and other conditions of the tongue	digestive											TRUE
530	Diseases of esophagus	digestive											TRUE
521	Diseases of hard tissues of teeth	digestive											TRUE
577	Diseases of pancreas	digestive											TRUE
289.5	Diseases of spleen	hematopoietic											TRUE
526	Diseases of the jaws	digestive											TRUE
473	Diseases of the larynx and vocal cords	respiratory											TRUE
527	Diseases of the salivary glands	digestive											TRUE
288	Diseases of white blood cells	hematopoietic											TRUE
279	Disorders involving the immune mechanism	endocrine/metabolic											TRUE
368.7	Disorders of accommodation	sense organs											TRUE
389.5	Disorders of acoustic nerve	sense organs											TRUE
255	Disorders of adrenal glands	endocrine/metabolic											TRUE
270.2	Disorders of amino-acid metabolism	endocrine/metabolic											TRUE
277.4	Disorders of bilirubin excretion	endocrine/metabolic											TRUE
275.5	Disorders of calcium/phosphorus metabolism	endocrine/metabolic											TRUE
724.2	Disorders of coccyx	musculoskeletal											TRUE
275.2	Disorders of copper metabolism	endocrine/metabolic											TRUE
513.8	Disorders of diaphragm	respiratory											TRUE
530.5	Disorders of esophageal motility	digestive											TRUE
380	Disorders of external ear	sense organs											TRUE
379.5	Disorders of iris and ciliary body	sense organs											TRUE
275.1	Disorders of iron metabolism	hematopoietic											TRUE
375	Disorders of lacrimal system	sense organs											TRUE
275.3	Disorders of magnesium metabolism	endocrine/metabolic											TRUE
275	Disorders of mineral metabolism	endocrine/metabolic											TRUE
377	Disorders of optic nerve and visual pathways	sense organs											TRUE
352	Disorders of other cranial nerves	neurological											TRUE
252	Disorders of parathyroid gland	endocrine/metabolic											TRUE
275.53	Disorders of phosphorus metabolism	endocrine/metabolic											TRUE
367	Disorders of refraction and accommodation; blindness and low vision	sense organs											TRUE
724.1	Disorders of sacrum	musculoskeletal											TRUE
705	Disorders of sweat glands	dermatologic											TRUE
337	Disorders of the autonomic nervous system	neurological											TRUE
360	Disorders of the globe	sense organs											TRUE
376	Disorders of the orbit	sense organs											TRUE
253	Disorders of the pituitary gland and its hypothalamic control	endocrine/metabolic											TRUE
588	Disorders resulting from impaired renal function	genitourinary											TRUE
527.7	Disturbance of salivary secretion	digestive											TRUE
520.2	Disturbances in tooth eruption	digestive											TRUE
270.1	Disturbances of amino-acid transport	endocrine/metabolic											TRUE
350.6	Disturbances of sensation of smell and taste	neurological											TRUE
270.11	Disturbances of sulphur-bearing amino-acid metabolism	endocrine/metabolic											TRUE
562.2	Diverticulitis	digestive											TRUE
562.1	Diverticulosis	digestive											TRUE
530.6	Diverticulum of esophagus, acquired	digestive											TRUE
362.27	Drusen (degenerative) of retina	sense organs											TRUE
531.3	Duodenal ulcer	digestive											TRUE
535.6	Duodenitis	digestive											TRUE
705.1	Dyshidrosis	dermatologic											TRUE
277.7	Dysmetabolic syndrome X	endocrine/metabolic											TRUE
620	Dysplasia of female genital organs	genitourinary											TRUE
624.1	Dystrophy of female genital tract	genitourinary											TRUE
41.4	E. coli	infectious diseases											TRUE
305.2	Eating disorder	mental disorders											TRUE
634.3	Ectopic pregnancy	pregnancy complications											TRUE
374.1	Ectropion or entropion	sense organs											TRUE
1014	Effects of heat, cold and air pressure	NULL											TRUE
990	Effects radiation NOS	injuries & poisonings											TRUE
276.1	Electrolyte imbalance	endocrine/metabolic											TRUE
790.8	Elevated C-reactive protein (CRP)	symptoms											TRUE
790.1	Elevated sedimentation rate	symptoms											TRUE
496.1	Emphysema	respiratory											TRUE
506	Empyema and pneumothorax	respiratory											TRUE
323	Encephalitis	neurological											TRUE
323.8	Encephalitis, non-infectious	neurological											TRUE
348.8	Encephalopathy, not elsewhere classified	neurological											TRUE
585.32	End stage renal disease	genitourinary											TRUE
420.3	Endocarditis	circulatory system											TRUE
621	Endometrial hyperplasia	genitourinary											TRUE
288.3	Eosinophilia	hematopoietic											TRUE
530.15	Eosinophilic esophagitis	digestive											TRUE
345.1	Epilepsy	neurological											TRUE
375.2	Epiphora	sense organs											TRUE
605	Erectile dysfunction [ED]	genitourinary											TRUE
695.81	Erythema nodosum	dermatologic											TRUE
530.2	Esophageal bleeding (varices/hemorrhage)	digestive											TRUE
530.1	Esophagitis, GERD and related diseases	digestive											TRUE
333.1	Essential tremor	neurological											TRUE
242.3	Exophthalmos	endocrine/metabolic											TRUE
333	Extrapyramidal disease and abnormal movement disorders	neurological											TRUE
500.1	Extrinsic allergic alveolitis	respiratory											TRUE
352.2	Facial nerve disorders [CN7]	neurological											TRUE
772.6	Facial weakness	symptoms											TRUE
264.2	Failure to thrive (childhood)	endocrine/metabolic											TRUE
610.2	Fibroadenosis of breast	genitourinary											TRUE
610.3	Fibrosclerosis of breast	genitourinary											TRUE
735.1	Flat foot	musculoskeletal											TRUE
803.3	Fracture of clavicle or scapula	injuries & poisonings											TRUE
801.1	Fracture of foot	injuries & poisonings											TRUE
803.1	Fracture of humerus	injuries & poisonings											TRUE
800	Fracture of lower limb	injuries & poisonings											TRUE
800.1	Fracture of neck of femur	injuries & poisonings											TRUE
800.4	Fracture of patella	injuries & poisonings											TRUE
802	Fracture of pelvis	injuries & poisonings											TRUE
803.2	Fracture of radius and ulna	injuries & poisonings											TRUE
807	Fracture of ribs	injuries & poisonings											TRUE
800.3	Fracture of tibia and fibula	injuries & poisonings											TRUE
809	Fracture of unspecified bones	injuries & poisonings											TRUE
800.2	Fracture of unspecified part of femur	injuries & poisonings											TRUE
803	Fracture of upper limb	injuries & poisonings											TRUE
805	Fracture of vertebral column without mention of spinal cord injury	injuries & poisonings											TRUE
564	Functional digestive disorders	digestive											TRUE
612.1	Galactorrhea	genitourinary											TRUE
791	Gangrene	symptoms											TRUE
531.2	Gastric ulcer	digestive											TRUE
530.7	Gastroesophageal laceration-hemorrhage syndrome	digestive											TRUE
569.2	Gastrointestinal complications	digestive											TRUE
303.31	Gastrointestinal malfunction arising from mental factors	mental disorders											TRUE
531.5	Gastrojejunal ulcer	digestive											TRUE
536.3	Gastroparesis	digestive											TRUE
345.11	Generalized convulsive epilepsy	neurological											TRUE
736.4	Genu valgum or varum (acquired)	musculoskeletal											TRUE
523	Gingival and periodontal diseases	digestive											TRUE
523.1	Gingivitis	digestive											TRUE
365	Glaucoma	sense organs											TRUE
529.1	Glossitis	digestive											TRUE
255.21	Glucocorticoid deficiency	endocrine/metabolic											TRUE
250.5	Glycosuria or Acetonuria	endocrine/metabolic											TRUE
90.2	Gonococcal infections	infectious diseases											TRUE
274.1	Gout	endocrine/metabolic											TRUE
81.1	Graft-versus-host disease	infectious diseases											TRUE
38.1	Gram negative septicemia	infectious diseases											TRUE
38.2	Gram positive septicemia	infectious diseases											TRUE
593.1	Gross hematuria	genitourinary											TRUE
41.8	H. pylori	infectious diseases											TRUE
292.6	Hallucinations	mental disorders											TRUE
735.23	Hallux rigidus	musculoskeletal											TRUE
735.21	Hammer toe (acquired)	musculoskeletal											TRUE
428.2	Heart failure NOS	circulatory system											TRUE
428.4	Heart failure with preserved EF [Diastolic heart failure]	circulatory system											TRUE
428.3	Heart failure with reduced EF [Systolic or combined heart failure]	circulatory system											TRUE
429.1	Heart transplant/surgery	circulatory system											TRUE
395	Heart valve disorders	circulatory system											TRUE
395.6	Heart valve replaced	circulatory system											TRUE
134	Helminthiases	infectious diseases											TRUE
578.1	Hematemesis	digestive											TRUE
656.5	Hematological disorders of newborn	pregnancy complications											TRUE
342	Hemiplegia	neurological											TRUE
285.8	Hemoglobinuria	hematopoietic											TRUE
516.1	Hemoptysis	respiratory											TRUE
635	Hemorrhage during pregnancy; childbirth and postpartum	pregnancy complications											TRUE
531.1	Hemorrhage from gastrointestinal ulcer	digestive											TRUE
459.1	Hemorrhage NOS	circulatory system											TRUE
656.4	Hemorrhage of fetus or newborn	pregnancy complications											TRUE
578.9	Hemorrhage of gastrointestinal tract	digestive											TRUE
850	Hemorrhage or hematoma complicating a procedure	injuries & poisonings											TRUE
286.5	Hemorrhagic disorder due to intrinsic circulating anticoagulants	hematopoietic											TRUE
70.9	Hepatitis NOS	infectious diseases											TRUE
573.3	Hepatomegaly	digestive											TRUE
356	Hereditary and idiopathic peripheral neuropathy	neurological											TRUE
275.11	Hereditary hemochromatosis	hematopoietic											TRUE
362.7	Hereditary retinal dystrophies	sense organs											TRUE
53.1	Herpes zoster with nervous system complications	infectious diseases											TRUE
71.1	HIV infection, symptomatic	infectious diseases											TRUE
201	Hodgkin's disease	neoplasms											TRUE
71	Human immunodeficiency virus [HIV] disease	infectious diseases											TRUE
331.1	Hydrocephalus	neurological											TRUE
255.12	Hyperaldosteronism	endocrine/metabolic											TRUE
275.6	Hypercalcemia	endocrine/metabolic											TRUE
272.14	Hyperchylomicronemia	endocrine/metabolic											TRUE
286.8	Hypercoagulable state	hematopoietic											TRUE
256.1	Hyperestrogenism	endocrine/metabolic											TRUE
272.12	Hyperglyceridemia	endocrine/metabolic											TRUE
276.11	Hyperosmolality and/or hypernatremia	endocrine/metabolic											TRUE
252.1	Hyperparathyroidism	endocrine/metabolic											TRUE
276.13	Hyperpotassemia	endocrine/metabolic											TRUE
446.3	Hypersensitivity angiitis	circulatory system											TRUE
327.1	Hypersomnia	neurological											TRUE
401	Hypertension	circulatory system											TRUE
401.22	Hypertensive chronic kidney disease	circulatory system											TRUE
401.2	Hypertensive heart and/or renal disease	circulatory system											TRUE
401.21	Hypertensive heart disease	circulatory system											TRUE
425.11	Hypertrophic obstructive cardiomyopathy	circulatory system											TRUE
612.2	Hypertrophy of breast (Gynecomastia)	genitourinary											TRUE
513.4	Hyperventilation	respiratory											TRUE
251.1	Hypoglycemia	endocrine/metabolic											TRUE
252.2	Hypoparathyroidism	endocrine/metabolic											TRUE
458	Hypotension	circulatory system											TRUE
780	Hypothermia/Chills	symptoms											TRUE
513.3	Hypoventilation	respiratory											TRUE
258	Iatrogenic endocrine disorders	endocrine/metabolic											TRUE
458.2	Iatrogenic hypotension	circulatory system											TRUE
452.1	Iatrogenic pulmonary embolism and infarction	circulatory system											TRUE
504.1	Idiopathic fibrosing alveolitis	respiratory											TRUE
559	Ileostomy status	digestive											TRUE
279.1	Immunity deficiency	endocrine/metabolic											TRUE
560.2	Impaction of intestine	digestive											TRUE
686.2	Impetigo	dermatologic											TRUE
312.3	Impulse control disorder	mental disorders											TRUE
550.6	Incisional hernia	digestive											TRUE
369	Infection of the eye	sense organs											TRUE
41.9	Infection with drug-resistant microorganisms	infectious diseases											TRUE
81	Infection/inflammation of internal prosthetic device; implant; and graft	infectious diseases											TRUE
657	Infections specific to the perinatal period	pregnancy complications											TRUE
79.2	Infectious mononucleosis	infectious diseases											TRUE
712	Infective connective tissue disorders	musculoskeletal											TRUE
609.1	Infertility, male	genitourinary											TRUE
132	Infestation (lice, mites)	infectious diseases											TRUE
526.5	Inflammatory conditions of jaw	digestive											TRUE
614.5	Inflammatory disease of cervix, vagina, and vulva	genitourinary											TRUE
614	Inflammatory diseases of female pelvic organs	genitourinary											TRUE
942	Infusion and transfusion reaction	injuries & poisonings											TRUE
703.1	Ingrowing nail	dermatologic											TRUE
550.1	Inguinal hernia	digestive											TRUE
907	Injuries to the nervous system	injuries & poisonings											TRUE
1007	Injury to blood vessels	NULL											TRUE
722.7	Intervertebral disc disorder with myelopathy	musculoskeletal											TRUE
8	Intestinal infection	infectious diseases											TRUE
8.52	Intestinal infection due to C. difficile	infectious diseases											TRUE
8.7	Intestinal infection due to protozoa	infectious diseases											TRUE
557	Intestinal malabsorption (non-celiac)	digestive											TRUE
430.2	Intracerebral hemorrhage	circulatory system											TRUE
430	Intracranial hemorrhage	circulatory system											TRUE
818	Intracranial hemorrhage (injury)	injuries & poisonings											TRUE
656.1	Isoimmunization of fetus or newborn	pregnancy complications											TRUE
573.5	Jaundice (not of newborn)	digestive											TRUE
732.1	Juvenile osteochondrosis	musculoskeletal											TRUE
370	Keratitis	sense organs											TRUE
370.3	Keratoconjunctivitis	sense organs											TRUE
364.41	Keratoconus	sense organs											TRUE
701.1	Keratoderma, acquired	dermatologic											TRUE
587	Kidney replaced by transpant	genitourinary											TRUE
737.1	Kyphosis (acquired)	musculoskeletal											TRUE
386.3	Labyrinthitis	sense organs											TRUE
350.3	Lack of coordination	neurological											TRUE
264.9	Lack of normal physiological development, unspecified	endocrine/metabolic											TRUE
374.2	Lagophthalmos	sense organs											TRUE
1012	Late effect	NULL											TRUE
433.8	Late effects of cerebrovascular disease	circulatory system											TRUE
728.2	Laxity of ligament or hypermobility syndrome	musculoskeletal											TRUE
315.1	Learning disorder	mental disorders											TRUE
426.32	Left bundle branch block	circulatory system											TRUE
204	Leukemia	neoplasms											TRUE
528.6	Leukoplakia of oral mucosa	digestive											TRUE
214.1	Lipoma of skin and subcutaneous tissue	neoplasms											TRUE
277.51	Lipoprotein disorders	endocrine/metabolic											TRUE
571.8	Liver abscess and sequelae of chronic liver disease	digestive											TRUE
573.2	Liver replaced by transplant	digestive											TRUE
278.3	Localized adiposity	endocrine/metabolic											TRUE
742.1	Loose body in joint	musculoskeletal											TRUE
525.1	Loss of teeth or edentulism	digestive											TRUE
754.1	Lumbosacral spondylolysis, congenital	congenital anomalies											TRUE
500	Lung disease due to external agents	respiratory											TRUE
510.2	Lung transplant	respiratory											TRUE
130.1	Lyme disease	infectious diseases											TRUE
204.11	Lymphoid leukemia, acute	neoplasms											TRUE
204.12	Lymphoid leukemia, chronic	neoplasms											TRUE
362.29	Macular degeneration (senile) of retina NOS	sense organs											TRUE
189.21	Malignant neoplasm of bladder	neoplasms											TRUE
189.11	Malignant neoplasm of kidney, except pelvis	neoplasms											TRUE
184.11	Malignant neoplasm of ovary	neoplasms											TRUE
153.3	Malignant neoplasm of rectum, rectosigmoid junction, and anus	neoplasms											TRUE
159.4	Malignant neoplasm of retroperitoneum and peritoneum	neoplasms											TRUE
159.2	Malignant neoplasm of small intestine, including duodenum	neoplasms											TRUE
182	Malignant neoplasm of uterus	neoplasms											TRUE
195.1	Malignant neoplasm, other	neoplasms											TRUE
733.8	Malunion and nonunion of fracture	musculoskeletal											TRUE
611.11	Mammographic microcalcification	genitourinary											TRUE
191	Manlignant and unknown neoplasms of brain and nervous system	neoplasms											TRUE
281.1	Megaloblastic anemia	hematopoietic											TRUE
172.11	Melanomas of skin	neoplasms											TRUE
292.3	Memory loss	mental disorders											TRUE
386.1	Meniere's disease	sense organs											TRUE
320	Meningitis	neurological											TRUE
315.3	Mental retardation	mental disorders											TRUE
41.12	Methicillin resistant Staphylococcus aureus	infectious diseases											TRUE
41.11	Methicillin sensitive Staphylococcus aureus	infectious diseases											TRUE
292.2	Mild cognitive impairment	mental disorders											TRUE
634	Miscarriage; stillbirth	pregnancy complications											TRUE
634.1	Missed abortion/Hydatidiform mole	pregnancy complications											TRUE
394.2	Mitral valve disease	circulatory system											TRUE
394.1	Mitral valve stenosis and aortic valve stenosis	circulatory system											TRUE
626.21	Mittelschmerz	genitourinary											TRUE
272.13	Mixed hyperlipidemia	endocrine/metabolic											TRUE
433.32	Moyamoya disease	circulatory system											TRUE
480.13	MRSA pneumonia	respiratory											TRUE
204.4	Multiple myeloma	neoplasms											TRUE
772.3	Muscle weakness	symptoms											TRUE
359.1	Muscular dystrophies	neurological											TRUE
772.1	Muscular wasting and disuse atrophy	symptoms											TRUE
358.1	Myasthenia gravis	neurological											TRUE
117	Mycoses	infectious diseases											TRUE
204.21	Myeloid leukemia, acute	neoplasms											TRUE
200	Myeloproliferative disease	neoplasms											TRUE
411.2	Myocardial infarction	circulatory system											TRUE
420.1	Myocarditis	circulatory system											TRUE
333.2	Myoclonus	neurological											TRUE
359.2	Myopathy	neurological											TRUE
384.1	Myringitis	sense organs											TRUE
471	Nasal polyps	respiratory											TRUE
174.3	Neoplasm of uncertain behavior of breast	neoplasms											TRUE
158	Neoplasm of unspecified nature of digestive system	neoplasms											TRUE
580.31	Nephritis and nephropathy in diseases classified elsewhere	genitourinary											TRUE
580.32	Nephritis and nephropathy with pathological lesion	genitourinary											TRUE
580.2	Nephrotic syndrome without mention of glomerulonephritis	genitourinary											TRUE
353.1	Nerve plexus lesions	neurological											TRUE
353	Nerve root and plexus disorders	neurological											TRUE
353.2	Nerve root lesions	neurological											TRUE
752	Nervous system congenital anomalies	congenital anomalies											TRUE
752.1	Neural tube defects	congenital anomalies											TRUE
209	Neuroendocrine tumors	neoplasms											TRUE
199.4	Neurofibromatosis	neoplasms											TRUE
292	Neurological disorders	mental disorders											TRUE
288.11	Neutropenia	hematopoietic											TRUE
202.21	Nodular lymphoma	neoplasms											TRUE
283.2	Non-autoimmune hemolytic anemias	hematopoietic											TRUE
875	Non-healing surgical wound	injuries & poisonings											TRUE
202.2	Non-Hodgkins lymphoma	neoplasms											TRUE
580.12	Non-proliferative glomerulonephritis	genitourinary											TRUE
769	Nonallopathic lesions NEC	symptoms											TRUE
371.33	Noninfectious dermatoses of eyelid	sense organs											TRUE
450	Noninfectious disorders of lymphatic channels	circulatory system											TRUE
395.2	Nonrheumatic aortic valve disorders	circulatory system											TRUE
395.4	Nonrheumatic pulmonary valve disorders	circulatory system											TRUE
395.3	Nonrheumatic tricuspid valve disorders	circulatory system											TRUE
366.1	Nonsenile Cataract	sense organs											TRUE
346.3	Nonspecific abnormal findings in cerebrospinal fluid	neurological											TRUE
575.9	Nonspecific abnormal findings on radiological and other examination of biliary tract	digestive											TRUE
346.2	Nonspecific abnormal results of function study of brain and central nervous system	neurological											TRUE
790	Nonspecific findings on examination of blood	symptoms											TRUE
729.7	Nontraumatic compartment syndrome	musculoskeletal											TRUE
378.2	Nystagmus and other irregular eye movements	sense organs											TRUE
751.3	Obstructive genitourinary defect	congenital anomalies											TRUE
433.1	Occlusion and stenosis of precerebral arteries	circulatory system											TRUE
433.2	Occlusion of cerebral arteries	circulatory system											TRUE
433.11	Occlusion of cerebral arteries, with cerebral infarction	circulatory system											TRUE
599.6	Oliguria and anuria	genitourinary											TRUE
870.2	Open wound of ear	injuries & poisonings											TRUE
871.3	Open wound of foot except toe(s) alone	injuries & poisonings											TRUE
871.1	Open wound of hand except finger(s)	injuries & poisonings											TRUE
870.5	Open wound of lip and mouth	injuries & poisonings											TRUE
870.6	Open wound of neck	injuries & poisonings											TRUE
871.4	Open wound of toe(s)	injuries & poisonings											TRUE
870.1	Open wound or laceration of eye or eyelid	injuries & poisonings											TRUE
871	Open wounds of extremities	injuries & poisonings											TRUE
870	Open wounds of head; neck; and trunk	injuries & poisonings											TRUE
365.1	Open-angle glaucoma	sense organs											TRUE
377.1	Optic atrophy	sense organs											TRUE
377.3	Optic neuritis/neuropathy	sense organs											TRUE
528.12	Oral aphthae	digestive											TRUE
327.41	Organic or persistent insomnia	neurological											TRUE
513.32	Orthopnea	respiratory											TRUE
458.1	Orthostatic hypotension	circulatory system											TRUE
731	Osteitis deformans and osteopathies associated with other disorders classified elsewhere	musculoskeletal											TRUE
740.1	Osteoarthritis; localized	musculoskeletal											TRUE
740.3	Osteoarthrosis involving more than one site, but not specified as generalized	musculoskeletal											TRUE
740.12	Osteoarthrosis, localized, secondary	musculoskeletal											TRUE
732.7	Osteochondritis dissecans	musculoskeletal											TRUE
732	Osteochondropathies	musculoskeletal											TRUE
710.1	Osteomyelitis	musculoskeletal											TRUE
743.11	Osteoporosis NOS	musculoskeletal											TRUE
736	Other acquired deformities of limbs	musculoskeletal											TRUE
411.9	Other acute and subacute forms of ischemic heart disease	circulatory system											TRUE
721.8	Other allied disorders of spine	musculoskeletal											TRUE
504	Other alveolar and parietoalveolar pneumonopathy	respiratory											TRUE
722.9	Other and unspecified disc disorder	musculoskeletal											TRUE
349	Other and unspecified disorders of the nervous system	neurological											TRUE
442	Other aneurysm	circulatory system											TRUE
218.2	Other benign neoplasm of uterus	neoplasms											TRUE
426.8	Other cardiac conduction disorders	circulatory system											TRUE
425.8	Other cardiomyopathy	circulatory system											TRUE
598.4	Other cells and casts in urine	genitourinary											TRUE
331	Other cerebral degenerations	neurological											TRUE
348	Other conditions of brain	neurological											TRUE
348.9	Other conditions of brain, NOS	neurological											TRUE
755.6	Other congenital anomalies of lower limb, including pelvic girdle	congenital anomalies											TRUE
756	Other congenital musculoskeletal anomalies	congenital anomalies											TRUE
277.6	Other deficiencies of circulating enzymes	endocrine/metabolic											TRUE
281	Other deficiency anemia	hematopoietic											TRUE
341	Other demyelinating diseases of central nervous system	neurological											TRUE
510	Other diseases of lung	respiratory											TRUE
519.8	Other diseases of respiratory system, NEC	respiratory											TRUE
447	Other disorders of arteries and arterioles	circulatory system											TRUE
575.8	Other disorders of biliary tract	digestive											TRUE
596	Other disorders of bladder	genitourinary											TRUE
271.9	Other disorders of carbohydrate transport and metabolism	endocrine/metabolic											TRUE
723	Other disorders of cervical region	musculoskeletal											TRUE
459	Other disorders of circulatory system	circulatory system											TRUE
575.7	Other disorders of gallbladder	digestive											TRUE
277.5	Other disorders of lipoid metabolism	endocrine/metabolic											TRUE
277	Other disorders of metabolism	endocrine/metabolic											TRUE
385	Other disorders of middle ear and mastoid	sense organs											TRUE
253.7	Other disorders of neurohypophysis	endocrine/metabolic											TRUE
251	Other disorders of pancreatic internal secretion	endocrine/metabolic											TRUE
537	Other disorders of stomach and duodenum	digestive											TRUE
727	Other disorders of synovium, tendon, and bursa	musculoskeletal											TRUE
384	Other disorders of tympanic membrane	sense organs											TRUE
597	Other disorders of urethra and urinary tract	genitourinary											TRUE
282.9	Other hereditary hemolytic anemias	hematopoietic											TRUE
401.3	Other hypertensive complications	circulatory system											TRUE
425.12	Other hypertrophic cardiomyopathy	circulatory system											TRUE
279.7	Other immunological findings	endocrine/metabolic											TRUE
136	Other infectious and parasitic diseases	infectious diseases											TRUE
715	Other inflammatory spondylopathies	musculoskeletal											TRUE
560.4	Other intestinal obstruction	digestive											TRUE
306	Other mental disorder	mental disorders											TRUE
172.2	Other non-epithelial cancer of skin	neoplasms											TRUE
362.3	Other nondiabetic retinopathy	sense organs											TRUE
613	Other nonmalignant breast conditions	genitourinary											TRUE
263	Other nutritional deficiency	endocrine/metabolic											TRUE
870.3	Other open wound of head and face	injuries & poisonings											TRUE
344	Other paralytic syndromes	neurological											TRUE
290.3	Other persistent mental disorders due to conditions classified elsewhere	mental disorders											TRUE
505	Other pulmonary inflamation or edema	respiratory											TRUE
362	Other retinal disorders	sense organs											TRUE
610.8	Other specified benign mammary dysplasias	genitourinary											TRUE
751.22	Other specified congenital anomalies of kidney	congenital anomalies											TRUE
752.2	Other specified congenital anomalies of nervous system	congenital anomalies											TRUE
709.6	Other specified diffuse diseases of connective tissue	dermatologic											TRUE
527.8	Other specified diseases of the salivary glands	digestive											TRUE
279.8	Other specified disorders involving the immune mechanism	endocrine/metabolic											TRUE
270.38	Other specified disorders of plasma protein metabolism	endocrine/metabolic											TRUE
535.8	Other specified gastritis	digestive											TRUE
743.13	Other specified osteoporosis	musculoskeletal											TRUE
724.8	Other symptoms referable to back	musculoskeletal											TRUE
724.9	Other unspecified back disorders	musculoskeletal											TRUE
281.12	Other vitamin B12 deficiency anemia	hematopoietic											TRUE
381.9	Otorrhea	sense organs											TRUE
383	Otosclerosis	sense organs											TRUE
278	Overweight, obesity and other hyperalimentation	endocrine/metabolic											TRUE
716.8	Palindromic rheumatism	musculoskeletal											TRUE
782.6	Pallor and flushing	symptoms											TRUE
157	Pancreatic cancer	neoplasms											TRUE
284.1	Pancytopenia	hematopoietic											TRUE
729.3	Panniculitis	musculoskeletal											TRUE
473.3	Paralysis/spasm of vocal cords or larynx	respiratory											TRUE
560.1	Paralytic ileus	digestive											TRUE
378.5	Paralytic strabismus	sense organs											TRUE
295.2	Paranoid disorders	mental disorders											TRUE
270.32	Paraproteinemia	endocrine/metabolic											TRUE
696.2	Parapsoriasis	dermatologic											TRUE
327.5	Parasomnia	neurological											TRUE
332	Parkinson's disease	neurological											TRUE
345.12	Partial epilepsy	neurological											TRUE
743.2	Pathologic fracture	musculoskeletal											TRUE
742.2	Pathological, developmental or recurrent dislocation	musculoskeletal											TRUE
756.2	Pectus and other congenital anomalies of ribs/sternum	congenital anomalies											TRUE
756.21	Pectus excavatum	congenital anomalies											TRUE
132.1	Pediculosis and phthirus infestation	infectious diseases											TRUE
614.3	Pelvic inflammatory disease (PID)	genitourinary											TRUE
614.33	Pelvic inflammatory disease, NOS	genitourinary											TRUE
531.4	Peptic ulcer, site unspecified	digestive											TRUE
384.4	Perforation of tympanic membrane	sense organs											TRUE
522.5	Periapical abscess	digestive											TRUE
420.2	Pericarditis	circulatory system											TRUE
337.1	Peripheral autonomic neuropathy	neurological											TRUE
386.2	Peripheral or central vertigo	sense organs											TRUE
362.6	Peripheral retinal degenerations	sense organs											TRUE
443.9	Peripheral vascular disease, unspecified	circulatory system											TRUE
567	Peritonitis and retroperitoneal infections	digestive											TRUE
281.11	Pernicious anemia	hematopoietic											TRUE
789.1	Persistent vomiting	symptoms											TRUE
301	Personality disorders	mental disorders											TRUE
313	Pervasive developmental disorders	mental disorders											TRUE
270.12	Phenylketonuria [PKU]	endocrine/metabolic											TRUE
325	Phlebitis and thrombophlebitis of intracranial venous sinuses	neurological											TRUE
451.2	Phlebitis and thrombophlebitis of lower extremities	circulatory system											TRUE
686.3	Pilonidal cyst	dermatologic											TRUE
253.5	Pituitary dwarfism	endocrine/metabolic											TRUE
253.2	Pituitary hypofunction	endocrine/metabolic											TRUE
696.3	Pityriasis	dermatologic											TRUE
727.8	Plica syndrome	musculoskeletal											TRUE
480.11	Pneumococcal pneumonia	respiratory											TRUE
480.3	Pneumonia due to fungus (mycoses)	respiratory											TRUE
501	Pneumonitis due to inhalation of food or vomitus	respiratory											TRUE
965	Poisoning by analgesics, antipyretics, and antirheumatics	injuries & poisonings											TRUE
960	Poisoning by antibiotics	injuries & poisonings											TRUE
966	Poisoning by anticonvulsants and anti-Parkinsonism drugs	injuries & poisonings											TRUE
971	Poisoning by drugs primarily affecting the autonomic nervous system	injuries & poisonings											TRUE
961	Poisoning by other anti-infectives	injuries & poisonings											TRUE
963	Poisoning by primarily systemic agents	injuries & poisonings											TRUE
969	Poisoning by psychotropic agents	injuries & poisonings											TRUE
446.6	Polyarteritis nodosa	circulatory system											TRUE
270.31	Polyclonal hypergammaglobulinemia	endocrine/metabolic											TRUE
200.1	Polycythemia vera	neoplasms											TRUE
289.8	Polycythemia, secondary	hematopoietic											TRUE
276.8	Polydipsia	endocrine/metabolic											TRUE
709.4	Polymyositis	dermatologic											TRUE
316.1	Polyneuropathy due to drugs	mental disorders											TRUE
250.6	Polyneuropathy in diabetes	endocrine/metabolic											TRUE
622	Polyp of female genital organs	genitourinary											TRUE
571.81	Portal hypertension	digestive											TRUE
502	Postinflammatory pulmonary fibrosis	respiratory											TRUE
722.8	Postlaminectomy syndrome	musculoskeletal											TRUE
627.1	Postmenopausal bleeding	genitourinary											TRUE
80	Postoperative infection	infectious diseases											TRUE
958.1	Postoperative shock	injuries & poisonings											TRUE
452.8	Postphlebitic syndrome	circulatory system											TRUE
783.1	Postprocedural fever	symptoms											TRUE
876	Posttraumatic wound infection not elsewhere classified	injuries & poisonings											TRUE
418.1	Precordial pain	circulatory system											TRUE
627.4	Premenopausal menorrhagia	genitourinary											TRUE
626.4	Premenstrual tension syndromes	genitourinary											TRUE
367.4	Presbyopia	sense organs											TRUE
365.2	Primary angle-closure glaucoma	sense organs											TRUE
571.6	Primary biliary cirrhosis	digestive											TRUE
415.21	Primary pulmonary hypertension	circulatory system											TRUE
360.2	Progressive myopia	sense organs											TRUE
580.11	Proliferative glomerulonephritis	genitourinary											TRUE
260	Protein-calorie malnutrition	endocrine/metabolic											TRUE
131	Protozoan infection	infectious diseases											TRUE
480.12	Pseudomonal pneumonia	respiratory											TRUE
696.42	Psoriatic arthropathy	dermatologic											TRUE
303.3	Psychogenic disorder	mental disorders											TRUE
368.91	Psychophysical visual disturbances	sense organs											TRUE
295.3	Psychosis	mental disorders											TRUE
374.3	Ptosis of eyelid	sense organs											TRUE
415.11	Pulmonary embolism and infarction, acute	circulatory system											TRUE
415	Pulmonary heart disease	circulatory system											TRUE
509.3	Pulmonary insufficiency or respiratory failure following trauma and surgery	respiratory											TRUE
522.1	Pulpitis and necrosis of tooth pulp	digestive											TRUE
287	Purpura and other hemorrhagic conditions	hematopoietic											TRUE
686.5	Pyoderma	dermatologic											TRUE
711.1	Pyogenic arthritis	musculoskeletal											TRUE
686.4	Pyogenic granuloma	dermatologic											TRUE
287.4	Qualitative platelet defects	hematopoietic											TRUE
530.14	Reflux esophagitis	digestive											TRUE
711.2	Reiter's disease	musculoskeletal											TRUE
594.8	Renal colic	genitourinary											TRUE
585.31	Renal dialysis	genitourinary											TRUE
585.2	Renal failure NOS	genitourinary											TRUE
580.4	Renal sclerosis, NOS	genitourinary											TRUE
513	Respiratory abnormalities	respiratory											TRUE
509.5	Respiratory arrest	respiratory											TRUE
519.2	Respiratory complications	respiratory											TRUE
509.1	Respiratory failure	respiratory											TRUE
509	Respiratory failure, insufficiency, arrest	respiratory											TRUE
509.2	Respiratory insufficiency	respiratory											TRUE
202.22	Reticulosarcoma	neoplasms											TRUE
361.1	Retinal detachment with retinal defect	sense organs											TRUE
361	Retinal detachments and defects	sense organs											TRUE
362.9	Retinal edema	sense organs											TRUE
362.8	Retinal hemorrhage/ischemia	sense organs											TRUE
362.4	Retinal vascular changes and abnomalities	sense organs											TRUE
362.1	Retinopathy of prematurity	sense organs											TRUE
394	Rheumatic disease of the heart valves	circulatory system											TRUE
729.1	Rheumatism, unspecified and fibrositis	musculoskeletal											TRUE
714	Rheumatoid arthritis and other inflammatory polyarthropathies	musculoskeletal											TRUE
426.31	Right bundle branch block	circulatory system											TRUE
840.2	Rotator cuff (capsule) sprain	injuries & poisonings											TRUE
727.5	Rupture of synovium	musculoskeletal											TRUE
715.1	Sacroiliitis NEC	musculoskeletal											TRUE
697	Sarcoidosis	dermatologic											TRUE
295.1	Schizophrenia	mental disorders											TRUE
295	Schizophrenia and other psychotic disorders	mental disorders											TRUE
722.3	Schmorl's nodes	musculoskeletal											TRUE
379.1	Scleritis and episcleritis	sense organs											TRUE
706.3	Seborrhea	dermatologic											TRUE
426.23	Second degree AV block	circulatory system											TRUE
249	Secondary diabetes mellitus	endocrine/metabolic											TRUE
588.2	Secondary hyperparathyroidism (of renal origin)	genitourinary											TRUE
198.6	Secondary malignancy of bone	neoplasms											TRUE
198.5	Secondary malignancy of brain/spine	neoplasms											TRUE
198.1	Secondary malignancy of lymph nodes	neoplasms											TRUE
198.2	Secondary malignancy of respiratory organs	neoplasms											TRUE
198	Secondary malignant neoplasm	neoplasms											TRUE
198.3	Secondary malignant neoplasm of digestive systems	neoplasms											TRUE
198.4	Secondary malignant neoplasm of liver	neoplasms											TRUE
425.2	Secondary/extrinsic cardiomyopathies	circulatory system											TRUE
366.2	Senile cataract	sense organs											TRUE
362.31	Separation of retinal layers	sense organs											TRUE
994.21	Septic shock	injuries & poisonings											TRUE
260.2	severe protein-calorie malnutrition	endocrine/metabolic											TRUE
302	Sexual and gender identity disorders	mental disorders											TRUE
797	Shock	symptoms											TRUE
264.1	Short stature	endocrine/metabolic											TRUE
527.2	Sialoadenitis	digestive											TRUE
528.7	Sialolithiasis	digestive											TRUE
709.2	Sicca syndrome	dermatologic											TRUE
427.8	Sinoatrial node dysfunction (Bradycardia)	circulatory system											TRUE
819	Skull and face fracture and other intercranial injury	injuries & poisonings											TRUE
327.72	Sleep related leg cramps	neurological											TRUE
586.11	Small kidney	genitourinary											TRUE
514.2	Solitary pulmonary nodule	respiratory											TRUE
303.4	Somatoform disorder	mental disorders											TRUE
291.4	Specific nonpsychotic mental disorders due to brain damage	mental disorders											TRUE
315.2	Speech and language disorder	mental disorders											TRUE
752.11	Spina bifida	congenital anomalies											TRUE
952	Spinal cord injury without evidence of spinal bone injury	injuries & poisonings											TRUE
720	Spinal stenosis	musculoskeletal											TRUE
130	Spirochetal infection	infectious diseases											TRUE
579.2	Splenomegaly	digestive											TRUE
754.2	Spondylolisthesis, congenital	congenital anomalies											TRUE
721.2	Spondylosis with myelopathy	musculoskeletal											TRUE
287.1	Spontaneous ecchymoses	hematopoietic											TRUE
172.22	Squamous cell carcinoma	neoplasms											TRUE
41.1	Staphylococcus infections	infectious diseases											TRUE
528.1	Stomatitis and mucositis	digestive											TRUE
528.11	Stomatitis and mucositis (ulcerative)	digestive											TRUE
378.1	Strabismus (not specified as paralytic)	sense organs											TRUE
378	Strabismus and other disorders of binocular eye movements	sense organs											TRUE
743.4	Stress fracture	musculoskeletal											TRUE
530.3	Stricture and stenosis of esophagus	digestive											TRUE
447.1	Stricture of artery	circulatory system											TRUE
586.4	Stricture/obstruction of ureter	genitourinary											TRUE
430.3	Subdural hemorrhage	circulatory system											TRUE
368.9	Subjective visual disturbances	sense organs											TRUE
1003	Sudden death	NULL											TRUE
297.1	Suicidal ideation	mental disorders											TRUE
297	Suicidal ideation or attempt	mental disorders											TRUE
297.2	Suicide or self-inflicted injury	mental disorders											TRUE
910	Superficial injury, infected	injuries & poisonings											TRUE
370.2	Superficial keratitis	sense organs											TRUE
427.61	Supraventricular premature beats	circulatory system											TRUE
292.12	Symbolic dysfunction	mental disorders											TRUE
627.2	Symptomatic menopause	genitourinary											TRUE
293	Symptoms involving head and neck	mental disorders											TRUE
726.2	Synoviopathy	musculoskeletal											TRUE
994.1	Systemic inflammatory response syndrome (SIRS)	injuries & poisonings											TRUE
709.3	Systemic sclerosis	dermatologic											TRUE
704.12	Telogen effluvium	dermatologic											TRUE
526.41	Temporomandibular joint disorder, unspecified	digestive											TRUE
526.4	Temporomandibular joint disorders	digestive											TRUE
257.1	Testicular hypofunction	endocrine/metabolic											TRUE
478	Throat pain	respiratory											TRUE
446.1	Thromboangiitis obliterans	circulatory system											TRUE
446.8	Thrombotic microangiopathy	circulatory system											TRUE
246.2	Thyroid cyst	endocrine/metabolic											TRUE
245	Thyroiditis	endocrine/metabolic											TRUE
245.1	Thyroiditis, acute and subacute	endocrine/metabolic											TRUE
242.31	Thyrotoxic exophthalmos	endocrine/metabolic											TRUE
333.3	Tics and choreas	neurological											TRUE
313.2	Tics and stuttering	mental disorders											TRUE
521.4	Tooth complications likely association with other diseases	digestive											TRUE
333.4	Torsion dystonia	neurological											TRUE
723.1	Torticollis	musculoskeletal											TRUE
985	Toxic effect of other metals	injuries & poisonings											TRUE
989	Toxic effect of other substances, chiefly nonmedicinal as to source	injuries & poisonings											TRUE
913	Toxic effect of venom	injuries & poisonings											TRUE
695.1	Toxic erythema	dermatologic											TRUE
569.1	Toxic gastroenteritis and colitis	digestive											TRUE
362.5	Toxic maculopathy of retina	sense organs											TRUE
242.2	Toxic multinodular goiter	endocrine/metabolic											TRUE
519.1	Tracheostomy complications	respiratory											TRUE
292.5	Transient alteration of awareness	mental disorders											TRUE
433.31	Transient cerebral ischemia	circulatory system											TRUE
958.2	Traumatic and surgical subcutaneous emphysema	injuries & poisonings											TRUE
836	Traumatic arthropathy	injuries & poisonings											TRUE
352.1	Trigeminal nerve disorders [CN5]	neurological											TRUE
10	Tuberculosis	infectious diseases											TRUE
385.5	Tympanosclerosis and middle ear disease related to otitis media	sense organs											TRUE
250.11	Type 1 diabetes with ketoacidosis	endocrine/metabolic											TRUE
250.14	Type 1 diabetes with neurological manifestations	endocrine/metabolic											TRUE
250.13	Type 1 diabetes with ophthalmic manifestations	endocrine/metabolic											TRUE
250.12	Type 1 diabetes with renal manifestations	endocrine/metabolic											TRUE
250.21	Type 2 diabetes with ketoacidosis	endocrine/metabolic											TRUE
250.24	Type 2 diabetes with neurological manifestations	endocrine/metabolic											TRUE
250.23	Type 2 diabetes with ophthalmic manifestations	endocrine/metabolic											TRUE
250.22	Type 2 diabetes with renal manifestations	endocrine/metabolic											TRUE
530.12	Ulcer of esophagus	digestive											TRUE
556.1	Ulceration of intestine	digestive											TRUE
556	Ulceration of the lower GI tract	digestive											TRUE
709.7	Unspecified diffuse connective tissue disease	dermatologic											TRUE
272.9	Unspecified disorder of lipoid metabolism	endocrine/metabolic											TRUE
695.9	Unspecified erythematous condition	dermatologic											TRUE
710.19	Unspecified osteomyelitis	musculoskeletal											TRUE
716.1	Unspecified polyarthropathy or polyarthritis	musculoskeletal											TRUE
750.1	Upper gastrointestinal congenital anomalies	congenital anomalies											TRUE
597.8	Urethral hypermobility/ISD	genitourinary											TRUE
597.1	Urethral stricture (not specified as infectious)	genitourinary											TRUE
592.21	Urethral syndrome	genitourinary											TRUE
592.2	Urethritis and urethral syndrome	genitourinary											TRUE
594	Urinary calculus	genitourinary											TRUE
597.2	Urinary complications NEC	genitourinary											TRUE
618.2	Uterine/Uterovaginal prolapse	genitourinary											TRUE
371.1	Uveitis, noninfectious or NOS	sense organs											TRUE
747.12	Valvular heart disease/ heart chambers	congenital anomalies											TRUE
79.1	Varicella infection	infectious diseases											TRUE
454	Varicose veins	circulatory system											TRUE
454.11	Varicose veins of lower extremity, symptomtic	circulatory system											TRUE
856	Vascular complications of surgery and medical procedures	injuries & poisonings											TRUE
586.3	Vascular disorders of kidney/hypertrophy	genitourinary											TRUE
694.3	Vascular disorders of skin	dermatologic											TRUE
217	Vascular hamartomas and non-neoplastic nevi	neoplasms											TRUE
90.3	Venereal diseases due to Chlamydia trachomatis	infectious diseases											TRUE
550.5	Ventral hernia	digestive											TRUE
386	Vertiginous syndromes and other disorders of vestibular system	sense organs											TRUE
586.12	Vesicoureteral reflux	genitourinary											TRUE
8.6	Viral Enteritis	infectious diseases											TRUE
70	Viral hepatitis	infectious diseases											TRUE
70.1	Viral hepatitis A	infectious diseases											TRUE
70.3	Viral hepatitis C	infectious diseases											TRUE
480.2	Viral pneumonia	respiratory											TRUE
368.4	Visual field defects	sense organs											TRUE
261.1	Vitamin A deficiency	endocrine/metabolic											TRUE
261	Vitamin deficiency	endocrine/metabolic											TRUE
694.1	Vitiligo	dermatologic											TRUE
286.11	Von willebrand's disease	hematopoietic											TRUE
446.4	Wegener's granulomatosis	circulatory system											TRUE
