# Supplementary material for: Leveraging health records to identify diagnoses associated with recurrent pregnancy loss across two medical centers
Source: iScience. 2026 Jan 7;29(2):114633. doi: 10.1016/j.isci.2026.114633 (PMC12877842; doi:10.1016/j.isci.2026.114633)
Supplement: Data S16. Infertility sensitivity analysis results [file mmc17.xlsx]

## Sheet: no infertility analysis
phecode	phenotype	category	rpl_count	control_count	rpl_prop	control_prop	odds_ratio_crude	p_value_crude	adj_p_value_crude	odds_ratio_w_age_re	p_value_w_age_re	adj_p_value_w_age_re	count_under10
785	Abdominal pain	symptoms	461	2727	0.202371	0.173275	1.21052	0.000681442	0.0129884	1.27769	2.46275e-05	0.0006387	FALSE
426.7	Abnormal electrocardiogram [ECG] [EKG]	circulatory system	57	369	0.0250219	0.0234464	1.06892	0.643741	0.9625	1.05736	0.707976	1	FALSE
514	Abnormal findings examination of lungs	respiratory	25	255	0.0109745	0.0162028	0.673742	0.0609361	0.366543	0.654537	0.0497298	0.345055	FALSE
564.8	Abnormal findings on exam of gastrointestinal tract/ abdominal area	digestive	12	73	0.00526778	0.00463845	1.13639	0.682245	0.9625	1.15083	0.664029	1	FALSE
701.5	Abnormal granulation tissue	dermatologic	11	167	0.0048288	0.0106113	0.452419	0.0110413	0.110812	0.466502	0.0153133	0.153327	FALSE
396	Abnormal heart sounds	circulatory system	23	159	0.0100966	0.0101029	0.999364	0.997736	0.997736	1.08447	0.723276	1	FALSE
350.1	Abnormal involuntary movements	neurological	24	95	0.0105356	0.00603635	1.75329	0.0144493	0.14198	1.64434	0.0359316	0.275941	FALSE
611.1	Abnormal mammogram	genitourinary	17	65	0.00746269	0.00413013	1.81296	0.029508	0.232247	1.25637	0.418204	0.977537	FALSE
792	Abnormal Papanicolaou smear of cervix and cervical HPV	genitourinary	41	318	0.0179982	0.0202059	0.888741	0.481241	0.9625	0.836949	0.295959	0.863459	FALSE
573.7	Abnormal results of function study of liver	digestive	15	49	0.00658472	0.00311348	2.1223	0.0109986	0.110812	2.14426	0.0125936	0.131072	FALSE
246.7	Abnormal results of function study of thyroid	endocrine/metabolic	22	93	0.00965759	0.00590926	1.6405	0.0376592	0.270804	1.61512	0.0518074	0.355017	FALSE
655.1	Abnormality in fetal heart rate or rhythm	pregnancy complications	267	5439	0.117208	0.345597	0.251406	1.1617e-93	3.67562e-91	0.243188	1.57606e-95	4.98665e-93	FALSE
654.1	Abnormality of organs and soft tissues of pelvis complicating pregnancy, childbirth, or the puerperium	pregnancy complications	241	2348	0.105795	0.149193	0.674697	4.04548e-08	1.36169e-06	0.528134	5.99934e-18	2.96592e-16	FALSE
614.54	Abscess or ulceration of vulva	genitourinary	11	36	0.0048288	0.00228746	2.11638	0.0298899	0.234089	2.55714	0.00798224	0.0942381	FALSE
626.11	Absent or infrequent menstruation	genitourinary	310	1276	0.136084	0.0810776	1.78531	1.14887e-17	6.2673e-16	1.77498	2.09554e-16	9.75044e-15	FALSE
276.41	Acidosis	endocrine/metabolic	15	78	0.00658472	0.00495616	1.33077	0.312324	0.848857	1.45485	0.199408	0.725165	FALSE
706.1	Acne	dermatologic	84	506	0.0368745	0.0321515	1.15252	0.236875	0.771063	1.26847	0.0520632	0.355017	FALSE
244.2	Acquired hypothyroidism	endocrine/metabolic	53	229	0.023266	0.0145508	1.61322	0.0019139	0.0296843	1.43387	0.0227775	0.205909	FALSE
592.11	Acute cystitis	genitourinary	34	137	0.0149254	0.00870505	1.72539	0.00469479	0.0558432	1.71723	0.00647331	0.0812406	FALSE
338.1	Acute pain	neurological	85	503	0.0373134	0.0319609	1.17396	0.179461	0.675969	1.11507	0.376516	0.948485	FALSE
465.2	Acute pharyngitis	respiratory	100	434	0.0438982	0.0275766	1.61904	2.09903e-05	0.000582573	1.67548	1.09391e-05	0.000298374	FALSE
285.1	Acute posthemorrhagic anemia	hematopoietic	37	461	0.0162423	0.0292922	0.547138	0.000467338	0.00933008	0.535991	0.000359258	0.00816791	FALSE
300.8	Acute reaction to stress	mental disorders	14	72	0.00614574	0.00457491	1.34548	0.311082	0.848857	1.23238	0.489624	1	FALSE
585.1	Acute renal failure	genitourinary	20	130	0.00877963	0.00826026	1.06343	0.798773	0.9625	0.950986	0.840164	1	FALSE
464	Acute sinusitis	respiratory	33	118	0.0144864	0.00749778	1.94579	0.000783912	0.0147637	1.70453	0.00931682	0.103797	FALSE
465	Acute upper respiratory infections of multiple or unspecified sites	respiratory	94	681	0.0412643	0.0432711	0.951627	0.659085	0.9625	0.934474	0.55641	1	FALSE
304	Adjustment reaction	mental disorders	114	566	0.0500439	0.0359639	1.41213	0.00103645	0.0180182	1.34019	0.00689119	0.0838605	FALSE
967	Adverse effects of sedatives or other central nervous system depressants and anesthetics	injuries & poisonings	10	57	0.00438982	0.00362181	1.21299	0.574132	0.9625	1.38018	0.360488	0.941308	FALSE
300.12	Agorophobia, social phobia, and panic disorder	mental disorders	29	255	0.0127305	0.0162028	0.782931	0.214755	0.749982	0.779581	0.217028	0.756251	FALSE
317.1	Alcoholism	mental disorders	11	53	0.0048288	0.00336765	1.43598	0.275878	0.832452	1.47554	0.257406	0.804145	FALSE
476	Allergic rhinitis	respiratory	94	509	0.0412643	0.0323421	1.28774	0.0272943	0.219186	1.25325	0.0550215	0.364201	FALSE
949	Allergies, other	injuries & poisonings	31	185	0.0136084	0.011755	1.15985	0.447863	0.9625	1.11282	0.593219	1	FALSE
704.1	Alopecia	dermatologic	43	202	0.0188762	0.0128352	1.47972	0.0207614	0.180465	1.45474	0.031294	0.250036	FALSE
110.12	Althete's foot	infectious diseases	17	62	0.00746269	0.00393951	1.90104	0.0193569	0.171076	1.6696	0.0673564	0.412352	FALSE
565	Anal and rectal conditions	digestive	22	193	0.00965759	0.0122633	0.785447	0.28554	0.848857	0.764739	0.244294	0.787275	FALSE
644	Anemia during pregnancy	pregnancy complications	195	3004	0.0856014	0.190876	0.396835	1.02047e-32	9.49638e-31	0.388669	7.20016e-33	6.70039e-31	FALSE
635.2	Antepartum hemorrhage, abruptio placentae, and placenta previa	pregnancy complications	311	1891	0.136523	0.120155	1.15776	0.0259114	0.210215	1.07673	0.272109	0.825381	FALSE
300.1	Anxiety disorder	mental disorders	256	1890	0.112379	0.120091	0.92765	0.288294	0.848857	0.860925	0.0391034	0.291618	FALSE
427.5	Arrhythmia (cardiac) NOS	circulatory system	27	212	0.0118525	0.0134706	0.87844	0.52839	0.9625	0.840351	0.407738	0.974331	FALSE
1013	Asphyxia and hypoxemia	NULL	14	136	0.00614574	0.0086415	0.709403	0.222655	0.754986	0.699412	0.214656	0.752727	FALSE
495	Asthma	respiratory	143	1474	0.0627744	0.0936587	0.64816	1.69482e-06	5.36241e-05	0.64045	1.55023e-06	4.6273e-05	FALSE
495.2	Asthma with exacerbation	respiratory	25	172	0.0109745	0.010929	1.00422	0.984402	0.991452	1.0036	0.987042	1	FALSE
367.2	Astigmatism	sense organs	26	134	0.0114135	0.00851442	1.34442	0.169595	0.651373	1.35927	0.164233	0.666195	FALSE
939	Atopic/contact dermatitis due to other or unspecified	dermatologic	139	908	0.0610184	0.0576948	1.06135	0.526318	0.9625	1.06504	0.51329	1	FALSE
535.2	Atrophic gastritis	digestive	16	48	0.00702371	0.00304994	2.31211	0.00379511	0.0472745	2.04391	0.0185233	0.176529	FALSE
313.1	Attention deficit hyperactivity disorder	mental disorders	18	135	0.00790167	0.00857796	0.920531	0.742396	0.9625	0.879621	0.617102	1	FALSE
760	Back pain	symptoms	219	1419	0.096137	0.0901639	1.07329	0.354116	0.905028	1.09566	0.244841	0.787275	FALSE
41	Bacterial infection NOS	infectious diseases	72	327	0.0316067	0.0207777	1.53819	0.00112073	0.0190645	1.61183	0.000551884	0.011765	FALSE
610.4	Benign neoplasm of breast	genitourinary	16	68	0.00702371	0.00432075	1.63	0.0796643	0.431606	1.73031	0.0538687	0.358068	FALSE
208	Benign neoplasm of colon	neoplasms	11	27	0.0048288	0.00171559	2.82346	0.00377835	0.0472745	2.69215	0.0071589	0.0864533	FALSE
216	Benign neoplasm of skin	neoplasms	186	1208	0.0816506	0.0767569	1.06942	0.413984	0.9625	0.969116	0.71161	1	FALSE
296.1	Bipolar	mental disorders	26	126	0.0114135	0.0080061	1.43052	0.0983009	0.492127	1.42581	0.111117	0.542555	FALSE
367.9	Blindness and low vision	sense organs	10	47	0.00438982	0.0029864	1.47201	0.267904	0.831156	1.75524	0.11946	0.555678	FALSE
578.2	Blood in stool	digestive	18	106	0.00790167	0.00673529	1.17455	0.529571	0.9625	1.47055	0.141804	0.614569	FALSE
497	Bronchitis	respiratory	17	60	0.00746269	0.00381243	1.96466	0.0142973	0.141365	1.60487	0.0965591	0.507497	FALSE
594.1	Calculus of kidney	genitourinary	21	81	0.00921861	0.00514678	1.7985	0.0169925	0.160012	1.9495	0.00914557	0.102612	FALSE
112	Candidiasis	infectious diseases	100	719	0.0438982	0.0456856	0.959079	0.701903	0.9625	0.999409	0.995797	1	FALSE
686.1	Carbuncle and furuncle	dermatologic	24	219	0.0105356	0.0139154	0.754531	0.192605	0.703916	0.750312	0.192464	0.714122	FALSE
747.1	Cardiac congenital anomalies	congenital anomalies	10	152	0.00438982	0.00965815	0.452114	0.0152727	0.147326	0.50848	0.0408467	0.299164	FALSE
681.7	Cellulitis and abscess of trunk	dermatologic	12	90	0.00526778	0.00571864	0.920741	0.78871	0.9625	0.750816	0.36565	0.944611	FALSE
636.8	Cervical incompetence	pregnancy complications	101	208	0.0443371	0.0132164	3.46395	7.76656e-24	5.11946e-22	3.53758	2.28973e-22	1.50931e-20	FALSE
180.3	Cervical intraepithelial neoplasia [CIN] [Cervical dysplasia]	neoplasms	43	317	0.0188762	0.0201423	0.935932	0.686552	0.9625	0.906394	0.556169	1	FALSE
765	Cervical radiculitis	symptoms	15	31	0.00658472	0.00196975	3.35845	0.00012204	0.00288161	2.4005	0.00826972	0.0954941	FALSE
761	Cervicalgia	symptoms	75	333	0.0329236	0.021159	1.57494	0.000467663	0.00933008	1.40793	0.0107147	0.117713	FALSE
614.51	Cervicitis and endocervicitis	genitourinary	27	203	0.0118525	0.0128987	0.917917	0.677705	0.9625	0.870659	0.509778	1	FALSE
574.1	Cholelithiasis	digestive	20	123	0.00877963	0.00781548	1.12446	0.628094	0.9625	1.25615	0.36682	0.944611	FALSE
758.1	Chromosomal anomalies	congenital anomalies	27	73	0.0118525	0.00463845	2.57392	2.96059e-05	0.000807525	2.24396	0.000554496	0.011765	FALSE
245.21	Chronic lymphocytic thyroiditis	endocrine/metabolic	41	171	0.0179982	0.0108654	1.6685	0.00350744	0.0470234	1.58259	0.0111928	0.120456	FALSE
338.2	Chronic pain	neurological	99	424	0.0434592	0.0269412	1.64097	1.38211e-05	0.000397546	1.5035	0.000558721	0.011765	FALSE
472	Chronic pharyngitis and nasopharyngitis	respiratory	22	110	0.00965759	0.00698945	1.38546	0.164668	0.651373	1.26155	0.333169	0.913472	FALSE
585.3	Chronic renal failure [CKD]	genitourinary	13	64	0.00570676	0.00406659	1.40564	0.264334	0.831156	1.61834	0.124816	0.572343	FALSE
475	Chronic sinusitis	respiratory	22	183	0.00965759	0.0116279	0.828901	0.407938	0.9625	0.724357	0.162903	0.665099	FALSE
474.2	Chronic tonsillitis and adenoiditis	respiratory	20	54	0.00877963	0.00343119	2.57258	0.000322456	0.00680167	3.18807	1.87965e-05	0.0004956	FALSE
286.3	Coagulation defects complicating pregnancy or postpartum	hematopoietic	111	1032	0.048727	0.0655738	0.729926	0.00213	0.0320288	0.712062	0.0011497	0.0206684	FALSE
669	Complications of labor and delivery NEC	pregnancy complications	184	2931	0.0807726	0.186237	0.383948	2.46629e-33	2.43855e-31	0.353408	7.52298e-38	8.50097e-36	FALSE
1011	Complications of surgical and medical procedures	NULL	36	270	0.0158033	0.0171559	0.919893	0.640622	0.9625	0.884022	0.50238	1	FALSE
851	Complications of transplants and reattached limbs	injuries & poisonings	13	73	0.00570676	0.00463845	1.23164	0.490086	0.9625	1.13107	0.692931	1	FALSE
751.11	Congenital anomalies of female genital organs	congenital anomalies	97	115	0.0425812	0.00730715	6.04203	6.47142e-38	8.53149e-36	6.45332	4.77714e-38	6.29786e-36	FALSE
369.5	Conjunctivitis, infectious	sense organs	24	139	0.0105356	0.00883213	1.19492	0.422857	0.9625	1.12276	0.611065	1	FALSE
563	Constipation	digestive	119	916	0.0522388	0.0582031	0.891878	0.25312	0.8106	0.953855	0.645138	1	FALSE
916	Contusion	injuries & poisonings	38	145	0.0166813	0.00921337	1.8243	0.00106102	0.0182449	1.85519	0.00114584	0.0206684	FALSE
345.3	Convulsions	neurological	13	82	0.00570676	0.00521032	1.09583	0.759854	0.9625	1.14226	0.66737	1	FALSE
411.4	Coronary atherosclerosis	circulatory system	12	118	0.00526778	0.00749778	0.701004	0.242236	0.786531	0.583188	0.0804278	0.456046	FALSE
512.8	Cough	respiratory	143	687	0.0627744	0.0436523	1.46739	5.209e-05	0.00130804	1.41911	0.000361412	0.00816791	FALSE
610.1	Cystic mastopathy	genitourinary	15	93	0.00658472	0.00590926	1.11506	0.696425	0.9625	1.11042	0.711451	1	FALSE
452.2	Deep vein thrombosis [DVT]	circulatory system	17	68	0.00746269	0.00432075	1.73264	0.0433775	0.298362	1.60062	0.0949441	0.500672	FALSE
722.6	Degeneration of intervertebral disc	musculoskeletal	21	71	0.00921861	0.00451137	2.05312	0.00392483	0.0478734	1.68208	0.0443628	0.316135	FALSE
296.2	Depression	mental disorders	55	501	0.024144	0.0318338	0.752463	0.0480144	0.313879	0.719194	0.025559	0.220953	FALSE
110.2	Dermatomycoses	infectious diseases	15	99	0.00658472	0.00629051	1.04708	0.868548	0.9625	1.03247	0.910147	1	FALSE
110.11	Dermatophytosis of nail	infectious diseases	18	72	0.00790167	0.00457491	1.73296	0.0376258	0.270804	1.50939	0.130828	0.593036	FALSE
110.13	Dermatophytosis of the body	infectious diseases	11	57	0.0048288	0.00362181	1.33487	0.381558	0.944513	1.32824	0.408301	0.974331	FALSE
649.1	Diabetes or abnormal glucose tolerance complicating pregnancy	pregnancy complications	269	2993	0.118086	0.190177	0.570171	1.47349e-16	7.28455e-15	0.509887	6.2717e-22	3.96873e-20	FALSE
561.1	Diarrhea	digestive	79	441	0.0346795	0.0280213	1.24615	0.0766219	0.427212	1.29798	0.0422331	0.306481	FALSE
704	Diseases of hair and hair follicles	dermatologic	15	97	0.00658472	0.00616343	1.06881	0.811059	0.9625	1.08884	0.764297	1	FALSE
528.5	Diseases of lips	digestive	10	46	0.00438982	0.00292286	1.5041	0.24301	0.786531	1.56664	0.210863	0.750634	FALSE
703	Diseases of nail, NOS	dermatologic	10	77	0.00438982	0.00489262	0.89678	0.746397	0.9625	0.830691	0.588048	1	FALSE
830	Dislocation	injuries & poisonings	13	60	0.00570676	0.00381243	1.49974	0.186422	0.693608	1.34671	0.340141	0.921409	FALSE
689	Disorder of skin and subcutaneous tissue NOS	dermatologic	42	265	0.0184372	0.0168382	1.09675	0.581668	0.9625	0.995677	0.979842	1	FALSE
626	Disorders of menstruation and other abnormal bleeding from female genital tract	genitourinary	191	454	0.0838455	0.0288474	3.081	2.2705e-36	2.56567e-34	3.09606	4.89941e-34	5.16724e-32	FALSE
728	Disorders of muscle, ligament, and fascia	musculoskeletal	10	139	0.00438982	0.00883213	0.494811	0.0320393	0.241362	0.493291	0.0327901	0.258079	FALSE
619.2	Disorders of uterus, NEC	genitourinary	141	497	0.0618964	0.0315796	2.02335	7.03453e-13	2.85349e-11	1.88209	4.21172e-10	1.54952e-08	FALSE
617	Disorders secondary to childbirth, surgery, trauma	genitourinary	214	964	0.0939421	0.061253	1.589	4.85432e-09	1.78594e-07	1.65102	7.38098e-10	2.59482e-08	FALSE
722.1	Displacement of intervertebral disc	musculoskeletal	19	83	0.00834065	0.00527386	1.5864	0.0706949	0.40485	1.44053	0.163539	0.665099	FALSE
687.4	Disturbance of skin sensation	dermatologic	70	427	0.0307287	0.0271318	1.13678	0.327568	0.863426	1.03918	0.775421	1	FALSE
270.11	Disturbances of sulphur-bearing amino-acid metabolism	endocrine/metabolic	15	24	0.00658472	0.00152497	4.33992	8.61503e-06	0.00025715	3.813	9.63067e-05	0.00230844	FALSE
386.9	Dizziness and giddiness (Light-headedness and vertigo)	sense organs	101	538	0.0443371	0.0341848	1.31076	0.0146261	0.142016	1.37665	0.00519687	0.0685121	FALSE
375.1	Dry eyes	sense organs	19	58	0.00834065	0.00368535	2.27382	0.00195854	0.0300668	2.09818	0.00664071	0.0816245	FALSE
626.2	Dysmenorrhea	genitourinary	45	148	0.0197542	0.00940399	2.1228	1.16915e-05	0.000342518	2.25053	5.99475e-06	0.000166381	FALSE
277.7	Dysmetabolic syndrome X	endocrine/metabolic	50	27	0.0219491	0.00171559	13.0585	9.06658e-27	7.17166e-25	13.4051	3.2753e-25	2.59076e-23	FALSE
625.1	Dyspareunia	genitourinary	39	361	0.0171203	0.0229381	0.741951	0.0792226	0.431606	0.793617	0.179636	0.690244	FALSE
536.8	Dyspepsia and other specified disorders of function of stomach	digestive	12	70	0.00526778	0.00444783	1.18532	0.587301	0.9625	1.1732	0.619766	1	FALSE
532	Dysphagia	digestive	17	61	0.00746269	0.00387597	1.93233	0.0166739	0.158904	1.63291	0.0883115	0.4752	FALSE
300.4	Dysthymic disorder	mental disorders	22	189	0.00965759	0.0120091	0.802277	0.330479	0.867247	0.774737	0.268776	0.821172	FALSE
599.3	Dysuria	genitourinary	148	873	0.0649693	0.0554708	1.18313	0.0671634	0.389203	1.21779	0.036849	0.281619	FALSE
636.2	Early onset of delivery	pregnancy complications	63	340	0.0276558	0.0216038	1.28811	0.0686151	0.396165	1.27987	0.0858196	0.472543	FALSE
636	Early or threatened labor; hemorrhage in early pregnancy	pregnancy complications	373	1623	0.16374	0.103126	1.70285	1.4451e-17	7.62048e-16	1.82422	7.67414e-21	4.33589e-19	FALSE
782.3	Edema	symptoms	31	253	0.0136084	0.0160757	0.844402	0.377444	0.944513	0.807706	0.275005	0.828682	FALSE
1015	Effects of other external causes	NULL	14	79	0.00614574	0.0050197	1.22571	0.48408	0.9625	1.16895	0.60449	1	FALSE
288.2	Elevated white blood cell count	hematopoietic	19	155	0.00834065	0.00984877	0.845584	0.492008	0.9625	0.748122	0.250322	0.796718	FALSE
615	Endometriosis	genitourinary	90	164	0.0395083	0.0104206	3.90617	1.41121e-24	9.70668e-23	3.42748	5.02712e-19	2.65097e-17	FALSE
726.1	Enthesopathy	musculoskeletal	35	134	0.0153644	0.00851442	1.81706	0.0017834	0.0283475	1.54267	0.028138	0.235796	FALSE
345	Epilepsy, recurrent seizures, convulsions	neurological	17	112	0.00746269	0.00711653	1.04901	0.854701	0.9625	1.02343	0.931284	1	FALSE
477	Epistaxis or throat hemorrhage	respiratory	16	95	0.00702371	0.00603635	1.16473	0.573892	0.9625	1.18111	0.550049	1	FALSE
401.1	Essential hypertension	circulatory system	112	689	0.0491659	0.0437794	1.1294	0.243971	0.787678	0.967464	0.759252	1	FALSE
381.2	Eustachian tube disorders	sense organs	16	71	0.00702371	0.00451137	1.56083	0.108823	0.526477	1.39447	0.241779	0.787026	FALSE
626.12	Excessive or frequent menstruation	genitourinary	79	239	0.0346795	0.0151862	2.32974	1.37388e-10	5.17495e-09	2.01449	3.43031e-07	1.08535e-05	FALSE
643	Excessive vomiting in pregnancy	pregnancy complications	96	653	0.0421422	0.0414919	1.01636	0.884454	0.9625	1.13445	0.271285	0.825381	FALSE
728.7	Fasciitis	musculoskeletal	14	61	0.00614574	0.00387597	1.58922	0.119067	0.554013	1.38814	0.278053	0.831099	FALSE
661	Fetal distress and abnormal forces of labor	pregnancy complications	139	2714	0.0610184	0.172449	0.311845	2.59406e-38	3.73073e-36	0.295019	6.31418e-41	9.98903e-39	FALSE
783	Fever of unknown origin	symptoms	63	376	0.0276558	0.0238912	1.16206	0.276513	0.832452	1.23861	0.13318	0.593495	FALSE
561.2	Flatulence	digestive	36	176	0.0158033	0.0111831	1.41978	0.0572119	0.353552	1.2195	0.295784	0.863459	FALSE
1001	Foreign body injury	NULL	12	62	0.00526778	0.00393951	1.33895	0.355915	0.908156	1.22833	0.526893	1	FALSE
801	Fracture of ankle and foot	injuries & poisonings	16	66	0.00702371	0.00419367	1.67961	0.0636143	0.374118	1.43321	0.211411	0.750634	FALSE
599.5	Frequency of urination and polyuria	genitourinary	86	403	0.0377524	0.0256068	1.49292	0.000922952	0.0164057	1.40324	0.00652185	0.0812406	FALSE
727.4	Ganglion and cyst of synovium, tendon, and bursa	musculoskeletal	12	71	0.00526778	0.00451137	1.16855	0.618642	0.9625	1.08119	0.807704	1	FALSE
535.9	Gastritis and duodenitis, NOS	digestive	20	72	0.00877963	0.00457491	1.92722	0.00972646	0.106119	2.23756	0.00227768	0.0356761	FALSE
536.3	Gastroparesis	digestive	10	18	0.00438982	0.00114373	3.85068	0.000642745	0.0124003	4.75483	0.000137618	0.00320165	FALSE
300.11	Generalized anxiety disorder	mental disorders	38	379	0.0166813	0.0240818	0.687479	0.0290047	0.23058	0.64384	0.0115734	0.122075	FALSE
618	Genital prolapse	genitourinary	13	204	0.00570676	0.0129623	0.437047	0.00391765	0.0478734	0.386284	0.00103073	0.0191838	FALSE
530.11	GERD	digestive	151	1223	0.0662862	0.07771	0.842558	0.0551273	0.344709	0.806898	0.0189882	0.177781	FALSE
242.1	Graves' disease	endocrine/metabolic	16	94	0.00702371	0.0059728	1.17719	0.547752	0.9625	1.01259	0.964432	1	FALSE
735.3	Hallux valgus (Bunion)	musculoskeletal	11	38	0.0048288	0.00241454	2.00474	0.0426584	0.296145	1.92853	0.0608719	0.389876	FALSE
389	Hearing loss	sense organs	20	119	0.00877963	0.00756132	1.16255	0.534893	0.9625	1.08832	0.736216	1	FALSE
530.9	Heartburn	digestive	25	233	0.0109745	0.0148049	0.738405	0.151875	0.650951	0.723155	0.132121	0.593495	FALSE
228	Hemangioma and lymphangioma, any site	neoplasms	17	73	0.00746269	0.00463845	1.61345	0.076693	0.427212	1.40497	0.221207	0.763128	FALSE
228.1	Hemangioma of skin and subcutaneous tissue	neoplasms	21	142	0.00921861	0.00902275	1.02191	0.92648	0.9625	0.873133	0.570255	1	FALSE
593	Hematuria	genitourinary	35	149	0.0153644	0.00946753	1.63257	0.00957532	0.105196	1.78292	0.00308902	0.0465412	FALSE
636.3	Hemorrhage in early pregnancy	pregnancy complications	482	620	0.211589	0.0393951	6.544	4.66213e-180	2.4585e-177	6.63085	6.05043e-168	3.19059e-165	FALSE
459.1	Hemorrhage NOS	circulatory system	18	36	0.00790167	0.00228746	3.47389	1.70242e-05	0.000480934	3.58135	1.86136e-05	0.0004956	FALSE
578.8	Hemorrhage of rectum and anus	digestive	20	134	0.00877963	0.00851442	1.03142	0.897748	0.9625	1.07394	0.773001	1	FALSE
455	Hemorrhoids	circulatory system	66	568	0.0289728	0.036091	0.796886	0.0854653	0.447152	0.768905	0.0504704	0.348664	FALSE
54	Herpes simplex	infectious diseases	73	815	0.0320457	0.0517855	0.606196	5.59353e-05	0.00138265	0.522847	3.03007e-07	9.7828e-06	FALSE
53	Herpes zoster	infectious diseases	11	61	0.0048288	0.00387597	1.24702	0.501363	0.9625	1.35174	0.368286	0.944611	FALSE
704.2	Hirsutism	dermatologic	12	43	0.00526778	0.00273224	1.93292	0.0440267	0.298906	1.79886	0.0844279	0.468649	FALSE
595	Hydronephrosis	genitourinary	13	151	0.00570676	0.00959461	0.592463	0.0708146	0.40485	0.628535	0.115135	0.55028	FALSE
272.11	Hypercholesterolemia	endocrine/metabolic	13	64	0.00570676	0.00406659	1.40564	0.264334	0.831156	1.19479	0.56883	1	FALSE
643.1	Hyperemesis gravidarum	pregnancy complications	46	274	0.0201932	0.0174101	1.16315	0.347705	0.900278	1.32913	0.0856306	0.472543	FALSE
705.8	Hyperhidrosis	dermatologic	16	59	0.00702371	0.00374889	1.87972	0.0256157	0.208886	1.97325	0.0189918	0.177781	FALSE
272.1	Hyperlipidemia	endocrine/metabolic	30	165	0.0131694	0.0104842	1.25954	0.248029	0.797525	1.01878	0.928755	1	FALSE
642	Hypertension complicating pregnancy, childbirth, and the puerperium	pregnancy complications	210	3176	0.0921861	0.201805	0.401649	6.00112e-34	6.32918e-32	0.372364	4.60861e-38	6.29786e-36	FALSE
401.22	Hypertensive chronic kidney disease	circulatory system	15	51	0.00658472	0.00324056	2.03881	0.0155973	0.149545	2.08487	0.0161974	0.159896	FALSE
623	Hypertrophy of female genital organs	genitourinary	38	186	0.0166813	0.0118185	1.41843	0.0514275	0.327008	1.35975	0.0947645	0.500672	FALSE
276.14	Hypopotassemia	endocrine/metabolic	14	109	0.00614574	0.00692591	0.886658	0.672733	0.9625	0.93654	0.822669	1	FALSE
276.12	Hyposmolality and/or hyponatremia	endocrine/metabolic	12	88	0.00526778	0.00559156	0.941788	0.845878	0.9625	0.966916	0.916169	1	FALSE
458.9	Hypotension NOS	circulatory system	25	144	0.0109745	0.00914983	1.20164	0.399099	0.956562	1.18296	0.451546	1	FALSE
244.4	Hypothyroidism NOS	endocrine/metabolic	182	1000	0.0798946	0.0635405	1.27973	0.0032847	0.0444136	1.13082	0.154346	0.644263	FALSE
276.5	Hypovolemia	endocrine/metabolic	24	141	0.0105356	0.00895921	1.17782	0.460901	0.9625	1.24071	0.348523	0.932177	FALSE
279.1	Immunity deficiency	endocrine/metabolic	11	48	0.0048288	0.00304994	1.58607	0.168586	0.651373	1.87843	0.0667064	0.410621	FALSE
380.4	Impacted cerumen	sense organs	23	128	0.0100966	0.00813318	1.24387	0.337637	0.87997	1.16741	0.508785	1	FALSE
250.41	Impaired fasting glucose	endocrine/metabolic	35	381	0.0153644	0.0242089	0.628956	0.00918561	0.10162	0.621199	0.00848888	0.0973145	FALSE
647.1	Infections of genitourinary tract during pregnancy	pregnancy complications	110	1048	0.048288	0.0665904	0.711204	0.000917941	0.0164057	0.77761	0.0167807	0.163871	FALSE
647	Infectious and parasitic complications affecting pregnancy	pregnancy complications	116	1877	0.0509219	0.119265	0.396217	5.15909e-21	3.13911e-19	0.38863	2.72844e-21	1.59867e-19	FALSE
371.3	Inflammation of eyelids	sense organs	24	98	0.0105356	0.00622697	1.69929	0.020519	0.179343	1.6656	0.0300333	0.242412	FALSE
357	Inflammatory and toxic neuropathy	neurological	10	49	0.00438982	0.00311348	1.41174	0.321362	0.86143	1.26863	0.503685	1	FALSE
613.1	Inflammatory disease of breast	genitourinary	11	131	0.0048288	0.0083238	0.578082	0.0814057	0.439535	0.557271	0.0684302	0.414776	FALSE
614.4	Inflammatory diseases of uterus, except cervix	genitourinary	21	75	0.00921861	0.00476554	1.94313	0.007371	0.0844994	2.04845	0.00538439	0.0703976	FALSE
481	Influenza	respiratory	17	79	0.00746269	0.0050197	1.49034	0.136982	0.617393	1.6248	0.0823618	0.461641	FALSE
1009	Injury, NOS	NULL	79	414	0.0346795	0.0263058	1.32976	0.0224726	0.188987	1.2831	0.0534429	0.358068	FALSE
912	Insect bite	injuries & poisonings	11	54	0.0048288	0.00343119	1.4093	0.300768	0.848857	1.41909	0.304858	0.870243	FALSE
327.4	Insomnia	neurological	72	333	0.0316067	0.021159	1.50989	0.00179188	0.0283475	1.38635	0.0159355	0.158553	FALSE
835	Internal derangement of knee	injuries & poisonings	15	34	0.00658472	0.00216038	3.06153	0.000317794	0.00679393	2.66894	0.00269135	0.0417424	FALSE
271.3	Intestinal disaccharidase deficiencies and disaccharide malabsorption	endocrine/metabolic	35	161	0.0153644	0.01023	1.50972	0.0283302	0.226355	1.37328	0.1059	0.523543	FALSE
280.2	Iron deficiency anemia secondary to blood loss (chronic)	hematopoietic	11	64	0.0048288	0.00406659	1.18834	0.597895	0.9625	0.970734	0.931469	1	FALSE
280.1	Iron deficiency anemias, unspecified or not due to blood loss	hematopoietic	62	563	0.0272169	0.0357733	0.754123	0.037588	0.270804	0.744809	0.0345537	0.267961	FALSE
626.14	Irregular menstrual bleeding	genitourinary	45	122	0.0197542	0.00775194	2.57949	7.12544e-08	2.34843e-06	2.4507	9.72249e-07	2.95788e-05	FALSE
626.13	Irregular menstrual cycle	genitourinary	218	671	0.095698	0.0426357	2.37626	2.15272e-26	1.62171e-24	2.48414	2.68942e-27	2.3637e-25	FALSE
626.1	Irregular menstrual cycle/bleeding	genitourinary	50	106	0.0219491	0.00673529	3.30951	4.6501e-12	1.83911e-10	3.34756	2.43785e-11	9.18258e-10	FALSE
564.1	Irritable Bowel Syndrome	digestive	21	124	0.00921861	0.00787902	1.1716	0.504064	0.9625	1.06873	0.784159	1	FALSE
741.4	Joint effusions	musculoskeletal	24	106	0.0105356	0.00673529	1.57024	0.0470041	0.310233	1.52583	0.0707163	0.419185	FALSE
840.3	Joint/ligament sprain	injuries & poisonings	28	137	0.0122915	0.00870505	1.41712	0.0946978	0.477108	1.26677	0.273388	0.825381	FALSE
701.4	Keloid scar	dermatologic	11	100	0.0048288	0.00635405	0.758791	0.386025	0.951232	0.646339	0.178564	0.690244	FALSE
655	Known or suspected fetal abnormality affecting management of mother	pregnancy complications	1031	8539	0.45259	0.542572	0.697039	1.10352e-15	5.1346e-14	0.694959	2.84449e-15	1.21621e-13	FALSE
737.3	Kyphoscoliosis and scoliosis	musculoskeletal	17	144	0.00746269	0.00914983	0.814223	0.424657	0.9625	0.85275	0.544489	1	FALSE
645	Late pregnancy and failed induction	pregnancy complications	181	3733	0.0794557	0.237197	0.277578	3.44819e-58	7.79291e-56	0.267083	4.56322e-60	1.03129e-57	FALSE
214.1	Lipoma of skin and subcutaneous tissue	neoplasms	10	32	0.00438982	0.0020333	2.16408	0.0334349	0.2495	1.68719	0.160976	0.661463	FALSE
687.2	Localized superficial swelling, mass, or lump	dermatologic	29	195	0.0127305	0.0123904	1.0278	0.89111	0.9625	0.944524	0.780447	1	FALSE
611.3	Lump or mass in breast	genitourinary	75	512	0.0329236	0.0325327	1.01242	0.921761	0.9625	0.964993	0.780867	1	FALSE
289.4	Lymphadenitis	hematopoietic	34	188	0.0149254	0.0119456	1.25322	0.229212	0.76125	1.18265	0.386041	0.95874	FALSE
296.22	Major depressive disorder	mental disorders	150	1160	0.0658472	0.073707	0.885849	0.177171	0.668936	0.837433	0.0538081	0.358068	FALSE
798	Malaise and fatigue	symptoms	130	674	0.0570676	0.0428263	1.35266	0.00217048	0.0320288	1.25317	0.0261071	0.223681	FALSE
652	Malposition and malpresentation of fetus or obstruction	pregnancy complications	186	2332	0.0816506	0.148176	0.511119	3.85459e-17	1.96708e-15	0.49282	2.29913e-18	1.1733e-16	FALSE
613.5	Mastodynia	genitourinary	55	332	0.024144	0.0210954	1.14809	0.348614	0.900788	1.12706	0.427144	0.984634	FALSE
658	Maternal complication of pregnancy affecting fetus or newborn	pregnancy complications	19	189	0.00834065	0.0120091	0.691955	0.12759	0.586767	0.579688	0.0276861	0.234221	FALSE
857	Mechanical complication of unspecified genitourinary device, implant, and graft	injuries & poisonings	18	149	0.00790167	0.00946753	0.83329	0.466657	0.9625	0.827953	0.460748	1	FALSE
306.1	Mental disorders durring/after pregnancy	mental disorders	240	2943	0.105356	0.187	0.511985	5.60775e-21	3.28573e-19	0.472952	9.08016e-25	6.52946e-23	FALSE
593.2	Microscopic hematuria	genitourinary	10	44	0.00438982	0.00279578	1.57267	0.197121	0.703916	1.76482	0.117104	0.552638	FALSE
340.1	Migrain with aura	neurological	34	233	0.0149254	0.0148049	1.00826	0.964534	0.978136	0.934485	0.720995	1	FALSE
340	Migraine	neurological	108	722	0.04741	0.0458762	1.0351	0.74415	0.9625	1.01015	0.925854	1	FALSE
262	Mineral deficiency NEC	endocrine/metabolic	14	80	0.00614574	0.00508324	1.21031	0.511244	0.9625	1.19335	0.553173	1	FALSE
296	Mood disorders	mental disorders	17	132	0.00746269	0.00838734	0.888927	0.648966	0.9625	0.816397	0.442969	0.997146	FALSE
278.11	Morbid obesity	endocrine/metabolic	41	247	0.0179982	0.0156945	1.14948	0.412934	0.9625	1.00812	0.963915	1	FALSE
622.2	Mucous polyp of cervix	genitourinary	22	118	0.00965759	0.00749778	1.29087	0.273826	0.832225	1.15225	0.552085	1	FALSE
651	Multiple gestation	pregnancy complications	86	380	0.0377524	0.0241454	1.58566	0.000149534	0.00337946	1.48051	0.00171603	0.0285764	FALSE
771	Musculoskeletal symptoms referable to limbs	symptoms	12	92	0.00526778	0.00584572	0.90061	0.733733	0.9625	0.858158	0.627225	1	FALSE
770	Myalgia and myositis unspecified	symptoms	28	130	0.0122915	0.00826026	1.4941	0.0553603	0.344803	1.32737	0.194449	0.715393	FALSE
367.1	Myopia	sense organs	44	240	0.0193152	0.0152497	1.27184	0.146346	0.648228	1.34226	0.0817849	0.461135	FALSE
789	Nausea and vomiting	symptoms	165	832	0.072432	0.0528657	1.39901	0.00014404	0.00330249	1.53269	3.26035e-06	9.37794e-05	FALSE
199	Neoplasm of uncertain behavior	neoplasms	17	93	0.00746269	0.00590926	1.26486	0.374791	0.939649	1.13519	0.640492	1	FALSE
173	Neoplasm of uncertain behavior of skin	neoplasms	51	398	0.0223881	0.0252891	0.882658	0.406733	0.9625	0.787901	0.120025	0.555678	FALSE
580.32	Nephritis and nephropathy with pathological lesion	genitourinary	12	29	0.00526778	0.00184267	2.86861	0.00218655	0.0320288	3.30358	0.000912464	0.0176039	FALSE
766	Neuralgia, neuritis, and radiculitis NOS	symptoms	14	37	0.00614574	0.002351	2.62408	0.0021642	0.0320288	1.98338	0.0391072	0.291618	FALSE
217.1	Nevus, non-neoplastic	neoplasms	12	139	0.00526778	0.00883213	0.594297	0.0843956	0.447152	0.531215	0.0382048	0.28781	FALSE
558	Noninfectious gastroenteritis	digestive	44	214	0.0193152	0.0135977	1.42876	0.0327054	0.245213	1.48841	0.0212897	0.197332	FALSE
619.3	Noninflammatory disorders of cervix	genitourinary	94	516	0.0412643	0.0327869	1.26969	0.0369632	0.269474	1.19276	0.132603	0.593495	FALSE
619.1	Noninflammatory disorders of ovary, fallopian tube, and broad ligament	genitourinary	32	226	0.0140474	0.0143601	0.977912	0.906526	0.9625	0.864675	0.454862	1	FALSE
619.4	Noninflammatory disorders of vagina	genitourinary	211	1208	0.0926251	0.0767569	1.22784	0.00869648	0.0968862	1.289	0.00158772	0.0270083	FALSE
619.5	Noninflammatory disorders of vulva and perineum	genitourinary	53	317	0.023266	0.0201423	1.15878	0.326287	0.863426	1.19391	0.246979	0.789336	FALSE
619	Noninflammatory female genital disorders	genitourinary	44	213	0.0193152	0.0135341	1.43556	0.0305218	0.236693	1.45747	0.0286174	0.235796	FALSE
395.1	Nonrheumatic mitral valve disorders	circulatory system	16	83	0.00702371	0.00527386	1.33414	0.292661	0.848857	1.29436	0.356971	0.93957	FALSE
579.8	Nonspecific abnormal findings in stool contents	digestive	15	52	0.00658472	0.0033041	1.99947	0.0184134	0.166457	2.18895	0.0103129	0.114091	FALSE
793	Nonspecific abnormal findings on radiological and other examination of musculoskeletal system	symptoms	10	33	0.00438982	0.00209684	2.09836	0.0404378	0.285592	1.98483	0.0650395	0.4035	FALSE
793.2	Nonspecific abnormal findings on radiological and other examination of other intrathoracic organs (echocardiogram, etc)	symptoms	22	60	0.00965759	0.00381243	2.54814	0.000185769	0.00408684	2.36364	0.000976099	0.0183832	FALSE
418	Nonspecific chest pain	circulatory system	136	830	0.0597015	0.0527386	1.14041	0.168221	0.651373	1.18362	0.0870418	0.472543	FALSE
573.6	Nonspecific elevation of levels of transaminase or lactic acid dehydrogenase [LDH]	digestive	12	102	0.00526778	0.00648113	0.811796	0.495617	0.9625	0.915145	0.775974	1	FALSE
241	Nontoxic nodular goiter	endocrine/metabolic	10	50	0.00438982	0.00317702	1.38342	0.349809	0.900788	1.49708	0.251821	0.796718	FALSE
241.1	Nontoxic uninodular goiter	endocrine/metabolic	21	134	0.00921861	0.00851442	1.08347	0.733822	0.9625	0.906745	0.6861	1	FALSE
650	Normal delivery	pregnancy complications	361	8438	0.158472	0.536155	0.162918	6.22226e-204	4.92181e-201	0.174665	2.92844e-183	2.3164e-180	FALSE
278.1	Obesity	endocrine/metabolic	135	933	0.0592625	0.0592833	0.999628	0.996872	0.997503	0.969613	0.756044	1	FALSE
665	Obstetrical/birth trauma	pregnancy complications	348	8739	0.152766	0.55528	0.14441	3.62145e-225	5.72913e-222	0.14808	1.63786e-210	2.59109e-207	FALSE
575.2	Obstruction of bile duct	digestive	22	219	0.00965759	0.0139154	0.69104	0.1001	0.499554	0.767305	0.244577	0.787275	FALSE
327.32	Obstructive sleep apnea	neurological	24	114	0.0105356	0.00724361	1.4593	0.0940314	0.476423	1.05975	0.806096	1	FALSE
871.2	Open wound of finger(s)	injuries & poisonings	15	81	0.00658472	0.00514678	1.28124	0.37948	0.944513	1.4115	0.230469	0.765971	FALSE
870.8	Open wound of genital organs	injuries & poisonings	11	155	0.0048288	0.00984877	0.487821	0.0217603	0.187091	0.494531	0.0254936	0.220953	FALSE
740.9	Osteoarthrosis NOS	musculoskeletal	18	41	0.00790167	0.00260516	3.04928	8.47002e-05	0.00203024	2.58341	0.00132907	0.0235562	FALSE
740.11	Osteoarthrosis, localized, primary	musculoskeletal	10	22	0.00438982	0.00139789	3.14975	0.0026724	0.0374137	2.07946	0.0710124	0.419185	FALSE
743.9	Osteopenia or other disorder of bone and cartilage	musculoskeletal	15	106	0.00658472	0.00673529	0.977497	0.934462	0.9625	0.893696	0.692911	1	FALSE
382	Otalgia	sense organs	28	107	0.0122915	0.00679883	1.81794	0.00511085	0.0598916	1.90407	0.00367147	0.0528024	FALSE
790.6	Other abnormal blood chemistry	symptoms	69	316	0.0302897	0.0200788	1.52443	0.00176352	0.0283475	1.50834	0.00295443	0.0449415	FALSE
250.42	Other abnormal glucose	endocrine/metabolic	55	428	0.024144	0.0271953	0.885023	0.399676	0.956562	0.793358	0.119793	0.555678	FALSE
599.9	Other abnormality of urination	genitourinary	28	218	0.0122915	0.0138518	0.885953	0.548889	0.9625	0.852153	0.4366	0.992387	FALSE
795	Other and nonspecific abnormal cytological, histological and immunological findings	symptoms	11	133	0.0048288	0.00845088	0.569317	0.073079	0.414376	0.547684	0.0586119	0.380016	FALSE
286.7	Other and unspecified coagulation defects	hematopoietic	18	66	0.00790167	0.00419367	1.89123	0.0169454	0.160012	1.88471	0.0221009	0.20094	FALSE
654	Other and unspecified complications of birth; puerperium affecting management of mother	pregnancy complications	167	1461	0.0733099	0.0928326	0.773063	0.00244404	0.0348331	0.445926	9.84337e-20	5.36973e-18	FALSE
759	Other and unspecified congenital anomalies	congenital anomalies	17	163	0.00746269	0.0103571	0.718437	0.196152	0.703916	0.878054	0.618355	1	FALSE
285	Other anemias	hematopoietic	175	2173	0.0768218	0.138073	0.519468	1.37844e-15	6.23055e-14	0.499785	1.37773e-16	6.60475e-15	FALSE
215	Other benign neoplasm of connective and other soft tissue	neoplasms	29	110	0.0127305	0.00698945	1.83197	0.00393397	0.0478734	1.30645	0.215541	0.752727	FALSE
571.5	Other chronic nonalcoholic liver disease	digestive	25	126	0.0109745	0.0080061	1.37489	0.148043	0.648228	1.34895	0.188407	0.702972	FALSE
646	Other complications of pregnancy NEC	pregnancy complications	698	7071	0.306409	0.449295	0.541485	4.06285e-37	4.94418e-35	0.552182	2.78229e-33	2.75099e-31	FALSE
674	Other complications of the puerperium NEC	pregnancy complications	63	1087	0.0276558	0.0690685	0.383358	3.16917e-13	1.31938e-11	0.364145	3.53844e-14	1.43534e-12	FALSE
649	Other conditions or status of the mother complicating pregnancy, childbirth, or the puerperium	pregnancy complications	795	8889	0.34899	0.564811	0.413048	1.34958e-79	3.5584e-77	0.414546	4.49822e-75	1.18603e-72	FALSE
742.9	Other derangement of joint	musculoskeletal	49	206	0.0215101	0.0130893	1.65747	0.00164779	0.0268742	1.57999	0.00565093	0.072681	FALSE
525	Other diseases of the teeth and supporting structures	digestive	16	62	0.00702371	0.00393951	1.78843	0.0387778	0.277491	1.96424	0.0213298	0.197332	FALSE
733	Other disorders of bone and cartilage	musculoskeletal	16	84	0.00702371	0.0053374	1.31818	0.312821	0.848857	1.26903	0.393986	0.967634	FALSE
388	Other disorders of ear	sense organs	13	61	0.00570676	0.00387597	1.47506	0.204445	0.721948	1.21488	0.538313	1	FALSE
569	Other disorders of intestine	digestive	13	93	0.00570676	0.00590926	0.965534	0.905979	0.9625	0.855188	0.608226	1	FALSE
573	Other disorders of liver	digestive	18	101	0.00790167	0.00641759	1.23309	0.414609	0.9625	1.2728	0.359095	0.940543	FALSE
729	Other disorders of soft tissues	musculoskeletal	34	202	0.0149254	0.0128352	1.16532	0.412628	0.9625	1.18401	0.377445	0.94909	FALSE
537	Other disorders of stomach and duodenum	digestive	19	36	0.00834065	0.00228746	3.66851	4.89214e-06	0.000148834	3.99809	2.58925e-06	7.58556e-05	FALSE
676	Other disorders of the breast associated with childbirth and disorders of lactation	pregnancy complications	43	606	0.0188762	0.0385055	0.480413	4.26179e-06	0.000132199	0.473924	3.6875e-06	0.000104172	FALSE
586	Other disorders of the kidney and ureters	genitourinary	17	156	0.00746269	0.00991231	0.751012	0.264054	0.831156	0.806583	0.411093	0.974331	FALSE
246	Other disorders of thyroid	endocrine/metabolic	41	260	0.0179982	0.0165205	1.09109	0.607151	0.9625	0.942264	0.73125	1	FALSE
694.2	Other dyschromia	dermatologic	91	612	0.0399473	0.0388868	1.02841	0.806993	0.9625	0.934472	0.563111	1	FALSE
512.9	Other dyspnea	respiratory	44	276	0.0193152	0.0175372	1.10338	0.548338	0.9625	1.07861	0.654758	1	FALSE
259	Other endocrine disorders	endocrine/metabolic	18	61	0.00790167	0.00387597	2.0469	0.00778633	0.0886185	2.23013	0.003635	0.0527575	FALSE
414	Other forms of chronic heart disease	circulatory system	16	103	0.00702371	0.00654467	1.07371	0.791971	0.9625	1.03874	0.891066	1	FALSE
339	Other headache syndromes	neurological	129	940	0.0566286	0.059728	0.944993	0.558439	0.9625	0.996024	0.968169	1	FALSE
282.8	Other hemoglobinopathies	hematopoietic	30	276	0.0131694	0.0175372	0.747621	0.132886	0.602364	0.802163	0.265093	0.814324	FALSE
638	Other high-risk pregnancy	pregnancy complications	1181	7436	0.518437	0.472487	1.20195	4.13829e-05	0.00109113	0.842749	0.000594485	0.012214	FALSE
401.3	Other hypertensive complications	circulatory system	13	58	0.00570676	0.00368535	1.55165	0.153344	0.651373	1.66653	0.10915	0.536257	FALSE
701	Other hypertrophic and atrophic conditions of skin	dermatologic	38	240	0.0166813	0.0152497	1.09547	0.604503	0.9625	1.03242	0.859251	1	FALSE
1019	Other ill-defined and unknown causes of morbidity and mortality	NULL	21	180	0.00921861	0.0114373	0.804209	0.346963	0.900278	0.793663	0.330141	0.913082	FALSE
279.7	Other immunological findings	endocrine/metabolic	23	40	0.0100966	0.00254162	4.00282	1.28642e-07	4.15331e-06	3.80457	8.79812e-07	2.72914e-05	FALSE
136	Other infectious and parasitic diseases	infectious diseases	10	22	0.00438982	0.00139789	3.14975	0.0026724	0.0374137	3.36974	0.00217513	0.0344105	FALSE
686	Other local infections of skin and subcutaneous tissue	dermatologic	10	77	0.00438982	0.00489262	0.89678	0.746397	0.9625	0.945923	0.872779	1	FALSE
598.9	Other nonspecific findings on examination of urine	genitourinary	60	395	0.0263389	0.0250985	1.05076	0.724364	0.9625	1.11927	0.434676	0.992387	FALSE
656	Other perinatal conditions of fetus or newborn	pregnancy complications	541	3503	0.237489	0.222582	1.08783	0.111065	0.535684	1.05283	0.34346	0.924072	FALSE
351	Other peripheral nerve disorders	neurological	39	371	0.0171203	0.0235735	0.721482	0.0545731	0.342598	0.62746	0.00737718	0.0884144	FALSE
613.7	Other signs and symptoms in breast	genitourinary	29	108	0.0127305	0.00686237	1.86614	0.00301941	0.0415366	1.84563	0.00424798	0.05895	FALSE
1004	Other signs and symptoms involving emotional state	NULL	21	112	0.00921861	0.00711653	1.29813	0.274673	0.832439	1.2481	0.366994	0.944611	FALSE
427.3	Other specified cardiac dysrhythmias	circulatory system	25	249	0.0109745	0.0158216	0.690244	0.0788849	0.431606	0.665022	0.0584103	0.380016	FALSE
704.8	Other specified diseases of hair and hair follicles	dermatologic	21	88	0.00921861	0.00559156	1.6547	0.03894	0.277491	1.59231	0.0640958	0.400789	FALSE
706.8	Other specified diseases of sebaceous glands	dermatologic	16	97	0.00702371	0.00616343	1.14057	0.627148	0.9625	1.25846	0.405086	0.974331	FALSE
279.8	Other specified disorders involving the immune mechanism	endocrine/metabolic	30	21	0.0131694	0.00133435	9.98793	7.42564e-16	3.55981e-14	10.0266	6.02891e-15	2.50993e-13	FALSE
613.8	Other specified disorders of breast	genitourinary	18	96	0.00790167	0.00609989	1.29773	0.312114	0.848857	1.10204	0.712145	1	FALSE
695.8	Other specified erythematous conditions	dermatologic	10	27	0.00438982	0.00171559	2.56565	0.0110671	0.110812	2.68138	0.0119716	0.125425	FALSE
1005	Other symptoms	NULL	40	167	0.0175593	0.0106113	1.66648	0.00400731	0.0483936	1.67071	0.00506906	0.0678586	FALSE
579	Other symptoms involving abdomen and pelvis	digestive	22	138	0.00965759	0.00876859	1.10237	0.672633	0.9625	1.03245	0.893271	1	FALSE
599.8	Other symptoms involving urinary system	genitourinary	51	306	0.0223881	0.0194434	1.15492	0.34632	0.900278	1.19549	0.252946	0.796718	FALSE
599	Other symptoms/disorders or the urinary system	genitourinary	18	65	0.00790167	0.00413013	1.92045	0.0146325	0.142016	1.85328	0.02504	0.220074	FALSE
1010	Other tests	NULL	355	4576	0.155838	0.290761	0.450303	7.20456e-40	1.13976e-37	0.453894	6.52748e-38	7.94344e-36	FALSE
479	Other upper respiratory disease	respiratory	59	332	0.0258999	0.0210954	1.2338	0.142035	0.632956	1.20352	0.207543	0.74452	FALSE
452	Other venous embolism and thrombosis	circulatory system	12	66	0.00526778	0.00419367	1.25748	0.466491	0.9625	1.25179	0.492768	1	FALSE
380.1	Otitis externa	sense organs	14	66	0.00614574	0.00419367	1.46836	0.193007	0.703916	1.44779	0.224962	0.764383	FALSE
628	Ovarian cyst	genitourinary	139	563	0.0610184	0.0357733	1.75156	8.95077e-09	3.21821e-07	1.69825	1.36066e-07	4.57991e-06	FALSE
256	Ovarian dysfunction	endocrine/metabolic	10	19	0.00438982	0.00120727	3.64778	0.000942986	0.0165756	3.52791	0.00180064	0.0296731	FALSE
625	Pain and other symptoms associated with female genital organs	genitourinary	107	600	0.046971	0.0381243	1.24349	0.0424929	0.296145	1.26765	0.0316386	0.251519	FALSE
745	Pain in joint	musculoskeletal	219	1215	0.096137	0.0772017	1.27136	0.00184497	0.0288985	1.17557	0.0414369	0.302089	FALSE
773	Pain in limb	symptoms	142	800	0.0623354	0.0508324	1.24134	0.0213913	0.184924	1.16219	0.120128	0.555678	FALSE
379.9	Pain, swelling or discharge of eye	sense organs	15	60	0.00658472	0.00381243	1.73199	0.0578292	0.353572	1.83725	0.0408397	0.299164	FALSE
512.2	Painful respiration	respiratory	20	136	0.00877963	0.0086415	1.01613	0.946976	0.964039	1.05239	0.836175	1	FALSE
427.9	Palpitations	circulatory system	122	721	0.0535558	0.0458127	1.17858	0.102299	0.508923	1.14321	0.194396	0.715393	FALSE
792.1	Papanicolaou smear of cervix or vagina with atypical squamous cells	genitourinary	137	962	0.0601405	0.0611259	0.982847	0.854266	0.9625	0.985929	0.882739	1	FALSE
427.11	Paroxysmal supraventricular tachycardia	circulatory system	19	222	0.00834065	0.014106	0.587847	0.026812	0.216411	0.526143	0.00899851	0.101683	FALSE
614.33	Pelvic inflammatory disease, NOS	genitourinary	15	28	0.00658472	0.00177913	3.71899	4.22493e-05	0.00109571	5.64042	2.63404e-07	8.68137e-06	FALSE
614.1	Pelvic peritoneal adhesions, female (postoperative) (postinfection)	genitourinary	12	52	0.00526778	0.0033041	1.59746	0.144554	0.642374	1.28756	0.443886	0.997146	FALSE
726	Peripheral enthesopathies and allied syndromes	musculoskeletal	16	57	0.00702371	0.00362181	1.94593	0.0189917	0.168791	1.6795	0.0740884	0.425492	FALSE
386.2	Peripheral or central vertigo	sense organs	11	27	0.0048288	0.00171559	2.82346	0.00377835	0.0472745	2.42208	0.0183	0.175458	FALSE
568.1	Peritoneal adhesions (postoperative) (postinfection)	digestive	13	83	0.00570676	0.00527386	1.08256	0.790866	0.9625	0.86671	0.644488	1	FALSE
451	Phlebitis and thrombophlebitis	circulatory system	17	302	0.00746269	0.0191892	0.384305	0.000132883	0.00309147	0.377143	0.000125366	0.00296014	FALSE
253.1	Pituitary hyperfunction	endocrine/metabolic	11	27	0.0048288	0.00171559	2.82346	0.00377835	0.0472745	2.98911	0.00293984	0.0449415	FALSE
635.3	Placenta previa and abruptio placenta	pregnancy complications	141	2246	0.0618964	0.142712	0.396352	7.34885e-25	5.28449e-23	0.379882	2.57684e-26	2.14555e-24	FALSE
507	Pleurisy; pleural effusion	respiratory	19	123	0.00834065	0.00781548	1.06776	0.791101	0.9625	1.24365	0.393688	0.967634	FALSE
480	Pneumonia	respiratory	17	82	0.00746269	0.00521032	1.43554	0.176422	0.667704	1.43015	0.196662	0.718522	FALSE
256.4	Polycystic ovaries	endocrine/metabolic	58	238	0.0254609	0.0151226	1.70149	0.000334721	0.00696748	1.83512	5.9312e-05	0.00146612	FALSE
622.1	Polyp of corpus uteri	genitourinary	49	54	0.0215101	0.00343119	6.38483	1.00698e-20	5.68942e-19	5.36666	3.43457e-16	1.55242e-14	FALSE
627.3	Postmenopausal atrophic vaginitis	genitourinary	10	127	0.00438982	0.00806964	0.541982	0.0625291	0.371883	0.500367	0.0374385	0.283386	FALSE
475.9	Postnasal drip	respiratory	14	68	0.00614574	0.00432075	1.42499	0.22889	0.76125	1.281	0.41081	0.974331	FALSE
300.9	Posttraumatic stress disorder	mental disorders	32	201	0.0140474	0.0127716	1.10131	0.614605	0.9625	1.04117	0.83854	1	FALSE
642.1	Preeclampsia and eclampsia	pregnancy complications	95	1702	0.0417032	0.108146	0.358884	2.15488e-21	1.36361e-19	0.324653	1.11877e-24	7.69522e-23	FALSE
427.6	Premature beats	circulatory system	11	82	0.0048288	0.00521032	0.92642	0.812316	0.9625	0.781275	0.454578	1	FALSE
627.5	Premature menopause and other ovarian failure	genitourinary	55	30	0.024144	0.00190621	12.9546	2.91791e-29	2.56452e-27	9.70118	1.2762e-21	7.7652e-20	FALSE
286.81	Primary hypercoagulable state	hematopoietic	88	140	0.0386304	0.00889567	4.47692	1.66209e-27	1.38391e-25	4.38281	5.06669e-25	3.8169e-23	FALSE
287.31	Primary thrombocytopenia	hematopoietic	12	109	0.00526778	0.00692591	0.759322	0.366601	0.92204	0.703287	0.259021	0.804421	FALSE
425.1	Primary/intrinsic cardiomyopathies	circulatory system	11	81	0.0048288	0.00514678	0.937918	0.842281	0.9625	0.804788	0.511806	1	FALSE
653	Problems associated with amniotic cavity and membranes	pregnancy complications	299	4287	0.131255	0.272398	0.403567	7.55464e-45	1.32794e-42	0.411903	1.15442e-41	2.02921e-39	FALSE
269	Proteinuria	endocrine/metabolic	16	141	0.00702371	0.00895921	0.782437	0.354074	0.905028	0.843997	0.532119	1	FALSE
698	Pruritus and related conditions	dermatologic	85	719	0.0373134	0.0456856	0.809641	0.0709775	0.40485	0.809523	0.0769017	0.43762	FALSE
696.41	Psoriasis vulgaris	dermatologic	19	108	0.00834065	0.00686237	1.21723	0.431307	0.9625	1.21962	0.436551	0.992387	FALSE
508	Pulmonary collapse; interstitial and compensatory emphysema	respiratory	17	150	0.00746269	0.00953107	0.781353	0.336816	0.879278	0.783843	0.358643	0.940543	FALSE
590	Pyelonephritis	genitourinary	37	145	0.0162423	0.00921337	1.7755	0.00197658	0.0300668	2.16363	6.64324e-05	0.00161686	FALSE
687.1	Rash and other nonspecific skin eruption	dermatologic	106	780	0.046532	0.0495616	0.93589	0.532057	0.9625	0.947031	0.615814	1	FALSE
443.1	Raynaud's syndrome	circulatory system	11	64	0.0048288	0.00406659	1.18834	0.597895	0.9625	0.997145	0.993224	1	FALSE
555.1	Regional enteritis	digestive	11	78	0.0048288	0.00495616	0.974178	0.935417	0.9625	1.00637	0.984579	1	FALSE
599.2	Retention of urine	genitourinary	20	297	0.00877963	0.0188715	0.460495	0.000835018	0.0153323	0.455901	0.000885271	0.0172901	FALSE
654.2	Rhesus isoimmunization in pregnancy	pregnancy complications	98	768	0.0430202	0.0487991	0.876254	0.228464	0.76125	0.816402	0.0707524	0.419185	FALSE
695.3	Rosacea	dermatologic	22	143	0.00965759	0.00908629	1.06349	0.789091	0.9625	0.93248	0.764986	1	FALSE
701.2	Scar conditions and fibrosis of skin	dermatologic	19	136	0.00834065	0.0086415	0.964892	0.884465	0.9625	0.859223	0.545338	1	FALSE
764	Sciatica	symptoms	54	324	0.023705	0.0205871	1.15513	0.332231	0.87018	1.09136	0.567201	1	FALSE
706.2	Sebaceous cyst	dermatologic	30	179	0.0131694	0.0113737	1.15999	0.45482	0.9625	1.09467	0.654793	1	FALSE
690.1	Seborrheic dermatitis	dermatologic	27	130	0.0118525	0.00826026	1.4401	0.0863921	0.448106	1.29463	0.23733	0.777057	FALSE
702.2	Seborrheic keratosis	dermatologic	51	292	0.0223881	0.0185538	1.21139	0.211403	0.73991	0.952865	0.757996	1	FALSE
244.1	Secondary hypothyroidism	endocrine/metabolic	14	87	0.00614574	0.00552802	1.11243	0.712208	0.9625	0.993993	0.98378	1	FALSE
287.32	Secondary thrombocytopenia	hematopoietic	16	250	0.00702371	0.0158851	0.43821	0.00143587	0.023911	0.417094	0.000845836	0.0169381	FALSE
389.1	Sensorineural hearing loss	sense organs	19	101	0.00834065	0.00641759	1.30218	0.292975	0.848857	1.2666	0.357236	0.93957	FALSE
470	Septal Deviations/Turbinate Hypertrophy	respiratory	13	73	0.00570676	0.00463845	1.23164	0.490086	0.9625	1.17517	0.598003	1	FALSE
90	Sexually transmitted infections (not HIV or hepatitis)	infectious diseases	15	59	0.00658472	0.00374889	1.76146	0.0509417	0.327008	2.2925	0.005831	0.0743923	FALSE
637	Short gestation; low birth weight; and fetal growth retardation	pregnancy complications	14	140	0.00614574	0.00889567	0.688958	0.185109	0.693608	0.666929	0.159357	0.659734	FALSE
512.7	Shortness of breath	respiratory	100	609	0.0438982	0.0386961	1.1406	0.232997	0.764733	1.16146	0.188146	0.702972	FALSE
282.5	Sickle cell anemia	hematopoietic	12	71	0.00526778	0.00451137	1.16855	0.618642	0.9625	1.15789	0.655875	1	FALSE
327	Sleep disorders	neurological	23	80	0.0100966	0.00508324	1.99631	0.00362944	0.0472745	2.17382	0.00155349	0.0267132	FALSE
772.2	Spasm of muscle	symptoms	11	63	0.0048288	0.00400305	1.20728	0.565228	0.9625	1.09208	0.797522	1	FALSE
720.1	Spinal stenosis of lumbar region	musculoskeletal	10	27	0.00438982	0.00171559	2.56565	0.0110671	0.110812	2.15376	0.0485263	0.338188	FALSE
721.1	Spondylosis without myelopathy	musculoskeletal	19	48	0.00834065	0.00304994	2.74928	0.000200425	0.00434345	2.28909	0.00324013	0.0483574	FALSE
840	Sprains and strains	injuries & poisonings	51	262	0.0223881	0.0166476	1.35272	0.0508594	0.327008	1.19733	0.258014	0.804145	FALSE
741.2	Stiffness of joint	musculoskeletal	10	30	0.00438982	0.00190621	2.30864	0.0221979	0.188801	1.80755	0.114035	0.548382	FALSE
41.2	Streptococcus infection	infectious diseases	17	280	0.00746269	0.0177913	0.415091	0.000455191	0.00933008	0.446158	0.00148686	0.0258485	FALSE
624.9	stress incontinence, female	genitourinary	28	318	0.0122915	0.0202059	0.603439	0.0108639	0.110812	0.512014	0.000863187	0.0170695	FALSE
316	Substance addiction and disorders	mental disorders	41	315	0.0179982	0.0200152	0.89738	0.51815	0.9625	0.960521	0.817231	1	FALSE
681	Superficial cellulitis and abscess	dermatologic	24	135	0.0105356	0.00857796	1.23064	0.351319	0.900788	1.17902	0.47164	1	FALSE
915	Superficial injury without mention of infection	injuries & poisonings	16	109	0.00702371	0.00692591	1.01422	0.958086	0.972221	0.973045	0.921076	1	FALSE
381.11	Suppurative and unspecified otitis media	sense organs	20	83	0.00877963	0.00527386	1.67063	0.0401785	0.285033	1.67662	0.045524	0.322955	FALSE
771.1	Swelling of limb	symptoms	46	275	0.0201932	0.0174736	1.15884	0.359537	0.910113	1.11822	0.499858	1	FALSE
293.1	Swelling, mass, or lump in head and neck [Space-occupying lesion, intracranial NOS]	mental disorders	28	134	0.0122915	0.00851442	1.44913	0.0759234	0.425925	1.4225	0.100292	0.515131	FALSE
687	Symptoms affecting skin	dermatologic	21	96	0.00921861	0.00609989	1.51603	0.0854828	0.447152	1.53218	0.0870218	0.472543	FALSE
741	Symptoms and disorders of the joints	musculoskeletal	19	126	0.00834065	0.0080061	1.04214	0.867359	0.9625	0.942952	0.817326	1	FALSE
429.3	Symptoms involving cardiovascular system	circulatory system	18	85	0.00790167	0.00540094	1.4667	0.141377	0.632956	1.43521	0.177018	0.690244	FALSE
561	Symptoms involving digestive system	digestive	29	153	0.0127305	0.00972169	1.31348	0.180865	0.679641	1.28008	0.236209	0.776888	FALSE
624	Symptoms involving female genital tract	genitourinary	53	319	0.023266	0.0202694	1.15136	0.34759	0.900278	1.30406	0.0868316	0.472543	FALSE
781	Symptoms involving nervous and musculoskeletal systems	symptoms	12	43	0.00526778	0.00273224	1.93292	0.0440267	0.298906	1.83977	0.0708984	0.419185	FALSE
519.9	Symptoms involving respiratory system and other chest symptoms	respiratory	13	111	0.00570676	0.00705299	0.808031	0.468423	0.9625	0.833481	0.544368	1	FALSE
772	Symptoms of the muscles	symptoms	23	197	0.0100966	0.0125175	0.804626	0.326376	0.863426	0.747604	0.195681	0.717653	FALSE
788	Syncope and collapse	symptoms	44	326	0.0193152	0.0207142	0.931131	0.659983	0.9625	1.04835	0.775231	1	FALSE
727.1	Synovitis and tenosynovitis	musculoskeletal	24	273	0.0105356	0.0173465	0.603177	0.0181521	0.165992	0.543997	0.00510441	0.0678586	FALSE
695.42	Systemic lupus erythematosus	dermatologic	20	82	0.00877963	0.00521032	1.69111	0.0358905	0.262865	1.73245	0.0340107	0.265049	FALSE
427.7	Tachycardia NOS	circulatory system	61	548	0.0267779	0.0348202	0.762678	0.0477651	0.313545	0.842448	0.221316	0.763128	FALSE
306.9	Tension headache	mental disorders	12	85	0.00526778	0.00540094	0.975214	0.935305	0.9625	1.01674	0.958161	1	FALSE
763	Thoracic or lumbosacral neuritis or radiculitis, unspecified	symptoms	24	73	0.0105356	0.00463845	2.28489	0.000472639	0.00933008	1.91596	0.00822202	0.0954941	FALSE
636.1	Threatened premature labor	pregnancy complications	52	191	0.022827	0.0121362	1.90148	4.7828e-05	0.00122039	1.97558	3.13508e-05	0.000799952	FALSE
478	Throat pain	respiratory	10	35	0.00438982	0.00222392	1.97821	0.0575885	0.353572	2.05252	0.0528225	0.358068	FALSE
287.3	Thrombocytopenia	hematopoietic	45	585	0.0197542	0.0371712	0.521995	3.21111e-05	0.000861013	0.520231	3.85592e-05	0.000968264	FALSE
242	Thyrotoxicosis with or without goiter	endocrine/metabolic	31	160	0.0136084	0.0101665	1.34323	0.135215	0.611171	1.31349	0.180584	0.690244	FALSE
389.4	Tinnitus	sense organs	16	79	0.00702371	0.0050197	1.40205	0.219243	0.754986	1.19633	0.526524	1	FALSE
318	Tobacco use disorder	mental disorders	55	308	0.024144	0.0195705	1.23948	0.147252	0.648228	1.19061	0.255483	0.800343	FALSE
291.1	Transient mental disorders due to conditions classified elsewhere	mental disorders	16	203	0.00702371	0.0128987	0.541307	0.0184084	0.166457	0.532576	0.017321	0.167084	FALSE
250.1	Type 1 diabetes	endocrine/metabolic	12	93	0.00526778	0.00590926	0.890869	0.707115	0.9625	1.07088	0.827443	1	FALSE
250.2	Type 2 diabetes	endocrine/metabolic	38	314	0.0166813	0.0199517	0.833303	0.292491	0.848857	0.725828	0.0732542	0.424144	FALSE
555.2	Ulcerative colitis	digestive	11	101	0.0048288	0.00641759	0.751231	0.368788	0.926069	0.714798	0.300994	0.863459	FALSE
663	Umbilical cord complications during labor and delivery	pregnancy complications	174	3276	0.0763828	0.208159	0.314592	6.19559e-46	1.22518e-43	0.322762	4.45204e-43	8.8039e-41	FALSE
709.7	Unspecified diffuse connective tissue disease	dermatologic	30	26	0.0131694	0.00165205	8.0646	8.27744e-15	3.53916e-13	7.47788	7.68604e-13	3.03983e-11	FALSE
599.4	Urinary incontinence	genitourinary	38	356	0.0166813	0.0226204	0.732991	0.0711431	0.40485	0.621314	0.00665585	0.0816245	FALSE
591	Urinary tract infection	genitourinary	110	708	0.048288	0.0449867	1.07711	0.479425	0.9625	1.16977	0.146528	0.625753	FALSE
947	Urticaria	dermatologic	36	234	0.0158033	0.0148685	1.06389	0.731458	0.9625	1.13253	0.498566	1	FALSE
218.1	Uterine leiomyoma	neoplasms	165	817	0.072432	0.0519126	1.42613	5.99977e-05	0.00146025	1.02006	0.829143	1	FALSE
371.1	Uveitis, noninfectious or NOS	sense organs	10	30	0.00438982	0.00190621	2.30864	0.0221979	0.188801	3.17171	0.00208118	0.0335963	FALSE
614.52	Vaginitis and vulvovaginitis	genitourinary	141	586	0.0618964	0.0372347	1.70603	3.21341e-08	1.10513e-06	1.86144	7.33666e-10	2.59482e-08	FALSE
454.1	Varicose veins of lower extremity	circulatory system	13	44	0.00570676	0.00279578	2.04718	0.0235804	0.196338	1.83458	0.0630733	0.397537	FALSE
671	Venous/cerebrovascular complications embolism in pregnancy and the puerperium	pregnancy complications	104	1351	0.0456541	0.0858432	0.509435	1.01615e-10	3.92085e-09	0.480582	4.45526e-12	1.71908e-10	FALSE
79	Viral infection	infectious diseases	39	336	0.0171203	0.0213496	0.798451	0.187213	0.693608	0.864745	0.405106	0.974331	FALSE
78	Viral warts & HPV	infectious diseases	53	327	0.023266	0.0207777	1.12261	0.440075	0.9625	1.05544	0.723711	1	FALSE
79.9	Viremia, NOS	infectious diseases	17	95	0.00746269	0.00603635	1.23807	0.419099	0.9625	1.36706	0.252505	0.796718	FALSE
368	Visual disturbances	sense organs	33	224	0.0144864	0.0142331	1.01806	0.924079	0.9625	0.964557	0.851754	1	FALSE
261.2	Vitamin B-complex deficiencies	endocrine/metabolic	11	65	0.0048288	0.00413013	1.16998	0.630954	0.9625	1.13414	0.705008	1	FALSE
261.4	Vitamin D deficiency	endocrine/metabolic	58	307	0.0254609	0.0195069	1.3132	0.0601663	0.36441	1.33749	0.0519943	0.355017	FALSE
512.1	Wheezing	respiratory	15	61	0.00658472	0.00387597	1.70349	0.0653745	0.38062	1.66733	0.0875708	0.472823	FALSE
550	Abdominal hernia	digestive											TRUE
790.9	Abnormal arterial blood gases	symptoms											TRUE
512.3	Abnormal chest sounds	respiratory											TRUE
286.9	Abnormal coagulation profile	hematopoietic											TRUE
346	Abnormal findings on study of brain and/or nervous system	neurological											TRUE
429.2	Abnormal function study of cardiovascular system	circulatory system											TRUE
781.2	Abnormal posture	symptoms											TRUE
350.5	Abnormal reflex	neurological											TRUE
589	Abnormal results of function study of kidney	genitourinary											TRUE
514.1	Abnormal results of function study of pulmonary system	respiratory											TRUE
794	Abnormal results of other function studies (bladder, pancreas, placenta, spleen, etc)	symptoms											TRUE
516	Abnormal sputum	respiratory											TRUE
350.2	Abnormality of gait	neurological											TRUE
289.9	Abnormality of red blood cells	hematopoietic											TRUE
276.4	Acid-base balance disorder	endocrine/metabolic											TRUE
175	Acquired absence of breast	neoplasms											TRUE
701.6	Acquired acanthosis nigricans	dermatologic											TRUE
286.4	Acquired coagulation factor deficiency	hematopoietic											TRUE
736.2	Acquired deformities of finger	musculoskeletal											TRUE
736.1	Acquired deformities of forearm	musculoskeletal											TRUE
736.3	Acquired deformities of hip	musculoskeletal											TRUE
735	Acquired foot deformities	musculoskeletal											TRUE
283	Acquired hemolytic anemias	hematopoietic											TRUE
738.4	Acquired spondylolisthesis	musculoskeletal											TRUE
735.2	Acquired toe deformities	musculoskeletal											TRUE
702.1	Actinic keratosis	dermatologic											TRUE
323.2	Acute (transverse) myelitis	neurological											TRUE
474	Acute and chronic tonsillitis	respiratory											TRUE
573.4	Acute and subacute necrosis of liver	digestive											TRUE
540.11	Acute appendicitis	digestive											TRUE
483	Acute bronchitis and bronchiolitis	respiratory											TRUE
498	Acute bronchospasm	respiratory											TRUE
938.1	Acute dermatitis due to solar radiation	dermatologic											TRUE
446.2	Acute febrile mucocutaneous lymph node syndrome (Kawasaki disease)	circulatory system											TRUE
535.1	Acute gastritis	digestive											TRUE
580.13	Acute glomerulonephritis, NOS	genitourinary											TRUE
81.11	Acute graft-versus-host disease	infectious diseases											TRUE
614.31	Acute inflammatory pelvic disease	genitourinary											TRUE
465.4	Acute laryngitis and tracheitis	respiratory											TRUE
710.11	Acute osteomyelitis	musculoskeletal											TRUE
577.1	Acute pancreatitis	digestive											TRUE
420.21	Acute pericarditis	circulatory system											TRUE
523.31	Acute periodontitis	digestive											TRUE
415.1	Acute pulmonary heart disease	circulatory system											TRUE
394.4	Acute rheumatic heart disease	circulatory system											TRUE
474.1	Acute tonsillitis	respiratory											TRUE
441.1	Acute vascular insufficiency of intestine	circulatory system											TRUE
433.6	Acute, but ill-defined cerebrovascular disease	circulatory system											TRUE
255.1	Adrenal hyperfunction	endocrine/metabolic											TRUE
255.2	Adrenal hypofunction	endocrine/metabolic											TRUE
255.3	Adrenogenital disorders	endocrine/metabolic											TRUE
260.3	Adult failure to thrive	endocrine/metabolic											TRUE
979	Adverse drug events and drug allergies	injuries & poisonings											TRUE
317	Alcohol-related disorders	mental disorders											TRUE
317.11	Alcoholic liver damage	mental disorders											TRUE
276.42	Alkalosis	endocrine/metabolic											TRUE
371.21	Allergic conjunctivitis	sense organs											TRUE
287.2	Allergic purpura	hematopoietic											TRUE
930	Allergic reaction to food	injuries & poisonings											TRUE
704.11	Alopecia Areata	dermatologic											TRUE
270.34	Alpha-1-antitrypsin deficiency	endocrine/metabolic											TRUE
291.8	Alteration of consciousness	mental disorders											TRUE
292.4	Altered mental status	mental disorders											TRUE
368.1	Amblyopia	sense organs											TRUE
270.33	Amyloidosis	endocrine/metabolic											TRUE
565.1	Anal and rectal polyp	digestive											TRUE
946	Anaphylactic shock NOS	injuries & poisonings											TRUE
285.21	Anemia in chronic kidney disease	hematopoietic											TRUE
285.22	Anemia in neoplastic disease	hematopoietic											TRUE
285.2	Anemia of chronic disease	hematopoietic											TRUE
411.41	Aneurysm and dissection of heart	circulatory system											TRUE
442.8	Aneurysm of other specified artery	circulatory system											TRUE
411.3	Angina pectoris	circulatory system											TRUE
368.3	Anisometropia	sense organs											TRUE
715.2	Ankylosing spondylitis	musculoskeletal											TRUE
759.1	Anomalies of endocrine glands, congenital	congenital anomalies											TRUE
526.3	Anomalies of jaw size/symmetry	digestive											TRUE
379.4	Anomalies of pupillary function	sense organs											TRUE
748	Anomalies of respiratory system, congenital	congenital anomalies											TRUE
524.3	Anomalies of tooth position/malocclusion	digestive											TRUE
426.4	Anomalous atrioventricular excitation	circulatory system											TRUE
260.6	Anorexia	endocrine/metabolic											TRUE
305.21	Anorexia nervosa	mental disorders											TRUE
334.2	Anterior horn cell disease	neurological											TRUE
253.4	Anterior pituitary disorders	endocrine/metabolic											TRUE
964.1	Anticoagulants causing adverse effects	injuries & poisonings											TRUE
972.6	Antihypertensive agents causing adverse effects	injuries & poisonings											TRUE
963.1	Antineoplastic and immunosuppressive drugs causing adverse effects	injuries & poisonings											TRUE
301.2	Antisocial/borderline personality disorder	mental disorders											TRUE
300	Anxiety disorders	mental disorders											TRUE
442.1	Aortic aneurysm	circulatory system											TRUE
447.7	Aortic ectasia	circulatory system											TRUE
394.3	Aortic valve disease	circulatory system											TRUE
379.3	Aphakia and other disorders of lens	sense organs											TRUE
292.11	Aphasia	mental disorders											TRUE
292.1	Aphasia/speech disturbance	mental disorders											TRUE
284	Aplastic anemia	hematopoietic											TRUE
513.31	Apnea	respiratory											TRUE
540	Appendiceal conditions	digestive											TRUE
540.1	Appendicitis	digestive											TRUE
442.4	Arterial dissection	circulatory system											TRUE
444	Arterial embolism and thrombosis	circulatory system											TRUE
444.1	Arterial embolism and thrombosis of lower extremity artery	circulatory system											TRUE
446.9	Arteritis NOS	circulatory system											TRUE
526.42	Arthralgia/ankylosis of temporomandibular joint	digestive											TRUE
713.5	Arthropathy associated with neurological disorders	musculoskeletal											TRUE
713	Arthropathy associated with other disorders classified elsewhere	musculoskeletal											TRUE
716.9	Arthropathy NOS	musculoskeletal											TRUE
133	Arthropod-borne diseases	infectious diseases											TRUE
742.8	Articular cartilage disorder	musculoskeletal											TRUE
572	Ascites (non malignant)	digestive											TRUE
414.2	ASCVD	circulatory system											TRUE
733.4	Aseptic necrosis of bone	musculoskeletal											TRUE
117.4	Aspergillosis	infectious diseases											TRUE
440.9	Atherosclerosis of aorta	circulatory system											TRUE
440.22	Atherosclerosis of native arteries of the extremities with intermittent claudication	circulatory system											TRUE
440.1	Atherosclerosis of renal artery	circulatory system											TRUE
440.2	Atherosclerosis of the extremities	circulatory system											TRUE
427.21	Atrial fibrillation	circulatory system											TRUE
427.22	Atrial flutter	circulatory system											TRUE
426.2	Atrioventricular [AV] block	circulatory system											TRUE
426.24	Atrioventricular block, complete	circulatory system											TRUE
624.2	Atrophy of female genital tract	genitourinary											TRUE
313.3	Autism	mental disorders											TRUE
279.2	Autoimmune disease NEC	endocrine/metabolic											TRUE
283.1	Autoimmune hemolytic anemias	hematopoietic											TRUE
38.3	Bacteremia	infectious diseases											TRUE
8.5	Bacterial enteritis	infectious diseases											TRUE
480.1	Bacterial pneumonia	respiratory											TRUE
539	Bariatric surgery	digestive											TRUE
530.13	Barrett's esophagus	digestive											TRUE
172.21	Basal cell carcinoma	neoplasms											TRUE
711.3	Behcet's syndrome	musculoskeletal											TRUE
227.1	Benign neoplasm of adrenal gland	neoplasms											TRUE
213	Benign neoplasm of bone and articular cartilage	neoplasms											TRUE
225.1	Benign neoplasm of brain, cranial nerves, meninges	neoplasms											TRUE
224	Benign neoplasm of eye	neoplasms											TRUE
224.1	Benign neoplasm of eye, uveal	neoplasms											TRUE
223	Benign neoplasm of kidney and other urinary organs	neoplasms											TRUE
210	Benign neoplasm of lip, oral cavity, and pharynx	neoplasms											TRUE
229.1	Benign neoplasm of lymph nodes	neoplasms											TRUE
221	Benign neoplasm of other female genital organs	neoplasms											TRUE
211	Benign neoplasm of other parts of digestive system	neoplasms											TRUE
220	Benign neoplasm of ovary	neoplasms											TRUE
227.2	Benign neoplasm of parathyroid gland	neoplasms											TRUE
227.3	Benign neoplasm of pituitary gland and craniopharyngeal duct (pouch)	neoplasms											TRUE
212	Benign neoplasm of respiratory and intrathoracic organs	neoplasms											TRUE
225.2	Benign neoplasm of spinal cord, meninges	neoplasms											TRUE
226	Benign neoplasm of thyroid glands	neoplasms											TRUE
229	Benign neoplasm of unspecified sites	neoplasms											TRUE
596.1	Bladder neck obstruction	genitourinary											TRUE
117.3	Blastomycotic infection	infectious diseases											TRUE
911	Blister	injuries & poisonings											TRUE
170.1	Bone cancer	neoplasms											TRUE
860	Bone marrow or stem cell transplant	neoplasms											TRUE
174.1	Breast cancer [female]	neoplasms											TRUE
612	Breast conditions, congenital or relating to hormones	genitourinary											TRUE
613.9	Breast disorder NOS	genitourinary											TRUE
873	Broken tooth	injuries & poisonings											TRUE
496.3	Bronchiectasis	respiratory											TRUE
480.5	Bronchopneumonia and lung abscess	respiratory											TRUE
695.2	Bullous dermatoses	dermatologic											TRUE
426.3	Bundle branch block	circulatory system											TRUE
1000	Burns	NULL											TRUE
726.3	Bursitis	musculoskeletal											TRUE
727.2	Bursitis disorders	musculoskeletal											TRUE
260.1	Cachexia	endocrine/metabolic											TRUE
726.4	Calcaneal spur; Exostosis NOS	musculoskeletal											TRUE
574.2	Calculus of bile duct	digestive											TRUE
594.2	Calculus of lower urinary tract	genitourinary											TRUE
594.3	Calculus of ureter	genitourinary											TRUE
189.2	Cancer of bladder	neoplasms											TRUE
191.11	Cancer of brain	neoplasms											TRUE
191.1	Cancer of brain and nervous system	neoplasms											TRUE
165.1	Cancer of bronchus; lung	neoplasms											TRUE
170.2	Cancer of connective tissue	neoplasms											TRUE
190	Cancer of eye	neoplasms											TRUE
164	Cancer of intrathoracic organs	neoplasms											TRUE
145.3	Cancer of major salivary glands	neoplasms											TRUE
145	Cancer of mouth	neoplasms											TRUE
194	Cancer of other endocrine glands	neoplasms											TRUE
184	Cancer of other female genital organs	neoplasms											TRUE
184.2	Cancer of other female genital organs (excluding uterus and ovary)	neoplasms											TRUE
202	Cancer of other lymphoid, histiocytic tissue	neoplasms											TRUE
151	Cancer of stomach	neoplasms											TRUE
145.2	Cancer of tongue	neoplasms											TRUE
165	Cancer within the respiratory system	neoplasms											TRUE
195	Cancer, suspected or other	neoplasms											TRUE
112.3	Candidiasis of skin and nails	infectious diseases											TRUE
172.3	Carcinoma in situ of skin	neoplasms											TRUE
747	Cardiac and circulatory congenital anomalies	congenital anomalies											TRUE
427.42	Cardiac arrest	circulatory system											TRUE
429.9	Cardiac complications, not elsewhere classified	circulatory system											TRUE
426	Cardiac conduction disorders	circulatory system											TRUE
426.92	Cardiac defibrillator in situ	circulatory system											TRUE
426.91	Cardiac pacemaker in situ	circulatory system											TRUE
747.11	Cardiac shunt/ heart septal defect	congenital anomalies											TRUE
797.1	Cardiogenic shock	symptoms											TRUE
416	Cardiomegaly	circulatory system											TRUE
277.8	Carnitine deficiencies	endocrine/metabolic											TRUE
347	Cataplexy and narcolepsy	neurological											TRUE
366	Cataract	sense organs											TRUE
557.1	Celiac disease	digestive											TRUE
681.3	Cellulitis and abscess of arm/hand	dermatologic											TRUE
681.2	Cellulitis and abscess of face/neck	dermatologic											TRUE
681.1	Cellulitis and abscess of fingers/toes	dermatologic											TRUE
681.6	Cellulitis and abscess of foot, toe	dermatologic											TRUE
681.5	Cellulitis and abscess of leg, except foot	dermatologic											TRUE
528.3	Cellulitis and abscess of oral soft tissues	digestive											TRUE
386.21	Central origin vertigo	sense organs											TRUE
327.31	Central/nonobstroctive sleep apnea	neurological											TRUE
433.5	Cerebral aneurysm	circulatory system											TRUE
433.21	Cerebral artery occlusion, with cerebral infarction	circulatory system											TRUE
348.4	Cerebral cysts	neurological											TRUE
331.9	Cerebral degeneration, unspecified	neurological											TRUE
348.2	Cerebral edema and compression of brain	neurological											TRUE
433.3	Cerebral ischemia	circulatory system											TRUE
816	Cerebral laceration and contusion	injuries & poisonings											TRUE
433	Cerebrovascular disease	circulatory system											TRUE
958	Certain early complications of trauma or procedure	injuries & poisonings											TRUE
180.1	Cervical cancer	neoplasms											TRUE
687.3	Changes in skin texture	dermatologic											TRUE
575.1	Cholangitis	digestive											TRUE
574.3	Cholecystitis without cholelithiasis	digestive											TRUE
574.11	Cholelithiasis with acute cholecystitis	digestive											TRUE
574.12	Cholelithiasis with other cholecystitis	digestive											TRUE
385.3	Cholesteatoma	sense organs											TRUE
575.6	Cholesterolosis of gallbladder	digestive											TRUE
274.21	Chondrocalcinosis	endocrine/metabolic											TRUE
363	Chorioretinal inflammations, scars, and other disorders of choroid	sense organs											TRUE
363.3	Chorioretinal scars	sense organs											TRUE
758	Chromosomal anomalies and genetic disorders	congenital anomalies											TRUE
496	Chronic airway obstruction	respiratory											TRUE
496.2	Chronic bronchitis	respiratory											TRUE
938.2	Chronic dermatitis due to solar radiation	dermatologic											TRUE
798.1	Chronic fatigue syndrome	symptoms											TRUE
580.14	Chronic glomerulonephritis, NOS	genitourinary											TRUE
81.12	Chronic graft-versus-host disease	infectious diseases											TRUE
70.4	Chronic hepatitis	infectious diseases											TRUE
371.9	Chronic inflammatory disorders of orbit	sense organs											TRUE
614.32	Chronic inflammatory pelvic disease	genitourinary											TRUE
592.13	Chronic interstitial cystitis	genitourinary											TRUE
585.4	Chronic kidney disease, Stage I or II	genitourinary											TRUE
585.33	Chronic Kidney Disease, Stage III	genitourinary											TRUE
585.34	Chronic Kidney Disease, Stage IV	genitourinary											TRUE
495.1	Chronic obstructive asthma	respiratory											TRUE
495.11	Chronic obstructive asthma with exacerbation	respiratory											TRUE
710.12	Chronic osteomyelitis	musculoskeletal											TRUE
355.1	Chronic pain syndrome	neurological											TRUE
577.2	Chronic pancreatitis	digestive											TRUE
573.1	Chronic passive congestion of liver	digestive											TRUE
420.22	Chronic pericarditis	circulatory system											TRUE
523.32	Chronic periodontitis	digestive											TRUE
415.2	Chronic pulmonary heart disease	circulatory system											TRUE
245.2	Chronic thyroiditis	endocrine/metabolic											TRUE
707.2	Chronic ulcer of leg or foot	dermatologic											TRUE
707.3	Chronic ulcer of unspecified site	dermatologic											TRUE
456	Chronic venous insufficiency [CVI]	circulatory system											TRUE
327.6	Circadian rhythm sleep disorder	neurological											TRUE
459.9	Circulatory disease NEC	circulatory system											TRUE
701.3	Circumscribed scleroderma	dermatologic											TRUE
571.51	Cirrhosis of liver without mention of alcohol	digestive											TRUE
735.22	Claw toe (acquired)	musculoskeletal											TRUE
749.1	Cleft palate	congenital anomalies											TRUE
117.2	Coccidioidomycosis	infectious diseases											TRUE
803.21	Colles' fracture	injuries & poisonings											TRUE
153.2	Colon cancer	neoplasms											TRUE
368.5	Color vision deficiencies	sense organs											TRUE
153	Colorectal cancer	neoplasms											TRUE
348.7	Coma	neurological											TRUE
355	Complex regional/central pain syndrome	neurological											TRUE
859	Complication due to other implant and internal device	injuries & poisonings											TRUE
853	Complication of colostomy or enterostomy	injuries & poisonings											TRUE
858	Complication of internal orthopedic device	injuries & poisonings											TRUE
855	Complication of nervous system device, implant, and graft	injuries & poisonings											TRUE
639	Complications following abortion or ectopic and molar pregnancies	pregnancy complications											TRUE
854	Complications of cardiac/vascular device, implant, and graft	injuries & poisonings											TRUE
536.7	Complications of gastrostomy, colostomy and enterostomy	digestive											TRUE
679	Complications of in utero procedures	pregnancy complications											TRUE
668	Complications of the administration of anesthetic or other sedation in labor and delivery	pregnancy complications											TRUE
817	Concussion	injuries & poisonings											TRUE
656.7	Conditions involving the integument and temperature regulation of fetus and newborn	pregnancy complications											TRUE
312	Conduct disorders	mental disorders											TRUE
389.2	Conductive hearing loss	sense organs											TRUE
756.1	Congenital anomalies of abdominal wall; diaphram	congenital anomalies											TRUE
612.3	Congenital anomalies of breast	genitourinary											TRUE
749	Congenital anomalies of face and neck	congenital anomalies											TRUE
751.1	Congenital anomalies of genital organs	congenital anomalies											TRUE
747.13	Congenital anomalies of great vessels	congenital anomalies											TRUE
750.21	Congenital anomalies of intestine	congenital anomalies											TRUE
755	Congenital anomalies of limbs	congenital anomalies											TRUE
751.12	Congenital anomalies of male genital organs	congenital anomalies											TRUE
750.13	Congenital anomalies of mouth/tongue	congenital anomalies											TRUE
756.3	Congenital anomalies of muscle, tendon, fascia, and connective tissue	congenital anomalies											TRUE
747.2	Congenital anomalies of peripheral vascular system	congenital anomalies											TRUE
753.2	Congenital anomalies of posterior segment of eye	congenital anomalies											TRUE
691	Congenital anomalies of skin	dermatologic											TRUE
749.2	Congenital anomalies of skull and face bones	congenital anomalies											TRUE
750.15	Congenital anomalies of stomach	congenital anomalies											TRUE
753	Congenital anomalies of the eye	congenital anomalies											TRUE
757	Congenital anomalies of the integument	congenital anomalies											TRUE
755.4	Congenital anomalies of upper limb, including shoulder girdle	congenital anomalies											TRUE
751.2	Congenital anomalies of urinary system	congenital anomalies											TRUE
755.3	Congenital anomaly of fingers/toes	congenital anomalies											TRUE
750.22	Congenital anomaly of gallbladder, bile ducts, liver, pancreas	congenital anomalies											TRUE
753.1	Congenital cataract and lens anomalies	congenital anomalies											TRUE
286.1	Congenital coagulation defects	hematopoietic											TRUE
286.12	Congenital deficiency of other clotting factors (including factor VII)	hematopoietic											TRUE
755.1	Congenital deformities of feet	congenital anomalies											TRUE
286.13	Congenital factor VIII disorder	hematopoietic											TRUE
755.61	Congenital hip dysplasia and deformity	congenital anomalies											TRUE
750.5	Congenital hypertrophic pyloric stenosis	congenital anomalies											TRUE
244.5	Congenital hypothyroidism	endocrine/metabolic											TRUE
754	Congenital musculoskeletal deformities of spine	congenital anomalies											TRUE
756.5	Congenital osteodystrophies	congenital anomalies											TRUE
691.3	Congenital pigmentary anomalies of skin	dermatologic											TRUE
428.1	Congestive heart failure (CHF) NOS	circulatory system											TRUE
371.2	Conjunctivitis, noninfectious	sense organs											TRUE
284.2	Constitutional aplastic anemia	hematopoietic											TRUE
939.1	Contact and allergic dermatitis of eyelid	dermatologic											TRUE
931	Contact dermatitis and other eczema due to plants [except food]	dermatologic											TRUE
739	Contracture of joint	musculoskeletal											TRUE
728.71	Contracture of palmar fascia [Dupuytren's disease]	musculoskeletal											TRUE
364.9	Cornea replaced by transplant	sense organs											TRUE
364.4	Corneal degenerations	sense organs											TRUE
364.5	Corneal dystrophy	sense organs											TRUE
364.2	Corneal edema	sense organs											TRUE
364.1	Corneal opacity	sense organs											TRUE
364	Corneal opacity and other disorders of cornea	sense organs											TRUE
370.1	Corneal ulcer	sense organs											TRUE
700	Corns and callosities	dermatologic											TRUE
733.6	Costochondritis	musculoskeletal											TRUE
771.2	Cramp of limb	symptoms											TRUE
1006	Crushing injury	NULL											TRUE
1008	Crushing or internal injury to organs	NULL											TRUE
737	Curvature of spine	musculoskeletal											TRUE
255.11	Cushing's syndrome	endocrine/metabolic											TRUE
695.41	Cutaneous lupus erythematosus	dermatologic											TRUE
577.3	Cyst and pseudocyst of pancreas	digestive											TRUE
733.2	Cyst of bone	musculoskeletal											TRUE
586.2	Cyst of kidney, acquired	genitourinary											TRUE
528.41	Cyst of the salivary gland	digestive											TRUE
614.53	Cyst or abscess of Bartholin's gland	genitourinary											TRUE
499	Cystic fibrosis	respiratory											TRUE
751.21	Cystic kidney disease	congenital anomalies											TRUE
592.1	Cystitis	genitourinary											TRUE
362.23	Cystoid macular degeneration of retina	sense organs											TRUE
526.1	Cysts of the jaws	digestive											TRUE
302.1	Decreased libido	mental disorders											TRUE
288.1	Decreased white blood cell count	hematopoietic											TRUE
707.1	Decubitus ulcer	dermatologic											TRUE
286.6	Defibrination syndrome	hematopoietic											TRUE
281.9	Deficiency anemias	hematopoietic											TRUE
279.11	Deficiency of humoral immunity	endocrine/metabolic											TRUE
389.3	Degenerative and vascular disorders of ear	sense organs											TRUE
334	Degenerative disease of the spinal cord	neurological											TRUE
702	Degenerative skin conditions and other dermatoses	dermatologic											TRUE
702.4	Degenerative skin disorders	dermatologic											TRUE
259.3	Delay in sexual development and puberty NEC	endocrine/metabolic											TRUE
290	Delirium dementia and amnestic and other cognitive disorders	mental disorders											TRUE
290.2	Delirium due to conditions classified elsewhere	mental disorders											TRUE
521.1	Dental caries	digestive											TRUE
524	Dentofacial anomalies, including malocclusion	digestive											TRUE
509.8	Dependence on respirator [Ventilator] or supplemental oxygen	respiratory											TRUE
938	Dermatitis due to solar radiation	dermatologic											TRUE
695.21	Dermatitis herpetiformis	dermatologic											TRUE
709.5	Dermatomyositis	dermatologic											TRUE
110.1	Dermatophytosis	infectious diseases											TRUE
315	Develomental delays and disorders	mental disorders											TRUE
253.3	Diabetes insipidus	endocrine/metabolic											TRUE
250	Diabetes mellitus	endocrine/metabolic											TRUE
250.7	Diabetic retinopathy	endocrine/metabolic											TRUE
550.2	Diaphragmatic hernia	digestive											TRUE
741.3	Difficulty in walking	musculoskeletal											TRUE
368.2	Diplopia and disorders of binocular vision	sense organs											TRUE
448	Disease of capillaries	circulatory system											TRUE
394.7	Disease of tricuspid valve	circulatory system											TRUE
529	Diseases and other conditions of the tongue	digestive											TRUE
31	Diseases due to other mycobacteria	infectious diseases											TRUE
530	Diseases of esophagus	digestive											TRUE
521	Diseases of hard tissues of teeth	digestive											TRUE
577	Diseases of pancreas	digestive											TRUE
706	Diseases of sebaceous glands	dermatologic											TRUE
289.5	Diseases of spleen	hematopoietic											TRUE
526	Diseases of the jaws	digestive											TRUE
473	Diseases of the larynx and vocal cords	respiratory											TRUE
528	Diseases of the oral soft tissues, excluding lesions specific for gingiva and tongue	digestive											TRUE
527	Diseases of the salivary glands	digestive											TRUE
254	Diseases of thymus gland	endocrine/metabolic											TRUE
288	Diseases of white blood cells	hematopoietic											TRUE
279	Disorders involving the immune mechanism	endocrine/metabolic											TRUE
368.7	Disorders of accommodation	sense organs											TRUE
389.5	Disorders of acoustic nerve	sense organs											TRUE
255	Disorders of adrenal glands	endocrine/metabolic											TRUE
270.2	Disorders of amino-acid metabolism	endocrine/metabolic											TRUE
277.4	Disorders of bilirubin excretion	endocrine/metabolic											TRUE
275.5	Disorders of calcium/phosphorus metabolism	endocrine/metabolic											TRUE
724.2	Disorders of coccyx	musculoskeletal											TRUE
372	Disorders of conjunctiva	sense organs											TRUE
275.2	Disorders of copper metabolism	endocrine/metabolic											TRUE
513.8	Disorders of diaphragm	respiratory											TRUE
530.5	Disorders of esophageal motility	digestive											TRUE
380	Disorders of external ear	sense organs											TRUE
379.5	Disorders of iris and ciliary body	sense organs											TRUE
275.1	Disorders of iron metabolism	hematopoietic											TRUE
375	Disorders of lacrimal system	sense organs											TRUE
275.3	Disorders of magnesium metabolism	endocrine/metabolic											TRUE
275	Disorders of mineral metabolism	endocrine/metabolic											TRUE
377	Disorders of optic nerve and visual pathways	sense organs											TRUE
352	Disorders of other cranial nerves	neurological											TRUE
252	Disorders of parathyroid gland	endocrine/metabolic											TRUE
275.53	Disorders of phosphorus metabolism	endocrine/metabolic											TRUE
270.3	Disorders of plasma protein metabolism	endocrine/metabolic											TRUE
277.1	Disorders of porphyrin metabolism	endocrine/metabolic											TRUE
367	Disorders of refraction and accommodation; blindness and low vision	sense organs											TRUE
724.1	Disorders of sacrum	musculoskeletal											TRUE
705	Disorders of sweat glands	dermatologic											TRUE
337	Disorders of the autonomic nervous system	neurological											TRUE
360	Disorders of the globe	sense organs											TRUE
376	Disorders of the orbit	sense organs											TRUE
253	Disorders of the pituitary gland and its hypothalamic control	endocrine/metabolic											TRUE
270.21	Disorders of urea cycle metabolism	endocrine/metabolic											TRUE
379.2	Disorders of vitreous body	sense organs											TRUE
588	Disorders resulting from impaired renal function	genitourinary											TRUE
527.7	Disturbance of salivary secretion	digestive											TRUE
520.2	Disturbances in tooth eruption	digestive											TRUE
270.1	Disturbances of amino-acid transport	endocrine/metabolic											TRUE
350.6	Disturbances of sensation of smell and taste	neurological											TRUE
562.2	Diverticulitis	digestive											TRUE
562.1	Diverticulosis	digestive											TRUE
362.27	Drusen (degenerative) of retina	sense organs											TRUE
531.3	Duodenal ulcer	digestive											TRUE
535.6	Duodenitis	digestive											TRUE
705.1	Dyshidrosis	dermatologic											TRUE
620	Dysplasia of female genital organs	genitourinary											TRUE
624.1	Dystrophy of female genital tract	genitourinary											TRUE
41.4	E. coli	infectious diseases											TRUE
305.2	Eating disorder	mental disorders											TRUE
634.3	Ectopic pregnancy	pregnancy complications											TRUE
374.1	Ectropion or entropion	sense organs											TRUE
1014	Effects of heat, cold and air pressure	NULL											TRUE
990	Effects radiation NOS	injuries & poisonings											TRUE
276.1	Electrolyte imbalance	endocrine/metabolic											TRUE
790.8	Elevated C-reactive protein (CRP)	symptoms											TRUE
795.82	Elevated cancer antigen 125 [CA 125]	symptoms											TRUE
790.1	Elevated sedimentation rate	symptoms											TRUE
444.2	Embolism and thrombosis of abdominal aorta	circulatory system											TRUE
496.1	Emphysema	respiratory											TRUE
506	Empyema and pneumothorax	respiratory											TRUE
323	Encephalitis	neurological											TRUE
323.8	Encephalitis, non-infectious	neurological											TRUE
348.8	Encephalopathy, not elsewhere classified	neurological											TRUE
585.32	End stage renal disease	genitourinary											TRUE
420.3	Endocarditis	circulatory system											TRUE
656.3	Endocrine and metabolic disturbances of fetus and newborn	pregnancy complications											TRUE
621	Endometrial hyperplasia	genitourinary											TRUE
288.3	Eosinophilia	hematopoietic											TRUE
530.15	Eosinophilic esophagitis	digestive											TRUE
345.1	Epilepsy	neurological											TRUE
375.2	Epiphora	sense organs											TRUE
605	Erectile dysfunction [ED]	genitourinary											TRUE
695.81	Erythema nodosum	dermatologic											TRUE
690	Erythematosquamous dermatosis	dermatologic											TRUE
530.2	Esophageal bleeding (varices/hemorrhage)	digestive											TRUE
530.1	Esophagitis, GERD and related diseases	digestive											TRUE
242.3	Exophthalmos	endocrine/metabolic											TRUE
333	Extrapyramidal disease and abnormal movement disorders	neurological											TRUE
369.2	Eye infection, viral	sense organs											TRUE
352.2	Facial nerve disorders [CN7]	neurological											TRUE
772.6	Facial weakness	symptoms											TRUE
264.2	Failure to thrive (childhood)	endocrine/metabolic											TRUE
550.3	Femoral hernia	digestive											TRUE
610.2	Fibroadenosis of breast	genitourinary											TRUE
610.3	Fibrosclerosis of breast	genitourinary											TRUE
426.21	First degree AV block	circulatory system											TRUE
735.1	Flat foot	musculoskeletal											TRUE
276.6	Fluid overload	endocrine/metabolic											TRUE
803.3	Fracture of clavicle or scapula	injuries & poisonings											TRUE
801.1	Fracture of foot	injuries & poisonings											TRUE
804	Fracture of hand or wrist	injuries & poisonings											TRUE
803.1	Fracture of humerus	injuries & poisonings											TRUE
800	Fracture of lower limb	injuries & poisonings											TRUE
800.1	Fracture of neck of femur	injuries & poisonings											TRUE
800.4	Fracture of patella	injuries & poisonings											TRUE
802	Fracture of pelvis	injuries & poisonings											TRUE
803.2	Fracture of radius and ulna	injuries & poisonings											TRUE
807	Fracture of ribs	injuries & poisonings											TRUE
800.3	Fracture of tibia and fibula	injuries & poisonings											TRUE
809	Fracture of unspecified bones	injuries & poisonings											TRUE
800.2	Fracture of unspecified part of femur	injuries & poisonings											TRUE
803	Fracture of upper limb	injuries & poisonings											TRUE
805	Fracture of vertebral column without mention of spinal cord injury	injuries & poisonings											TRUE
564	Functional digestive disorders	digestive											TRUE
596.5	Functional disorders of bladder	genitourinary											TRUE
612.1	Galactorrhea	genitourinary											TRUE
791	Gangrene	symptoms											TRUE
531.2	Gastric ulcer	digestive											TRUE
530.7	Gastroesophageal laceration-hemorrhage syndrome	digestive											TRUE
569.2	Gastrointestinal complications	digestive											TRUE
303.31	Gastrointestinal malfunction arising from mental factors	mental disorders											TRUE
531.5	Gastrojejunal ulcer	digestive											TRUE
345.11	Generalized convulsive epilepsy	neurological											TRUE
736.4	Genu valgum or varum (acquired)	musculoskeletal											TRUE
523	Gingival and periodontal diseases	digestive											TRUE
523.1	Gingivitis	digestive											TRUE
365	Glaucoma	sense organs											TRUE
529.1	Glossitis	digestive											TRUE
529.6	Glossodynia	digestive											TRUE
255.21	Glucocorticoid deficiency	endocrine/metabolic											TRUE
250.5	Glycosuria or Acetonuria	endocrine/metabolic											TRUE
90.2	Gonococcal infections	infectious diseases											TRUE
274.1	Gout	endocrine/metabolic											TRUE
274.11	Gouty arthropathy	endocrine/metabolic											TRUE
81.1	Graft-versus-host disease	infectious diseases											TRUE
38.1	Gram negative septicemia	infectious diseases											TRUE
38.2	Gram positive septicemia	infectious diseases											TRUE
593.1	Gross hematuria	genitourinary											TRUE
41.8	H. pylori	infectious diseases											TRUE
292.6	Hallucinations	mental disorders											TRUE
735.23	Hallux rigidus	musculoskeletal											TRUE
428.2	Heart failure NOS	circulatory system											TRUE
428.4	Heart failure with preserved EF [Diastolic heart failure]	circulatory system											TRUE
428.3	Heart failure with reduced EF [Systolic or combined heart failure]	circulatory system											TRUE
429.1	Heart transplant/surgery	circulatory system											TRUE
395	Heart valve disorders	circulatory system											TRUE
395.6	Heart valve replaced	circulatory system											TRUE
134	Helminthiases	infectious diseases											TRUE
741.5	Hemarthrosis	musculoskeletal											TRUE
578.1	Hematemesis	digestive											TRUE
656.5	Hematological disorders of newborn	pregnancy complications											TRUE
342	Hemiplegia	neurological											TRUE
285.8	Hemoglobinuria	hematopoietic											TRUE
516.1	Hemoptysis	respiratory											TRUE
635	Hemorrhage during pregnancy; childbirth and postpartum	pregnancy complications											TRUE
531.1	Hemorrhage from gastrointestinal ulcer	digestive											TRUE
656.4	Hemorrhage of fetus or newborn	pregnancy complications											TRUE
578.9	Hemorrhage of gastrointestinal tract	digestive											TRUE
850	Hemorrhage or hematoma complicating a procedure	injuries & poisonings											TRUE
286.5	Hemorrhagic disorder due to intrinsic circulating anticoagulants	hematopoietic											TRUE
70.9	Hepatitis NOS	infectious diseases											TRUE
573.3	Hepatomegaly	digestive											TRUE
356	Hereditary and idiopathic peripheral neuropathy	neurological											TRUE
520.1	Hereditary disturbances in tooth structure	digestive											TRUE
275.11	Hereditary hemochromatosis	hematopoietic											TRUE
362.7	Hereditary retinal dystrophies	sense organs											TRUE
53.1	Herpes zoster with nervous system complications	infectious diseases											TRUE
705.3	Hidradenitis	dermatologic											TRUE
117.1	Histoplasmosis	infectious diseases											TRUE
71.1	HIV infection, symptomatic	infectious diseases											TRUE
201	Hodgkin's disease	neoplasms											TRUE
962.3	Hormones and synthetic substitutes causing adverse effects in therapeutic use	injuries & poisonings											TRUE
71	Human immunodeficiency virus [HIV] disease	infectious diseases											TRUE
603.1	Hydrocele	genitourinary											TRUE
331.1	Hydrocephalus	neurological											TRUE
255.12	Hyperaldosteronism	endocrine/metabolic											TRUE
275.6	Hypercalcemia	endocrine/metabolic											TRUE
272.14	Hyperchylomicronemia	endocrine/metabolic											TRUE
286.8	Hypercoagulable state	hematopoietic											TRUE
272.12	Hyperglyceridemia	endocrine/metabolic											TRUE
367.8	Hypermetropia	sense organs											TRUE
276.11	Hyperosmolality and/or hypernatremia	endocrine/metabolic											TRUE
252.1	Hyperparathyroidism	endocrine/metabolic											TRUE
276.13	Hyperpotassemia	endocrine/metabolic											TRUE
446.3	Hypersensitivity angiitis	circulatory system											TRUE
327.1	Hypersomnia	neurological											TRUE
401	Hypertension	circulatory system											TRUE
401.2	Hypertensive heart and/or renal disease	circulatory system											TRUE
401.21	Hypertensive heart disease	circulatory system											TRUE
425.11	Hypertrophic obstructive cardiomyopathy	circulatory system											TRUE
612.2	Hypertrophy of breast (Gynecomastia)	genitourinary											TRUE
527.1	Hypertrophy of salivary gland	digestive											TRUE
513.4	Hyperventilation	respiratory											TRUE
275.51	Hypocalcemia	endocrine/metabolic											TRUE
251.1	Hypoglycemia	endocrine/metabolic											TRUE
252.2	Hypoparathyroidism	endocrine/metabolic											TRUE
458	Hypotension	circulatory system											TRUE
780	Hypothermia/Chills	symptoms											TRUE
360.3	Hypotony of eye	sense organs											TRUE
513.3	Hypoventilation	respiratory											TRUE
258	Iatrogenic endocrine disorders	endocrine/metabolic											TRUE
458.2	Iatrogenic hypotension	circulatory system											TRUE
452.1	Iatrogenic pulmonary embolism and infarction	circulatory system											TRUE
691.1	Ichthyosis congenita	dermatologic											TRUE
504.1	Idiopathic fibrosing alveolitis	respiratory											TRUE
559	Ileostomy status	digestive											TRUE
560.2	Impaction of intestine	digestive											TRUE
686.2	Impetigo	dermatologic											TRUE
312.3	Impulse control disorder	mental disorders											TRUE
550.6	Incisional hernia	digestive											TRUE
343	Infantile cerebral palsy	neurological											TRUE
369	Infection of the eye	sense organs											TRUE
41.9	Infection with drug-resistant microorganisms	infectious diseases											TRUE
81	Infection/inflammation of internal prosthetic device; implant; and graft	infectious diseases											TRUE
657	Infections specific to the perinatal period	pregnancy complications											TRUE
79.2	Infectious mononucleosis	infectious diseases											TRUE
712	Infective connective tissue disorders	musculoskeletal											TRUE
132	Infestation (lice, mites)	infectious diseases											TRUE
371	Inflammation of the eye	sense organs											TRUE
526.5	Inflammatory conditions of jaw	digestive											TRUE
614.5	Inflammatory disease of cervix, vagina, and vulva	genitourinary											TRUE
614	Inflammatory diseases of female pelvic organs	genitourinary											TRUE
942	Infusion and transfusion reaction	injuries & poisonings											TRUE
703.1	Ingrowing nail	dermatologic											TRUE
550.1	Inguinal hernia	digestive											TRUE
907	Injuries to the nervous system	injuries & poisonings											TRUE
1007	Injury to blood vessels	NULL											TRUE
957	Injury to other and unspecified nerves	injuries & poisonings											TRUE
250.3	Insulin pump user	endocrine/metabolic											TRUE
722.7	Intervertebral disc disorder with myelopathy	musculoskeletal											TRUE
134.1	Intestinal helminthiases	infectious diseases											TRUE
8	Intestinal infection	infectious diseases											TRUE
8.52	Intestinal infection due to C. difficile	infectious diseases											TRUE
8.7	Intestinal infection due to protozoa	infectious diseases											TRUE
557	Intestinal malabsorption (non-celiac)	digestive											TRUE
430.2	Intracerebral hemorrhage	circulatory system											TRUE
430	Intracranial hemorrhage	circulatory system											TRUE
818	Intracranial hemorrhage (injury)	injuries & poisonings											TRUE
656.1	Isoimmunization of fetus or newborn	pregnancy complications											TRUE
573.5	Jaundice (not of newborn)	digestive											TRUE
732.1	Juvenile osteochondrosis	musculoskeletal											TRUE
714.2	Juvenile rheumatoid arthritis	musculoskeletal											TRUE
370	Keratitis	sense organs											TRUE
370.3	Keratoconjunctivitis	sense organs											TRUE
364.41	Keratoconus	sense organs											TRUE
701.1	Keratoderma, acquired	dermatologic											TRUE
587	Kidney replaced by transpant	genitourinary											TRUE
737.1	Kyphosis (acquired)	musculoskeletal											TRUE
386.3	Labyrinthitis	sense organs											TRUE
350.3	Lack of coordination	neurological											TRUE
264.9	Lack of normal physiological development, unspecified	endocrine/metabolic											TRUE
374.2	Lagophthalmos	sense organs											TRUE
202.24	Large cell lymphoma	neoplasms											TRUE
1012	Late effect	NULL											TRUE
433.8	Late effects of cerebrovascular disease	circulatory system											TRUE
728.2	Laxity of ligament or hypermobility syndrome	musculoskeletal											TRUE
315.1	Learning disorder	mental disorders											TRUE
426.32	Left bundle branch block	circulatory system											TRUE
204	Leukemia	neoplasms											TRUE
528.6	Leukoplakia of oral mucosa	digestive											TRUE
214	Lipoma	neoplasms											TRUE
277.51	Lipoprotein disorders	endocrine/metabolic											TRUE
571.8	Liver abscess and sequelae of chronic liver disease	digestive											TRUE
573.2	Liver replaced by transplant	digestive											TRUE
278.3	Localized adiposity	endocrine/metabolic											TRUE
742.1	Loose body in joint	musculoskeletal											TRUE
737.2	Lordosis (acquired)	musculoskeletal											TRUE
525.1	Loss of teeth or edentulism	digestive											TRUE
754.1	Lumbosacral spondylolysis, congenital	congenital anomalies											TRUE
500	Lung disease due to external agents	respiratory											TRUE
510.2	Lung transplant	respiratory											TRUE
695.4	Lupus (localized and systemic)	dermatologic											TRUE
130.1	Lyme disease	infectious diseases											TRUE
204.11	Lymphoid leukemia, acute	neoplasms											TRUE
204.12	Lymphoid leukemia, chronic	neoplasms											TRUE
202.23	Lymphosarcoma	neoplasms											TRUE
362.29	Macular degeneration (senile) of retina NOS	sense organs											TRUE
362.26	Macular puckering of retina	sense organs											TRUE
647.3	Major puerperal infection	pregnancy complications											TRUE
189.21	Malignant neoplasm of bladder	neoplasms											TRUE
174.11	Malignant neoplasm of female breast	neoplasms											TRUE
189.11	Malignant neoplasm of kidney, except pelvis	neoplasms											TRUE
155.1	Malignant neoplasm of liver, primary	neoplasms											TRUE
189.4	Malignant neoplasm of other urinary organs	neoplasms											TRUE
184.11	Malignant neoplasm of ovary	neoplasms											TRUE
153.3	Malignant neoplasm of rectum, rectosigmoid junction, and anus	neoplasms											TRUE
159.4	Malignant neoplasm of retroperitoneum and peritoneum	neoplasms											TRUE
159.2	Malignant neoplasm of small intestine, including duodenum	neoplasms											TRUE
182	Malignant neoplasm of uterus	neoplasms											TRUE
195.1	Malignant neoplasm, other	neoplasms											TRUE
733.8	Malunion and nonunion of fracture	musculoskeletal											TRUE
611.11	Mammographic microcalcification	genitourinary											TRUE
191	Manlignant and unknown neoplasms of brain and nervous system	neoplasms											TRUE
381.3	Mastoiditis & related conditions	sense organs											TRUE
255.13	Medulloadrenal hyperfunction	endocrine/metabolic											TRUE
281.1	Megaloblastic anemia	hematopoietic											TRUE
172.11	Melanomas of skin	neoplasms											TRUE
292.3	Memory loss	mental disorders											TRUE
386.1	Meniere's disease	sense organs											TRUE
320	Meningitis	neurological											TRUE
315.3	Mental retardation	mental disorders											TRUE
41.12	Methicillin resistant Staphylococcus aureus	infectious diseases											TRUE
41.11	Methicillin sensitive Staphylococcus aureus	infectious diseases											TRUE
292.2	Mild cognitive impairment	mental disorders											TRUE
634	Miscarriage; stillbirth	pregnancy complications											TRUE
634.1	Missed abortion/Hydatidiform mole	pregnancy complications											TRUE
394.2	Mitral valve disease	circulatory system											TRUE
394.1	Mitral valve stenosis and aortic valve stenosis	circulatory system											TRUE
626.21	Mittelschmerz	genitourinary											TRUE
272.13	Mixed hyperlipidemia	endocrine/metabolic											TRUE
204.3	Monocytic leukemia	neoplasms											TRUE
433.32	Moyamoya disease	circulatory system											TRUE
480.13	MRSA pneumonia	respiratory											TRUE
204.4	Multiple myeloma	neoplasms											TRUE
335	Multiple sclerosis	neurological											TRUE
772.3	Muscle weakness	symptoms											TRUE
728.1	Muscular calcification and ossification	musculoskeletal											TRUE
359.1	Muscular dystrophies	neurological											TRUE
772.1	Muscular wasting and disuse atrophy	symptoms											TRUE
358.1	Myasthenia gravis	neurological											TRUE
117	Mycoses	infectious diseases											TRUE
204.21	Myeloid leukemia, acute	neoplasms											TRUE
204.22	Myeloid leukemia, chronic	neoplasms											TRUE
200	Myeloproliferative disease	neoplasms											TRUE
411.2	Myocardial infarction	circulatory system											TRUE
420.1	Myocarditis	circulatory system											TRUE
333.2	Myoclonus	neurological											TRUE
359.2	Myopathy	neurological											TRUE
384.1	Myringitis	sense organs											TRUE
471	Nasal polyps	respiratory											TRUE
174.3	Neoplasm of uncertain behavior of breast	neoplasms											TRUE
158	Neoplasm of unspecified nature of digestive system	neoplasms											TRUE
580.31	Nephritis and nephropathy in diseases classified elsewhere	genitourinary											TRUE
580.2	Nephrotic syndrome without mention of glomerulonephritis	genitourinary											TRUE
353.1	Nerve plexus lesions	neurological											TRUE
353	Nerve root and plexus disorders	neurological											TRUE
752	Nervous system congenital anomalies	congenital anomalies											TRUE
752.1	Neural tube defects	congenital anomalies											TRUE
209	Neuroendocrine tumors	neoplasms											TRUE
199.4	Neurofibromatosis	neoplasms											TRUE
292	Neurological disorders	mental disorders											TRUE
288.11	Neutropenia	hematopoietic											TRUE
202.21	Nodular lymphoma	neoplasms											TRUE
283.2	Non-autoimmune hemolytic anemias	hematopoietic											TRUE
875	Non-healing surgical wound	injuries & poisonings											TRUE
202.2	Non-Hodgkins lymphoma	neoplasms											TRUE
580.12	Non-proliferative glomerulonephritis	genitourinary											TRUE
769	Nonallopathic lesions NEC	symptoms											TRUE
371.33	Noninfectious dermatoses of eyelid	sense organs											TRUE
450	Noninfectious disorders of lymphatic channels	circulatory system											TRUE
395.2	Nonrheumatic aortic valve disorders	circulatory system											TRUE
395.4	Nonrheumatic pulmonary valve disorders	circulatory system											TRUE
395.3	Nonrheumatic tricuspid valve disorders	circulatory system											TRUE
346.3	Nonspecific abnormal findings in cerebrospinal fluid	neurological											TRUE
575.9	Nonspecific abnormal findings on radiological and other examination of biliary tract	digestive											TRUE
346.1	Nonspecific abnormal findings on radiological and other examination of skull and head	neurological											TRUE
346.2	Nonspecific abnormal results of function study of brain and central nervous system	neurological											TRUE
259.1	Nonspecific abnormal results of other endocrine function study	endocrine/metabolic											TRUE
790	Nonspecific findings on examination of blood	symptoms											TRUE
241.2	Nontoxic multinodular goiter	endocrine/metabolic											TRUE
729.7	Nontraumatic compartment syndrome	musculoskeletal											TRUE
260.22	Nutritional marasmus	endocrine/metabolic											TRUE
378.2	Nystagmus and other irregular eye movements	sense organs											TRUE
300.3	Obsessive-compulsive disorders	mental disorders											TRUE
496.21	Obstructive chronic bronchitis	respiratory											TRUE
751.3	Obstructive genitourinary defect	congenital anomalies											TRUE
433.1	Occlusion and stenosis of precerebral arteries	circulatory system											TRUE
433.2	Occlusion of cerebral arteries	circulatory system											TRUE
433.11	Occlusion of cerebral arteries, with cerebral infarction	circulatory system											TRUE
599.6	Oliguria and anuria	genitourinary											TRUE
870.2	Open wound of ear	injuries & poisonings											TRUE
871.3	Open wound of foot except toe(s) alone	injuries & poisonings											TRUE
871.1	Open wound of hand except finger(s)	injuries & poisonings											TRUE
870.5	Open wound of lip and mouth	injuries & poisonings											TRUE
871.4	Open wound of toe(s)	injuries & poisonings											TRUE
870.1	Open wound or laceration of eye or eyelid	injuries & poisonings											TRUE
871	Open wounds of extremities	injuries & poisonings											TRUE
870	Open wounds of head; neck; and trunk	injuries & poisonings											TRUE
365.1	Open-angle glaucoma	sense organs											TRUE
965.1	Opiates and related narcotics causing adverse effects in therapeutic use	injuries & poisonings											TRUE
377.1	Optic atrophy	sense organs											TRUE
377.3	Optic neuritis/neuropathy	sense organs											TRUE
528.12	Oral aphthae	digestive											TRUE
327.41	Organic or persistent insomnia	neurological											TRUE
513.32	Orthopnea	respiratory											TRUE
458.1	Orthostatic hypotension	circulatory system											TRUE
731	Osteitis deformans and osteopathies associated with other disorders classified elsewhere	musculoskeletal											TRUE
740.1	Osteoarthritis; localized	musculoskeletal											TRUE
740.3	Osteoarthrosis involving more than one site, but not specified as generalized	musculoskeletal											TRUE
740.12	Osteoarthrosis, localized, secondary	musculoskeletal											TRUE
732.7	Osteochondritis dissecans	musculoskeletal											TRUE
732	Osteochondropathies	musculoskeletal											TRUE
710.1	Osteomyelitis	musculoskeletal											TRUE
710	Osteomyelitis, periostitis, and other infections involving bone	musculoskeletal											TRUE
743.11	Osteoporosis NOS	musculoskeletal											TRUE
736	Other acquired deformities of limbs	musculoskeletal											TRUE
738	Other acquired musculoskeletal deformity	musculoskeletal											TRUE
411.9	Other acute and subacute forms of ischemic heart disease	circulatory system											TRUE
721.8	Other allied disorders of spine	musculoskeletal											TRUE
504	Other alveolar and parietoalveolar pneumonopathy	respiratory											TRUE
722.9	Other and unspecified disc disorder	musculoskeletal											TRUE
349	Other and unspecified disorders of the nervous system	neurological											TRUE
442	Other aneurysm	circulatory system											TRUE
716	Other arthropathies	musculoskeletal											TRUE
218.2	Other benign neoplasm of uterus	neoplasms											TRUE
426.8	Other cardiac conduction disorders	circulatory system											TRUE
425.8	Other cardiomyopathy	circulatory system											TRUE
598.4	Other cells and casts in urine	genitourinary											TRUE
331	Other cerebral degenerations	neurological											TRUE
411.8	Other chronic ischemic heart disease, unspecified	circulatory system											TRUE
324	Other CNS infection and poliomyelitis	neurological											TRUE
348	Other conditions of brain	neurological											TRUE
348.9	Other conditions of brain, NOS	neurological											TRUE
755.6	Other congenital anomalies of lower limb, including pelvic girdle	congenital anomalies											TRUE
756	Other congenital musculoskeletal anomalies	congenital anomalies											TRUE
277.6	Other deficiencies of circulating enzymes	endocrine/metabolic											TRUE
281	Other deficiency anemia	hematopoietic											TRUE
341	Other demyelinating diseases of central nervous system	neurological											TRUE
289	Other diseases of blood and blood-forming organs	hematopoietic											TRUE
510	Other diseases of lung	respiratory											TRUE
519.8	Other diseases of respiratory system, NEC	respiratory											TRUE
519	Other diseases of respiratory system, not elsewhere classified	respiratory											TRUE
447	Other disorders of arteries and arterioles	circulatory system											TRUE
575.8	Other disorders of biliary tract	digestive											TRUE
596	Other disorders of bladder	genitourinary											TRUE
271.9	Other disorders of carbohydrate transport and metabolism	endocrine/metabolic											TRUE
723	Other disorders of cervical region	musculoskeletal											TRUE
459	Other disorders of circulatory system	circulatory system											TRUE
379	Other disorders of eye	sense organs											TRUE
374	Other disorders of eyelids	sense organs											TRUE
575.7	Other disorders of gallbladder	digestive											TRUE
277.5	Other disorders of lipoid metabolism	endocrine/metabolic											TRUE
277	Other disorders of metabolism	endocrine/metabolic											TRUE
385	Other disorders of middle ear and mastoid	sense organs											TRUE
253.7	Other disorders of neurohypophysis	endocrine/metabolic											TRUE
251	Other disorders of pancreatic internal secretion	endocrine/metabolic											TRUE
568	Other disorders of peritoneum	digestive											TRUE
277.2	Other disorders of purine and pyrimidine metabolism	endocrine/metabolic											TRUE
727	Other disorders of synovium, tendon, and bursa	musculoskeletal											TRUE
384	Other disorders of tympanic membrane	sense organs											TRUE
597	Other disorders of urethra and urinary tract	genitourinary											TRUE
426.25	Other heart block	circulatory system											TRUE
282.9	Other hereditary hemolytic anemias	hematopoietic											TRUE
425.12	Other hypertrophic cardiomyopathy	circulatory system											TRUE
715	Other inflammatory spondylopathies	musculoskeletal											TRUE
560.4	Other intestinal obstruction	digestive											TRUE
306	Other mental disorder	mental disorders											TRUE
172.2	Other non-epithelial cancer of skin	neoplasms											TRUE
362.3	Other nondiabetic retinopathy	sense organs											TRUE
613	Other nonmalignant breast conditions	genitourinary											TRUE
263	Other nutritional deficiency	endocrine/metabolic											TRUE
870.3	Other open wound of head and face	injuries & poisonings											TRUE
344	Other paralytic syndromes	neurological											TRUE
290.3	Other persistent mental disorders due to conditions classified elsewhere	mental disorders											TRUE
505	Other pulmonary inflamation or edema	respiratory											TRUE
362	Other retinal disorders	sense organs											TRUE
610.8	Other specified benign mammary dysplasias	genitourinary											TRUE
751.22	Other specified congenital anomalies of kidney	congenital anomalies											TRUE
752.2	Other specified congenital anomalies of nervous system	congenital anomalies											TRUE
709.6	Other specified diffuse diseases of connective tissue	dermatologic											TRUE
527.8	Other specified diseases of the salivary glands	digestive											TRUE
270.38	Other specified disorders of plasma protein metabolism	endocrine/metabolic											TRUE
535.8	Other specified gastritis	digestive											TRUE
743.13	Other specified osteoporosis	musculoskeletal											TRUE
443.8	Other specified peripheral vascular diseases	circulatory system											TRUE
842	Other sprains and strains	injuries & poisonings											TRUE
724.8	Other symptoms referable to back	musculoskeletal											TRUE
724.9	Other unspecified back disorders	musculoskeletal											TRUE
281.12	Other vitamin B12 deficiency anemia	hematopoietic											TRUE
381.1	Otitis media	sense organs											TRUE
381.9	Otorrhea	sense organs											TRUE
383	Otosclerosis	sense organs											TRUE
278	Overweight, obesity and other hyperalimentation	endocrine/metabolic											TRUE
782.6	Pallor and flushing	symptoms											TRUE
157	Pancreatic cancer	neoplasms											TRUE
284.1	Pancytopenia	hematopoietic											TRUE
729.3	Panniculitis	musculoskeletal											TRUE
473.3	Paralysis/spasm of vocal cords or larynx	respiratory											TRUE
560.1	Paralytic ileus	digestive											TRUE
378.5	Paralytic strabismus	sense organs											TRUE
295.2	Paranoid disorders	mental disorders											TRUE
270.32	Paraproteinemia	endocrine/metabolic											TRUE
696.2	Parapsoriasis	dermatologic											TRUE
327.5	Parasomnia	neurological											TRUE
332	Parkinson's disease	neurological											TRUE
427.1	Paroxysmal tachycardia, unspecified	circulatory system											TRUE
427.12	Paroxysmal ventricular tachycardia	circulatory system											TRUE
345.12	Partial epilepsy	neurological											TRUE
743.2	Pathologic fracture	musculoskeletal											TRUE
743.22	Pathologic fracture of femur	musculoskeletal											TRUE
743.21	Pathologic fracture of vertebrae	musculoskeletal											TRUE
742.2	Pathological, developmental or recurrent dislocation	musculoskeletal											TRUE
756.2	Pectus and other congenital anomalies of ribs/sternum	congenital anomalies											TRUE
756.21	Pectus excavatum	congenital anomalies											TRUE
132.1	Pediculosis and phthirus infestation	infectious diseases											TRUE
614.3	Pelvic inflammatory disease (PID)	genitourinary											TRUE
695.22	Pemphigus and pemphigoid	dermatologic											TRUE
531.4	Peptic ulcer, site unspecified	digestive											TRUE
384.4	Perforation of tympanic membrane	sense organs											TRUE
522.5	Periapical abscess	digestive											TRUE
420.2	Pericarditis	circulatory system											TRUE
656.6	Perinatal disorders of digestive system	pregnancy complications											TRUE
656.8	Perinatal jaundice	pregnancy complications											TRUE
337.1	Peripheral autonomic neuropathy	neurological											TRUE
362.6	Peripheral retinal degenerations	sense organs											TRUE
443.9	Peripheral vascular disease, unspecified	circulatory system											TRUE
560.3	Peritoneal or intestinal adhesions	digestive											TRUE
567	Peritonitis and retroperitoneal infections	digestive											TRUE
281.11	Pernicious anemia	hematopoietic											TRUE
789.1	Persistent vomiting	symptoms											TRUE
301	Personality disorders	mental disorders											TRUE
313	Pervasive developmental disorders	mental disorders											TRUE
270.12	Phenylketonuria [PKU]	endocrine/metabolic											TRUE
325	Phlebitis and thrombophlebitis of intracranial venous sinuses	neurological											TRUE
451.2	Phlebitis and thrombophlebitis of lower extremities	circulatory system											TRUE
300.13	Phobia	mental disorders											TRUE
686.3	Pilonidal cyst	dermatologic											TRUE
253.5	Pituitary dwarfism	endocrine/metabolic											TRUE
253.2	Pituitary hypofunction	endocrine/metabolic											TRUE
696.3	Pityriasis	dermatologic											TRUE
727.8	Plica syndrome	musculoskeletal											TRUE
480.11	Pneumococcal pneumonia	respiratory											TRUE
480.3	Pneumonia due to fungus (mycoses)	respiratory											TRUE
501	Pneumonitis due to inhalation of food or vomitus	respiratory											TRUE
975	Poisoning by agents primarily acting on the smooth and skeletal muscles and respiratory system	injuries & poisonings											TRUE
965	Poisoning by analgesics, antipyretics, and antirheumatics	injuries & poisonings											TRUE
960	Poisoning by antibiotics	injuries & poisonings											TRUE
966	Poisoning by anticonvulsants and anti-Parkinsonism drugs	injuries & poisonings											TRUE
971	Poisoning by drugs primarily affecting the autonomic nervous system	injuries & poisonings											TRUE
961	Poisoning by other anti-infectives	injuries & poisonings											TRUE
963	Poisoning by primarily systemic agents	injuries & poisonings											TRUE
969	Poisoning by psychotropic agents	injuries & poisonings											TRUE
446.6	Polyarteritis nodosa	circulatory system											TRUE
270.31	Polyclonal hypergammaglobulinemia	endocrine/metabolic											TRUE
200.1	Polycythemia vera	neoplasms											TRUE
289.8	Polycythemia, secondary	hematopoietic											TRUE
276.8	Polydipsia	endocrine/metabolic											TRUE
259.8	Polyglandular activity in multiple endocrine adenomatosis	endocrine/metabolic											TRUE
717	Polymyalgia Rheumatica	musculoskeletal											TRUE
709.4	Polymyositis	dermatologic											TRUE
316.1	Polyneuropathy due to drugs	mental disorders											TRUE
250.6	Polyneuropathy in diabetes	endocrine/metabolic											TRUE
622	Polyp of female genital organs	genitourinary											TRUE
571.81	Portal hypertension	digestive											TRUE
258.1	Postablative ovarian failure	endocrine/metabolic											TRUE
502	Postinflammatory pulmonary fibrosis	respiratory											TRUE
722.8	Postlaminectomy syndrome	musculoskeletal											TRUE
627.1	Postmenopausal bleeding	genitourinary											TRUE
80	Postoperative infection	infectious diseases											TRUE
958.1	Postoperative shock	injuries & poisonings											TRUE
452.8	Postphlebitic syndrome	circulatory system											TRUE
783.1	Postprocedural fever	symptoms											TRUE
876	Posttraumatic wound infection not elsewhere classified	injuries & poisonings											TRUE
259.4	Precocious sexual development and puberty NEC	endocrine/metabolic											TRUE
418.1	Precordial pain	circulatory system											TRUE
627.4	Premenopausal menorrhagia	genitourinary											TRUE
626.4	Premenstrual tension syndromes	genitourinary											TRUE
367.4	Presbyopia	sense organs											TRUE
365.2	Primary angle-closure glaucoma	sense organs											TRUE
571.6	Primary biliary cirrhosis	digestive											TRUE
365.11	Primary open angle glaucoma	sense organs											TRUE
415.21	Primary pulmonary hypertension	circulatory system											TRUE
360.2	Progressive myopia	sense organs											TRUE
618.1	Prolapse of vaginal walls	genitourinary											TRUE
580.11	Proliferative glomerulonephritis	genitourinary											TRUE
260	Protein-calorie malnutrition	endocrine/metabolic											TRUE
131	Protozoan infection	infectious diseases											TRUE
695.7	Prurigo and Lichen	dermatologic											TRUE
480.12	Pseudomonal pneumonia	respiratory											TRUE
696.4	Psoriasis	dermatologic											TRUE
696.42	Psoriatic arthropathy	dermatologic											TRUE
303.3	Psychogenic disorder	mental disorders											TRUE
368.91	Psychophysical visual disturbances	sense organs											TRUE
295.3	Psychosis	mental disorders											TRUE
374.3	Ptosis of eyelid	sense organs											TRUE
503	Pulmonary congestion and hypostasis	respiratory											TRUE
415.11	Pulmonary embolism and infarction, acute	circulatory system											TRUE
415	Pulmonary heart disease	circulatory system											TRUE
509.3	Pulmonary insufficiency or respiratory failure following trauma and surgery	respiratory											TRUE
522.1	Pulpitis and necrosis of tooth pulp	digestive											TRUE
287	Purpura and other hemorrhagic conditions	hematopoietic											TRUE
686.5	Pyoderma	dermatologic											TRUE
711.1	Pyogenic arthritis	musculoskeletal											TRUE
686.4	Pyogenic granuloma	dermatologic											TRUE
287.4	Qualitative platelet defects	hematopoietic											TRUE
530.14	Reflux esophagitis	digestive											TRUE
711.2	Reiter's disease	musculoskeletal											TRUE
594.8	Renal colic	genitourinary											TRUE
585.31	Renal dialysis	genitourinary											TRUE
585.2	Renal failure NOS	genitourinary											TRUE
588.1	Renal osteodystrophy	genitourinary											TRUE
580.4	Renal sclerosis, NOS	genitourinary											TRUE
513	Respiratory abnormalities	respiratory											TRUE
509.5	Respiratory arrest	respiratory											TRUE
519.2	Respiratory complications	respiratory											TRUE
656.2	Respiratory conditions of fetus and newborn	pregnancy complications											TRUE
509.1	Respiratory failure	respiratory											TRUE
509	Respiratory failure, insufficiency, arrest	respiratory											TRUE
509.2	Respiratory insufficiency	respiratory											TRUE
327.71	Restless legs syndrome	neurological											TRUE
202.22	Reticulosarcoma	neoplasms											TRUE
361.1	Retinal detachment with retinal defect	sense organs											TRUE
361	Retinal detachments and defects	sense organs											TRUE
362.9	Retinal edema	sense organs											TRUE
362.8	Retinal hemorrhage/ischemia	sense organs											TRUE
362.4	Retinal vascular changes and abnomalities	sense organs											TRUE
362.1	Retinopathy of prematurity	sense organs											TRUE
361.2	Retinoschisis and retinal cysts	sense organs											TRUE
772.4	Rhabdomyolysis	symptoms											TRUE
394	Rheumatic disease of the heart valves	circulatory system											TRUE
729.1	Rheumatism, unspecified and fibrositis	musculoskeletal											TRUE
714.1	Rheumatoid arthritis	musculoskeletal											TRUE
714	Rheumatoid arthritis and other inflammatory polyarthropathies	musculoskeletal											TRUE
261.41	Rickets or osteomalacia	endocrine/metabolic											TRUE
426.31	Right bundle branch block	circulatory system											TRUE
840.2	Rotator cuff (capsule) sprain	injuries & poisonings											TRUE
727.5	Rupture of synovium	musculoskeletal											TRUE
727.6	Rupture of tendon, nontraumatic	musculoskeletal											TRUE
715.1	Sacroiliitis NEC	musculoskeletal											TRUE
697	Sarcoidosis	dermatologic											TRUE
301.1	Schizoid personality disorder	mental disorders											TRUE
295.1	Schizophrenia	mental disorders											TRUE
295	Schizophrenia and other psychotic disorders	mental disorders											TRUE
722.3	Schmorl's nodes	musculoskeletal											TRUE
379.1	Scleritis and episcleritis	sense organs											TRUE
706.3	Seborrhea	dermatologic											TRUE
426.23	Second degree AV block	circulatory system											TRUE
249	Secondary diabetes mellitus	endocrine/metabolic											TRUE
588.2	Secondary hyperparathyroidism (of renal origin)	genitourinary											TRUE
198.6	Secondary malignancy of bone	neoplasms											TRUE
198.5	Secondary malignancy of brain/spine	neoplasms											TRUE
198.1	Secondary malignancy of lymph nodes	neoplasms											TRUE
198.2	Secondary malignancy of respiratory organs	neoplasms											TRUE
198	Secondary malignant neoplasm	neoplasms											TRUE
198.3	Secondary malignant neoplasm of digestive systems	neoplasms											TRUE
198.4	Secondary malignant neoplasm of liver	neoplasms											TRUE
198.7	Secondary malignant neoplasm of skin	neoplasms											TRUE
425.2	Secondary/extrinsic cardiomyopathies	circulatory system											TRUE
366.2	Senile cataract	sense organs											TRUE
362.31	Separation of retinal layers	sense organs											TRUE
994.2	Sepsis	injuries & poisonings											TRUE
994.21	Septic shock	injuries & poisonings											TRUE
38	Septicemia	infectious diseases											TRUE
260.2	severe protein-calorie malnutrition	endocrine/metabolic											TRUE
302	Sexual and gender identity disorders	mental disorders											TRUE
797	Shock	symptoms											TRUE
264.1	Short stature	endocrine/metabolic											TRUE
527.2	Sialoadenitis	digestive											TRUE
528.7	Sialolithiasis	digestive											TRUE
709.2	Sicca syndrome	dermatologic											TRUE
240	Simple and unspecified goiter	endocrine/metabolic											TRUE
427.8	Sinoatrial node dysfunction (Bradycardia)	circulatory system											TRUE
819	Skull and face fracture and other intercranial injury	injuries & poisonings											TRUE
327.3	Sleep apnea	neurological											TRUE
327.72	Sleep related leg cramps	neurological											TRUE
327.7	Sleep related movement disorders	neurological											TRUE
586.11	Small kidney	genitourinary											TRUE
514.2	Solitary pulmonary nodule	respiratory											TRUE
303.4	Somatoform disorder	mental disorders											TRUE
291.4	Specific nonpsychotic mental disorders due to brain damage	mental disorders											TRUE
315.2	Speech and language disorder	mental disorders											TRUE
752.11	Spina bifida	congenital anomalies											TRUE
952	Spinal cord injury without evidence of spinal bone injury	injuries & poisonings											TRUE
715.3	Spinal enthesopathy	musculoskeletal											TRUE
720	Spinal stenosis	musculoskeletal											TRUE
334.1	Spinocerebellar disease	neurological											TRUE
130	Spirochetal infection	infectious diseases											TRUE
579.2	Splenomegaly	digestive											TRUE
754.2	Spondylolisthesis, congenital	congenital anomalies											TRUE
721.2	Spondylosis with myelopathy	musculoskeletal											TRUE
287.1	Spontaneous ecchymoses	hematopoietic											TRUE
841	Sprains and strains of back and neck	injuries & poisonings											TRUE
172.22	Squamous cell carcinoma	neoplasms											TRUE
41.1	Staphylococcus infections	infectious diseases											TRUE
528.1	Stomatitis and mucositis	digestive											TRUE
528.11	Stomatitis and mucositis (ulcerative)	digestive											TRUE
378.1	Strabismus (not specified as paralytic)	sense organs											TRUE
378	Strabismus and other disorders of binocular eye movements	sense organs											TRUE
743.4	Stress fracture	musculoskeletal											TRUE
530.3	Stricture and stenosis of esophagus	digestive											TRUE
447.1	Stricture of artery	circulatory system											TRUE
586.4	Stricture/obstruction of ureter	genitourinary											TRUE
430.1	Subarachnoid hemorrhage	circulatory system											TRUE
430.3	Subdural hemorrhage	circulatory system											TRUE
368.9	Subjective visual disturbances	sense organs											TRUE
1003	Sudden death	NULL											TRUE
297.1	Suicidal ideation	mental disorders											TRUE
297	Suicidal ideation or attempt	mental disorders											TRUE
297.2	Suicide or self-inflicted injury	mental disorders											TRUE
910	Superficial injury, infected	injuries & poisonings											TRUE
370.2	Superficial keratitis	sense organs											TRUE
427.61	Supraventricular premature beats	circulatory system											TRUE
292.12	Symbolic dysfunction	mental disorders											TRUE
627.2	Symptomatic menopause	genitourinary											TRUE
293	Symptoms involving head and neck	mental disorders											TRUE
726.2	Synoviopathy	musculoskeletal											TRUE
994.1	Systemic inflammatory response syndrome (SIRS)	injuries & poisonings											TRUE
709.3	Systemic sclerosis	dermatologic											TRUE
446.7	Takayasu's disease	circulatory system											TRUE
704.12	Telogen effluvium	dermatologic											TRUE
526.41	Temporomandibular joint disorder, unspecified	digestive											TRUE
526.4	Temporomandibular joint disorders	digestive											TRUE
257.1	Testicular hypofunction	endocrine/metabolic											TRUE
446.1	Thromboangiitis obliterans	circulatory system											TRUE
446.8	Thrombotic microangiopathy	circulatory system											TRUE
193	Thyroid cancer	neoplasms											TRUE
246.2	Thyroid cyst	endocrine/metabolic											TRUE
245	Thyroiditis	endocrine/metabolic											TRUE
245.1	Thyroiditis, acute and subacute	endocrine/metabolic											TRUE
242.31	Thyrotoxic exophthalmos	endocrine/metabolic											TRUE
333.3	Tics and choreas	neurological											TRUE
313.2	Tics and stuttering	mental disorders											TRUE
333.4	Torsion dystonia	neurological											TRUE
723.1	Torticollis	musculoskeletal											TRUE
981	Toxic effect of (non-ethyl) alcohol and petroleum and other solvents	injuries & poisonings											TRUE
986	Toxic effect of carbon monoxide	injuries & poisonings											TRUE
983	Toxic effect of corrosive aromatics, acids, and caustic alkalis	injuries & poisonings											TRUE
984	Toxic effect of lead and its compounds (including fumes)	injuries & poisonings											TRUE
987	Toxic effect of other gases, fumes, or vapors	injuries & poisonings											TRUE
985	Toxic effect of other metals	injuries & poisonings											TRUE
989	Toxic effect of other substances, chiefly nonmedicinal as to source	injuries & poisonings											TRUE
913	Toxic effect of venom	injuries & poisonings											TRUE
695.1	Toxic erythema	dermatologic											TRUE
569.1	Toxic gastroenteritis and colitis	digestive											TRUE
362.5	Toxic maculopathy of retina	sense organs											TRUE
242.2	Toxic multinodular goiter	endocrine/metabolic											TRUE
519.1	Tracheostomy complications	respiratory											TRUE
292.5	Transient alteration of awareness	mental disorders											TRUE
433.31	Transient cerebral ischemia	circulatory system											TRUE
872	Traumatic amputation	injuries & poisonings											TRUE
958.2	Traumatic and surgical subcutaneous emphysema	injuries & poisonings											TRUE
352.1	Trigeminal nerve disorders [CN5]	neurological											TRUE
10	Tuberculosis	infectious diseases											TRUE
385.5	Tympanosclerosis and middle ear disease related to otitis media	sense organs											TRUE
250.11	Type 1 diabetes with ketoacidosis	endocrine/metabolic											TRUE
250.14	Type 1 diabetes with neurological manifestations	endocrine/metabolic											TRUE
250.13	Type 1 diabetes with ophthalmic manifestations	endocrine/metabolic											TRUE
250.12	Type 1 diabetes with renal manifestations	endocrine/metabolic											TRUE
250.21	Type 2 diabetes with ketoacidosis	endocrine/metabolic											TRUE
250.24	Type 2 diabetes with neurological manifestations	endocrine/metabolic											TRUE
250.23	Type 2 diabetes with ophthalmic manifestations	endocrine/metabolic											TRUE
250.22	Type 2 diabetes with renal manifestations	endocrine/metabolic											TRUE
530.12	Ulcer of esophagus	digestive											TRUE
556.1	Ulceration of intestine	digestive											TRUE
556	Ulceration of the lower GI tract	digestive											TRUE
555.21	Ulcerative colitis (chronic)	digestive											TRUE
550.4	Umbilical hernia	digestive											TRUE
736.6	Unequal leg length (acquired)	musculoskeletal											TRUE
272.9	Unspecified disorder of lipoid metabolism	endocrine/metabolic											TRUE
695.9	Unspecified erythematous condition	dermatologic											TRUE
716.2	Unspecified monoarthritis	musculoskeletal											TRUE
710.19	Unspecified osteomyelitis	musculoskeletal											TRUE
716.1	Unspecified polyarthropathy or polyarthritis	musculoskeletal											TRUE
750.1	Upper gastrointestinal congenital anomalies	congenital anomalies											TRUE
597.8	Urethral hypermobility/ISD	genitourinary											TRUE
597.1	Urethral stricture (not specified as infectious)	genitourinary											TRUE
592.21	Urethral syndrome	genitourinary											TRUE
592.2	Urethritis and urethral syndrome	genitourinary											TRUE
594	Urinary calculus	genitourinary											TRUE
597.2	Urinary complications NEC	genitourinary											TRUE
599.1	Urinary obstruction	genitourinary											TRUE
618.2	Uterine/Uterovaginal prolapse	genitourinary											TRUE
747.12	Valvular heart disease/ heart chambers	congenital anomalies											TRUE
79.1	Varicella infection	infectious diseases											TRUE
454	Varicose veins	circulatory system											TRUE
454.11	Varicose veins of lower extremity, symptomtic	circulatory system											TRUE
856	Vascular complications of surgery and medical procedures	injuries & poisonings											TRUE
586.3	Vascular disorders of kidney/hypertrophy	genitourinary											TRUE
694.3	Vascular disorders of skin	dermatologic											TRUE
217	Vascular hamartomas and non-neoplastic nevi	neoplasms											TRUE
441	Vascular insufficiency of intestine	circulatory system											TRUE
90.3	Venereal diseases due to Chlamydia trachomatis	infectious diseases											TRUE
550.5	Ventral hernia	digestive											TRUE
427.41	Ventricular fibrillation and flutter	circulatory system											TRUE
386	Vertiginous syndromes and other disorders of vestibular system	sense organs											TRUE
586.12	Vesicoureteral reflux	genitourinary											TRUE
8.6	Viral Enteritis	infectious diseases											TRUE
70	Viral hepatitis	infectious diseases											TRUE
70.1	Viral hepatitis A	infectious diseases											TRUE
70.2	Viral hepatitis B	infectious diseases											TRUE
70.3	Viral hepatitis C	infectious diseases											TRUE
480.2	Viral pneumonia	respiratory											TRUE
368.4	Visual field defects	sense organs											TRUE
261.3	Vitamin C deficiencies	endocrine/metabolic											TRUE
261	Vitamin deficiency	endocrine/metabolic											TRUE
694.1	Vitiligo	dermatologic											TRUE
473.4	Voice disturbance	respiratory											TRUE
286.11	Von willebrand's disease	hematopoietic											TRUE
446.4	Wegener's granulomatosis	circulatory system											TRUE
